# Supplementary material for: Abiraterone acetate preferentially enriches for the gut commensal Akkermansia muciniphila in castrate-resistant prostate cancer patients
Source: Nat Commun. 2020 Sep 24;11:4822. doi: 10.1038/s41467-020-18649-5 (PMC7515896; doi:10.1038/s41467-020-18649-5)
Supplement: Supplementary file 4 — Supplementary Data 1 [file 41467_2020_18649_MOESM4_ESM.xlsx]

## Sheet: all_results
Supplementary Data 1. MaAsLin2 genus-level associations with significant clinical metadata variables in PC patient microbiota.
Variable	Genus	coef	stderr	N	N.not.0	pval (MaAsLin2 GLM model)	qval (MaAsLin2 BH-corrected)
AA	Corynebacterium	-1.78013	0.498457	63	25	0.000707294	0.0419506
AA	Lawsonella	-1.65121	0.466786	63	5	0.000786574	0.0419506
AA	Coprococcus	0.870978	0.282769	63	62	0.00311998	0.0998392
AA	Akkermansia	2.16734	0.700715	63	31	0.00300593	0.0998392
AA	Ruminococcus	0.660045	0.223689	63	63	0.00451651	0.12044
AA	Christensenellaceae_R-7_group	1.66542	0.577302	63	21	0.00543262	0.124174
AA	Escherichia/Shigella	0.931861	0.346848	63	62	0.00932305	0.186461
AA	NA	0.61754	0.235704	63	63	0.0111215	0.192443
AA	Oscillibacter	1.31078	0.519006	63	32	0.0142108	0.192443
AA	Finegoldia	-1.0057	0.423633	63	48	0.0208141	0.256174
AA	Alloprevotella	-1.34052	0.584668	63	10	0.0253813	0.279517
AA	Peptostreptococcus	-1.3283	0.597691	63	8	0.0300376	0.279517
AA	Haemophilus	-1.13673	0.521439	63	22	0.0331926	0.279517
AA	Rikenellaceae_RC9_gut_group	1.11094	0.505906	63	3	0.0319727	0.279517
AA	Enterococcus	1.43222	0.630077	63	25	0.026615	0.279517
AA	Paraprevotella	-1.39567	0.664016	63	10	0.0397724	0.289254
AA	Fusobacterium	-1.21377	0.659013	63	19	0.0704477	0.39345
AA	Ruminococcaceae_incertae_sedis	0.467881	0.254836	63	63	0.0713128	0.39345
AA	Anaerococcus	-0.928436	0.541409	63	37	0.0915338	0.472432
AA	Alistipes	0.56801	0.341633	63	63	0.101601	0.494985
AA	Flavonifractor	0.926577	0.563244	63	22	0.105184	0.494985
AA	Succiniclasticum	-0.636196	0.398635	63	2	0.115758	0.499941
AA	Collinsella	-0.506789	0.320195	63	52	0.118736	0.499941
AA	Bacteroides	0.420923	0.259075	63	63	0.109465	0.499941
AA	Parabacteroides	0.530994	0.334965	63	63	0.118173	0.499941
AA	Peptoniphilus	-0.640857	0.412482	63	41	0.125524	0.507347
AA	Morganella	-0.685216	0.475192	63	5	0.154508	0.520446
AA	Anaerostipes	-0.449403	0.319644	63	62	0.164897	0.520446
AA	Agathobacter	0.446092	0.317721	63	62	0.165463	0.520446
AA	Bilophila	0.680819	0.459122	63	27	0.143342	0.520446
AA	Lactobacillus	0.858403	0.600245	63	35	0.157879	0.520446
AA	Pseudomonas	-1.00566	0.75339	63	16	0.186969	0.534197
AA	Prevotella	-0.668927	0.493559	63	61	0.180398	0.534197
AA	Catenibacterium	-0.765501	0.646307	63	10	0.240916	0.575322
AA	Negativicoccus	-0.458904	0.385262	63	1	0.238287	0.575322
AA	Butyrivibrio	-0.434974	0.361498	63	1	0.233604	0.575322
AA	Peptoclostridium	-0.520377	0.454767	63	2	0.257056	0.589155
AA	Solibacillus	-0.531989	0.484536	63	4	0.276619	0.614709
AA	Ruminiclostridium	0.354339	0.350587	63	57	0.316217	0.652042
AA	Staphylococcus	0.550148	0.540136	63	36	0.312514	0.652042
AA	Romboutsia	-0.612113	0.626485	63	24	0.332463	0.664926
AA	Caproiciproducens	0.380541	0.387826	63	1	0.330427	0.664926
AA	Subdoligranulum	0.241626	0.260186	63	63	0.356783	0.686082
AA	Fusicatenibacter	0.264258	0.296597	63	61	0.376506	0.700476
AA	Butyricimonas	-0.632375	0.721036	63	21	0.383965	0.706142
AA	Lachnoclostridium	0.345087	0.399475	63	58	0.39111	0.711109
AA	Murdochiella	-0.468855	0.574488	63	13	0.417657	0.734341
AA	Barnesiella	0.680606	0.829141	63	34	0.414978	0.734341
AA	Holdemanella	0.542196	0.69821	63	14	0.440475	0.766043
AA	Sutterella	-0.463961	0.645471	63	44	0.475058	0.785207
AA	Oscillospira	0.263523	0.370622	63	54	0.479821	0.785207
AA	Parasutterella	-0.367748	0.5761	63	35	0.525681	0.791214
AA	Ezakiella	-0.266493	0.422965	63	37	0.531047	0.791214
AA	Faecalibacterium	0.175817	0.273909	63	63	0.523395	0.791214
AA	Lachnospiraceae_incertae_sedis	0.177194	0.279481	63	63	0.528483	0.791214
AA	Blautia	0.116472	0.209817	63	63	0.580882	0.815064
AA	Odoribacter	0.282561	0.503789	63	37	0.576973	0.815064
AA	Mogibacterium	0.331332	0.571844	63	11	0.564482	0.815064
AA	Faecalitalea	0.331889	0.605803	63	8	0.585827	0.815064
AA	Clostridium	-0.292877	0.548139	63	27	0.5951	0.816539
AA	Roseburia	0.26004	0.490025	63	58	0.597609	0.816539
AA	CAG-352	0.322797	0.616004	63	8	0.602197	0.816539
AA	Intestinibacter	-0.313421	0.631711	63	24	0.621604	0.819663
AA	Erysipelotrichaceae UCG-004	0.193452	0.39374	63	1	0.624993	0.819663
AA	Lachnospira	0.235579	0.477857	63	54	0.623819	0.819663
AA	Ruminoccus	0.23695	0.496187	63	51	0.634711	0.825641
AA	Klebsiella	0.226477	0.503265	63	53	0.654321	0.832993
AA	Raoultella	-0.115831	0.321394	63	1	0.719813	0.879161
AA	Veillonella	0.202968	0.640805	63	22	0.752541	0.912171
AA	Porphyromonas	-0.152278	0.516121	63	50	0.76898	0.925088
AA	Dialister	0.151547	0.55847	63	54	0.787045	0.925936
AA	Eisenbergiella	0.122756	0.540825	63	6	0.821212	0.94528
AA	Dorea	-0.0688551	0.329751	63	62	0.835304	0.953214
AA	Phascolarctobacterium	0.134732	0.690597	63	39	0.845978	0.953214
AA	Kroppenstedtia	-0.0767793	0.430308	63	38	0.858987	0.95443
AA	Campylobacter	0.0948817	0.636196	63	40	0.881944	0.966514
AA	Streptococcus	0.0540752	0.525536	63	44	0.918389	0.973128
AA	Tyzzerella	-0.0220051	0.541861	63	34	0.967741	0.987433
AA	Negativibacillus	-0.0195458	0.570323	63	23	0.972774	0.987433
AA	Bifidobacterium	0.0177458	0.442015	63	55	0.968109	0.987433
ADT	Corynebacterium	-2.65954	0.439523	63	25	1.00975e-07	1.6156e-05
ADT	Lawsonella	-1.03702	0.411597	63	5	0.0144333	0.192443
ADT	Coprococcus	0.633842	0.249336	63	62	0.013618	0.192443
ADT	Pseudomonas	-1.49062	0.664314	63	16	0.0285449	0.279517
ADT	Barnesiella	1.57523	0.731109	63	34	0.0352197	0.281758
ADT	Veillonella	1.19127	0.56504	63	22	0.0391912	0.289254
ADT	Ezakiella	-0.765984	0.372956	63	37	0.0443585	0.308581
ADT	Bifidobacterium	-0.765986	0.389754	63	55	0.0540131	0.360087
ADT	Succiniclasticum	-0.680846	0.351503	63	2	0.0574635	0.367767
ADT	Roseburia	0.828981	0.432088	63	58	0.0598032	0.36802
ADT	Bacteroides	0.423509	0.228443	63	63	0.0686721	0.39345
ADT	Clostridium	0.830739	0.483331	63	27	0.0908109	0.472432
ADT	Christensenellaceae_R-7_group	0.8436	0.509046	63	21	0.102696	0.494985
ADT	Peptoniphilus	-0.563094	0.363713	63	41	0.126837	0.507347
ADT	Paraprevotella	-0.866592	0.585507	63	10	0.144086	0.520446
ADT	Porphyromonas	-0.667603	0.455098	63	50	0.147614	0.520446
ADT	Finegoldia	-0.536493	0.373545	63	48	0.156134	0.520446
ADT	Fusicatenibacter	0.383005	0.261529	63	61	0.148282	0.520446
ADT	Oscillospira	0.45837	0.326802	63	54	0.165892	0.520446
ADT	Klebsiella	0.638334	0.443762	63	53	0.155499	0.520446
ADT	Butyrivibrio	-0.431398	0.318757	63	1	0.181012	0.534197
ADT	Lachnospiraceae_incertae_sedis	0.338693	0.246437	63	63	0.174442	0.534197
ADT	Streptococcus	0.620981	0.4634	63	44	0.18528	0.534197
ADT	Blautia	0.244848	0.185009	63	63	0.190711	0.53533
ADT	Morganella	-0.5435	0.419008	63	5	0.199559	0.542159
ADT	Ruminococcus	0.255635	0.197241	63	63	0.199921	0.542159
ADT	Parabacteroides	0.372927	0.295361	63	63	0.211613	0.55505
ADT	Alistipes	0.381179	0.30124	63	63	0.210632	0.55505
ADT	Anaerostipes	-0.350307	0.281851	63	62	0.218747	0.564509
ADT	Staphylococcus	-0.566164	0.476274	63	36	0.239227	0.575322
ADT	Enterococcus	0.675703	0.555581	63	25	0.228668	0.575322
ADT	Butyricimonas	-0.72643	0.635785	63	21	0.257755	0.589155
ADT	Haemophilus	0.533038	0.459787	63	22	0.250921	0.589155
ADT	Lactobacillus	0.593799	0.529276	63	35	0.266371	0.600273
ADT	Murdochiella	-0.537307	0.506565	63	13	0.293083	0.642374
ADT	Solibacillus	-0.446591	0.427247	63	4	0.300089	0.648841
ADT	Agathobacter	0.283915	0.280156	63	62	0.31493	0.652042
ADT	Parasutterella	0.511657	0.507985	63	35	0.31787	0.652042
ADT	Holdemanella	0.585049	0.615658	63	14	0.345781	0.683025
ADT	Prevotella	-0.409123	0.435203	63	61	0.350949	0.684778
ADT	Rikenellaceae_RC9_gut_group	0.411321	0.446091	63	3	0.360193	0.686082
ADT	Ruminiclostridium	0.277109	0.309135	63	57	0.373622	0.700476
ADT	Mogibacterium	-0.414955	0.504233	63	11	0.4138	0.734341
ADT	Escherichia/Shigella	-0.233123	0.305839	63	62	0.448903	0.772306
ADT	Eisenbergiella	-0.334422	0.476881	63	6	0.485847	0.785207
ADT	Collinsella	-0.198733	0.282338	63	52	0.484227	0.785207
ADT	Subdoligranulum	0.165074	0.229423	63	63	0.474617	0.785207
ADT	Akkermansia	0.4439	0.617867	63	31	0.475275	0.785207
ADT	Intestinibacter	-0.38157	0.557021	63	24	0.49597	0.791214
ADT	Caproiciproducens	-0.221184	0.341972	63	1	0.520235	0.791214
ADT	NA	0.129984	0.207836	63	63	0.534069	0.791214
ADT	Lachnoclostridium	0.231849	0.352243	63	58	0.512922	0.791214
ADT	Fusobacterium	0.388718	0.581096	63	19	0.5061	0.791214
ADT	Sutterella	-0.314521	0.569155	63	44	0.582583	0.815064
ADT	Bilophila	0.226632	0.404838	63	27	0.577694	0.815064
ADT	Dialister	0.279513	0.49244	63	54	0.572419	0.815064
ADT	Peptoclostridium	0.199434	0.400999	63	2	0.620764	0.819663
ADT	Alloprevotella	0.238212	0.515541	63	10	0.645707	0.832993
ADT	Catenibacterium	0.255141	0.569892	63	10	0.655982	0.832993
ADT	Faecalitalea	-0.23107	0.534176	63	8	0.666876	0.840159
ADT	Campylobacter	-0.231194	0.560976	63	40	0.681715	0.852144
ADT	Romboutsia	-0.211252	0.552413	63	24	0.703503	0.866859
ADT	Flavonifractor	0.189376	0.49665	63	22	0.704323	0.866859
ADT	Ruminococcaceae_incertae_sedis	0.0618573	0.224706	63	63	0.784046	0.925936
ADT	Tyzzerella	0.134975	0.477795	63	34	0.778536	0.925936
ADT	Anaerococcus	-0.116769	0.477397	63	37	0.807604	0.937704
ADT	Negativicoccus	-0.0825784	0.339711	63	1	0.808769	0.937704
ADT	Raoultella	0.0558811	0.283394	63	1	0.844349	0.953214
ADT	Odoribacter	0.079392	0.444224	63	37	0.858759	0.95443
ADT	Ruminoccus	0.0683716	0.437521	63	51	0.876344	0.966514
ADT	Negativibacillus	-0.0692177	0.502892	63	23	0.890986	0.969781
ADT	Erysipelotrichaceae UCG-004	-0.0375236	0.347187	63	1	0.914294	0.973128
ADT	Kroppenstedtia	0.0431197	0.379431	63	38	0.9099	0.973128
ADT	Peptostreptococcus	0.0595751	0.527024	63	8	0.910376	0.973128
ADT	Phascolarctobacterium	-0.0192121	0.608945	63	39	0.974936	0.987433
ADT	CAG-352	-0.012596	0.543172	63	8	0.981576	0.987433
ADT	Oscillibacter	-0.00723855	0.457642	63	32	0.987433	0.987433
ADT	Lachnospira	-0.00706496	0.421358	63	54	0.986678	0.987433
ADT	Dorea	0.00945797	0.290763	63	62	0.974159	0.987433
ADT	Faecalibacterium	0.015629	0.241523	63	63	0.94862	0.987433
