# Supplementary material for: Abiraterone acetate preferentially enriches for the gut commensal Akkermansia muciniphila in castrate-resistant prostate cancer patients
Source: Nat Commun. 2020 Sep 24;11:4822. doi: 10.1038/s41467-020-18649-5 (PMC7515896; doi:10.1038/s41467-020-18649-5)
Supplement: Supplementary file 5 — Supplementary Data 2 [file 41467_2020_18649_MOESM5_ESM.xlsx]

## Sheet: Sheet1
Supplementary Data 2. ALDEx2 effect sizes for pathway abundances of predicted bacterial metagenomes in ADT relative to CTRL patient rectal swab samples.
Predicted pathway	diff.btw	diff.win	effect	effect.low	effect.high	overlap
PWY1G-0;mycothiol_biosynthesis;Cofactor,_Prosthetic_Group,_Electron_Carrier,_and_Vitamin_Biosynthesis;Biosynthesis	-4.26459	4.23444	-0.966709	-10.0722	0.469246	0.115037
PWY-6397;mycolyl-arabinogalactan-peptidoglycan_complex_biosynthesis;Cell_Structure_Biosynthesis;Biosynthesis	-4.11105	3.95361	-0.936066	-8.6385	0.474291	0.118421
PWY-6383;mono-trans,_poly-cis_decaprenyl_phosphate_biosynthesis;Cofactor,_Prosthetic_Group,_Electron_Carrier,_and_Vitamin_Biosynthesis;Biosynthesis	-2.82463	3.05205	-0.858336	-8.15522	0.514289	0.120888
PWY-7007;methyl_ketone_biosynthesis_(engineered);methyl_ketone_biosynthesis_(engineered);Generation_of_Precursor_Metabolite_and_Energy	-3.59378	4.85998	-0.682749	-6.99738	1.4937	0.210526
PWY-5088;L-glutamate_degradation_VIII_(to_propanoate);Fermentation;Generation_of_Precursor_Metabolite_and_Energy	-3.40628	8.61266	-0.472642	-7.48915	3.01355	0.283717
KETOGLUCONMET-PWY;ketogluconate_metabolism;Secondary_Metabolite_Degradation;Degradation/Utilization/Assimilation	-4.32761	6.71567	-0.543344	-6.71571	2.85722	0.286184
PWY0-1261;anhydromuropeptides_recycling_I;Secondary_Metabolite_Degradation;Degradation/Utilization/Assimilation	0.345884	0.826138	0.391793	-2.21671	5.79122	0.308956
PWY0-42;2-methylcitrate_cycle_I;Carboxylate_Degradation;Degradation/Utilization/Assimilation	-0.741449	1.7519	-0.36832	-4.72163	2.66165	0.328677
P125-PWY;superpathway_of_(R,R)-butanediol_biosynthesis;Fermentation;Generation_of_Precursor_Metabolite_and_Energy	-0.970368	2.14879	-0.403703	-5.24779	3.20408	0.317995
PWY-5971;palmitate_biosynthesis_II_(bacteria_and_plants);Fatty_Acid_and_Lipid_Biosynthesis;Biosynthesis	0.49492	1.1381	0.395222	-2.69064	6.74896	0.322104
PWY-7616;methanol_oxidation_to_carbon_dioxide;Alcohol_Degradation;Degradation/Utilization/Assimilation	-3.58305	7.10661	-0.502422	-5.85355	2.29567	0.304848
PWY-3801;sucrose_degradation_II_(sucrose_synthase);Carbohydrate_Degradation;Degradation/Utilization/Assimilation	-3.75098	7.6018	-0.526874	-6.86751	2.35451	0.292763
PROTOCATECHUATE-ORTHO-CLEAVAGE-PWY;protocatechuate_degradation_II_(ortho-cleavage_pathway);Aromatic_Compound_Degradation;Degradation/Utilization/Assimilation	-2.42369	6.38599	-0.351158	-6.27297	3.06054	0.334429
ASPASN-PWY;superpathway_of_L-aspartate_and_L-asparagine_biosynthesis;Amino_Acid_Biosynthesis;Biosynthesis	0.300588	0.791027	0.383223	-2.06932	5.79388	0.316352
GLCMANNANAUT-PWY;superpathway_of_N-acetylglucosamine,_N-acetylmannosamine_and_N-acetylneuraminate_degradation;Amine_and_Polyamine_Degradation;Degradation/Utilization/Assimilation	0.349361	0.95666	0.335057	-2.07141	5.33593	0.345933
REDCITCYC;TCA_cycle_VIII_(helicobacter);TCA_cycle;Generation_of_Precursor_Metabolite_and_Energy	-0.691334	1.56613	-0.395993	-4.84888	3.06433	0.32648
PWY-6901;superpathway_of_glucose_and_xylose_degradation;Carbohydrate_Degradation;Degradation/Utilization/Assimilation	0.320022	0.884144	0.350563	-2.25213	5.4838	0.337993
PWY-7663;gondoate_biosynthesis_(anaerobic);Fatty_Acid_and_Lipid_Biosynthesis;Biosynthesis	0.2565	0.727562	0.36158	-2.10602	4.7894	0.349219
P381-PWY;adenosylcobalamin_biosynthesis_II_(aerobic);adenosylcobalamin_biosynthesis_II_(aerobic);Superpathways	-1.70061	7.9251	-0.234236	-6.66317	4.10182	0.333607
P441-PWY;superpathway_of_N-acetylneuraminate_degradation;Carboxylate_Degradation;Degradation/Utilization/Assimilation	0.22626	0.620754	0.359836	-2.47623	4.86883	0.345933
P221-PWY;octane_oxidation;Degradation/Utilization/Assimilation_-_Other;Degradation/Utilization/Assimilation	-0.77482	1.97846	-0.393076	-5.09169	1.95134	0.336894
PWY-7376;cob(II)yrinate_a,c-diamide_biosynthesis_II_(late_cobalt_incorporation);Cofactor,_Prosthetic_Group,_Electron_Carrier,_and_Vitamin_Biosynthesis;Biosynthesis	-1.89422	7.30369	-0.246625	-6.82599	4.11089	0.343468
FASYN-ELONG-PWY;fatty_acid_elongation_--_saturated;Fatty_Acid_and_Lipid_Biosynthesis;Biosynthesis	0.313075	0.854253	0.366966	-2.2124	5.95022	0.341002
PWY0-162;superpathway_of_pyrimidine_ribonucleotides_de_novo_biosynthesis;Nucleoside_and_Nucleotide_Biosynthesis;Biosynthesis	0.281092	0.706322	0.369237	-2.59323	4.23034	0.342105
PWY-5747;2-methylcitrate_cycle_II;Carboxylate_Degradation;Degradation/Utilization/Assimilation	-0.589628	1.78765	-0.309516	-5.02907	2.64315	0.344289
PWY-5973;cis-vaccenate_biosynthesis;Fatty_Acid_and_Lipid_Biosynthesis;Biosynthesis	0.257907	0.719582	0.358169	-2.6983	5.59992	0.342928
DENOVOPURINE2-PWY;superpathway_of_purine_nucleotides_de_novo_biosynthesis_II;Nucleoside_and_Nucleotide_Biosynthesis;Biosynthesis	0.263034	0.719251	0.374806	-2.22956	4.63591	0.335526
PWY-7332;superpathway_of_UDP-N-acetylglucosamine-derived_O-antigen_building_blocks_biosynthesis;Carbohydrate_Biosynthesis;Biosynthesis	0.478508	1.35835	0.356586	-2.87128	5.48716	0.333059
PWY-841;superpathway_of_purine_nucleotides_de_novo_biosynthesis_I;Nucleoside_and_Nucleotide_Biosynthesis;Biosynthesis	0.25182	0.738409	0.38356	-1.99789	4.34219	0.350041
PWY-6126;superpathway_of_adenosine_nucleotides_de_novo_biosynthesis_II;Nucleoside_and_Nucleotide_Biosynthesis;Biosynthesis	0.240175	0.668319	0.360734	-2.3568	5.865	0.342928
PWY-7229;superpathway_of_adenosine_nucleotides_de_novo_biosynthesis_I;Nucleoside_and_Nucleotide_Biosynthesis;Biosynthesis	0.222439	0.661548	0.329638	-2.55006	5.43269	0.35415
PWY-7187;pyrimidine_deoxyribonucleotides_de_novo_biosynthesis_II;Nucleoside_and_Nucleotide_Biosynthesis;Biosynthesis	0.201528	0.649879	0.323757	-2.65906	5.14072	0.36102
PWY-7222;guanosine_deoxyribonucleotides_de_novo_biosynthesis_II;Nucleoside_and_Nucleotide_Biosynthesis;Biosynthesis	0.219702	0.63461	0.329831	-2.11013	5.60828	0.351974
PWY-7220;adenosine_deoxyribonucleotides_de_novo_biosynthesis_II;Nucleoside_and_Nucleotide_Biosynthesis;Biosynthesis	0.235926	0.622994	0.361424	-2.07126	6.7083	0.339359
PWY0-166;superpathway_of_pyrimidine_deoxyribonucleotides_de_novo_biosynthesis_(E._coli);Nucleoside_and_Nucleotide_Biosynthesis;Biosynthesis	0.197275	0.664095	0.294717	-2.20548	4.87712	0.358258
PWY-6125;superpathway_of_guanosine_nucleotides_de_novo_biosynthesis_II;Nucleoside_and_Nucleotide_Biosynthesis;Biosynthesis	0.276323	0.732827	0.348041	-2.12767	4.18172	0.35908
PWY-7184;pyrimidine_deoxyribonucleotides_de_novo_biosynthesis_I;Nucleoside_and_Nucleotide_Biosynthesis;Biosynthesis	0.227262	0.677142	0.334473	-2.46615	4.77495	0.359375
COLANSYN-PWY;colanic_acid_building_blocks_biosynthesis;Carbohydrate_Biosynthesis;Biosynthesis	0.260665	0.704823	0.339466	-2.31016	5.72369	0.358258
HISDEG-PWY;L-histidine_degradation_I;Amino_Acid_Degradation;Degradation/Utilization/Assimilation	0.402455	1.19961	0.321813	-2.45271	4.55953	0.359901
PWY0-845;superpathway_of_pyridoxal_5_-phosphate_biosynthesis_and_salvage;Cofactor,_Prosthetic_Group,_Electron_Carrier,_and_Vitamin_Biosynthesis;Biosynthesis	0.388837	1.10532	0.342688	-2.30718	5.62864	0.364309
PWY-7196;superpathway_of_pyrimidine_ribonucleosides_salvage;Nucleoside_and_Nucleotide_Biosynthesis;Biosynthesis	0.286558	0.753803	0.365186	-1.9506	4.63957	0.35415
PWY-6728;methylaspartate_cycle;methylaspartate_cycle;Generation_of_Precursor_Metabolite_and_Energy	2.49349	7.71849	0.349427	-2.81681	6.59607	0.351684
GLUCOSE1PMETAB-PWY;glucose_and_glucose-1-phosphate_degradation;Carbohydrate_Degradation;Degradation/Utilization/Assimilation	-0.574128	1.42825	-0.335919	-5.11615	3.42901	0.351974
PENTOSE-P-PWY;pentose_phosphate_pathway;Pentose_Phosphate_Pathways;Generation_of_Precursor_Metabolite_and_Energy	0.289841	1.0026	0.274174	-2.57515	5.00848	0.35908
TCA;TCA_cycle_I_(prokaryotic);TCA_cycle;Generation_of_Precursor_Metabolite_and_Energy	0.228311	0.698365	0.296747	-2.20747	5.37769	0.362366
PWY-7228;superpathway_of_guanosine_nucleotides_de_novo_biosynthesis_I;Nucleoside_and_Nucleotide_Biosynthesis;Biosynthesis	0.300538	0.743516	0.364504	-2.10189	4.68065	0.349219
GLYCOLYSIS-E-D;superpathway_of_glycolysis_and_the_Entner-Doudoroff_pathway;superpathway_of_glycolysis_and_the_Entner-Doudoroff_pathway;Superpathways	0.239735	0.681575	0.332666	-2.36934	5.12424	0.352506
PWY-7197;pyrimidine_deoxyribonucleotide_phosphorylation;Nucleoside_and_Nucleotide_Biosynthesis;Biosynthesis	0.2608	0.786516	0.335531	-2.25373	5.20795	0.359901
CRNFORCAT-PWY;creatinine_degradation_I;Amine_and_Polyamine_Degradation;Degradation/Utilization/Assimilation	-2.72187	7.30537	-0.404315	-6.08276	2.62102	0.333059
PWY-2942;L-lysine_biosynthesis_III;Amino_Acid_Biosynthesis;Biosynthesis	0.197105	0.679504	0.287616	-2.55664	5.72457	0.369762
PWY-7200;superpathway_of_pyrimidine_deoxyribonucleoside_salvage;Nucleoside_and_Nucleotide_Biosynthesis;Biosynthesis	0.234115	0.691339	0.325155	-2.4627	4.28435	0.35773
PWY-4984;urea_cycle;Inorganic_Nutrient_Metabolism;Degradation/Utilization/Assimilation	0.382231	1.11066	0.32008	-2.50035	4.74905	0.372227
GLUCONEO-PWY;gluconeogenesis_I;Carbohydrate_Biosynthesis;Biosynthesis	0.240383	0.685298	0.333431	-2.26545	5.25157	0.354971
PWY-6123;inosine-5_-phosphate_biosynthesis_I;Nucleoside_and_Nucleotide_Biosynthesis;Biosynthesis	0.216975	0.693308	0.300111	-2.48237	5.40451	0.358553
PWY-1269;CMP-3-deoxy-D-manno-octulosonate_biosynthesis;Carbohydrate_Biosynthesis;Biosynthesis	0.346867	1.00618	0.314209	-2.0294	4.79638	0.375514
ANAEROFRUCAT-PWY;homolactic_fermentation;Fermentation;Generation_of_Precursor_Metabolite_and_Energy	0.198544	0.695652	0.275676	-2.39486	5.24864	0.360197
PWY-621;sucrose_degradation_III_(sucrose_invertase);Carbohydrate_Degradation;Degradation/Utilization/Assimilation	0.278818	0.847843	0.312762	-2.66814	5.52082	0.363487
GALACTUROCAT-PWY;D-galacturonate_degradation_I;Secondary_Metabolite_Degradation;Degradation/Utilization/Assimilation	0.348061	1.10718	0.311215	-2.55612	4.80621	0.362366
PWY-5415;catechol_degradation_I_(meta-cleavage_pathway);Aromatic_Compound_Degradation;Degradation/Utilization/Assimilation	-0.729826	2.3152	-0.272001	-4.61808	4.19958	0.366475
DTDPRHAMSYN-PWY;dTDP-L-rhamnose_biosynthesis;Carbohydrate_Biosynthesis;Biosynthesis	0.272678	0.848486	0.315052	-2.2958	6.03675	0.3788
PWY-7208;superpathway_of_pyrimidine_nucleobases_salvage;Nucleoside_and_Nucleotide_Biosynthesis;Biosynthesis	0.221728	0.652848	0.318926	-2.20409	5.23517	0.358553
PWY-7391;isoprene_biosynthesis_II_(engineered);Secondary_Metabolite_Biosynthesis;Biosynthesis	-1.38067	6.42515	-0.21826	-5.60456	3.67853	0.366776
PWY-6737;starch_degradation_V;Polymeric_Compound_Degradation;Degradation/Utilization/Assimilation	0.266517	0.744192	0.330667	-2.38339	4.70486	0.362664
PWY-5913;partial_TCA_cycle_(obligate_autotrophs);TCA_cycle;Generation_of_Precursor_Metabolite_and_Energy	0.253426	0.861832	0.270065	-2.68258	5.93018	0.361545
PWY-7219;adenosine_ribonucleotides_de_novo_biosynthesis;Nucleoside_and_Nucleotide_Biosynthesis;Biosynthesis	0.218826	0.676917	0.300527	-2.60241	5.81244	0.351151
CALVIN-PWY;Calvin-Benson-Bassham_cycle;C1_Compound_Utilization_and_Assimilation;Degradation/Utilization/Assimilation	0.192709	0.674028	0.291915	-2.23582	4.77437	0.369243
PWY-6703;preQ0_biosynthesis;Secondary_Metabolite_Biosynthesis;Biosynthesis	0.294845	0.828242	0.338037	-2.27301	4.80951	0.364309
PWY-5484;glycolysis_II_(from_fructose_6-phosphate);Glycolysis;Generation_of_Precursor_Metabolite_and_Energy	0.208948	0.7405	0.276167	-2.39995	5.06217	0.38373
PWY0-1277;3-phenylpropanoate_and_3-(3-hydroxyphenyl)propanoate_degradation;Aromatic_Compound_Degradation;Degradation/Utilization/Assimilation	-0.72964	2.06436	-0.327222	-5.12123	2.70489	0.367599
PWY-6151;S-adenosyl-L-methionine_cycle_I;Amino_Acid_Biosynthesis;Biosynthesis	0.23888	0.701843	0.317016	-3.19498	4.49007	0.365653
PWY-5097;L-lysine_biosynthesis_VI;Amino_Acid_Biosynthesis;Biosynthesis	0.204459	0.73353	0.284442	-2.29321	5.23758	0.367297
PWY-7323;superpathway_of_GDP-mannose-derived_O-antigen_building_blocks_biosynthesis;Carbohydrate_Biosynthesis;Biosynthesis	0.252892	0.909438	0.274088	-2.44876	4.84704	0.36894
PWY-6277;superpathway_of_5-aminoimidazole_ribonucleotide_biosynthesis;Nucleoside_and_Nucleotide_Biosynthesis;Biosynthesis	0.171787	0.674963	0.27147	-2.30162	4.90379	0.385374
PWY-6122;5-aminoimidazole_ribonucleotide_biosynthesis_II;Nucleoside_and_Nucleotide_Biosynthesis;Biosynthesis	0.17807	0.660979	0.275091	-2.64009	5.49855	0.36894
PWY-6396;superpathway_of_2,3-butanediol_biosynthesis;Fermentation;Generation_of_Precursor_Metabolite_and_Energy	-0.674868	1.87217	-0.273927	-4.30391	3.58019	0.36894
GLYCOLYSIS;glycolysis_I_(from_glucose_6-phosphate);Glycolysis;Generation_of_Precursor_Metabolite_and_Energy	0.212058	0.697378	0.30581	-2.21631	4.94063	0.370888
PWY-6467;Kdo_transfer_to_lipid_IVA_III_(Chlamydia);Cell_Structure_Biosynthesis;Biosynthesis	0.321946	1.0089	0.278757	-2.45193	4.43375	0.375
ANAGLYCOLYSIS-PWY;glycolysis_III_(from_glucose);Glycolysis;Generation_of_Precursor_Metabolite_and_Energy	0.22109	0.689887	0.308013	-2.47408	5.74245	0.365132
PWY-6121;5-aminoimidazole_ribonucleotide_biosynthesis_I;Nucleoside_and_Nucleotide_Biosynthesis;Biosynthesis	0.190401	0.692298	0.270151	-2.42959	4.33659	0.38373
NONOXIPENT-PWY;pentose_phosphate_pathway_(non-oxidative_branch);Pentose_Phosphate_Pathways;Generation_of_Precursor_Metabolite_and_Energy	0.218338	0.708677	0.294857	-2.26531	5.41627	0.362366
PWY-7221;guanosine_ribonucleotides_de_novo_biosynthesis;Nucleoside_and_Nucleotide_Biosynthesis;Biosynthesis	0.194618	0.677937	0.284021	-2.30535	5.14674	0.384552
PWY-6317;D-galactose_degradation_I_(Leloir_pathway);Carbohydrate_Degradation;Degradation/Utilization/Assimilation	0.274039	0.866364	0.300154	-2.54717	4.17308	0.369762
PWY-6386;UDP-N-acetylmuramoyl-pentapeptide_biosynthesis_II_(lysine-containing);Cell_Structure_Biosynthesis;Biosynthesis	0.205762	0.663509	0.297113	-2.11614	4.98048	0.374692
PWY-5667;CDP-diacylglycerol_biosynthesis_I;Fatty_Acid_and_Lipid_Biosynthesis;Biosynthesis	0.216658	0.639391	0.31129	-2.39139	5.62333	0.367599
PWY0-1319;CDP-diacylglycerol_biosynthesis_II;Fatty_Acid_and_Lipid_Biosynthesis;Biosynthesis	0.213997	0.661364	0.313291	-2.35466	4.51188	0.36894
RIBOSYN2-PWY;flavin_biosynthesis_I_(bacteria_and_plants);Cofactor,_Prosthetic_Group,_Electron_Carrier,_and_Vitamin_Biosynthesis;Biosynthesis	0.20971	0.727994	0.304584	-2.45764	5.53023	0.379934
PWY-6387;UDP-N-acetylmuramoyl-pentapeptide_biosynthesis_I_(meso-diaminopimelate_containing);Cell_Structure_Biosynthesis;Biosynthesis	0.173627	0.66387	0.268645	-2.50596	5.28425	0.387336
PANTOSYN-PWY;superpathway_of_coenzyme_A_biosynthesis_I_(bacteria);Cofactor,_Prosthetic_Group,_Electron_Carrier,_and_Vitamin_Biosynthesis;Biosynthesis	0.224343	0.715229	0.300446	-2.53169	4.77319	0.375822
GLYCOCAT-PWY;glycogen_degradation_I;Polymeric_Compound_Degradation;Degradation/Utilization/Assimilation	0.207247	0.713393	0.265502	-2.38454	5.06192	0.384046
VALDEG-PWY;L-valine_degradation_I;Amino_Acid_Degradation;Degradation/Utilization/Assimilation	-0.814584	3.07389	-0.189424	-6.47336	4.02968	0.376335
PWY-5686;UMP_biosynthesis_I;Nucleoside_and_Nucleotide_Biosynthesis;Biosynthesis	0.19534	0.693737	0.293086	-2.27936	4.85579	0.365653
PWY-6385;peptidoglycan_biosynthesis_III_(mycobacteria);Cell_Structure_Biosynthesis;Biosynthesis	0.187224	0.683282	0.275289	-2.6843	5.0077	0.375
PWY-5741;ethylmalonyl-CoA_pathway;ethylmalonyl-CoA_pathway;Generation_of_Precursor_Metabolite_and_Energy	1.93181	6.03403	0.283824	-2.43958	4.61367	0.37387
PANTO-PWY;phosphopantothenate_biosynthesis_I;Cofactor,_Prosthetic_Group,_Electron_Carrier,_and_Vitamin_Biosynthesis;Biosynthesis	0.255486	0.752978	0.322953	-2.30453	5.37142	0.379934
PWY0-1586;peptidoglycan_maturation_(meso-diaminopimelate_containing);Cell_Structure_Biosynthesis;Biosynthesis	0.312865	0.943786	0.326448	-2.56839	4.21741	0.386513
PWY-7242;D-fructuronate_degradation;Secondary_Metabolite_Degradation;Degradation/Utilization/Assimilation	0.305023	1.06962	0.274704	-2.64222	4.80767	0.380444
PWY-6700;queuosine_biosynthesis;Nucleic_Acid_Processing;Macromolecule_Modification	0.253481	0.81146	0.312292	-2.16169	4.9832	0.37387
DAPLYSINESYN-PWY;L-lysine_biosynthesis_I;Amino_Acid_Biosynthesis;Biosynthesis	0.253413	0.824563	0.28112	-3.02613	5.12003	0.37387
PWY0-1296;purine_ribonucleosides_degradation;Nucleoside_and_Nucleotide_Degradation;Degradation/Utilization/Assimilation	0.263149	0.875684	0.270128	-2.65481	4.47832	0.369243
PWY-7111;pyruvate_fermentation_to_isobutanol_(engineered);Fermentation;Generation_of_Precursor_Metabolite_and_Energy	0.239952	0.775651	0.291337	-2.92374	4.4758	0.369243
TRNA-CHARGING-PWY;tRNA_charging;Aminoacyl-tRNA_Charging;Biosynthesis	0.189331	0.674464	0.277346	-2.30974	4.77585	0.375
PEPTIDOGLYCANSYN-PWY;peptidoglycan_biosynthesis_I_(meso-diaminopimelate_containing);Cell_Structure_Biosynthesis;Biosynthesis	0.199161	0.667349	0.283576	-2.2264	5.3486	0.37387
PWY-5918;superpathay_of_heme_b_biosynthesis_from_glutamate;Cofactor,_Prosthetic_Group,_Electron_Carrier,_and_Vitamin_Biosynthesis;Biosynthesis	-0.303869	0.957514	-0.306442	-4.81289	2.81846	0.380757
PYRIDOXSYN-PWY;pyridoxal_5_-phosphate_biosynthesis_I;Cofactor,_Prosthetic_Group,_Electron_Carrier,_and_Vitamin_Biosynthesis;Biosynthesis	0.362005	1.23615	0.282392	-2.60661	5.37191	0.381265
POLYISOPRENSYN-PWY;polyisoprenoid_biosynthesis_(E._coli);Cofactor,_Prosthetic_Group,_Electron_Carrier,_and_Vitamin_Biosynthesis;Biosynthesis	0.210286	0.781938	0.2645	-2.42424	4.95707	0.385374
COA-PWY;coenzyme_A_biosynthesis_I_(prokaryotic);Cofactor,_Prosthetic_Group,_Electron_Carrier,_and_Vitamin_Biosynthesis;Biosynthesis	0.164505	0.684676	0.24639	-2.24334	5.21977	0.375822
PWY-5100;pyruvate_fermentation_to_acetate_and_lactate_II;Fermentation;Generation_of_Precursor_Metabolite_and_Energy	0.19279	0.66818	0.274615	-2.20389	5.04325	0.386513
PWY-3781;aerobic_respiration_I_(cytochrome_c);Respiration;Generation_of_Precursor_Metabolite_and_Energy	-0.608201	2.1277	-0.253035	-4.82416	2.51584	0.383224
HCAMHPDEG-PWY;3-phenylpropanoate_and_3-(3-hydroxyphenyl)propanoate_degradation_to_2-hydroxypentadienoate;Aromatic_Compound_Degradation;Degradation/Utilization/Assimilation	-0.665847	2.08077	-0.292486	-3.78191	2.78434	0.3788
HEME-BIOSYNTHESIS-II;heme_b_biosynthesis_I_(aerobic);Cofactor,_Prosthetic_Group,_Electron_Carrier,_and_Vitamin_Biosynthesis;Biosynthesis	-0.374097	1.26632	-0.276886	-5.06969	2.59344	0.379112
PHOSLIPSYN-PWY;superpathway_of_phospholipid_biosynthesis_I_(bacteria);Fatty_Acid_and_Lipid_Biosynthesis;Biosynthesis	0.207579	0.664683	0.293323	-2.51973	4.5223	0.377467
1CMET2-PWY;N10-formyl-tetrahydrofolate_biosynthesis;Cofactor,_Prosthetic_Group,_Electron_Carrier,_and_Vitamin_Biosynthesis;Biosynthesis	0.184408	0.732298	0.237072	-2.63642	4.64497	0.391447
P42-PWY;incomplete_reductive_TCA_cycle;C1_Compound_Utilization_and_Assimilation;Degradation/Utilization/Assimilation	0.286049	0.881826	0.296298	-2.47544	4.88014	0.380757
P163-PWY;L-lysine_fermentation_to_acetate_and_butanoate;Fermentation;Generation_of_Precursor_Metabolite_and_Energy	-0.535496	1.82879	-0.264536	-4.43164	3.56114	0.370888
SER-GLYSYN-PWY;superpathway_of_L-serine_and_glycine_biosynthesis_I;Amino_Acid_Biosynthesis;Biosynthesis	0.172561	0.673846	0.245049	-2.65028	5.91854	0.382401
PWY-6969;TCA_cycle_V_(2-oxoglutarate:ferredoxin_oxidoreductase);TCA_cycle;Generation_of_Precursor_Metabolite_and_Energy	0.220576	0.756596	0.276256	-2.29899	4.82479	0.373048
PYRIDNUCSAL-PWY;NAD_salvage_pathway_I_(PNC_VI_cycle);Cofactor,_Prosthetic_Group,_Electron_Carrier,_and_Vitamin_Biosynthesis;Biosynthesis	0.177962	0.743563	0.239172	-2.73319	5.2882	0.381579
PWY-5154;L-arginine_biosynthesis_III_(via_N-acetyl-L-citrulline);Amino_Acid_Biosynthesis;Biosynthesis	0.255088	0.897923	0.26716	-2.84614	4.59736	0.379622
PWY-6690;cinnamate_and_3-hydroxycinnamate_degradation_to_2-hydroxypentadienoate;Aromatic_Compound_Degradation;Degradation/Utilization/Assimilation	-0.68343	2.13619	-0.269361	-4.65906	3.18979	0.380444
PWY-7199;pyrimidine_deoxyribonucleosides_salvage;Nucleoside_and_Nucleotide_Biosynthesis;Biosynthesis	0.207963	0.75292	0.253514	-2.28762	4.95254	0.386196
PWY-6749;CMP-legionaminate_biosynthesis_I;Carbohydrate_Biosynthesis;Biosynthesis	0.278722	1.08958	0.228436	-3.42478	4.67617	0.387017
THRESYN-PWY;superpathway_of_L-threonine_biosynthesis;Amino_Acid_Biosynthesis;Biosynthesis	0.167293	0.733577	0.215874	-2.34078	4.51552	0.392769
NAGLIPASYN-PWY;lipid_IVA_biosynthesis;Cell_Structure_Biosynthesis;Biosynthesis	0.303327	1.05811	0.271286	-2.16658	5.16384	0.388158
PWY-5659;GDP-mannose_biosynthesis;Carbohydrate_Biosynthesis;Biosynthesis	0.254737	0.83948	0.275859	-2.32306	4.69736	0.385691
PWY-5121;superpathway_of_geranylgeranyl_diphosphate_biosynthesis_II_(via_MEP);Secondary_Metabolite_Biosynthesis;Biosynthesis	0.19323	0.68782	0.260869	-2.4372	5.69466	0.38898
PWY-6612;superpathway_of_tetrahydrofolate_biosynthesis;Cofactor,_Prosthetic_Group,_Electron_Carrier,_and_Vitamin_Biosynthesis;Biosynthesis	0.193815	0.746549	0.253146	-2.43581	4.6509	0.389482
FOLSYN-PWY;superpathway_of_tetrahydrofolate_biosynthesis_and_salvage;Cofactor,_Prosthetic_Group,_Electron_Carrier,_and_Vitamin_Biosynthesis;Biosynthesis	0.178057	0.714148	0.262252	-2.66745	5.15405	0.387839
PWY-6897;thiamine_salvage_II;Cofactor,_Prosthetic_Group,_Electron_Carrier,_and_Vitamin_Biosynthesis;Biosynthesis	0.186729	0.714751	0.257833	-2.58888	4.72037	0.393591
FERMENTATION-PWY;mixed_acid_fermentation;Fermentation;Generation_of_Precursor_Metabolite_and_Energy	0.204299	0.785165	0.253477	-2.79763	4.34376	0.397699
PYRIDNUCSYN-PWY;NAD_de_novo_biosynthesis_I_(from_aspartate);Cofactor,_Prosthetic_Group,_Electron_Carrier,_and_Vitamin_Biosynthesis;Biosynthesis	0.213733	0.763156	0.265438	-2.49367	4.96399	0.38898
NONMEVIPP-PWY;methylerythritol_phosphate_pathway_I;Secondary_Metabolite_Biosynthesis;Biosynthesis	0.203401	0.701104	0.277299	-2.48388	5.48457	0.379934
PWY-7560;methylerythritol_phosphate_pathway_II;Secondary_Metabolite_Biosynthesis;Biosynthesis	0.178872	0.731141	0.258656	-2.55304	4.6244	0.395234
PWY-6609;adenine_and_adenosine_salvage_III;Nucleoside_and_Nucleotide_Biosynthesis;Biosynthesis	0.154137	0.668659	0.225029	-2.32928	6.12752	0.400493
PWY-6147;6-hydroxymethyl-dihydropterin_diphosphate_biosynthesis_I;Cofactor,_Prosthetic_Group,_Electron_Carrier,_and_Vitamin_Biosynthesis;Biosynthesis	0.194807	0.786167	0.249762	-2.83962	3.97749	0.399343
FUC-RHAMCAT-PWY;superpathway_of_fucose_and_rhamnose_degradation;superpathway_of_fucose_and_rhamnose_degradation;Superpathways	0.194181	0.685732	0.24835	-2.82664	4.87595	0.40625
PWY0-1533;methylphosphonate_degradation_I;Inorganic_Nutrient_Metabolism;Degradation/Utilization/Assimilation	0.354598	1.17183	0.276255	-2.58166	4.20832	0.382087
PWY-6163;chorismate_biosynthesis_from_3-dehydroquinate;Aromatic_Compound_Biosynthesis;Biosynthesis	0.193217	0.660338	0.28512	-2.60038	5.60611	0.377467
PWY-5104;L-isoleucine_biosynthesis_IV;Amino_Acid_Biosynthesis;Biosynthesis	0.20719	0.763696	0.284649	-2.74588	4.26015	0.379622
THISYN-PWY;superpathway_of_thiamine_diphosphate_biosynthesis_I;Cofactor,_Prosthetic_Group,_Electron_Carrier,_and_Vitamin_Biosynthesis;Biosynthesis	0.207255	0.863828	0.231405	-2.49335	5.16294	0.387839
ILEUSYN-PWY;L-isoleucine_biosynthesis_I_(from_threonine);Amino_Acid_Biosynthesis;Biosynthesis	0.20885	0.768164	0.279662	-2.88442	4.01679	0.386513
PWY-7539;6-hydroxymethyl-dihydropterin_diphosphate_biosynthesis_III_(Chlamydia);Cofactor,_Prosthetic_Group,_Electron_Carrier,_and_Vitamin_Biosynthesis;Biosynthesis	0.231986	0.81387	0.290896	-2.65438	4.09146	0.381265
VALSYN-PWY;L-valine_biosynthesis;Amino_Acid_Biosynthesis;Biosynthesis	0.213016	0.778984	0.28057	-3.34715	4.06955	0.39227
PWY-5101;L-isoleucine_biosynthesis_II;Amino_Acid_Biosynthesis;Biosynthesis	0.212962	0.781274	0.263447	-3.08786	4.93061	0.390625
PWY-6507;4-deoxy-L-threo-hex-4-enopyranuronate_degradation;Secondary_Metabolite_Degradation;Degradation/Utilization/Assimilation	0.311127	1.17734	0.260898	-2.79702	3.97939	0.394412
PWY-5695;inosine_5_-phosphate_degradation;Nucleoside_and_Nucleotide_Degradation;Degradation/Utilization/Assimilation	0.220333	0.772396	0.255323	-2.5982	4.67404	0.395559
UDPNAGSYN-PWY;UDP-N-acetyl-D-glucosamine_biosynthesis_I;Carbohydrate_Biosynthesis;Biosynthesis	0.196869	0.773731	0.246478	-3.24125	4.75845	0.389803
PWY-5181;toluene_degradation_III_(aerobic)_(via_p-cresol);Aromatic_Compound_Degradation;Degradation/Utilization/Assimilation	-2.05449	7.93042	-0.277647	-5.99312	3.15825	0.384046
PWY-7254;TCA_cycle_VII_(acetate-producers);TCA_cycle;Generation_of_Precursor_Metabolite_and_Energy	-0.296529	1.11784	-0.233818	-5.08692	3.26095	0.387839
PWY-5005;biotin_biosynthesis_II;Cofactor,_Prosthetic_Group,_Electron_Carrier,_and_Vitamin_Biosynthesis;Biosynthesis	-0.422222	1.81669	-0.2073	-5.07349	3.36398	0.394412
PWY-3001;superpathway_of_L-isoleucine_biosynthesis_I;Amino_Acid_Biosynthesis;Biosynthesis	0.200988	0.766577	0.244797	-2.42869	3.80402	0.384868
PWY-5677;succinate_fermentation_to_butanoate;Fermentation;Generation_of_Precursor_Metabolite_and_Energy	-0.267231	0.994085	-0.236966	-5.15705	2.62989	0.389482
OANTIGEN-PWY;O-antigen_building_blocks_biosynthesis_(E._coli);Carbohydrate_Biosynthesis;Biosynthesis	0.196063	0.713815	0.272196	-2.71035	4.30007	0.398849
BRANCHED-CHAIN-AA-SYN-PWY;superpathway_of_branched_chain_amino_acid_biosynthesis;Amino_Acid_Biosynthesis;Biosynthesis	0.212429	0.774822	0.264377	-3.05177	4.60158	0.389482
PWY-5920;superpathway_of_b_heme_biosynthesis_from_glycine;Cofactor,_Prosthetic_Group,_Electron_Carrier,_and_Vitamin_Biosynthesis;Biosynthesis	0.35386	1.27915	0.258935	-3.67161	4.75807	0.394737
GLUCARDEG-PWY;D-glucarate_degradation_I;Secondary_Metabolite_Degradation;Degradation/Utilization/Assimilation	0.225449	1.046	0.213983	-2.37338	5.07909	0.396382
PWY-7234;inosine-5_-phosphate_biosynthesis_III;Nucleoside_and_Nucleotide_Biosynthesis;Biosynthesis	0.201042	0.989898	0.185884	-3.29657	4.45449	0.401316
GLUTORN-PWY;L-ornithine_biosynthesis_I;Amino_Acid_Biosynthesis;Biosynthesis	0.209931	0.768148	0.242258	-3.69097	4.73661	0.391447
PWY-6572;chondroitin_sulfate_degradation_I_(bacterial);Polymeric_Compound_Degradation;Degradation/Utilization/Assimilation	0.346882	1.60045	0.204175	-2.93789	5.37298	0.403451
RHAMCAT-PWY;L-rhamnose_degradation_I;Carbohydrate_Degradation;Degradation/Utilization/Assimilation	0.336833	1.2579	0.241602	-2.52202	4.2722	0.389803
NAD-BIOSYNTHESIS-II;NAD_salvage_pathway_III_(to_nicotinamide_riboside);Cofactor,_Prosthetic_Group,_Electron_Carrier,_and_Vitamin_Biosynthesis;Biosynthesis	0.224572	0.97413	0.214908	-2.46508	4.3581	0.394737
PWY-5103;L-isoleucine_biosynthesis_III;Amino_Acid_Biosynthesis;Biosynthesis	0.228641	0.77471	0.266088	-2.93251	5.22231	0.395559
BIOTIN-BIOSYNTHESIS-PWY;biotin_biosynthesis_I;Cofactor,_Prosthetic_Group,_Electron_Carrier,_and_Vitamin_Biosynthesis;Biosynthesis	0.256678	1.04468	0.245425	-2.42394	5.01144	0.399671
COMPLETE-ARO-PWY;superpathway_of_aromatic_amino_acid_biosynthesis;Amino_Acid_Biosynthesis;Biosynthesis	0.159357	0.66825	0.233917	-2.58215	4.34263	0.40625
GOLPDLCAT-PWY;superpathway_of_glycerol_degradation_to_1,3-propanediol;Alcohol_Degradation;Degradation/Utilization/Assimilation	0.411062	2.11545	0.146563	-3.63492	6.76525	0.407895
ARO-PWY;chorismate_biosynthesis_I;Aromatic_Compound_Biosynthesis;Biosynthesis	0.154992	0.64558	0.242176	-2.6028	5.04902	0.405428
PWY-6519;8-amino-7-oxononanoate_biosynthesis_I;Cofactor,_Prosthetic_Group,_Electron_Carrier,_and_Vitamin_Biosynthesis;Biosynthesis	0.287629	1.12713	0.252735	-2.3613	4.54052	0.400493
PWY4FS-7;phosphatidylglycerol_biosynthesis_I_(plastidic);Fatty_Acid_and_Lipid_Biosynthesis;Biosynthesis	0.16402	0.716028	0.20615	-2.65278	4.278	0.403451
PWY4FS-8;phosphatidylglycerol_biosynthesis_II_(non-plastidic);Fatty_Acid_and_Lipid_Biosynthesis;Biosynthesis	0.178406	0.728971	0.231462	-2.64091	4.39881	0.403783
PWY0-1241;ADP-L-glycero-beta-D-manno-heptose_biosynthesis;Carbohydrate_Biosynthesis;Biosynthesis	0.175506	0.890812	0.195326	-2.90353	3.92992	0.417763
PWY-7664;oleate_biosynthesis_IV_(anaerobic);Fatty_Acid_and_Lipid_Biosynthesis;Biosynthesis	0.303743	1.14729	0.23342	-2.46512	4.24463	0.402961
PWY-6478;GDP-D-glycero-alpha-D-manno-heptose_biosynthesis;Carbohydrate_Biosynthesis;Biosynthesis	0.257403	1.2253	0.198631	-2.64256	3.93696	0.407072
PWYG-321;mycolate_biosynthesis;Fatty_Acid_and_Lipid_Biosynthesis;Biosynthesis	0.283571	1.1239	0.23759	-2.52658	5.87741	0.403451
HISTSYN-PWY;L-histidine_biosynthesis;Amino_Acid_Biosynthesis;Biosynthesis	0.208163	0.801689	0.221751	-3.17208	4.86175	0.398521
PWY-5182;toluene_degradation_II_(aerobic)_(via_4-methylcatechol);Aromatic_Compound_Degradation;Degradation/Utilization/Assimilation	-0.485111	2.38278	-0.164407	-5.05372	4.87845	0.402138
GLYCOGENSYNTH-PWY;glycogen_biosynthesis_I_(from_ADP-D-Glucose);Glycan_Biosynthesis;Glycan_Pathways	0.185887	0.813839	0.218146	-2.722	4.18781	0.40756
PWY0-862;(5Z)-dodecenoate_biosynthesis_I;Fatty_Acid_and_Lipid_Biosynthesis;Biosynthesis	0.299386	1.14963	0.252162	-2.64855	5.16129	0.406738
PWY-5180;toluene_degradation_I_(aerobic)_(via_o-cresol);Aromatic_Compound_Degradation;Degradation/Utilization/Assimilation	-0.426695	2.30609	-0.14099	-4.83845	5.88008	0.416941
PWY-6282;palmitoleate_biosynthesis_I_(from_(5Z)-dodec-5-enoate);Fatty_Acid_and_Lipid_Biosynthesis;Biosynthesis	0.299961	1.16942	0.24961	-2.51966	4.7366	0.401808
P161-PWY;acetylene_degradation;Fermentation;Generation_of_Precursor_Metabolite_and_Energy	0.212491	0.908238	0.211119	-3.73171	4.9276	0.405916
KDO-NAGLIPASYN-PWY;superpathway_of_(Kdo)2-lipid_A_biosynthesis;Cell_Structure_Biosynthesis;Biosynthesis	0.435035	1.58053	0.258105	-2.74041	3.91017	0.412007
FASYN-INITIAL-PWY;superpathway_of_fatty_acid_biosynthesis_initiation_(E._coli);Fatty_Acid_and_Lipid_Biosynthesis;Biosynthesis	0.272789	1.18041	0.223972	-2.15128	5.10114	0.408717
ORNDEG-PWY;superpathway_of_ornithine_degradation;Amine_and_Polyamine_Degradation;Degradation/Utilization/Assimilation	0.428897	1.76382	0.226306	-3.1104	4.96166	0.417763
PWY-5989;stearate_biosynthesis_II_(bacteria_and_plants);Fatty_Acid_and_Lipid_Biosynthesis;Biosynthesis	0.28699	1.17799	0.231342	-2.899	5.7674	0.409539
PWY-2941;L-lysine_biosynthesis_II;Amino_Acid_Biosynthesis;Biosynthesis	0.43938	1.95552	0.219014	-3.32408	5.01973	0.409539
ENTBACSYN-PWY;enterobactin_biosynthesis;Secondary_Metabolite_Biosynthesis;Biosynthesis	0.402809	1.77518	0.220859	-3.16955	4.11686	0.409203
PWY-6353;purine_nucleotides_degradation_II_(aerobic);Nucleoside_and_Nucleotide_Degradation;Degradation/Utilization/Assimilation	0.179926	0.740342	0.223051	-2.85997	4.19553	0.413651
PWY-5509;adenosylcobalamin_biosynthesis_from_adenosylcobinamide-GDP_I;Cofactor,_Prosthetic_Group,_Electron_Carrier,_and_Vitamin_Biosynthesis;Biosynthesis	0.204459	0.864576	0.227979	-2.73301	4.50284	0.410846
PWY-6269;superpathway_of_adenosylcobalamin_salvage_from_cobinamide_II;Cofactor,_Prosthetic_Group,_Electron_Carrier,_and_Vitamin_Biosynthesis;Biosynthesis	0.17582	0.865959	0.185601	-4.01734	4.79972	0.414133
PWY-7237;myo-,_chiro-_and_scyllo-inositol_degradation;Secondary_Metabolite_Degradation;Degradation/Utilization/Assimilation	0.238215	1.17735	0.190728	-3.18499	4.71518	0.409539
HSERMETANA-PWY;L-methionine_biosynthesis_III;Amino_Acid_Biosynthesis;Biosynthesis	-0.14293	0.613627	-0.202105	-4.57922	2.58506	0.402629
PWY-6876;isopropanol_biosynthesis_(engineered);isopropanol_biosynthesis_(engineered);Generation_of_Precursor_Metabolite_and_Energy	0.635465	4.00582	0.114238	-6.03018	5.88297	0.413311
PWY490-3;nitrate_reduction_VI_(assimilatory);Inorganic_Nutrient_Metabolism;Degradation/Utilization/Assimilation	0.255006	1.31737	0.171902	-3.64289	4.4702	0.414133
COBALSYN-PWY;superpathway_of_adenosylcobalamin_salvage_from_cobinamide_I;Cofactor,_Prosthetic_Group,_Electron_Carrier,_and_Vitamin_Biosynthesis;Biosynthesis	0.168354	0.856796	0.186747	-3.28766	4.56236	0.424815
PWY-7328;superpathway_of_UDP-glucose-derived_O-antigen_building_blocks_biosynthesis;Carbohydrate_Biosynthesis;Biosynthesis	0.16792	0.902984	0.164281	-3.51525	5.10786	0.412829
TRPSYN-PWY;L-tryptophan_biosynthesis;Amino_Acid_Biosynthesis;Biosynthesis	0.169254	0.796219	0.192531	-2.92841	3.74406	0.419885
PWY0-1297;superpathway_of_purine_deoxyribonucleosides_degradation;Nucleoside_and_Nucleotide_Degradation;Degradation/Utilization/Assimilation	0.162412	0.900295	0.170493	-3.95587	4.27081	0.428102
POLYAMINSYN3-PWY;superpathway_of_polyamine_biosynthesis_II;Amine_and_Polyamine_Biosynthesis;Biosynthesis	0.201205	0.943603	0.183952	-3.62346	3.95307	0.425164
P108-PWY;pyruvate_fermentation_to_propanoate_I;Fermentation;Generation_of_Precursor_Metabolite_and_Energy	0.224289	1.17245	0.166419	-2.45003	3.95934	0.428924
PWY-5345;superpathway_of_L-methionine_biosynthesis_(by_sulfhydrylation);Amino_Acid_Biosynthesis;Biosynthesis	-0.139276	0.807078	-0.157645	-4.21814	3.79517	0.413311
PWY0-1298;superpathway_of_pyrimidine_deoxyribonucleosides_degradation;Nucleoside_and_Nucleotide_Degradation;Degradation/Utilization/Assimilation	0.181042	0.875798	0.183555	-3.1768	3.99251	0.416598
SALVADEHYPOX-PWY;adenosine_nucleotides_degradation_II;Nucleoside_and_Nucleotide_Degradation;Degradation/Utilization/Assimilation	0.174842	0.81303	0.196224	-3.41139	5.07384	0.415777
PWY-6562;norspermidine_biosynthesis;Amine_and_Polyamine_Biosynthesis;Biosynthesis	0.587758	3.05638	0.168692	-2.79006	5.06614	0.418242
PWY-7400;L-arginine_biosynthesis_IV_(archaebacteria);Amino_Acid_Biosynthesis;Biosynthesis	0.151932	0.776018	0.188612	-3.08498	4.64955	0.418586
ARGSYN-PWY;L-arginine_biosynthesis_I_(via_L-ornithine);Amino_Acid_Biosynthesis;Biosynthesis	0.161283	0.77319	0.194997	-3.36942	4.69861	0.427632
PWY0-1415;superpathway_of_heme_b_biosynthesis_from_uroporphyrinogen-III;Cofactor,_Prosthetic_Group,_Electron_Carrier,_and_Vitamin_Biosynthesis;Biosynthesis	-0.168945	0.996557	-0.161713	-5.93715	3.05875	0.425164
HOMOSER-METSYN-PWY;L-methionine_biosynthesis_I;Amino_Acid_Biosynthesis;Biosynthesis	-0.114044	0.605866	-0.173491	-4.01437	2.9507	0.419408
GALACT-GLUCUROCAT-PWY;superpathway_of_hexuronide_and_hexuronate_degradation;superpathway_of_hexuronide_and_hexuronate_degradation;Superpathways	0.164654	1.18004	0.143209	-3.09973	5.00278	0.435855
ECASYN-PWY;enterobacterial_common_antigen_biosynthesis;Cell_Structure_Biosynthesis;Biosynthesis	0.312594	1.88646	0.172557	-2.8944	4.3499	0.426809
PWY-7527;L-methionine_salvage_cycle_III;Amino_Acid_Biosynthesis;Biosynthesis	-0.893425	7.93463	-0.110673	-3.90339	3.43536	0.425987
LPSSYN-PWY;superpathway_of_lipopolysaccharide_biosynthesis;Fatty_Acid_and_Lipid_Biosynthesis;Biosynthesis	-1.05817	7.30432	-0.146783	-4.98001	3.85961	0.415777
GLUCARGALACTSUPER-PWY;superpathway_of_D-glucarate_and_D-galactarate_degradation;superpathway_of_D-glucarate_and_D-galactarate_degradation;Superpathways	0.216779	1.07957	0.183327	-3.02882	5.21406	0.421053
GALACTARDEG-PWY;D-galactarate_degradation_I;Secondary_Metabolite_Degradation;Degradation/Utilization/Assimilation	0.211006	1.09567	0.1741	-2.64404	4.52233	0.427632
PRPP-PWY;superpathway_of_histidine,_purine,_and_pyrimidine_biosynthesis;superpathway_of_histidine,_purine,_and_pyrimidine_biosynthesis;Superpathways	0.0997449	0.707129	0.146699	-2.77955	4.20363	0.426809
PWY-7456;beta-(1,4)-mannan_degradation;Polymeric_Compound_Degradation;Degradation/Utilization/Assimilation	0.119615	1.00708	0.116224	-3.11806	5.08731	0.445357
P341-PWY;glycolysis_V_(Pyrococcus);Glycolysis;Generation_of_Precursor_Metabolite_and_Energy	0.557506	7.10222	0.0823552	-3.80264	8.57193	0.444079
PWY-6892;thiazole_biosynthesis_I_(facultative_anaerobic_bacteria);Cofactor,_Prosthetic_Group,_Electron_Carrier,_and_Vitamin_Biosynthesis;Biosynthesis	0.138126	0.878072	0.147931	-3.01391	4.7792	0.439606
PWY-7031;protein_N-glycosylation_(bacterial);Carbohydrate_Biosynthesis;Biosynthesis	-0.668896	4.3279	-0.124525	-5.68253	5.26856	0.4375
PWY-5857;ubiquinol-10_biosynthesis_(prokaryotic);Cofactor,_Prosthetic_Group,_Electron_Carrier,_and_Vitamin_Biosynthesis;Biosynthesis	0.161609	1.25063	0.127467	-2.83004	3.68187	0.440789
PWY-5856;ubiquinol-9_biosynthesis_(prokaryotic);Cofactor,_Prosthetic_Group,_Electron_Carrier,_and_Vitamin_Biosynthesis;Biosynthesis	0.18313	1.22839	0.132666	-2.7983	4.3525	0.432566
PWY-5910;superpathway_of_geranylgeranyldiphosphate_biosynthesis_I_(via_mevalonate);Secondary_Metabolite_Biosynthesis;Biosynthesis	0.345353	2.2761	0.141213	-3.23687	4.77298	0.435855
PWY-6628;superpathway_of_L-phenylalanine_biosynthesis;Amino_Acid_Biosynthesis;Biosynthesis	0.131502	0.843507	0.146505	-2.90598	4.31802	0.43221
PWY-5855;ubiquinol-7_biosynthesis_(prokaryotic);Cofactor,_Prosthetic_Group,_Electron_Carrier,_and_Vitamin_Biosynthesis;Biosynthesis	0.174641	1.22381	0.140296	-2.68275	3.86926	0.440427
PWY-6630;superpathway_of_L-tyrosine_biosynthesis;Amino_Acid_Biosynthesis;Biosynthesis	0.122757	0.806913	0.155104	-2.48968	4.63654	0.435033
UBISYN-PWY;superpathway_of_ubiquinol-8_biosynthesis_(prokaryotic);Cofactor,_Prosthetic_Group,_Electron_Carrier,_and_Vitamin_Biosynthesis;Biosynthesis	0.15639	1.24004	0.111866	-2.67439	3.9343	0.443714
P281-PWY;3-phenylpropanoate_degradation;Aromatic_Compound_Degradation;Degradation/Utilization/Assimilation	0.573699	7.96501	0.0813419	-3.94807	5.31603	0.438784
PWY-7315;dTDP-N-acetylthomosamine_biosynthesis;Carbohydrate_Biosynthesis;Biosynthesis	-0.188213	1.10308	-0.159555	-4.8943	2.83085	0.430921
PWY-7210;pyrimidine_deoxyribonucleotides_biosynthesis_from_CTP;Nucleoside_and_Nucleotide_Biosynthesis;Biosynthesis	0.185984	0.95711	0.180391	-3.20535	4.66062	0.435497
PWY-922;mevalonate_pathway_I;Secondary_Metabolite_Biosynthesis;Biosynthesis	0.26224	2.34144	0.0961757	-3.20941	5.36382	0.45148
PWY-6708;ubiquinol-8_biosynthesis_(prokaryotic);Cofactor,_Prosthetic_Group,_Electron_Carrier,_and_Vitamin_Biosynthesis;Biosynthesis	0.16096	1.24269	0.136399	-2.59957	4.11097	0.435497
PWY-7377;cob(II)yrinate_a,c-diamide_biosynthesis_I_(early_cobalt_insertion);Cofactor,_Prosthetic_Group,_Electron_Carrier,_and_Vitamin_Biosynthesis;Biosynthesis	0.157131	1.37767	0.0973787	-2.7571	5.26118	0.442434
PWY-6895;superpathway_of_thiamine_diphosphate_biosynthesis_II;Cofactor,_Prosthetic_Group,_Electron_Carrier,_and_Vitamin_Biosynthesis;Biosynthesis	0.123982	0.795117	0.14402	-2.72123	4.60458	0.42352
P23-PWY;reductive_TCA_cycle_I;C1_Compound_Utilization_and_Assimilation;Degradation/Utilization/Assimilation	-0.184891	0.951884	-0.167708	-4.77424	2.76946	0.426809
PWY-7431;aromatic_biogenic_amine_degradation_(bacteria);Amine_and_Polyamine_Degradation;Degradation/Utilization/Assimilation	0.930485	6.23211	0.136111	-5.23833	4.82189	0.433032
P164-PWY;purine_nucleobases_degradation_I_(anaerobic);Nucleoside_and_Nucleotide_Degradation;Degradation/Utilization/Assimilation	0.125913	0.844856	0.136922	-3.32162	3.71114	0.435855
PWY-5505;L-glutamate_and_L-glutamine_biosynthesis;Amino_Acid_Biosynthesis;Biosynthesis	0.185708	1.14013	0.160459	-3.61071	3.55416	0.433032
GALLATE-DEGRADATION-I-PWY;gallate_degradation_II;Aromatic_Compound_Degradation;Degradation/Utilization/Assimilation	-0.29653	5.43866	-0.0435527	-3.88162	4.47157	0.474507
PWY-7198;pyrimidine_deoxyribonucleotides_de_novo_biosynthesis_IV;Nucleoside_and_Nucleotide_Biosynthesis;Biosynthesis	0.160889	1.0504	0.145759	-3.15043	4.75105	0.441612
AST-PWY;L-arginine_degradation_II_(AST_pathway);Amino_Acid_Degradation;Degradation/Utilization/Assimilation	0.320658	1.7959	0.157293	-4.38123	4.14133	0.438784
PWY-6906;chitin_derivatives_degradation;Polymeric_Compound_Degradation;Degradation/Utilization/Assimilation	0.662264	6.21208	0.0960575	-3.56539	5.31453	0.447001
METH-ACETATE-PWY;methanogenesis_from_acetate;Respiration;Generation_of_Precursor_Metabolite_and_Energy	0.264575	1.14195	0.19711	-3.70818	4.71332	0.438322
SO4ASSIM-PWY;assimilatory_sulfate_reduction_I;Inorganic_Nutrient_Metabolism;Degradation/Utilization/Assimilation	0.119541	0.942954	0.129031	-3.43173	3.70466	0.446179
SULFATE-CYS-PWY;superpathway_of_sulfate_assimilation_and_cysteine_biosynthesis;Inorganic_Nutrient_Metabolism;Degradation/Utilization/Assimilation	0.149808	0.885317	0.160456	-3.30049	3.52011	0.4375
PWY-6608;guanosine_nucleotides_degradation_III;Nucleoside_and_Nucleotide_Degradation;Degradation/Utilization/Assimilation	0.0984489	0.867175	0.111793	-2.95394	3.95891	0.444536
ARGSYNBSUB-PWY;L-arginine_biosynthesis_II_(acetyl_cycle);Amino_Acid_Biosynthesis;Biosynthesis	0.10633	0.821764	0.120806	-3.36541	4.91312	0.446179
CODH-PWY;reductive_acetyl_coenzyme_A_pathway_I_(homoacetogenic_bacteria);C1_Compound_Utilization_and_Assimilation;Degradation/Utilization/Assimilation	0.19674	1.88187	0.102744	-3.18023	4.61393	0.443257
PWY-1541;superpathway_of_taurine_degradation;Inorganic_Nutrient_Metabolism;Degradation/Utilization/Assimilation	0.057839	4.91958	0.0156891	-3.64825	3.77117	0.493837
METHYLGALLATE-DEGRADATION-PWY;methylgallate_degradation;Aromatic_Compound_Degradation;Degradation/Utilization/Assimilation	-0.146629	5.26711	-0.030324	-3.81909	3.34049	0.479047
PWY-5384;sucrose_degradation_IV_(sucrose_phosphorylase);Carbohydrate_Degradation;Degradation/Utilization/Assimilation	0.201159	1.17829	0.142437	-4.09589	3.70935	0.435497
PWY-6167;flavin_biosynthesis_II_(archaea);Cofactor,_Prosthetic_Group,_Electron_Carrier,_and_Vitamin_Biosynthesis;Biosynthesis	-0.835551	7.06021	-0.12026	-4.22915	3.37922	0.442892
TCA-GLYOX-BYPASS;superpathway_of_glyoxylate_bypass_and_TCA;TCA_cycle;Generation_of_Precursor_Metabolite_and_Energy	-0.189751	1.37939	-0.128412	-4.57731	2.62276	0.442071
PWY-1861;formaldehyde_assimilation_II_(assimilatory_RuMP_Cycle);C1_Compound_Utilization_and_Assimilation;Degradation/Utilization/Assimilation	-0.159019	1.41362	-0.108846	-3.81149	2.74416	0.452753
THREOCAT-PWY;superpathway_of_L-threonine_metabolism;Amino_Acid_Degradation;Degradation/Utilization/Assimilation	0.218498	1.64945	0.126748	-3.5652	4.17682	0.455218
P105-PWY;TCA_cycle_IV_(2-oxoglutarate_decarboxylase);TCA_cycle;Generation_of_Precursor_Metabolite_and_Energy	-0.141563	1.56394	-0.0963106	-4.48041	2.87954	0.459704
PWY-7392;taxadiene_biosynthesis_(engineered);Secondary_Metabolite_Biosynthesis;Biosynthesis	0.100137	0.872928	0.109032	-3.21521	3.76807	0.446546
PWY-6471;peptidoglycan_biosynthesis_IV_(Enterococcus_faecium);Cell_Structure_Biosynthesis;Biosynthesis	0.138515	0.907433	0.139496	-3.7917	3.68101	0.449013
PWY-5022;4-aminobutanoate_degradation_V;Fermentation;Generation_of_Precursor_Metabolite_and_Energy	0.0918281	0.795821	0.0994997	-3.85089	3.82267	0.452753
MET-SAM-PWY;superpathway_of_S-adenosyl-L-methionine_biosynthesis;superpathway_of_S-adenosyl-L-methionine_biosynthesis;Superpathways	-0.0571143	0.562791	-0.101153	-4.30441	3.23514	0.453125
P122-PWY;heterolactic_fermentation;Fermentation;Generation_of_Precursor_Metabolite_and_Energy	0.121725	1.22307	0.0798588	-4.1195	4.09874	0.457237
PWY-5837;2-carboxy-1,4-naphthoquinol_biosynthesis;Cofactor,_Prosthetic_Group,_Electron_Carrier,_and_Vitamin_Biosynthesis;Biosynthesis	-0.246709	1.66363	-0.139848	-4.36057	3.59427	0.453125
GLUCUROCAT-PWY;superpathway_of_beta-D-glucuronosides_degradation;Secondary_Metabolite_Degradation;Degradation/Utilization/Assimilation	0.12719	1.1854	0.10196	-3.26026	4.7639	0.448191
PWY-5863;superpathway_of_phylloquinol_biosynthesis;Cofactor,_Prosthetic_Group,_Electron_Carrier,_and_Vitamin_Biosynthesis;Biosynthesis	-0.253047	1.62053	-0.152928	-3.53128	3.56095	0.445724
PWY-5823;superpathway_of_CDP-glucose-derived_O-antigen_building_blocks_biosynthesis;Carbohydrate_Biosynthesis;Biosynthesis	0.678433	9.08407	0.0730786	-3.76798	4.62888	0.45148
PWY-7211;superpathway_of_pyrimidine_deoxyribonucleotides_de_novo_biosynthesis;Nucleoside_and_Nucleotide_Biosynthesis;Biosynthesis	0.0839054	0.692933	0.100147	-3.60653	3.64934	0.450288
PWY-5188;tetrapyrrole_biosynthesis_I_(from_glutamate);Cofactor,_Prosthetic_Group,_Electron_Carrier,_and_Vitamin_Biosynthesis;Biosynthesis	0.085235	0.811862	0.0927316	-2.83439	4.54032	0.45477
PWY-5507;adenosylcobalamin_biosynthesis_I_(anaerobic);adenosylcobalamin_biosynthesis_I_(anaerobic);Superpathways	-0.400627	8.96018	-0.0482429	-8.41491	8.01	0.462613
ARG+POLYAMINE-SYN;superpathway_of_arginine_and_polyamine_biosynthesis;Amine_and_Polyamine_Biosynthesis;Biosynthesis	0.11354	0.877664	0.131537	-3.2291	3.79635	0.444536
PWY-5189;tetrapyrrole_biosynthesis_II_(from_glycine);Cofactor,_Prosthetic_Group,_Electron_Carrier,_and_Vitamin_Biosynthesis;Biosynthesis	0.0908258	0.873054	0.0912314	-3.22313	4.5683	0.458882
POLYAMSYN-PWY;superpathway_of_polyamine_biosynthesis_I;Amine_and_Polyamine_Biosynthesis;Biosynthesis	0.118863	0.965129	0.112185	-3.94487	4.50294	0.455218
P124-PWY;Bifidobacterium_shunt;Fermentation;Generation_of_Precursor_Metabolite_and_Energy	0.115428	1.29085	0.0825601	-3.85818	3.77053	0.459704
FUCCAT-PWY;fucose_degradation;Carbohydrate_Degradation;Degradation/Utilization/Assimilation	0.0971395	0.822391	0.103418	-3.34826	3.61205	0.459704
PWY-181;photorespiration;Photosynthesis;Generation_of_Precursor_Metabolite_and_Energy	0.458647	9.28703	0.050465	-3.73209	5.56888	0.464256
ALL-CHORISMATE-PWY;superpathway_of_chorismate_metabolism;superpathway_of_chorismate_metabolism;Superpathways	0.168919	1.33851	0.12501	-3.77291	4.06075	0.456861
PWY-7090;UDP-2,3-diacetamido-2,3-dideoxy-alpha-D-mannuronate_biosynthesis;Carbohydrate_Biosynthesis;Biosynthesis	-0.107717	1.35366	-0.0713289	-4.87777	3.18141	0.4659
PWY-5861;superpathway_of_demethylmenaquinol-8_biosynthesis_I;Cofactor,_Prosthetic_Group,_Electron_Carrier,_and_Vitamin_Biosynthesis;Biosynthesis	-0.0808402	1.52212	-0.0488656	-3.34543	3.3902	0.476582
PWY-5896;superpathway_of_menaquinol-10_biosynthesis;Cofactor,_Prosthetic_Group,_Electron_Carrier,_and_Vitamin_Biosynthesis;Biosynthesis	0.170542	1.54511	0.107216	-3.60086	4.12325	0.458505
GLYCOLYSIS-TCA-GLYOX-BYPASS;superpathway_of_glycolysis,_pyruvate_dehydrogenase,_TCA,_and_glyoxylate_bypass;superpathway_of_glycolysis,_pyruvate_dehydrogenase,_TCA,_and_glyoxylate_bypass;Superpathways	-0.143882	1.21398	-0.110818	-4.93397	3.22403	0.447368
HEXITOLDEGSUPER-PWY;superpathway_of_hexitol_degradation_(bacteria);Secondary_Metabolite_Degradation;Degradation/Utilization/Assimilation	-0.0636845	0.671426	-0.091803	-3.9405	3.23368	0.467105
PWY-5850;superpathway_of_menaquinol-6_biosynthesis_I;Cofactor,_Prosthetic_Group,_Electron_Carrier,_and_Vitamin_Biosynthesis;Biosynthesis	0.124362	1.52537	0.0653352	-3.53979	4.23681	0.474117
PWY-7003;glycerol_degradation_to_butanol;Fermentation;Generation_of_Precursor_Metabolite_and_Energy	0.128431	1.50488	0.0821725	-3.38683	4.54204	0.45477
P101-PWY;ectoine_biosynthesis;Amine_and_Polyamine_Biosynthesis;Biosynthesis	0.127288	7.70332	0.0160654	-3.35522	4.60081	0.490954
PWY-5897;superpathway_of_menaquinol-11_biosynthesis;Cofactor,_Prosthetic_Group,_Electron_Carrier,_and_Vitamin_Biosynthesis;Biosynthesis	-0.130765	1.49102	-0.0859823	-3.57146	3.18597	0.470395
PWY-5898;superpathway_of_menaquinol-12_biosynthesis;Cofactor,_Prosthetic_Group,_Electron_Carrier,_and_Vitamin_Biosynthesis;Biosynthesis	-0.182081	1.49192	-0.111234	-3.56863	3.1349	0.449466
PWY-5899;superpathway_of_menaquinol-13_biosynthesis;Cofactor,_Prosthetic_Group,_Electron_Carrier,_and_Vitamin_Biosynthesis;Biosynthesis	-0.139602	1.45861	-0.0823474	-3.90126	3.30192	0.471652
RUMP-PWY;formaldehyde_oxidation_I;C1_Compound_Utilization_and_Assimilation;Degradation/Utilization/Assimilation	-0.11007	1.25634	-0.0779627	-3.80232	3.17126	0.465461
PWY-5860;superpathway_of_demethylmenaquinol-6_biosynthesis_I;Cofactor,_Prosthetic_Group,_Electron_Carrier,_and_Vitamin_Biosynthesis;Biosynthesis	0.155291	1.58464	0.0838485	-3.59287	3.79782	0.468365
P4-PWY;superpathway_of_L-lysine,_L-threonine_and_L-methionine_biosynthesis_I;Amino_Acid_Biosynthesis;Biosynthesis	0.067672	0.658047	0.094369	-2.88203	4.02686	0.46097
LEU-DEG2-PWY;L-leucine_degradation_I;Amino_Acid_Degradation;Degradation/Utilization/Assimilation	0.436068	6.49471	0.0611058	-5.47703	6.72892	0.456039
PWY-7094;fatty_acid_salvage;Fatty_Acid_and_Lipid_Biosynthesis;Biosynthesis	-0.239571	2.70751	-0.0548314	-7.46917	6.41072	0.445357
PWY0-1338;polymyxin_resistance;Cell_Structure_Biosynthesis;Biosynthesis	0.204375	1.85143	0.112146	-3.6132	4.07058	0.469187
PWY-5840;superpathway_of_menaquinol-7_biosynthesis;Cofactor,_Prosthetic_Group,_Electron_Carrier,_and_Vitamin_Biosynthesis;Biosynthesis	-0.128216	1.46511	-0.0925322	-4.18587	3.45042	0.456861
PWY-5838;superpathway_of_menaquinol-8_biosynthesis_I;Cofactor,_Prosthetic_Group,_Electron_Carrier,_and_Vitamin_Biosynthesis;Biosynthesis	-0.118141	1.43783	-0.0849996	-4.28138	3.55082	0.467543
PWY-5845;superpathway_of_menaquinol-9_biosynthesis;Cofactor,_Prosthetic_Group,_Electron_Carrier,_and_Vitamin_Biosynthesis;Biosynthesis	0.15492	1.48801	0.0902291	-3.92992	3.94385	0.464638
P162-PWY;L-glutamate_degradation_V_(via_hydroxyglutarate);Fermentation;Generation_of_Precursor_Metabolite_and_Energy	-0.115023	1.39305	-0.074278	-3.80218	4.86969	0.462171
PWY-5705;allantoin_degradation_to_glyoxylate_III;Amine_and_Polyamine_Degradation;Degradation/Utilization/Assimilation	0.0698968	1.14617	0.0577864	-4.14516	3.60321	0.467928
PWY-7373;superpathway_of_demethylmenaquinol-6_biosynthesis_II;Cofactor,_Prosthetic_Group,_Electron_Carrier,_and_Vitamin_Biosynthesis;Biosynthesis	-0.210428	3.93091	-0.0364696	-5.48601	6.22229	0.478225
PWY-6545;pyrimidine_deoxyribonucleotides_de_novo_biosynthesis_III;Nucleoside_and_Nucleotide_Biosynthesis;Biosynthesis	0.0577601	0.752212	0.0757867	-3.43661	3.50473	0.467543
PWY-5862;superpathway_of_demethylmenaquinol-9_biosynthesis;Cofactor,_Prosthetic_Group,_Electron_Carrier,_and_Vitamin_Biosynthesis;Biosynthesis	0.11293	1.59228	0.0806539	-3.60978	3.36456	0.465078
PWY-5265;peptidoglycan_biosynthesis_II_(staphylococci);Cell_Structure_Biosynthesis;Biosynthesis	-0.140196	2.01859	-0.0678665	-3.95257	3.21	0.465461
FAO-PWY;fatty_acid_beta-oxidation_I;Fatty_Acid_and_Lipid_Degradation;Degradation/Utilization/Assimilation	0.107238	1.61812	0.0669919	-3.441	3.74474	0.467105
PWY-6263;superpathway_of_menaquinol-8_biosynthesis_II;Cofactor,_Prosthetic_Group,_Electron_Carrier,_and_Vitamin_Biosynthesis;Biosynthesis	0.0804133	1.63867	0.0501784	-3.04626	4.40973	0.476582
PWY-5676;acetyl-CoA_fermentation_to_butanoate_II;Fermentation;Generation_of_Precursor_Metabolite_and_Energy	0.0371064	0.915448	0.0356871	-3.70596	4.46364	0.477796
P562-PWY;myo-inositol_degradation_I;Secondary_Metabolite_Degradation;Degradation/Utilization/Assimilation	-0.0852677	1.11604	-0.0771352	-4.19224	3.20793	0.467105
PWY0-1479;tRNA_processing;Nucleic_Acid_Processing;Macromolecule_Modification	0.0903494	1.50718	0.0609263	-3.44852	3.64603	0.472473
PWY-6629;superpathway_of_L-tryptophan_biosynthesis;Amino_Acid_Biosynthesis;Biosynthesis	-0.115799	2.15952	-0.0447399	-3.92648	3.60606	0.481908
PWY-7013;(S)-propane-1,2-diol_degradation;Fermentation;Generation_of_Precursor_Metabolite_and_Energy	-0.185461	2.36377	-0.0451497	-10.0731	6.49128	0.463816
PWY-7374;1,4-dihydroxy-6-naphthoate_biosynthesis_I;Cofactor,_Prosthetic_Group,_Electron_Carrier,_and_Vitamin_Biosynthesis;Biosynthesis	-0.221304	2.29433	-0.095758	-3.86825	3.6396	0.465461
HEMESYN2-PWY;heme_b_biosynthesis_II_(anaerobic);Cofactor,_Prosthetic_Group,_Electron_Carrier,_and_Vitamin_Biosynthesis;Biosynthesis	0.0382616	0.95906	0.0361108	-4.89055	4.84192	0.480263
PWY-7446;sulfoquinovose_degradation_I;Secondary_Metabolite_Degradation;Degradation/Utilization/Assimilation	-0.0768041	1.91497	-0.0389663	-3.73486	3.86392	0.482334
GLYCOL-GLYOXDEG-PWY;superpathway_of_glycol_metabolism_and_degradation;Alcohol_Degradation;Degradation/Utilization/Assimilation	0.062545	1.27217	0.0523144	-3.69851	3.4831	0.481086
PWY-6590;superpathway_of_Clostridium_acetobutylicum_acidogenic_fermentation;Fermentation;Generation_of_Precursor_Metabolite_and_Energy	0.102717	1.33226	0.0665006	-4.13023	4.30044	0.465078
METHGLYUT-PWY;superpathway_of_methylglyoxal_degradation;Aldehyde_Degradation;Degradation/Utilization/Assimilation	-0.064345	1.75995	-0.0344386	-4.42526	3.65874	0.483977
PWY-6165;chorismate_biosynthesis_II_(archaea);Aromatic_Compound_Biosynthesis;Biosynthesis	0.304944	7.71249	0.0326715	-3.88581	5.82267	0.48069
TEICHOICACID-PWY;poly(glycerol_phosphate)_wall_teichoic_acid_biosynthesis;Cell_Structure_Biosynthesis;Biosynthesis	-0.0352158	1.09091	-0.0290632	-4.13273	3.26968	0.48602
PWY-7371;1,4-dihydroxy-6-naphthoate_biosynthesis_II;Cofactor,_Prosthetic_Group,_Electron_Carrier,_and_Vitamin_Biosynthesis;Biosynthesis	0.0779999	1.75044	0.0407102	-3.66873	4.7429	0.482334
GLYOXYLATE-BYPASS;glyoxylate_cycle;glyoxylate_cycle;Generation_of_Precursor_Metabolite_and_Energy	0.075073	1.48433	0.0426937	-3.6925	3.61585	0.476582
CENTFERM-PWY;pyruvate_fermentation_to_butanoate;Fermentation;Generation_of_Precursor_Metabolite_and_Energy	0.0971542	1.38142	0.0635898	-3.87039	3.84061	0.467928
PWY-6470;peptidoglycan_biosynthesis_V_(beta-lactam_resistance);Cell_Structure_Biosynthesis;Biosynthesis	-0.124705	2.29244	-0.0475975	-3.99235	4.20553	0.478225
PWY-6891;thiazole_biosynthesis_II_(aerobic_bacteria);Cofactor,_Prosthetic_Group,_Electron_Carrier,_and_Vitamin_Biosynthesis;Biosynthesis	0.0117272	1.10311	0.00746608	-3.91853	4.66129	0.495888
PWY-6588;pyruvate_fermentation_to_acetone;Fermentation;Generation_of_Precursor_Metabolite_and_Energy	0.0159258	0.977388	0.0125067	-3.96658	4.04542	0.492194
PWY-5177;glutaryl-CoA_degradation;Carboxylate_Degradation;Degradation/Utilization/Assimilation	0.0204749	1.50054	0.0121974	-4.06836	3.91035	0.495888
PWY0-1061;superpathway_of_L-alanine_biosynthesis;Amino_Acid_Biosynthesis;Biosynthesis	0.0220928	0.901038	0.0279436	-3.52439	3.9138	0.494659
P461-PWY;hexitol_fermentation_to_lactate,_formate,_ethanol_and_acetate;Fermentation;Generation_of_Precursor_Metabolite_and_Energy	0.0326963	1.02986	0.027996	-4.86995	3.67435	0.486842
PWY0-41;allantoin_degradation_IV_(anaerobic);Amine_and_Polyamine_Degradation;Degradation/Utilization/Assimilation	-0.0402598	1.39055	-0.0279512	-3.11686	3.35866	0.487664
AEROBACTINSYN-PWY;aerobactin_biosynthesis;Secondary_Metabolite_Biosynthesis;Biosynthesis	-0.0432734	1.9065	-0.0222136	-3.6465	4.12619	0.490132
PWY-5304;superpathway_of_sulfur_oxidation_(Acidianus_ambivalens);Inorganic_Nutrient_Metabolism;Degradation/Utilization/Assimilation	-0.0461601	1.34232	-0.0271229	-3.20639	3.81348	0.48602
PWY-5347;superpathway_of_L-methionine_biosynthesis_(transsulfuration);Amino_Acid_Biosynthesis;Biosynthesis	-0.011587	0.545515	-0.0259331	-3.42143	3.51965	0.487664
PWY0-321;phenylacetate_degradation_I_(aerobic);Aromatic_Compound_Degradation;Degradation/Utilization/Assimilation	-0.0341475	1.86752	-0.0178305	-3.55666	4.11971	0.495066
PWY0-781;aspartate_superpathway;aspartate_superpathway;Superpathways	-0.00600422	0.546956	-0.00805176	-3.02638	3.71615	0.498355
ARGDEG-PWY;superpathway_of_L-arginine,_putrescine,_and_4-aminobutanoate_degradation;Amino_Acid_Degradation;Degradation/Utilization/Assimilation	-0.0389706	1.84668	-0.0192787	-3.91398	3.87294	0.494243
ARGORNPROST-PWY;L-arginine_degradation_(Stickland_reaction);Amino_Acid_Degradation;Degradation/Utilization/Assimilation	0.0141827	0.846681	0.0151913	-3.68051	3.37963	0.492194
3-HYDROXYPHENYLACETATE-DEGRADATION-PWY;4-hydroxyphenylacetate_degradation;Aromatic_Compound_Degradation;Degradation/Utilization/Assimilation	-0.0681901	1.83727	-0.0370763	-3.43803	3.69583	0.486842
ORNARGDEG-PWY;superpathway_of_L-arginine_and_L-ornithine_degradation;Amino_Acid_Degradation;Degradation/Utilization/Assimilation	0.0263159	1.89246	0.0153646	-3.86813	3.90371	0.493837
PPGPPMET-PWY;ppGpp_biosynthesis;Metabolic_Regulator_Biosynthesis;Biosynthesis	0.00813599	1.96722	0.00469876	-3.03074	5.3298	0.498767
PWY-5028;L-histidine_degradation_II;Amino_Acid_Degradation;Degradation/Utilization/Assimilation	-0.0433677	3.07128	-0.0127741	-4.32096	5.55331	0.495888
PWY-6071;superpathway_of_phenylethylamine_degradation;Aromatic_Compound_Degradation;Degradation/Utilization/Assimilation	0.0113771	1.90787	0.00546063	-3.81431	3.62667	0.498767
LACTOSECAT-PWY;lactose_and_galactose_degradation_I;Carbohydrate_Degradation;Degradation/Utilization/Assimilation	-0.0194886	1.57841	-0.00978621	-3.74817	4.40102	0.497124
