# Supplementary material for: Abiraterone acetate preferentially enriches for the gut commensal Akkermansia muciniphila in castrate-resistant prostate cancer patients
Source: Nat Commun. 2020 Sep 24;11:4822. doi: 10.1038/s41467-020-18649-5 (PMC7515896; doi:10.1038/s41467-020-18649-5)
Supplement: Supplementary file 6 — Supplementary Data 3 [file 41467_2020_18649_MOESM6_ESM.xlsx]

## Sheet: Sheet1
Supplementary Data 3. ALDEx2 effect sizes for pathway abundances of predicted bacterial metagenomes in ADT+AA relative to CTRL patient rectal swab samples.
Predicted pathway	diff.btw	diff.win	effect	effect.low	effect.high	overlap
PWY-6397;mycolyl-arabinogalactan-peptidoglycan_complex_biosynthesis;Cell_Structure_Biosynthesis;Biosynthesis	-3.35997	2.93655	-1.1786	-12.7435	0.172931	0.0480195
PWY1G-0;mycothiol_biosynthesis;Cofactor,_Prosthetic_Group,_Electron_Carrier,_and_Vitamin_Biosynthesis;Biosynthesis	-3.42919	2.92938	-1.20837	-12.0897	0.104064	0.0432696
PWY-7007;methyl_ketone_biosynthesis_(engineered);methyl_ketone_biosynthesis_(engineered);Generation_of_Precursor_Metabolite_and_Energy	-3.39734	4.12177	-0.796063	-10.6314	0.951603	0.118848
PWY-6383;mono-trans,_poly-cis_decaprenyl_phosphate_biosynthesis;Cofactor,_Prosthetic_Group,_Electron_Carrier,_and_Vitamin_Biosynthesis;Biosynthesis	-2.13629	2.47868	-0.849368	-7.63556	0.953984	0.15024
PWY0-1533;methylphosphonate_degradation_I;Inorganic_Nutrient_Metabolism;Degradation/Utilization/Assimilation	1.18366	1.38989	0.787364	-2.03644	9.77532	0.176683
LACTOSECAT-PWY;lactose_and_galactose_degradation_I;Carbohydrate_Degradation;Degradation/Utilization/Assimilation	-0.951967	1.23641	-0.760893	-7.73451	1.51157	0.190876
UBISYN-PWY;superpathway_of_ubiquinol-8_biosynthesis_(prokaryotic);Cofactor,_Prosthetic_Group,_Electron_Carrier,_and_Vitamin_Biosynthesis;Biosynthesis	0.990077	1.31226	0.721119	-1.25272	5.92877	0.195678
PWY-5856;ubiquinol-9_biosynthesis_(prokaryotic);Cofactor,_Prosthetic_Group,_Electron_Carrier,_and_Vitamin_Biosynthesis;Biosynthesis	0.975341	1.34131	0.710887	-1.16654	6.49881	0.195678
PWY-5857;ubiquinol-10_biosynthesis_(prokaryotic);Cofactor,_Prosthetic_Group,_Electron_Carrier,_and_Vitamin_Biosynthesis;Biosynthesis	0.9662	1.32689	0.689587	-1.21116	7.98799	0.202881
PWY-5855;ubiquinol-7_biosynthesis_(prokaryotic);Cofactor,_Prosthetic_Group,_Electron_Carrier,_and_Vitamin_Biosynthesis;Biosynthesis	0.945867	1.30627	0.734672	-1.2599	7.78283	0.191106
PWY-6708;ubiquinol-8_biosynthesis_(prokaryotic);Cofactor,_Prosthetic_Group,_Electron_Carrier,_and_Vitamin_Biosynthesis;Biosynthesis	0.953075	1.29268	0.719446	-1.09922	7.52049	0.205529
P221-PWY;octane_oxidation;Degradation/Utilization/Assimilation_-_Other;Degradation/Utilization/Assimilation	-1.40598	1.99286	-0.698445	-6.61577	1.55024	0.222356
ARGORNPROST-PWY;L-arginine_degradation_(Stickland_reaction);Amino_Acid_Degradation;Degradation/Utilization/Assimilation	-0.420837	0.631935	-0.603426	-7.02967	2.47038	0.237981
GLYCOL-GLYOXDEG-PWY;superpathway_of_glycol_metabolism_and_degradation;Alcohol_Degradation;Degradation/Utilization/Assimilation	1.06291	1.62865	0.671934	-1.73161	6.04254	0.236495
P163-PWY;L-lysine_fermentation_to_acetate_and_butanoate;Fermentation;Generation_of_Precursor_Metabolite_and_Energy	-0.958557	1.64967	-0.589945	-5.77978	1.87328	0.248499
P162-PWY;L-glutamate_degradation_V_(via_hydroxyglutarate);Fermentation;Generation_of_Precursor_Metabolite_and_Energy	-0.72852	1.16219	-0.569679	-5.88408	1.82365	0.253606
GLYOXYLATE-BYPASS;glyoxylate_cycle;glyoxylate_cycle;Generation_of_Precursor_Metabolite_and_Energy	1.20595	1.91583	0.596014	-1.73894	5.38866	0.268908
PWY-5920;superpathway_of_b_heme_biosynthesis_from_glycine;Cofactor,_Prosthetic_Group,_Electron_Carrier,_and_Vitamin_Biosynthesis;Biosynthesis	1.04652	1.65302	0.591957	-1.69807	5.70181	0.266827
ALL-CHORISMATE-PWY;superpathway_of_chorismate_metabolism;superpathway_of_chorismate_metabolism;Superpathways	0.754217	1.21395	0.573959	-1.76501	6.1424	0.265625
PWY-6478;GDP-D-glycero-alpha-D-manno-heptose_biosynthesis;Carbohydrate_Biosynthesis;Biosynthesis	-0.589428	1.04092	-0.509958	-5.81558	2.30133	0.266827
PWY-5345;superpathway_of_L-methionine_biosynthesis_(by_sulfhydrylation);Amino_Acid_Biosynthesis;Biosynthesis	0.382796	0.672578	0.556249	-1.97744	5.55321	0.276442
PWY-1861;formaldehyde_assimilation_II_(assimilatory_RuMP_Cycle);C1_Compound_Utilization_and_Assimilation;Degradation/Utilization/Assimilation	-0.606972	1.12285	-0.507116	-6.08217	2.09592	0.280048
RUMP-PWY;formaldehyde_oxidation_I;C1_Compound_Utilization_and_Assimilation;Degradation/Utilization/Assimilation	-0.525918	0.987133	-0.508374	-6.07964	2.19916	0.293269
PWY-7376;cob(II)yrinate_a,c-diamide_biosynthesis_II_(late_cobalt_incorporation);Cofactor,_Prosthetic_Group,_Electron_Carrier,_and_Vitamin_Biosynthesis;Biosynthesis	-2.22533	5.77206	-0.344317	-6.83832	4.17152	0.304087
CODH-PWY;reductive_acetyl_coenzyme_A_pathway_I_(homoacetogenic_bacteria);C1_Compound_Utilization_and_Assimilation;Degradation/Utilization/Assimilation	-1.09979	2.38203	-0.446706	-6.10857	2.14957	0.299279
P381-PWY;adenosylcobalamin_biosynthesis_II_(aerobic);adenosylcobalamin_biosynthesis_II_(aerobic);Superpathways	-1.91634	6.10128	-0.316837	-6.02779	4.73837	0.295673
P125-PWY;superpathway_of_(R,R)-butanediol_biosynthesis;Fermentation;Generation_of_Precursor_Metabolite_and_Energy	-0.790455	1.61443	-0.399661	-6.52145	3.10716	0.291717
PWY-7377;cob(II)yrinate_a,c-diamide_biosynthesis_I_(early_cobalt_insertion);Cofactor,_Prosthetic_Group,_Electron_Carrier,_and_Vitamin_Biosynthesis;Biosynthesis	-0.69219	1.33358	-0.482523	-5.48035	2.08914	0.304922
PWY-6545;pyrimidine_deoxyribonucleotides_de_novo_biosynthesis_III;Nucleoside_and_Nucleotide_Biosynthesis;Biosynthesis	-0.322918	0.69538	-0.475643	-5.08173	2.11822	0.290516
PWY-5838;superpathway_of_menaquinol-8_biosynthesis_I;Cofactor,_Prosthetic_Group,_Electron_Carrier,_and_Vitamin_Biosynthesis;Biosynthesis	0.473021	1.0039	0.453705	-2.44151	5.98886	0.298077
PWY-5845;superpathway_of_menaquinol-9_biosynthesis;Cofactor,_Prosthetic_Group,_Electron_Carrier,_and_Vitamin_Biosynthesis;Biosynthesis	0.721941	1.46757	0.483946	-2.3441	5.73465	0.3125
PWY-6895;superpathway_of_thiamine_diphosphate_biosynthesis_II;Cofactor,_Prosthetic_Group,_Electron_Carrier,_and_Vitamin_Biosynthesis;Biosynthesis	-0.365269	0.801184	-0.455744	-5.47782	2.22714	0.30649
PWY-5840;superpathway_of_menaquinol-7_biosynthesis;Cofactor,_Prosthetic_Group,_Electron_Carrier,_and_Vitamin_Biosynthesis;Biosynthesis	0.514357	0.999324	0.438993	-1.77683	7.06134	0.296519
P281-PWY;3-phenylpropanoate_degradation;Aromatic_Compound_Degradation;Degradation/Utilization/Assimilation	2.39197	6.73694	0.393455	-2.96563	8.53923	0.3125
ARGDEG-PWY;superpathway_of_L-arginine,_putrescine,_and_4-aminobutanoate_degradation;Amino_Acid_Degradation;Degradation/Utilization/Assimilation	0.984332	1.97413	0.45922	-1.98319	5.41708	0.32533
ORNARGDEG-PWY;superpathway_of_L-arginine_and_L-ornithine_degradation;Amino_Acid_Degradation;Degradation/Utilization/Assimilation	1.00652	1.90639	0.499971	-2.19383	6.42761	0.313702
PWY-5897;superpathway_of_menaquinol-11_biosynthesis;Cofactor,_Prosthetic_Group,_Electron_Carrier,_and_Vitamin_Biosynthesis;Biosynthesis	0.460077	1.11748	0.39696	-2.22918	6.42222	0.320528
PWY-7616;methanol_oxidation_to_carbon_dioxide;Alcohol_Degradation;Degradation/Utilization/Assimilation	-3.34316	7.34017	-0.487356	-5.21063	2.1809	0.305288
PWY-6630;superpathway_of_L-tyrosine_biosynthesis;Amino_Acid_Biosynthesis;Biosynthesis	-0.341239	0.725004	-0.440772	-6.64209	1.88653	0.32533
PWY-5899;superpathway_of_menaquinol-13_biosynthesis;Cofactor,_Prosthetic_Group,_Electron_Carrier,_and_Vitamin_Biosynthesis;Biosynthesis	0.494725	1.06719	0.408454	-1.79195	6.53179	0.326923
PWY-5898;superpathway_of_menaquinol-12_biosynthesis;Cofactor,_Prosthetic_Group,_Electron_Carrier,_and_Vitamin_Biosynthesis;Biosynthesis	0.48466	1.03079	0.416389	-2.27254	6.61264	0.32413
PWY-6628;superpathway_of_L-phenylalanine_biosynthesis;Amino_Acid_Biosynthesis;Biosynthesis	-0.300573	0.753864	-0.395444	-5.69335	1.82315	0.3125
PWY-3801;sucrose_degradation_II_(sucrose_synthase);Carbohydrate_Degradation;Degradation/Utilization/Assimilation	-3.57284	8.18332	-0.462725	-6.99448	2.3268	0.290865
TEICHOICACID-PWY;poly(glycerol_phosphate)_wall_teichoic_acid_biosynthesis;Cell_Structure_Biosynthesis;Biosynthesis	-0.363013	0.898723	-0.387741	-4.61875	1.99822	0.32413
PWY-5862;superpathway_of_demethylmenaquinol-9_biosynthesis;Cofactor,_Prosthetic_Group,_Electron_Carrier,_and_Vitamin_Biosynthesis;Biosynthesis	0.715148	1.53878	0.453988	-2.10037	5.74484	0.320913
PWY-7003;glycerol_degradation_to_butanol;Fermentation;Generation_of_Precursor_Metabolite_and_Energy	-0.608315	1.3699	-0.425179	-5.15048	2.10049	0.322929
VALDEG-PWY;L-valine_degradation_I;Amino_Acid_Degradation;Degradation/Utilization/Assimilation	-1.03341	2.70924	-0.332331	-5.47253	4.40188	0.320528
PWY-5861;superpathway_of_demethylmenaquinol-8_biosynthesis_I;Cofactor,_Prosthetic_Group,_Electron_Carrier,_and_Vitamin_Biosynthesis;Biosynthesis	0.568027	1.20398	0.4524	-2.09506	6.27672	0.327731
PWY-5850;superpathway_of_menaquinol-6_biosynthesis_I;Cofactor,_Prosthetic_Group,_Electron_Carrier,_and_Vitamin_Biosynthesis;Biosynthesis	0.751763	1.53914	0.44458	-2.354	5.76393	0.328932
PWY-5896;superpathway_of_menaquinol-10_biosynthesis;Cofactor,_Prosthetic_Group,_Electron_Carrier,_and_Vitamin_Biosynthesis;Biosynthesis	0.735053	1.57406	0.454621	-2.31921	4.54345	0.322115
PWY-5100;pyruvate_fermentation_to_acetate_and_lactate_II;Fermentation;Generation_of_Precursor_Metabolite_and_Energy	-0.24356	0.652488	-0.374703	-4.73382	2.52904	0.32413
PWY-6396;superpathway_of_2,3-butanediol_biosynthesis;Fermentation;Generation_of_Precursor_Metabolite_and_Energy	-0.579282	1.45011	-0.357812	-5.25624	2.88362	0.310924
PWY-5837;2-carboxy-1,4-naphthoquinol_biosynthesis;Cofactor,_Prosthetic_Group,_Electron_Carrier,_and_Vitamin_Biosynthesis;Biosynthesis	0.587633	1.38743	0.434104	-1.82764	6.73879	0.322929
PWY-5088;L-glutamate_degradation_VIII_(to_propanoate);Fermentation;Generation_of_Precursor_Metabolite_and_Energy	-1.82512	6.05743	-0.258769	-7.56517	5.91169	0.344952
PWY-5863;superpathway_of_phylloquinol_biosynthesis;Cofactor,_Prosthetic_Group,_Electron_Carrier,_and_Vitamin_Biosynthesis;Biosynthesis	0.551209	1.37063	0.399408	-1.7879	6.67142	0.338942
METH-ACETATE-PWY;methanogenesis_from_acetate;Respiration;Generation_of_Precursor_Metabolite_and_Energy	-0.29087	1.04081	-0.26789	-6.46677	2.29925	0.336134
PWY-5860;superpathway_of_demethylmenaquinol-6_biosynthesis_I;Cofactor,_Prosthetic_Group,_Electron_Carrier,_and_Vitamin_Biosynthesis;Biosynthesis	0.769008	1.6816	0.413785	-2.29335	6.39663	0.344952
ENTBACSYN-PWY;enterobactin_biosynthesis;Secondary_Metabolite_Biosynthesis;Biosynthesis	0.814146	1.83616	0.388524	-2.01876	5.25404	0.330529
PWY-5677;succinate_fermentation_to_butanoate;Fermentation;Generation_of_Precursor_Metabolite_and_Energy	-0.339869	0.847471	-0.350026	-6.89878	2.31247	0.343337
PWY-7210;pyrimidine_deoxyribonucleotides_biosynthesis_from_CTP;Nucleoside_and_Nucleotide_Biosynthesis;Biosynthesis	-0.313093	0.909751	-0.347104	-5.33333	2.40507	0.334135
TCA-GLYOX-BYPASS;superpathway_of_glyoxylate_bypass_and_TCA;TCA_cycle;Generation_of_Precursor_Metabolite_and_Energy	0.611804	1.52936	0.37501	-2.10503	4.41106	0.350962
THREOCAT-PWY;superpathway_of_L-threonine_metabolism;Amino_Acid_Degradation;Degradation/Utilization/Assimilation	0.609933	1.59184	0.329778	-2.11203	4.96393	0.34375
PWY-6071;superpathway_of_phenylethylamine_degradation;Aromatic_Compound_Degradation;Degradation/Utilization/Assimilation	0.721109	1.90965	0.362382	-2.37713	5.70448	0.340936
P562-PWY;myo-inositol_degradation_I;Secondary_Metabolite_Degradation;Degradation/Utilization/Assimilation	-0.39151	1.14562	-0.30722	-5.47716	3.12418	0.350962
PWY-5028;L-histidine_degradation_II;Amino_Acid_Degradation;Degradation/Utilization/Assimilation	1.31641	3.12604	0.345948	-1.94442	9.30016	0.331333
ORNDEG-PWY;superpathway_of_ornithine_degradation;Amine_and_Polyamine_Degradation;Degradation/Utilization/Assimilation	0.750897	1.95418	0.371627	-2.58788	5.66578	0.33774
CALVIN-PWY;Calvin-Benson-Bassham_cycle;C1_Compound_Utilization_and_Assimilation;Degradation/Utilization/Assimilation	-0.202648	0.618429	-0.30955	-4.72986	2.56915	0.34934
GLYCOLYSIS-TCA-GLYOX-BYPASS;superpathway_of_glycolysis,_pyruvate_dehydrogenase,_TCA,_and_glyoxylate_bypass;superpathway_of_glycolysis,_pyruvate_dehydrogenase,_TCA,_and_glyoxylate_bypass;Superpathways	0.478768	1.25417	0.352063	-2.50589	4.50591	0.345738
ECASYN-PWY;enterobacterial_common_antigen_biosynthesis;Cell_Structure_Biosynthesis;Biosynthesis	0.817492	2.11287	0.394172	-2.39206	4.91972	0.346154
PWY0-321;phenylacetate_degradation_I_(aerobic);Aromatic_Compound_Degradation;Degradation/Utilization/Assimilation	0.66447	1.90549	0.34631	-1.92822	4.98378	0.35054
PWY-7198;pyrimidine_deoxyribonucleotides_de_novo_biosynthesis_IV;Nucleoside_and_Nucleotide_Biosynthesis;Biosynthesis	-0.3744	1.00242	-0.368595	-5.54366	2.69865	0.341346
PWY-621;sucrose_degradation_III_(sucrose_invertase);Carbohydrate_Degradation;Degradation/Utilization/Assimilation	-0.275262	0.811568	-0.332974	-5.43577	2.72118	0.34375
PWY-6891;thiazole_biosynthesis_II_(aerobic_bacteria);Cofactor,_Prosthetic_Group,_Electron_Carrier,_and_Vitamin_Biosynthesis;Biosynthesis	-0.522561	1.25832	-0.391771	-5.32228	2.40511	0.353365
PWY-7392;taxadiene_biosynthesis_(engineered);Secondary_Metabolite_Biosynthesis;Biosynthesis	-0.372799	0.992393	-0.36158	-4.75425	2.24208	0.344538
AST-PWY;L-arginine_degradation_II_(AST_pathway);Amino_Acid_Degradation;Degradation/Utilization/Assimilation	0.651617	2.07533	0.298161	-2.19103	6.12473	0.360577
PWY-6609;adenine_and_adenosine_salvage_III;Nucleoside_and_Nucleotide_Biosynthesis;Biosynthesis	-0.246986	0.671383	-0.336031	-4.38167	3.00626	0.34375
PWY-6151;S-adenosyl-L-methionine_cycle_I;Amino_Acid_Biosynthesis;Biosynthesis	-0.309645	0.760397	-0.378622	-4.85701	2.30538	0.351741
PWY-5741;ethylmalonyl-CoA_pathway;ethylmalonyl-CoA_pathway;Generation_of_Precursor_Metabolite_and_Energy	2.68956	6.85011	0.363301	-2.20071	5.05767	0.346154
3-HYDROXYPHENYLACETATE-DEGRADATION-PWY;4-hydroxyphenylacetate_degradation;Aromatic_Compound_Degradation;Degradation/Utilization/Assimilation	0.586372	1.81599	0.310249	-2.31651	4.83979	0.352941
KDO-NAGLIPASYN-PWY;superpathway_of_(Kdo)2-lipid_A_biosynthesis;Cell_Structure_Biosynthesis;Biosynthesis	0.582859	1.84905	0.305375	-2.21553	4.84537	0.358173
PWY-5005;biotin_biosynthesis_II;Cofactor,_Prosthetic_Group,_Electron_Carrier,_and_Vitamin_Biosynthesis;Biosynthesis	-0.544698	1.72443	-0.289118	-6.41905	2.45977	0.362981
PWY-6165;chorismate_biosynthesis_II_(archaea);Aromatic_Compound_Biosynthesis;Biosynthesis	1.55609	6.61821	0.25919	-3.30658	8.19784	0.367788
PWY-7315;dTDP-N-acetylthomosamine_biosynthesis;Carbohydrate_Biosynthesis;Biosynthesis	-0.298875	1.07288	-0.288307	-6.33984	2.33652	0.370192
AEROBACTINSYN-PWY;aerobactin_biosynthesis;Secondary_Metabolite_Biosynthesis;Biosynthesis	0.733253	2.20648	0.306556	-3.13031	4.32811	0.34934
PWY-6386;UDP-N-acetylmuramoyl-pentapeptide_biosynthesis_II_(lysine-containing);Cell_Structure_Biosynthesis;Biosynthesis	-0.203074	0.652803	-0.287043	-5.79094	2.52347	0.350962
PWY-6385;peptidoglycan_biosynthesis_III_(mycobacteria);Cell_Structure_Biosynthesis;Biosynthesis	-0.190516	0.677604	-0.264832	-4.21031	2.87523	0.379808
MET-SAM-PWY;superpathway_of_S-adenosyl-L-methionine_biosynthesis;superpathway_of_S-adenosyl-L-methionine_biosynthesis;Superpathways	-0.152452	0.520746	-0.281078	-5.01979	2.23516	0.367788
UDPNAGSYN-PWY;UDP-N-acetyl-D-glucosamine_biosynthesis_I;Carbohydrate_Biosynthesis;Biosynthesis	-0.154619	0.607833	-0.247967	-5.14382	2.70474	0.353365
GALACTARDEG-PWY;D-galactarate_degradation_I;Secondary_Metabolite_Degradation;Degradation/Utilization/Assimilation	0.50297	1.56498	0.32719	-2.58752	5.62533	0.37575
GLUCARGALACTSUPER-PWY;superpathway_of_D-glucarate_and_D-galactarate_degradation;superpathway_of_D-glucarate_and_D-galactarate_degradation;Superpathways	0.510831	1.55157	0.343129	-2.69779	6.51724	0.366587
PWY-5971;palmitate_biosynthesis_II_(bacteria_and_plants);Fatty_Acid_and_Lipid_Biosynthesis;Biosynthesis	0.32402	0.931941	0.328316	-2.95967	5.0928	0.359375
PWY0-1296;purine_ribonucleosides_degradation;Nucleoside_and_Nucleotide_Degradation;Degradation/Utilization/Assimilation	-0.214626	0.768403	-0.25819	-4.36692	2.60899	0.381753
METHGLYUT-PWY;superpathway_of_methylglyoxal_degradation;Aldehyde_Degradation;Degradation/Utilization/Assimilation	0.58509	1.94383	0.278387	-2.23334	6.1557	0.372596
PEPTIDOGLYCANSYN-PWY;peptidoglycan_biosynthesis_I_(meso-diaminopimelate_containing);Cell_Structure_Biosynthesis;Biosynthesis	-0.185012	0.678633	-0.254616	-4.43464	2.5737	0.368547
PWY-6387;UDP-N-acetylmuramoyl-pentapeptide_biosynthesis_I_(meso-diaminopimelate_containing);Cell_Structure_Biosynthesis;Biosynthesis	-0.186204	0.672098	-0.272959	-4.40462	2.22217	0.376202
FAO-PWY;fatty_acid_beta-oxidation_I;Fatty_Acid_and_Lipid_Degradation;Degradation/Utilization/Assimilation	0.512303	1.86166	0.261894	-3.17872	5.34925	0.372596
PWY0-1298;superpathway_of_pyrimidine_deoxyribonucleosides_degradation;Nucleoside_and_Nucleotide_Degradation;Degradation/Utilization/Assimilation	-0.206966	0.756735	-0.260753	-4.68599	2.77328	0.366146
ASPASN-PWY;superpathway_of_L-aspartate_and_L-asparagine_biosynthesis;Amino_Acid_Biosynthesis;Biosynthesis	-0.233098	0.73192	-0.293587	-4.76711	2.73683	0.369748
PWY-2941;L-lysine_biosynthesis_II;Amino_Acid_Biosynthesis;Biosynthesis	-0.482182	1.29535	-0.3518	-5.7782	2.49867	0.360144
GLYCOGENSYNTH-PWY;glycogen_biosynthesis_I_(from_ADP-D-Glucose);Glycan_Biosynthesis;Glycan_Pathways	-0.211648	0.783472	-0.253191	-4.86383	2.74205	0.396158
PWY-5823;superpathway_of_CDP-glucose-derived_O-antigen_building_blocks_biosynthesis;Carbohydrate_Biosynthesis;Biosynthesis	1.91157	8.47541	0.26185	-3.12599	5.8875	0.37575
PWY-6892;thiazole_biosynthesis_I_(facultative_anaerobic_bacteria);Cofactor,_Prosthetic_Group,_Electron_Carrier,_and_Vitamin_Biosynthesis;Biosynthesis	-0.246109	0.778293	-0.312938	-4.0706	2.31104	0.37575
GLYCOCAT-PWY;glycogen_degradation_I;Polymeric_Compound_Degradation;Degradation/Utilization/Assimilation	-0.192691	0.692032	-0.244233	-4.20439	2.87633	0.378151
PWY0-1297;superpathway_of_purine_deoxyribonucleosides_degradation;Nucleoside_and_Nucleotide_Degradation;Degradation/Utilization/Assimilation	-0.199992	0.741199	-0.253801	-4.66069	2.61965	0.376202
COA-PWY;coenzyme_A_biosynthesis_I_(prokaryotic);Cofactor,_Prosthetic_Group,_Electron_Carrier,_and_Vitamin_Biosynthesis;Biosynthesis	-0.18813	0.679695	-0.27937	-3.99776	2.4321	0.371394
NONOXIPENT-PWY;pentose_phosphate_pathway_(non-oxidative_branch);Pentose_Phosphate_Pathways;Generation_of_Precursor_Metabolite_and_Energy	-0.178325	0.664049	-0.258294	-4.21109	2.80424	0.38101
CRNFORCAT-PWY;creatinine_degradation_I;Amine_and_Polyamine_Degradation;Degradation/Utilization/Assimilation	-1.95338	7.88788	-0.250744	-5.44736	2.27602	0.385817
PWY-7187;pyrimidine_deoxyribonucleotides_de_novo_biosynthesis_II;Nucleoside_and_Nucleotide_Biosynthesis;Biosynthesis	-0.152488	0.615314	-0.250977	-4.98615	3.13931	0.386555
TRNA-CHARGING-PWY;tRNA_charging;Aminoacyl-tRNA_Charging;Biosynthesis	-0.189395	0.672538	-0.268303	-4.90017	2.40431	0.399038
PWY0-1338;polymyxin_resistance;Cell_Structure_Biosynthesis;Biosynthesis	0.609031	2.06941	0.298772	-3.05125	5.30388	0.385354
PWY-7200;superpathway_of_pyrimidine_deoxyribonucleoside_salvage;Nucleoside_and_Nucleotide_Biosynthesis;Biosynthesis	-0.166068	0.66991	-0.245533	-4.39945	2.96099	0.387019
OANTIGEN-PWY;O-antigen_building_blocks_biosynthesis_(E._coli);Carbohydrate_Biosynthesis;Biosynthesis	-0.150072	0.651972	-0.252106	-4.52179	2.56876	0.388956
PWY-7220;adenosine_deoxyribonucleotides_de_novo_biosynthesis_II;Nucleoside_and_Nucleotide_Biosynthesis;Biosynthesis	-0.204762	0.649457	-0.301477	-3.84781	2.79559	0.397359
PWY-7222;guanosine_deoxyribonucleotides_de_novo_biosynthesis_II;Nucleoside_and_Nucleotide_Biosynthesis;Biosynthesis	-0.189922	0.65347	-0.290404	-4.56251	3.21577	0.387755
ARO-PWY;chorismate_biosynthesis_I;Aromatic_Compound_Biosynthesis;Biosynthesis	-0.164276	0.672125	-0.255885	-4.33922	2.56098	0.382212
PWY-6163;chorismate_biosynthesis_from_3-dehydroquinate;Aromatic_Compound_Biosynthesis;Biosynthesis	-0.196559	0.679891	-0.274431	-4.48463	2.61487	0.370192
PWY-7446;sulfoquinovose_degradation_I;Secondary_Metabolite_Degradation;Degradation/Utilization/Assimilation	0.513238	2.10358	0.231421	-2.98945	4.80809	0.392557
PWY-5509;adenosylcobalamin_biosynthesis_from_adenosylcobinamide-GDP_I;Cofactor,_Prosthetic_Group,_Electron_Carrier,_and_Vitamin_Biosynthesis;Biosynthesis	-0.187389	0.736539	-0.239499	-4.40576	3.2781	0.376202
PYRIDNUCSAL-PWY;NAD_salvage_pathway_I_(PNC_VI_cycle);Cofactor,_Prosthetic_Group,_Electron_Carrier,_and_Vitamin_Biosynthesis;Biosynthesis	-0.192393	0.728865	-0.230459	-4.4504	2.96	0.41226
PWY0-166;superpathway_of_pyrimidine_deoxyribonucleotides_de_novo_biosynthesis_(E._coli);Nucleoside_and_Nucleotide_Biosynthesis;Biosynthesis	-0.155813	0.637211	-0.263125	-5.20314	2.75746	0.387019
PWY4FS-8;phosphatidylglycerol_biosynthesis_II_(non-plastidic);Fatty_Acid_and_Lipid_Biosynthesis;Biosynthesis	-0.139245	0.673469	-0.229026	-5.19493	2.47395	0.394958
PWY4FS-7;phosphatidylglycerol_biosynthesis_I_(plastidic);Fatty_Acid_and_Lipid_Biosynthesis;Biosynthesis	-0.154633	0.661764	-0.21755	-4.60238	2.56307	0.387019
COMPLETE-ARO-PWY;superpathway_of_aromatic_amino_acid_biosynthesis;Amino_Acid_Biosynthesis;Biosynthesis	-0.177179	0.668132	-0.260984	-4.26147	2.40665	0.389423
PWY-6269;superpathway_of_adenosylcobalamin_salvage_from_cobinamide_II;Cofactor,_Prosthetic_Group,_Electron_Carrier,_and_Vitamin_Biosynthesis;Biosynthesis	-0.172353	0.756468	-0.221169	-4.94916	3.43542	0.388956
PWY-5347;superpathway_of_L-methionine_biosynthesis_(transsulfuration);Amino_Acid_Biosynthesis;Biosynthesis	-0.127461	0.456662	-0.261993	-4.67882	2.62983	0.393029
PWY-6277;superpathway_of_5-aminoimidazole_ribonucleotide_biosynthesis;Nucleoside_and_Nucleotide_Biosynthesis;Biosynthesis	-0.16242	0.660248	-0.231627	-3.9716	2.82271	0.399038
PWY-6122;5-aminoimidazole_ribonucleotide_biosynthesis_II;Nucleoside_and_Nucleotide_Biosynthesis;Biosynthesis	-0.168384	0.654933	-0.234762	-4.3261	2.18897	0.377404
PWY-6123;inosine-5_-phosphate_biosynthesis_I;Nucleoside_and_Nucleotide_Biosynthesis;Biosynthesis	-0.180055	0.673636	-0.263432	-5.00401	2.6169	0.383413
PWY-841;superpathway_of_purine_nucleotides_de_novo_biosynthesis_I;Nucleoside_and_Nucleotide_Biosynthesis;Biosynthesis	-0.166332	0.702737	-0.232761	-4.47046	2.62374	0.398559
DENOVOPURINE2-PWY;superpathway_of_purine_nucleotides_de_novo_biosynthesis_II;Nucleoside_and_Nucleotide_Biosynthesis;Biosynthesis	-0.170735	0.672737	-0.258023	-3.92727	2.44544	0.382212
COBALSYN-PWY;superpathway_of_adenosylcobalamin_salvage_from_cobinamide_I;Cofactor,_Prosthetic_Group,_Electron_Carrier,_and_Vitamin_Biosynthesis;Biosynthesis	-0.163242	0.739952	-0.204414	-4.52822	2.59095	0.386555
PWY-6728;methylaspartate_cycle;methylaspartate_cycle;Generation_of_Precursor_Metabolite_and_Energy	3.04385	8.01991	0.341127	-2.73061	5.51959	0.389423
CENTFERM-PWY;pyruvate_fermentation_to_butanoate;Fermentation;Generation_of_Precursor_Metabolite_and_Energy	0.389115	1.5213	0.238243	-2.48885	5.64419	0.387019
PWY-7208;superpathway_of_pyrimidine_nucleobases_salvage;Nucleoside_and_Nucleotide_Biosynthesis;Biosynthesis	-0.14785	0.678707	-0.22693	-4.63786	2.85913	0.397837
PWY-5686;UMP_biosynthesis_I;Nucleoside_and_Nucleotide_Biosynthesis;Biosynthesis	-0.154458	0.664547	-0.218759	-4.7123	2.94358	0.405048
ANAEROFRUCAT-PWY;homolactic_fermentation;Fermentation;Generation_of_Precursor_Metabolite_and_Energy	-0.180853	0.655294	-0.253812	-4.08074	2.70691	0.385817
PWY-6590;superpathway_of_Clostridium_acetobutylicum_acidogenic_fermentation;Fermentation;Generation_of_Precursor_Metabolite_and_Energy	0.394567	1.46487	0.269847	-2.72714	3.97955	0.396635
PWY-5121;superpathway_of_geranylgeranyl_diphosphate_biosynthesis_II_(via_MEP);Secondary_Metabolite_Biosynthesis;Biosynthesis	-0.165574	0.704116	-0.226842	-3.78733	2.61086	0.390625
PWY-7199;pyrimidine_deoxyribonucleosides_salvage;Nucleoside_and_Nucleotide_Biosynthesis;Biosynthesis	-0.181154	0.765968	-0.216875	-4.03174	3.28936	0.411058
HEXITOLDEGSUPER-PWY;superpathway_of_hexitol_degradation_(bacteria);Secondary_Metabolite_Degradation;Degradation/Utilization/Assimilation	-0.260816	0.82188	-0.281765	-5.67958	2.58996	0.372149
PHOSLIPSYN-PWY;superpathway_of_phospholipid_biosynthesis_I_(bacteria);Fatty_Acid_and_Lipid_Biosynthesis;Biosynthesis	-0.152695	0.656965	-0.227718	-3.83838	2.63919	0.403361
PWY-7221;guanosine_ribonucleotides_de_novo_biosynthesis;Nucleoside_and_Nucleotide_Biosynthesis;Biosynthesis	-0.149598	0.653534	-0.244659	-4.26126	2.76595	0.397837
KETOGLUCONMET-PWY;ketogluconate_metabolism;Secondary_Metabolite_Degradation;Degradation/Utilization/Assimilation	0.882385	5.09148	0.154289	-4.86395	7.31092	0.40625
PWY-6612;superpathway_of_tetrahydrofolate_biosynthesis;Cofactor,_Prosthetic_Group,_Electron_Carrier,_and_Vitamin_Biosynthesis;Biosynthesis	-0.1745	0.718628	-0.223825	-3.82907	3.52584	0.40024
P23-PWY;reductive_TCA_cycle_I;C1_Compound_Utilization_and_Assimilation;Degradation/Utilization/Assimilation	-0.285222	0.95018	-0.258892	-4.29289	2.90453	0.395433
PWY-6690;cinnamate_and_3-hydroxycinnamate_degradation_to_2-hydroxypentadienoate;Aromatic_Compound_Degradation;Degradation/Utilization/Assimilation	0.509496	2.10003	0.211704	-2.98313	4.39136	0.392557
PYRIDNUCSYN-PWY;NAD_de_novo_biosynthesis_I_(from_aspartate);Cofactor,_Prosthetic_Group,_Electron_Carrier,_and_Vitamin_Biosynthesis;Biosynthesis	-0.212127	0.776369	-0.246762	-3.76421	3.2131	0.37455
LEU-DEG2-PWY;L-leucine_degradation_I;Amino_Acid_Degradation;Degradation/Utilization/Assimilation	0.854792	5.7321	0.136219	-2.95963	7.9643	0.401442
HCAMHPDEG-PWY;3-phenylpropanoate_and_3-(3-hydroxyphenyl)propanoate_degradation_to_2-hydroxypentadienoate;Aromatic_Compound_Degradation;Degradation/Utilization/Assimilation	0.470556	2.05039	0.202483	-2.87447	5.51179	0.410564
HOMOSER-METSYN-PWY;L-methionine_biosynthesis_I;Amino_Acid_Biosynthesis;Biosynthesis	-0.139581	0.564551	-0.220103	-4.48002	2.2857	0.398559
FOLSYN-PWY;superpathway_of_tetrahydrofolate_biosynthesis_and_salvage;Cofactor,_Prosthetic_Group,_Electron_Carrier,_and_Vitamin_Biosynthesis;Biosynthesis	-0.171351	0.682293	-0.237548	-3.92908	3.08634	0.40024
PWY-5667;CDP-diacylglycerol_biosynthesis_I;Fatty_Acid_and_Lipid_Biosynthesis;Biosynthesis	-0.171858	0.663912	-0.254327	-4.23831	2.84032	0.385817
PWY0-1319;CDP-diacylglycerol_biosynthesis_II;Fatty_Acid_and_Lipid_Biosynthesis;Biosynthesis	-0.134217	0.647069	-0.209018	-4.67847	2.27869	0.41226
PWY-6125;superpathway_of_guanosine_nucleotides_de_novo_biosynthesis_II;Nucleoside_and_Nucleotide_Biosynthesis;Biosynthesis	-0.167062	0.725302	-0.217857	-4.80956	2.48001	0.40024
PWY-7197;pyrimidine_deoxyribonucleotide_phosphorylation;Nucleoside_and_Nucleotide_Biosynthesis;Biosynthesis	-0.165084	0.740404	-0.213404	-4.79792	2.18266	0.389423
P341-PWY;glycolysis_V_(Pyrococcus);Glycolysis;Generation_of_Precursor_Metabolite_and_Energy	-1.09908	8.07335	-0.143751	-5.58294	4.66973	0.403846
SO4ASSIM-PWY;assimilatory_sulfate_reduction_I;Inorganic_Nutrient_Metabolism;Degradation/Utilization/Assimilation	0.196087	0.752998	0.238129	-2.77339	4.91426	0.387019
ANAGLYCOLYSIS-PWY;glycolysis_III_(from_glucose);Glycolysis;Generation_of_Precursor_Metabolite_and_Energy	-0.152506	0.643559	-0.243404	-3.99694	2.98798	0.41226
PWY-6121;5-aminoimidazole_ribonucleotide_biosynthesis_I;Nucleoside_and_Nucleotide_Biosynthesis;Biosynthesis	-0.149136	0.664873	-0.216483	-5.09015	2.50118	0.40625
PWY-6737;starch_degradation_V;Polymeric_Compound_Degradation;Degradation/Utilization/Assimilation	-0.180008	0.730788	-0.228794	-3.74102	2.79207	0.411058
PWY-7229;superpathway_of_adenosine_nucleotides_de_novo_biosynthesis_I;Nucleoside_and_Nucleotide_Biosynthesis;Biosynthesis	-0.183124	0.655544	-0.256102	-4.59639	2.44229	0.397359
PWY-7391;isoprene_biosynthesis_II_(engineered);Secondary_Metabolite_Biosynthesis;Biosynthesis	-0.866614	5.84611	-0.143358	-4.57002	3.81336	0.393029
PWY490-3;nitrate_reduction_VI_(assimilatory);Inorganic_Nutrient_Metabolism;Degradation/Utilization/Assimilation	-0.31452	1.08723	-0.25749	-5.0898	2.48776	0.388221
PWY-7219;adenosine_ribonucleotides_de_novo_biosynthesis;Nucleoside_and_Nucleotide_Biosynthesis;Biosynthesis	-0.178563	0.681332	-0.22469	-4.35102	2.85247	0.387019
PWY0-781;aspartate_superpathway;aspartate_superpathway;Superpathways	-0.114518	0.557271	-0.21109	-3.49903	2.89363	0.410564
P441-PWY;superpathway_of_N-acetylneuraminate_degradation;Carboxylate_Degradation;Degradation/Utilization/Assimilation	-0.156076	0.625544	-0.226521	-4.57306	3.11961	0.391357
PWY-6126;superpathway_of_adenosine_nucleotides_de_novo_biosynthesis_II;Nucleoside_and_Nucleotide_Biosynthesis;Biosynthesis	-0.142881	0.678671	-0.197437	-4.35119	2.5372	0.408654
PWY-7211;superpathway_of_pyrimidine_deoxyribonucleotides_de_novo_biosynthesis;Nucleoside_and_Nucleotide_Biosynthesis;Biosynthesis	-0.158656	0.696188	-0.239877	-4.66452	2.69694	0.388956
PWY-7184;pyrimidine_deoxyribonucleotides_de_novo_biosynthesis_I;Nucleoside_and_Nucleotide_Biosynthesis;Biosynthesis	-0.141629	0.69426	-0.196372	-4.63107	2.16571	0.408163
PWY-6317;D-galactose_degradation_I_(Leloir_pathway);Carbohydrate_Degradation;Degradation/Utilization/Assimilation	-0.166047	0.750379	-0.19619	-4.76078	2.7418	0.401442
THRESYN-PWY;superpathway_of_L-threonine_biosynthesis;Amino_Acid_Biosynthesis;Biosynthesis	-0.160302	0.655763	-0.233064	-4.41085	2.70127	0.390625
P161-PWY;acetylene_degradation;Fermentation;Generation_of_Precursor_Metabolite_and_Energy	-0.169775	0.788242	-0.208504	-4.06005	3.54755	0.420673
P164-PWY;purine_nucleobases_degradation_I_(anaerobic);Nucleoside_and_Nucleotide_Degradation;Degradation/Utilization/Assimilation	-0.126348	0.561881	-0.215328	-4.48732	3.29596	0.40096
PWY-2942;L-lysine_biosynthesis_III;Amino_Acid_Biosynthesis;Biosynthesis	-0.130129	0.659151	-0.189065	-4.40455	3.02301	0.402161
NONMEVIPP-PWY;methylerythritol_phosphate_pathway_I;Secondary_Metabolite_Biosynthesis;Biosynthesis	-0.152554	0.686741	-0.18449	-3.90426	2.85126	0.412965
PWY0-1277;3-phenylpropanoate_and_3-(3-hydroxyphenyl)propanoate_degradation;Aromatic_Compound_Degradation;Degradation/Utilization/Assimilation	0.468145	2.02324	0.214985	-2.47918	5.58884	0.414663
PWY-6471;peptidoglycan_biosynthesis_IV_(Enterococcus_faecium);Cell_Structure_Biosynthesis;Biosynthesis	-0.159728	0.756919	-0.184852	-4.33579	2.76249	0.426683
PWY-7228;superpathway_of_guanosine_nucleotides_de_novo_biosynthesis_I;Nucleoside_and_Nucleotide_Biosynthesis;Biosynthesis	-0.16791	0.762704	-0.195308	-4.78178	2.78558	0.414166
PWY-7196;superpathway_of_pyrimidine_ribonucleosides_salvage;Nucleoside_and_Nucleotide_Biosynthesis;Biosynthesis	-0.167251	0.761672	-0.212494	-5.84404	2.46106	0.421875
PWY-7527;L-methionine_salvage_cycle_III;Amino_Acid_Biosynthesis;Biosynthesis	-1.68007	8.04258	-0.215238	-5.11907	2.64217	0.384615
GLUCONEO-PWY;gluconeogenesis_I;Carbohydrate_Biosynthesis;Biosynthesis	-0.15232	0.666731	-0.214146	-3.94687	2.54485	0.407452
PWY-6876;isopropanol_biosynthesis_(engineered);isopropanol_biosynthesis_(engineered);Generation_of_Precursor_Metabolite_and_Energy	-0.944507	4.36377	-0.186271	-6.76785	3.33056	0.39976
PWY-7560;methylerythritol_phosphate_pathway_II;Secondary_Metabolite_Biosynthesis;Biosynthesis	-0.154908	0.701767	-0.212845	-4.09649	2.44943	0.414166
GLUCOSE1PMETAB-PWY;glucose_and_glucose-1-phosphate_degradation;Carbohydrate_Degradation;Degradation/Utilization/Assimilation	0.270963	1.51898	0.154778	-2.81979	5.07886	0.422569
PWY-5676;acetyl-CoA_fermentation_to_butanoate_II;Fermentation;Generation_of_Precursor_Metabolite_and_Energy	-0.153157	0.723715	-0.194748	-5.20338	2.7382	0.421875
PWY-6147;6-hydroxymethyl-dihydropterin_diphosphate_biosynthesis_I;Cofactor,_Prosthetic_Group,_Electron_Carrier,_and_Vitamin_Biosynthesis;Biosynthesis	-0.189726	0.755952	-0.256166	-4.01249	2.52855	0.39976
PWY-7332;superpathway_of_UDP-N-acetylglucosamine-derived_O-antigen_building_blocks_biosynthesis;Carbohydrate_Biosynthesis;Biosynthesis	0.315757	1.30852	0.212053	-2.60083	4.02429	0.401442
PWY-5097;L-lysine_biosynthesis_VI;Amino_Acid_Biosynthesis;Biosynthesis	-0.115949	0.70676	-0.161576	-4.6179	2.78983	0.418968
PPGPPMET-PWY;ppGpp_biosynthesis;Metabolic_Regulator_Biosynthesis;Biosynthesis	0.475815	2.0261	0.230053	-2.619	4.78231	0.413462
PWY-5304;superpathway_of_sulfur_oxidation_(Acidianus_ambivalens);Inorganic_Nutrient_Metabolism;Degradation/Utilization/Assimilation	-0.30896	1.44534	-0.192886	-4.23749	2.9633	0.41226
PWY-5505;L-glutamate_and_L-glutamine_biosynthesis;Amino_Acid_Biosynthesis;Biosynthesis	-0.21944	0.959389	-0.203721	-4.88334	3.04871	0.421875
PWY-5180;toluene_degradation_I_(aerobic)_(via_o-cresol);Aromatic_Compound_Degradation;Degradation/Utilization/Assimilation	0.304601	1.58432	0.141896	-2.72456	7.19008	0.409364
PWY-5182;toluene_degradation_II_(aerobic)_(via_4-methylcatechol);Aromatic_Compound_Degradation;Degradation/Utilization/Assimilation	0.32987	1.54502	0.141891	-2.67499	9.00674	0.415865
SER-GLYSYN-PWY;superpathway_of_L-serine_and_glycine_biosynthesis_I;Amino_Acid_Biosynthesis;Biosynthesis	-0.140743	0.670245	-0.18422	-4.5831	2.55006	0.415865
GLCMANNANAUT-PWY;superpathway_of_N-acetylglucosamine,_N-acetylmannosamine_and_N-acetylneuraminate_degradation;Amine_and_Polyamine_Degradation;Degradation/Utilization/Assimilation	-0.157355	0.678492	-0.223516	-4.46346	2.68157	0.417067
GOLPDLCAT-PWY;superpathway_of_glycerol_degradation_to_1,3-propanediol;Alcohol_Degradation;Degradation/Utilization/Assimilation	-0.276261	1.78751	-0.115207	-4.68672	7.30546	0.43149
PWY-5177;glutaryl-CoA_degradation;Carboxylate_Degradation;Degradation/Utilization/Assimilation	0.327573	1.5331	0.220644	-2.86669	4.34404	0.429087
PWY-7013;(S)-propane-1,2-diol_degradation;Fermentation;Generation_of_Precursor_Metabolite_and_Energy	0.506902	2.10785	0.166018	-2.92749	6.13851	0.417767
GLUCARDEG-PWY;D-glucarate_degradation_I;Secondary_Metabolite_Degradation;Degradation/Utilization/Assimilation	0.288633	1.50435	0.167539	-3.20727	5.39675	0.417067
PWY-6703;preQ0_biosynthesis;Secondary_Metabolite_Biosynthesis;Biosynthesis	-0.19158	0.759696	-0.229052	-4.94149	2.67845	0.414166
PWY-7254;TCA_cycle_VII_(acetate-producers);TCA_cycle;Generation_of_Precursor_Metabolite_and_Energy	-0.275281	1.33092	-0.215467	-3.89576	2.94179	0.411058
PYRIDOXSYN-PWY;pyridoxal_5_-phosphate_biosynthesis_I;Cofactor,_Prosthetic_Group,_Electron_Carrier,_and_Vitamin_Biosynthesis;Biosynthesis	0.283858	1.16528	0.220616	-3.02927	4.92223	0.402161
RIBOSYN2-PWY;flavin_biosynthesis_I_(bacteria_and_plants);Cofactor,_Prosthetic_Group,_Electron_Carrier,_and_Vitamin_Biosynthesis;Biosynthesis	-0.151793	0.744732	-0.195553	-4.70549	3.10303	0.41226
PWY-5265;peptidoglycan_biosynthesis_II_(staphylococci);Cell_Structure_Biosynthesis;Biosynthesis	-0.240392	1.41171	-0.155252	-5.16184	3.03839	0.410564
PWY-5695;inosine_5_-phosphate_degradation;Nucleoside_and_Nucleotide_Degradation;Degradation/Utilization/Assimilation	-0.120401	0.771735	-0.168349	-3.21793	2.85987	0.433373
PWY-4984;urea_cycle;Inorganic_Nutrient_Metabolism;Degradation/Utilization/Assimilation	0.217908	1.24278	0.176176	-3.55534	4.50492	0.423077
1CMET2-PWY;N10-formyl-tetrahydrofolate_biosynthesis;Cofactor,_Prosthetic_Group,_Electron_Carrier,_and_Vitamin_Biosynthesis;Biosynthesis	-0.0993953	0.689697	-0.134523	-3.69271	2.86135	0.436298
GLYCOLYSIS;glycolysis_I_(from_glucose_6-phosphate);Glycolysis;Generation_of_Precursor_Metabolite_and_Energy	-0.169155	0.641615	-0.22046	-3.68678	3.01371	0.411765
PWY-3001;superpathway_of_L-isoleucine_biosynthesis_I;Amino_Acid_Biosynthesis;Biosynthesis	-0.124034	0.665895	-0.159849	-3.66902	2.77128	0.427371
PWY-5507;adenosylcobalamin_biosynthesis_I_(anaerobic);adenosylcobalamin_biosynthesis_I_(anaerobic);Superpathways	-0.675424	8.2948	-0.088172	-7.33244	5.63617	0.412965
SULFATE-CYS-PWY;superpathway_of_sulfate_assimilation_and_cysteine_biosynthesis;Inorganic_Nutrient_Metabolism;Degradation/Utilization/Assimilation	0.134621	0.671367	0.176369	-3.14546	3.9391	0.416567
PWY-7539;6-hydroxymethyl-dihydropterin_diphosphate_biosynthesis_III_(Chlamydia);Cofactor,_Prosthetic_Group,_Electron_Carrier,_and_Vitamin_Biosynthesis;Biosynthesis	-0.186376	0.752898	-0.20584	-3.65411	2.99798	0.42377
PWY-5973;cis-vaccenate_biosynthesis;Fatty_Acid_and_Lipid_Biosynthesis;Biosynthesis	-0.105091	0.681632	-0.141371	-3.42842	2.86198	0.429087
PWY-6906;chitin_derivatives_degradation;Polymeric_Compound_Degradation;Degradation/Utilization/Assimilation	0.837631	6.60063	0.110797	-2.89928	4.71138	0.439904
PWY0-1061;superpathway_of_L-alanine_biosynthesis;Amino_Acid_Biosynthesis;Biosynthesis	-0.139355	0.701918	-0.187043	-4.77288	3.57138	0.434574
PWY-5659;GDP-mannose_biosynthesis;Carbohydrate_Biosynthesis;Biosynthesis	-0.10926	0.791548	-0.12654	-3.98827	3.32394	0.445378
P122-PWY;heterolactic_fermentation;Fermentation;Generation_of_Precursor_Metabolite_and_Energy	0.138117	0.762735	0.157113	-4.21354	5.37402	0.423077
PWY0-1261;anhydromuropeptides_recycling_I;Secondary_Metabolite_Degradation;Degradation/Utilization/Assimilation	0.11682	0.659092	0.165626	-2.74205	4.91355	0.430288
PWY-5189;tetrapyrrole_biosynthesis_II_(from_glycine);Cofactor,_Prosthetic_Group,_Electron_Carrier,_and_Vitamin_Biosynthesis;Biosynthesis	-0.121042	0.718827	-0.154183	-5.44381	2.73369	0.430288
PWY0-845;superpathway_of_pyridoxal_5_-phosphate_biosynthesis_and_salvage;Cofactor,_Prosthetic_Group,_Electron_Carrier,_and_Vitamin_Biosynthesis;Biosynthesis	0.212748	1.03643	0.176999	-2.33226	4.74285	0.430288
PWY0-1586;peptidoglycan_maturation_(meso-diaminopimelate_containing);Cell_Structure_Biosynthesis;Biosynthesis	-0.109027	0.872825	-0.123165	-3.85045	2.90965	0.441106
ARGSYN-PWY;L-arginine_biosynthesis_I_(via_L-ornithine);Amino_Acid_Biosynthesis;Biosynthesis	-0.101043	0.682448	-0.129736	-5.49921	3.25686	0.441777
P105-PWY;TCA_cycle_IV_(2-oxoglutarate_decarboxylase);TCA_cycle;Generation_of_Precursor_Metabolite_and_Energy	0.262695	1.59788	0.153684	-2.83079	4.55028	0.427885
PWY-7400;L-arginine_biosynthesis_IV_(archaebacteria);Amino_Acid_Biosynthesis;Biosynthesis	-0.0811497	0.694337	-0.112596	-4.302	2.80027	0.447115
P124-PWY;Bifidobacterium_shunt;Fermentation;Generation_of_Precursor_Metabolite_and_Energy	0.0894831	0.830255	0.090871	-4.27961	4.16915	0.450721
TRPSYN-PWY;L-tryptophan_biosynthesis;Amino_Acid_Biosynthesis;Biosynthesis	-0.117073	0.748264	-0.151929	-4.40944	2.78391	0.442308
PWY-6562;norspermidine_biosynthesis;Amine_and_Polyamine_Biosynthesis;Biosynthesis	0.388116	3.11228	0.102291	-4.20396	4.42901	0.435774
GALLATE-DEGRADATION-I-PWY;gallate_degradation_II;Aromatic_Compound_Degradation;Degradation/Utilization/Assimilation	-0.747042	5.53718	-0.120329	-4.45807	4.10738	0.433373
PWY-7031;protein_N-glycosylation_(bacterial);Carbohydrate_Biosynthesis;Biosynthesis	-0.711735	4.84796	-0.129653	-4.19707	4.32418	0.430288
PWY-5188;tetrapyrrole_biosynthesis_I_(from_glutamate);Cofactor,_Prosthetic_Group,_Electron_Carrier,_and_Vitamin_Biosynthesis;Biosynthesis	-0.10057	0.715097	-0.138228	-5.56273	3.15924	0.439376
METHYLGALLATE-DEGRADATION-PWY;methylgallate_degradation;Aromatic_Compound_Degradation;Degradation/Utilization/Assimilation	-0.428157	5.73499	-0.0669961	-4.09663	3.96908	0.466346
DTDPRHAMSYN-PWY;dTDP-L-rhamnose_biosynthesis;Carbohydrate_Biosynthesis;Biosynthesis	-0.171738	0.763068	-0.176992	-4.84539	3.10552	0.430288
PWY-6897;thiamine_salvage_II;Cofactor,_Prosthetic_Group,_Electron_Carrier,_and_Vitamin_Biosynthesis;Biosynthesis	-0.0958333	0.775588	-0.111998	-3.97444	2.60614	0.454982
GALLATE-DEGRADATION-II-PWY;gallate_degradation_I;Aromatic_Compound_Degradation;Degradation/Utilization/Assimilation	-0.24627	5.04135	-0.0429919	-3.65452	3.92008	0.475962
DAPLYSINESYN-PWY;L-lysine_biosynthesis_I;Amino_Acid_Biosynthesis;Biosynthesis	-0.119593	0.705352	-0.151109	-4.5221	3.02012	0.4375
PWY-5104;L-isoleucine_biosynthesis_IV;Amino_Acid_Biosynthesis;Biosynthesis	-0.0831896	0.682645	-0.124911	-3.61533	2.96035	0.45018
PWY-181;photorespiration;Photosynthesis;Generation_of_Precursor_Metabolite_and_Energy	1.25853	8.72155	0.132512	-3.39017	4.57803	0.432173
PRPP-PWY;superpathway_of_histidine,_purine,_and_pyrimidine_biosynthesis;superpathway_of_histidine,_purine,_and_pyrimidine_biosynthesis;Superpathways	-0.0813232	0.616612	-0.123403	-4.66672	3.18352	0.441106
PWY-5384;sucrose_degradation_IV_(sucrose_phosphorylase);Carbohydrate_Degradation;Degradation/Utilization/Assimilation	-0.0824521	0.888226	-0.089144	-3.72569	2.92826	0.444712
HISTSYN-PWY;L-histidine_biosynthesis;Amino_Acid_Biosynthesis;Biosynthesis	-0.0658545	0.742794	-0.0801752	-3.50369	3.7614	0.46274
PWY-7456;beta-(1,4)-mannan_degradation;Polymeric_Compound_Degradation;Degradation/Utilization/Assimilation	-0.114226	0.964322	-0.107633	-3.99562	4.21678	0.447779
ARGSYNBSUB-PWY;L-arginine_biosynthesis_II_(acetyl_cycle);Amino_Acid_Biosynthesis;Biosynthesis	-0.101093	0.687607	-0.142416	-4.55363	2.57437	0.438702
PANTOSYN-PWY;superpathway_of_coenzyme_A_biosynthesis_I_(bacteria);Cofactor,_Prosthetic_Group,_Electron_Carrier,_and_Vitamin_Biosynthesis;Biosynthesis	-0.121221	0.701999	-0.173786	-3.7979	3.02195	0.441106
PWY-5747;2-methylcitrate_cycle_II;Carboxylate_Degradation;Degradation/Utilization/Assimilation	0.257069	1.97564	0.114803	-2.48411	4.66631	0.445913
PWY-6353;purine_nucleotides_degradation_II_(aerobic);Nucleoside_and_Nucleotide_Degradation;Degradation/Utilization/Assimilation	-0.0919506	0.650414	-0.139569	-4.01121	3.24787	0.447779
P4-PWY;superpathway_of_L-lysine,_L-threonine_and_L-methionine_biosynthesis_I;Amino_Acid_Biosynthesis;Biosynthesis	-0.087334	0.6086	-0.152022	-3.92816	2.40895	0.435774
PWY-5705;allantoin_degradation_to_glyoxylate_III;Amine_and_Polyamine_Degradation;Degradation/Utilization/Assimilation	-0.176495	1.1745	-0.121368	-3.5602	3.08487	0.438175
PWY-1541;superpathway_of_taurine_degradation;Inorganic_Nutrient_Metabolism;Degradation/Utilization/Assimilation	0.29499	5.47105	0.0460954	-3.44905	4.39776	0.478365
PWY-5484;glycolysis_II_(from_fructose_6-phosphate);Glycolysis;Generation_of_Precursor_Metabolite_and_Energy	-0.11173	0.697288	-0.119461	-3.75773	3.26991	0.445378
PWY-6629;superpathway_of_L-tryptophan_biosynthesis;Amino_Acid_Biosynthesis;Biosynthesis	0.309322	2.40076	0.126552	-3.32837	4.35141	0.456731
PWY0-42;2-methylcitrate_cycle_I;Carboxylate_Degradation;Degradation/Utilization/Assimilation	0.165445	2.07703	0.0821163	-2.82633	4.39541	0.466987
FERMENTATION-PWY;mixed_acid_fermentation;Fermentation;Generation_of_Precursor_Metabolite_and_Energy	-0.0780091	0.644184	-0.134692	-4.46922	3.42133	0.447779
PWY-5181;toluene_degradation_III_(aerobic)_(via_p-cresol);Aromatic_Compound_Degradation;Degradation/Utilization/Assimilation	0.701812	8.47499	0.0831107	-4.7146	7.04423	0.44898
PWY-5103;L-isoleucine_biosynthesis_III;Amino_Acid_Biosynthesis;Biosynthesis	-0.0668319	0.715258	-0.0964597	-3.61815	3.05142	0.450721
PWY-7373;superpathway_of_demethylmenaquinol-6_biosynthesis_II;Cofactor,_Prosthetic_Group,_Electron_Carrier,_and_Vitamin_Biosynthesis;Biosynthesis	-0.420981	4.34726	-0.0842047	-5.09185	6.15752	0.460984
PWY-7094;fatty_acid_salvage;Fatty_Acid_and_Lipid_Biosynthesis;Biosynthesis	-0.193849	2.2923	-0.0545684	-4.23208	7.05212	0.469388
PWY-7111;pyruvate_fermentation_to_isobutanol_(engineered);Fermentation;Generation_of_Precursor_Metabolite_and_Energy	-0.0470101	0.681341	-0.067554	-4.04447	3.06446	0.463385
PWY-6167;flavin_biosynthesis_II_(archaea);Cofactor,_Prosthetic_Group,_Electron_Carrier,_and_Vitamin_Biosynthesis;Biosynthesis	-0.0286825	7.39404	-0.00377337	-4.39599	3.28267	0.497596
LPSSYN-PWY;superpathway_of_lipopolysaccharide_biosynthesis;Fatty_Acid_and_Lipid_Biosynthesis;Biosynthesis	0.11384	7.84392	0.0126939	-3.7032	4.37423	0.495192
PWY-7431;aromatic_biogenic_amine_degradation_(bacteria);Amine_and_Polyamine_Degradation;Degradation/Utilization/Assimilation	0.524889	5.89048	0.0901056	-3.73859	4.92066	0.456182
PWY0-162;superpathway_of_pyrimidine_ribonucleotides_de_novo_biosynthesis;Nucleoside_and_Nucleotide_Biosynthesis;Biosynthesis	-0.06907	0.671121	-0.102475	-3.21329	3.24023	0.454327
PWY-5154;L-arginine_biosynthesis_III_(via_N-acetyl-L-citrulline);Amino_Acid_Biosynthesis;Biosynthesis	0.0882345	0.894266	0.101377	-3.70961	3.47111	0.461538
BRANCHED-CHAIN-AA-SYN-PWY;superpathway_of_branched_chain_amino_acid_biosynthesis;Amino_Acid_Biosynthesis;Biosynthesis	-0.083325	0.698313	-0.106891	-3.45847	3.69496	0.445913
PWY-5101;L-isoleucine_biosynthesis_II;Amino_Acid_Biosynthesis;Biosynthesis	-0.0563093	0.685814	-0.0801764	-4.16233	3.6551	0.462185
PWY0-1415;superpathway_of_heme_b_biosynthesis_from_uroporphyrinogen-III;Cofactor,_Prosthetic_Group,_Electron_Carrier,_and_Vitamin_Biosynthesis;Biosynthesis	0.101147	1.17596	0.0875628	-4.26068	4.42196	0.454982
PWY-7663;gondoate_biosynthesis_(anaerobic);Fatty_Acid_and_Lipid_Biosynthesis;Biosynthesis	-0.0846176	0.678646	-0.128372	-3.4609	3.41491	0.453125
PWY-5989;stearate_biosynthesis_II_(bacteria_and_plants);Fatty_Acid_and_Lipid_Biosynthesis;Biosynthesis	0.0958434	1.05817	0.0766232	-3.62185	4.40092	0.472989
GLUTORN-PWY;L-ornithine_biosynthesis_I;Amino_Acid_Biosynthesis;Biosynthesis	-0.102565	0.730721	-0.138301	-3.73696	2.99193	0.44898
PWY-6282;palmitoleate_biosynthesis_I_(from_(5Z)-dodec-5-enoate);Fatty_Acid_and_Lipid_Biosynthesis;Biosynthesis	0.120381	1.0533	0.110291	-2.79918	5.15506	0.460337
PWY-6700;queuosine_biosynthesis;Nucleic_Acid_Processing;Macromolecule_Modification	-0.064287	0.805758	-0.0770627	-3.8197	3.01045	0.457933
PWY0-862;(5Z)-dodecenoate_biosynthesis_I;Fatty_Acid_and_Lipid_Biosynthesis;Biosynthesis	0.0734251	1.0216	0.0615498	-2.84856	3.79503	0.472989
PWY-922;mevalonate_pathway_I;Secondary_Metabolite_Biosynthesis;Biosynthesis	-0.188607	1.69317	-0.112227	-4.05973	3.30033	0.44898
PWY-7664;oleate_biosynthesis_IV_(anaerobic);Fatty_Acid_and_Lipid_Biosynthesis;Biosynthesis	0.14673	0.999397	0.143644	-2.83443	4.10549	0.446579
FASYN-INITIAL-PWY;superpathway_of_fatty_acid_biosynthesis_initiation_(E._coli);Fatty_Acid_and_Lipid_Biosynthesis;Biosynthesis	0.0933873	1.03503	0.0828743	-3.05324	3.7931	0.463385
PWY-7323;superpathway_of_GDP-mannose-derived_O-antigen_building_blocks_biosynthesis;Carbohydrate_Biosynthesis;Biosynthesis	-0.0916002	0.894813	-0.0844332	-3.49353	4.0453	0.457383
PWYG-321;mycolate_biosynthesis;Fatty_Acid_and_Lipid_Biosynthesis;Biosynthesis	0.0953932	1.01246	0.10233	-3.07527	3.94846	0.463385
P101-PWY;ectoine_biosynthesis;Amine_and_Polyamine_Biosynthesis;Biosynthesis	-0.0950545	7.15387	-0.0117227	-3.17016	3.62814	0.492788
PWY-5910;superpathway_of_geranylgeranyldiphosphate_biosynthesis_I_(via_mevalonate);Secondary_Metabolite_Biosynthesis;Biosynthesis	-0.106091	1.67959	-0.0679102	-3.53713	3.27155	0.463942
ILEUSYN-PWY;L-isoleucine_biosynthesis_I_(from_threonine);Amino_Acid_Biosynthesis;Biosynthesis	-0.060098	0.705798	-0.0737146	-3.73184	3.74179	0.463942
POLYISOPRENSYN-PWY;polyisoprenoid_biosynthesis_(E._coli);Cofactor,_Prosthetic_Group,_Electron_Carrier,_and_Vitamin_Biosynthesis;Biosynthesis	-0.0493873	0.792728	-0.0517807	-3.90623	3.3184	0.473558
VALSYN-PWY;L-valine_biosynthesis;Amino_Acid_Biosynthesis;Biosynthesis	-0.0588423	0.70026	-0.0761646	-3.6164	3.01038	0.465144
COLANSYN-PWY;colanic_acid_building_blocks_biosynthesis;Carbohydrate_Biosynthesis;Biosynthesis	-0.0536525	0.611837	-0.0880233	-3.24738	3.91693	0.46875
THISYN-PWY;superpathway_of_thiamine_diphosphate_biosynthesis_I;Cofactor,_Prosthetic_Group,_Electron_Carrier,_and_Vitamin_Biosynthesis;Biosynthesis	-0.0735538	0.858843	-0.0750093	-3.18396	3.63245	0.467548
PWY-5918;superpathay_of_heme_b_biosynthesis_from_glutamate;Cofactor,_Prosthetic_Group,_Electron_Carrier,_and_Vitamin_Biosynthesis;Biosynthesis	-0.0452829	1.05709	-0.0377204	-4.16866	3.63158	0.47539
PANTO-PWY;phosphopantothenate_biosynthesis_I;Cofactor,_Prosthetic_Group,_Electron_Carrier,_and_Vitamin_Biosynthesis;Biosynthesis	-0.0638848	0.725235	-0.0875642	-3.26092	3.93057	0.466987
PWY-7234;inosine-5_-phosphate_biosynthesis_III;Nucleoside_and_Nucleotide_Biosynthesis;Biosynthesis	0.0728887	0.877514	0.0770249	-3.23226	4.20474	0.465144
NAD-BIOSYNTHESIS-II;NAD_salvage_pathway_III_(to_nicotinamide_riboside);Cofactor,_Prosthetic_Group,_Electron_Carrier,_and_Vitamin_Biosynthesis;Biosynthesis	-0.0506377	1.2751	-0.0402677	-3.66144	3.8401	0.480769
ARG+POLYAMINE-SYN;superpathway_of_arginine_and_polyamine_biosynthesis;Amine_and_Polyamine_Biosynthesis;Biosynthesis	-0.0485042	0.723238	-0.0723138	-4.08421	3.52644	0.457933
RHAMCAT-PWY;L-rhamnose_degradation_I;Carbohydrate_Degradation;Degradation/Utilization/Assimilation	-0.081956	1.10369	-0.0637807	-4.30825	3.7736	0.477163
PWY-6969;TCA_cycle_V_(2-oxoglutarate:ferredoxin_oxidoreductase);TCA_cycle;Generation_of_Precursor_Metabolite_and_Energy	-0.0441605	0.699943	-0.0589948	-3.41768	3.70043	0.477163
HISDEG-PWY;L-histidine_degradation_I;Amino_Acid_Degradation;Degradation/Utilization/Assimilation	0.0831911	1.1375	0.071125	-3.11222	3.7069	0.469388
PWY-6572;chondroitin_sulfate_degradation_I_(bacterial);Polymeric_Compound_Degradation;Degradation/Utilization/Assimilation	0.0727205	1.40197	0.0468076	-3.33608	5.43316	0.477163
P42-PWY;incomplete_reductive_TCA_cycle;C1_Compound_Utilization_and_Assimilation;Degradation/Utilization/Assimilation	-0.0548141	0.874666	-0.0510797	-4.13421	3.92557	0.471789
PWY-6608;guanosine_nucleotides_degradation_III;Nucleoside_and_Nucleotide_Degradation;Degradation/Utilization/Assimilation	0.0566281	0.712023	0.07798	-2.79381	3.76655	0.47419
PWY-7374;1,4-dihydroxy-6-naphthoate_biosynthesis_I;Cofactor,_Prosthetic_Group,_Electron_Carrier,_and_Vitamin_Biosynthesis;Biosynthesis	0.110911	2.64377	0.0380846	-3.50488	3.81008	0.477791
HEMESYN2-PWY;heme_b_biosynthesis_II_(anaerobic);Cofactor,_Prosthetic_Group,_Electron_Carrier,_and_Vitamin_Biosynthesis;Biosynthesis	-0.0833793	1.12348	-0.0550027	-5.08828	4.34539	0.471154
PWY-6467;Kdo_transfer_to_lipid_IVA_III_(Chlamydia);Cell_Structure_Biosynthesis;Biosynthesis	0.0339705	1.02685	0.034743	-3.10964	3.9208	0.481971
PWY0-1241;ADP-L-glycero-beta-D-manno-heptose_biosynthesis;Carbohydrate_Biosynthesis;Biosynthesis	0.0595248	0.867965	0.0694025	-3.23706	3.90047	0.475962
HSERMETANA-PWY;L-methionine_biosynthesis_III;Amino_Acid_Biosynthesis;Biosynthesis	-0.032983	0.639832	-0.0456397	-5.41674	4.57766	0.469952
POLYAMINSYN3-PWY;superpathway_of_polyamine_biosynthesis_II;Amine_and_Polyamine_Biosynthesis;Biosynthesis	-0.0757204	1.00416	-0.078291	-4.4705	3.01643	0.47476
TCA;TCA_cycle_I_(prokaryotic);TCA_cycle;Generation_of_Precursor_Metabolite_and_Energy	-0.0312904	0.697674	-0.0476719	-3.74115	3.93491	0.479567
PWY-6519;8-amino-7-oxononanoate_biosynthesis_I;Cofactor,_Prosthetic_Group,_Electron_Carrier,_and_Vitamin_Biosynthesis;Biosynthesis	-0.00480051	0.998918	-0.00494154	-3.1816	4.49662	0.497596
PWY-6507;4-deoxy-L-threo-hex-4-enopyranuronate_degradation;Secondary_Metabolite_Degradation;Degradation/Utilization/Assimilation	-0.0479881	1.00609	-0.0420041	-3.92313	4.49932	0.486779
HEME-BIOSYNTHESIS-II;heme_b_biosynthesis_I_(aerobic);Cofactor,_Prosthetic_Group,_Electron_Carrier,_and_Vitamin_Biosynthesis;Biosynthesis	-0.059781	1.3279	-0.0406584	-4.06091	3.02033	0.476591
PWY-5415;catechol_degradation_I_(meta-cleavage_pathway);Aromatic_Compound_Degradation;Degradation/Utilization/Assimilation	-0.0619992	1.71834	-0.0306355	-3.32963	7.89497	0.473558
FUCCAT-PWY;fucose_degradation;Carbohydrate_Degradation;Degradation/Utilization/Assimilation	-0.0544806	0.816891	-0.0663437	-3.78736	3.66533	0.472356
PWY-7237;myo-,_chiro-_and_scyllo-inositol_degradation;Secondary_Metabolite_Degradation;Degradation/Utilization/Assimilation	0.0440731	1.00739	0.0311357	-3.95109	4.30158	0.486779
FUC-RHAMCAT-PWY;superpathway_of_fucose_and_rhamnose_degradation;superpathway_of_fucose_and_rhamnose_degradation;Superpathways	-0.0129732	0.651359	-0.0211705	-3.84814	4.1839	0.489796
PWY-7242;D-fructuronate_degradation;Secondary_Metabolite_Degradation;Degradation/Utilization/Assimilation	-0.00806905	0.87948	-0.0138795	-3.97476	3.83296	0.495192
PWY-3781;aerobic_respiration_I_(cytochrome_c);Respiration;Generation_of_Precursor_Metabolite_and_Energy	-0.0460102	2.84248	-0.0154006	-4.69136	4.29372	0.492197
PENTOSE-P-PWY;pentose_phosphate_pathway;Pentose_Phosphate_Pathways;Generation_of_Precursor_Metabolite_and_Energy	0.0327613	0.857655	0.0448853	-3.60539	4.17912	0.480769
PWY-7090;UDP-2,3-diacetamido-2,3-dideoxy-alpha-D-mannuronate_biosynthesis;Carbohydrate_Biosynthesis;Biosynthesis	0.0254487	1.34591	0.0169243	-3.64146	3.67306	0.490385
PWY0-41;allantoin_degradation_IV_(anaerobic);Amine_and_Polyamine_Degradation;Degradation/Utilization/Assimilation	0.0351878	1.7962	0.0170393	-3.45481	3.96799	0.489183
PWY-6588;pyruvate_fermentation_to_acetone;Fermentation;Generation_of_Precursor_Metabolite_and_Energy	-0.00513304	0.679971	-0.00645247	-5.52596	4.02657	0.496394
PWY-1269;CMP-3-deoxy-D-manno-octulosonate_biosynthesis;Carbohydrate_Biosynthesis;Biosynthesis	0.0470015	0.939268	0.0567392	-2.91414	3.72863	0.481971
PWY0-1479;tRNA_processing;Nucleic_Acid_Processing;Macromolecule_Modification	-0.0469025	1.19601	-0.0420151	-4.19564	3.64379	0.478992
GLUCUROCAT-PWY;superpathway_of_beta-D-glucuronosides_degradation;Secondary_Metabolite_Degradation;Degradation/Utilization/Assimilation	-0.0722495	0.984083	-0.059775	-4.4618	3.8974	0.466346
PWY-5022;4-aminobutanoate_degradation_V;Fermentation;Generation_of_Precursor_Metabolite_and_Energy	0.0448524	0.984835	0.0470552	-4.11737	4.53164	0.484994
NAGLIPASYN-PWY;lipid_IVA_biosynthesis;Cell_Structure_Biosynthesis;Biosynthesis	-0.0557362	1.03212	-0.0559315	-3.282	3.60049	0.480769
GLYCOLYSIS-E-D;superpathway_of_glycolysis_and_the_Entner-Doudoroff_pathway;superpathway_of_glycolysis_and_the_Entner-Doudoroff_pathway;Superpathways	-0.0254528	0.775892	-0.0284367	-4.12953	3.50493	0.487395
PROTOCATECHUATE-ORTHO-CLEAVAGE-PWY;protocatechuate_degradation_II_(ortho-cleavage_pathway);Aromatic_Compound_Degradation;Degradation/Utilization/Assimilation	0.267544	3.52321	0.0518886	-3.74761	7.84554	0.479567
POLYAMSYN-PWY;superpathway_of_polyamine_biosynthesis_I;Amine_and_Polyamine_Biosynthesis;Biosynthesis	-0.0226402	0.835091	-0.0287554	-5.33872	3.75311	0.483794
BIOTIN-BIOSYNTHESIS-PWY;biotin_biosynthesis_I;Cofactor,_Prosthetic_Group,_Electron_Carrier,_and_Vitamin_Biosynthesis;Biosynthesis	0.0663195	0.979765	0.0606905	-3.13547	4.52775	0.481393
PWY-5913;partial_TCA_cycle_(obligate_autotrophs);TCA_cycle;Generation_of_Precursor_Metabolite_and_Energy	-0.022934	0.797496	-0.0280912	-3.32572	3.2178	0.487981
PWY-6901;superpathway_of_glucose_and_xylose_degradation;Carbohydrate_Degradation;Degradation/Utilization/Assimilation	0.0181711	0.804735	0.0222159	-3.34702	3.83326	0.486779
PWY-6263;superpathway_of_menaquinol-8_biosynthesis_II;Cofactor,_Prosthetic_Group,_Electron_Carrier,_and_Vitamin_Biosynthesis;Biosynthesis	0.010551	2.17781	0.00572272	-3.72525	3.60489	0.495798
P108-PWY;pyruvate_fermentation_to_propanoate_I;Fermentation;Generation_of_Precursor_Metabolite_and_Energy	-0.007574	1.09468	-0.00434147	-4.04556	4.88959	0.4994
SALVADEHYPOX-PWY;adenosine_nucleotides_degradation_II;Nucleoside_and_Nucleotide_Degradation;Degradation/Utilization/Assimilation	-0.0132424	0.672433	-0.0169247	-2.94894	3.36904	0.49399
REDCITCYC;TCA_cycle_VIII_(helicobacter);TCA_cycle;Generation_of_Precursor_Metabolite_and_Energy	-0.0765868	1.4767	-0.0523047	-3.38132	3.32086	0.483794
FASYN-ELONG-PWY;fatty_acid_elongation_--_saturated;Fatty_Acid_and_Lipid_Biosynthesis;Biosynthesis	0.0257378	0.860678	0.0383101	-3.0387	3.64619	0.484375
GALACT-GLUCUROCAT-PWY;superpathway_of_hexuronide_and_hexuronate_degradation;superpathway_of_hexuronide_and_hexuronate_degradation;Superpathways	-0.0101382	1.00517	-0.0137117	-3.51897	3.88968	0.49399
P461-PWY;hexitol_fermentation_to_lactate,_formate,_ethanol_and_acetate;Fermentation;Generation_of_Precursor_Metabolite_and_Energy	-0.0315074	1.16409	-0.0272358	-5.24048	4.00148	0.489796
PWY-7328;superpathway_of_UDP-glucose-derived_O-antigen_building_blocks_biosynthesis;Carbohydrate_Biosynthesis;Biosynthesis	-0.0105995	0.972047	-0.0105649	-3.9689	3.30793	0.494598
PWY-7371;1,4-dihydroxy-6-naphthoate_biosynthesis_II;Cofactor,_Prosthetic_Group,_Electron_Carrier,_and_Vitamin_Biosynthesis;Biosynthesis	0.017997	2.41388	0.0069948	-3.58792	4.00702	0.496999
GALACTUROCAT-PWY;D-galacturonate_degradation_I;Secondary_Metabolite_Degradation;Degradation/Utilization/Assimilation	-0.0248299	0.916181	-0.0242869	-3.91405	3.69085	0.486779
PWY-6470;peptidoglycan_biosynthesis_V_(beta-lactam_resistance);Cell_Structure_Biosynthesis;Biosynthesis	-0.00336279	1.45098	-0.00106303	-3.48048	6.10968	0.4994
PWY-6749;CMP-legionaminate_biosynthesis_I;Carbohydrate_Biosynthesis;Biosynthesis	0.0103378	1.08256	0.00798375	-3.27931	3.98146	0.497596
