# Supplementary material for: Abiraterone acetate preferentially enriches for the gut commensal Akkermansia muciniphila in castrate-resistant prostate cancer patients
Source: Nat Commun. 2020 Sep 24;11:4822. doi: 10.1038/s41467-020-18649-5 (PMC7515896; doi:10.1038/s41467-020-18649-5)
Supplement: Supplementary file 7 — Supplementary Data 4 [file 41467_2020_18649_MOESM7_ESM.xlsx]

## Sheet: Sheet1
Supplementary Data 4. MaAsLin2 associations between prostate cancer treatment group and pathway abundance of predicted bacterial metagenomes in patient rectal swab samples.
Metadata	feature	coef	stderr	N	N.not.0	pval (MaAsLin2 GLM model)	qval (MaAsLin2 BH-corrected)
AA	132;UBISYN-PWY;superpathway_of_ubiquinol-8_biosynthesis_(prokaryotic);Cofactor,_Prosthetic_Group,_Electron_Carrier,_and_Vitamin_Biosynthesis;Biosynthesis	0.743425	0.193359	63	4	0.000294248	0.0343867
AA	139;PWY-5857;ubiquinol-10_biosynthesis_(prokaryotic);Cofactor,_Prosthetic_Group,_Electron_Carrier,_and_Vitamin_Biosynthesis;Biosynthesis	0.735193	0.191923	63	3	0.000308124	0.0343867
AA	140;PWY-5855;ubiquinol-7_biosynthesis_(prokaryotic);Cofactor,_Prosthetic_Group,_Electron_Carrier,_and_Vitamin_Biosynthesis;Biosynthesis	0.735193	0.191923	63	3	0.000308124	0.0343867
AA	141;PWY-6708;ubiquinol-8_biosynthesis_(prokaryotic);Cofactor,_Prosthetic_Group,_Electron_Carrier,_and_Vitamin_Biosynthesis;Biosynthesis	0.735193	0.191923	63	3	0.000308124	0.0343867
AA	142;PWY-5856;ubiquinol-9_biosynthesis_(prokaryotic);Cofactor,_Prosthetic_Group,_Electron_Carrier,_and_Vitamin_Biosynthesis;Biosynthesis	0.735193	0.191923	63	3	0.000308124	0.0343867
AA	274;PWY0-1533;methylphosphonate_degradation_I;Inorganic_Nutrient_Metabolism;Degradation/Utilization/Assimilation	1.36762	0.328637	63	3	0.000474214	0.0441019
AA	114;PWY-5861;superpathway_of_demethylmenaquinol-8_biosynthesis_I;Cofactor,_Prosthetic_Group,_Electron_Carrier,_and_Vitamin_Biosynthesis;Biosynthesis	1.152	0.363993	63	17	0.00280079	0.130237
AA	118;PWY-5897;superpathway_of_menaquinol-11_biosynthesis;Cofactor,_Prosthetic_Group,_Electron_Carrier,_and_Vitamin_Biosynthesis;Biosynthesis	1.10653	0.348659	63	25	0.00272445	0.130237
AA	119;PWY-5898;superpathway_of_menaquinol-12_biosynthesis;Cofactor,_Prosthetic_Group,_Electron_Carrier,_and_Vitamin_Biosynthesis;Biosynthesis	1.10653	0.348659	63	25	0.00272445	0.130237
AA	120;PWY-5899;superpathway_of_menaquinol-13_biosynthesis;Cofactor,_Prosthetic_Group,_Electron_Carrier,_and_Vitamin_Biosynthesis;Biosynthesis	1.10653	0.348659	63	25	0.00272445	0.130237
AA	122;PWY-5840;superpathway_of_menaquinol-7_biosynthesis;Cofactor,_Prosthetic_Group,_Electron_Carrier,_and_Vitamin_Biosynthesis;Biosynthesis	1.07466	0.337747	63	31	0.00265214	0.130237
AA	123;PWY-5838;superpathway_of_menaquinol-8_biosynthesis_I;Cofactor,_Prosthetic_Group,_Electron_Carrier,_and_Vitamin_Biosynthesis;Biosynthesis	1.08065	0.339836	63	31	0.00267329	0.130237
AA	126;PWY-5863;superpathway_of_phylloquinol_biosynthesis;Cofactor,_Prosthetic_Group,_Electron_Carrier,_and_Vitamin_Biosynthesis;Biosynthesis	1.23776	0.400922	63	6	0.00356085	0.134693
AA	225;THREOCAT-PWY;superpathway_of_L-threonine_metabolism;Amino_Acid_Degradation;Degradation/Utilization/Assimilation	1.27513	0.405103	63	1	0.00349366	0.134693
AA	80;PWY-5837;2-carboxy-1,4-naphthoquinol_biosynthesis;Cofactor,_Prosthetic_Group,_Electron_Carrier,_and_Vitamin_Biosynthesis;Biosynthesis	1.24552	0.404116	63	4	0.00362078	0.134693
AA	261;LACTOSECAT-PWY;lactose_and_galactose_degradation_I;Carbohydrate_Degradation;Degradation/Utilization/Assimilation	-0.654152	0.223935	63	4	0.00490819	0.165854
ADT	323;PWY-5088;L-glutamate_degradation_VIII_(to_propanoate);Fermentation;Generation_of_Precursor_Metabolite_and_Energy	-2.03423	0.689051	63	1	0.00505291	0.165854
AA	10;PWY-5505;L-glutamate_and_L-glutamine_biosynthesis;Amino_Acid_Biosynthesis;Biosynthesis	-0.510522	0.257507	63	63	0.0627784	0.383336
AA	101;PYRIDNUCSAL-PWY;NAD_salvage_pathway_I_(PNC_VI_cycle);Cofactor,_Prosthetic_Group,_Electron_Carrier,_and_Vitamin_Biosynthesis;Biosynthesis	-0.379013	0.177874	63	63	0.0461627	0.383336
AA	110;PWY-5920;superpathway_of_b_heme_biosynthesis_from_glycine;Cofactor,_Prosthetic_Group,_Electron_Carrier,_and_Vitamin_Biosynthesis;Biosynthesis	0.96866	0.324551	63	3	0.0656757	0.383336
AA	112;PWY-5860;superpathway_of_demethylmenaquinol-6_biosynthesis_I;Cofactor,_Prosthetic_Group,_Electron_Carrier,_and_Vitamin_Biosynthesis;Biosynthesis	0.990175	0.4072	63	3	0.0319714	0.383336
AA	115;PWY-5862;superpathway_of_demethylmenaquinol-9_biosynthesis;Cofactor,_Prosthetic_Group,_Electron_Carrier,_and_Vitamin_Biosynthesis;Biosynthesis	1.02254	0.386972	63	3	0.0163987	0.383336
AA	117;PWY-5896;superpathway_of_menaquinol-10_biosynthesis;Cofactor,_Prosthetic_Group,_Electron_Carrier,_and_Vitamin_Biosynthesis;Biosynthesis	0.9546	0.390194	63	9	0.0297692	0.383336
AA	121;PWY-5850;superpathway_of_menaquinol-6_biosynthesis_I;Cofactor,_Prosthetic_Group,_Electron_Carrier,_and_Vitamin_Biosynthesis;Biosynthesis	0.9546	0.390194	63	9	0.0297692	0.383336
AA	125;PWY-5845;superpathway_of_menaquinol-9_biosynthesis;Cofactor,_Prosthetic_Group,_Electron_Carrier,_and_Vitamin_Biosynthesis;Biosynthesis	0.986417	0.368859	63	9	0.014585	0.383336
AA	129;FOLSYN-PWY;superpathway_of_tetrahydrofolate_biosynthesis_and_salvage;Cofactor,_Prosthetic_Group,_Electron_Carrier,_and_Vitamin_Biosynthesis;Biosynthesis	-0.325363	0.166455	63	63	0.0693145	0.383336
AA	131;PWY-6895;superpathway_of_thiamine_diphosphate_biosynthesis_II;Cofactor,_Prosthetic_Group,_Electron_Carrier,_and_Vitamin_Biosynthesis;Biosynthesis	-0.403743	0.18601	63	63	0.0658066	0.383336
AA	147;PWY-5667;CDP-diacylglycerol_biosynthesis_I;Fatty_Acid_and_Lipid_Biosynthesis;Biosynthesis	-0.324233	0.152248	63	63	0.0472356	0.383336
AA	148;PWY0-1319;CDP-diacylglycerol_biosynthesis_II;Fatty_Acid_and_Lipid_Biosynthesis;Biosynthesis	-0.324233	0.152248	63	63	0.0472356	0.383336
ADT	150;FASYN-ELONG-PWY;fatty_acid_elongation_--_saturated;Fatty_Acid_and_Lipid_Biosynthesis;Biosynthesis	0.219516	0.115553	63	63	0.0641719	0.383336
ADT	155;PWY-5971;palmitate_biosynthesis_II_(bacteria_and_plants);Fatty_Acid_and_Lipid_Biosynthesis;Biosynthesis	0.305851	0.139442	63	63	0.0321652	0.383336
AA	157;PWY4FS-7;phosphatidylglycerol_biosynthesis_I_(plastidic);Fatty_Acid_and_Lipid_Biosynthesis;Biosynthesis	-0.383023	0.166167	63	63	0.0307908	0.383336
AA	158;PWY4FS-8;phosphatidylglycerol_biosynthesis_II_(non-plastidic);Fatty_Acid_and_Lipid_Biosynthesis;Biosynthesis	-0.383023	0.166167	63	63	0.0307908	0.383336
AA	162;PHOSLIPSYN-PWY;superpathway_of_phospholipid_biosynthesis_I_(bacteria);Fatty_Acid_and_Lipid_Biosynthesis;Biosynthesis	-0.340436	0.155355	63	63	0.0406831	0.383336
AA	164;PWY-6121;5-aminoimidazole_ribonucleotide_biosynthesis_I;Nucleoside_and_Nucleotide_Biosynthesis;Biosynthesis	-0.312068	0.15704	63	63	0.0665354	0.383336
AA	165;PWY-6122;5-aminoimidazole_ribonucleotide_biosynthesis_II;Nucleoside_and_Nucleotide_Biosynthesis;Biosynthesis	-0.313112	0.154106	63	63	0.0617836	0.383336
AA	166;PWY-6609;adenine_and_adenosine_salvage_III;Nucleoside_and_Nucleotide_Biosynthesis;Biosynthesis	-0.362393	0.162874	63	63	0.0421845	0.383336
AA	168;PWY-7219;adenosine_ribonucleotides_de_novo_biosynthesis;Nucleoside_and_Nucleotide_Biosynthesis;Biosynthesis	-0.316386	0.158826	63	63	0.0650925	0.383336
AA	170;PWY-7221;guanosine_ribonucleotides_de_novo_biosynthesis;Nucleoside_and_Nucleotide_Biosynthesis;Biosynthesis	-0.32576	0.15647	63	63	0.0522367	0.383336
AA	171;PWY-6123;inosine-5_-phosphate_biosynthesis_I;Nucleoside_and_Nucleotide_Biosynthesis;Biosynthesis	-0.317767	0.160403	63	63	0.0692745	0.383336
AA	178;PWY-6545;pyrimidine_deoxyribonucleotides_de_novo_biosynthesis_III;Nucleoside_and_Nucleotide_Biosynthesis;Biosynthesis	-0.371321	0.164773	63	63	0.065409	0.383336
AA	180;PWY-6277;superpathway_of_5-aminoimidazole_ribonucleotide_biosynthesis;Nucleoside_and_Nucleotide_Biosynthesis;Biosynthesis	-0.313112	0.154106	63	63	0.0617836	0.383336
ADT	183;PWY-7228;superpathway_of_guanosine_nucleotides_de_novo_biosynthesis_I;Nucleoside_and_Nucleotide_Biosynthesis;Biosynthesis	0.184856	0.0987484	63	63	0.0660849	0.383336
ADT	184;PWY-6125;superpathway_of_guanosine_nucleotides_de_novo_biosynthesis_II;Nucleoside_and_Nucleotide_Biosynthesis;Biosynthesis	0.18197	0.0962239	63	63	0.0687509	0.383336
ADT	189;PWY0-166;superpathway_of_pyrimidine_deoxyribonucleotides_de_novo_biosynthesis_(E._coli);Nucleoside_and_Nucleotide_Biosynthesis;Biosynthesis	0.153821	0.0818652	63	63	0.0651152	0.383336
AA	190;PWY-7208;superpathway_of_pyrimidine_nucleobases_salvage;Nucleoside_and_Nucleotide_Biosynthesis;Biosynthesis	-0.316798	0.156049	63	63	0.0604954	0.383336
AA	193;PWY-5686;UMP_biosynthesis_I;Nucleoside_and_Nucleotide_Biosynthesis;Biosynthesis	-0.325352	0.158543	63	63	0.0578679	0.383336
AA	195;ENTBACSYN-PWY;enterobactin_biosynthesis;Secondary_Metabolite_Biosynthesis;Biosynthesis	0.994512	0.425727	63	4	0.0485712	0.383336
AA	197;NONMEVIPP-PWY;methylerythritol_phosphate_pathway_I;Secondary_Metabolite_Biosynthesis;Biosynthesis	-0.340793	0.164676	63	63	0.0535365	0.383336
AA	198;PWY-7560;methylerythritol_phosphate_pathway_II;Secondary_Metabolite_Biosynthesis;Biosynthesis	-0.340793	0.164676	63	63	0.0535365	0.383336
AA	202;PWY-5121;superpathway_of_geranylgeranyl_diphosphate_biosynthesis_II_(via_MEP);Secondary_Metabolite_Biosynthesis;Biosynthesis	-0.34014	0.164525	63	63	0.0550342	0.383336
AA	207;GLYCOL-GLYOXDEG-PWY;superpathway_of_glycol_metabolism_and_degradation;Alcohol_Degradation;Degradation/Utilization/Assimilation	0.982354	0.315423	63	1	0.0340203	0.383336
ADT	214;GLCMANNANAUT-PWY;superpathway_of_N-acetylglucosamine,_N-acetylmannosamine_and_N-acetylneuraminate_degradation;Amine_and_Polyamine_Degradation;Degradation/Utilization/Assimilation	0.268194	0.116858	63	63	0.0252435	0.383336
AA	216;ARGORNPROST-PWY;L-arginine_degradation_(Stickland_reaction);Amino_Acid_Degradation;Degradation/Utilization/Assimilation	-0.27692	0.120746	63	29	0.025343	0.383336
AA	250;CALVIN-PWY;Calvin-Benson-Bassham_cycle;C1_Compound_Utilization_and_Assimilation;Degradation/Utilization/Assimilation	-0.386739	0.155703	63	63	0.0211638	0.383336
AA	252;PWY-1861;formaldehyde_assimilation_II_(assimilatory_RuMP_Cycle);C1_Compound_Utilization_and_Assimilation;Degradation/Utilization/Assimilation	-0.393265	0.196844	63	41	0.050272	0.383336
AA	253;RUMP-PWY;formaldehyde_oxidation_I;C1_Compound_Utilization_and_Assimilation;Degradation/Utilization/Assimilation	-0.338963	0.176795	63	23	0.0599689	0.383336
AA	255;CODH-PWY;reductive_acetyl_coenzyme_A_pathway_I_(homoacetogenic_bacteria);C1_Compound_Utilization_and_Assimilation;Degradation/Utilization/Assimilation	-0.828324	0.327849	63	11	0.0141749	0.383336
AA	264;PWY-5384;sucrose_degradation_IV_(sucrose_phosphorylase);Carbohydrate_Degradation;Degradation/Utilization/Assimilation	-0.549837	0.277277	63	61	0.056659	0.383336
AA	27;PWY-6151;S-adenosyl-L-methionine_cycle_I;Amino_Acid_Biosynthesis;Biosynthesis	-0.378615	0.166373	63	63	0.0479275	0.383336
ADT	270;P221-PWY;octane_oxidation;Degradation/Utilization/Assimilation_-_Other;Degradation/Utilization/Assimilation	-0.67408	0.276571	63	3	0.0206771	0.383336
AA	279;PWY-5304;superpathway_of_sulfur_oxidation_(Acidianus_ambivalens);Inorganic_Nutrient_Metabolism;Degradation/Utilization/Assimilation	-0.765103	0.343007	63	38	0.0426955	0.383336
AA	286;P164-PWY;purine_nucleobases_degradation_I_(anaerobic);Nucleoside_and_Nucleotide_Degradation;Degradation/Utilization/Assimilation	-0.360864	0.181044	63	62	0.0600619	0.383336
AA	29;COMPLETE-ARO-PWY;superpathway_of_aromatic_amino_acid_biosynthesis;Amino_Acid_Biosynthesis;Biosynthesis	-0.374197	0.158902	63	63	0.0273514	0.383336
AA	290;PWY0-1298;superpathway_of_pyrimidine_deoxyribonucleosides_degradation;Nucleoside_and_Nucleotide_Degradation;Degradation/Utilization/Assimilation	-0.430658	0.204493	63	63	0.0528543	0.383336
AA	295;GLYCOCAT-PWY;glycogen_degradation_I;Polymeric_Compound_Degradation;Degradation/Utilization/Assimilation	-0.373281	0.174717	63	63	0.0459595	0.383336
ADT	300;PWY0-1261;anhydromuropeptides_recycling_I;Secondary_Metabolite_Degradation;Degradation/Utilization/Assimilation	0.218562	0.10132	63	63	0.0381109	0.383336
AA	321;ANAEROFRUCAT-PWY;homolactic_fermentation;Fermentation;Generation_of_Precursor_Metabolite_and_Energy	-0.325532	0.160543	63	63	0.058881	0.383336
AA	322;P162-PWY;L-glutamate_degradation_V_(via_hydroxyglutarate);Fermentation;Generation_of_Precursor_Metabolite_and_Energy	-0.512775	0.237527	63	3	0.0348747	0.383336
AA	324;P163-PWY;L-lysine_fermentation_to_acetate_and_butanoate;Fermentation;Generation_of_Precursor_Metabolite_and_Energy	-0.658563	0.286514	63	18	0.0250311	0.383336
AA	325;FERMENTATION-PWY;mixed_acid_fermentation;Fermentation;Generation_of_Precursor_Metabolite_and_Energy	-0.354457	0.18193	63	63	0.0643736	0.383336
AA	326;PWY-5100;pyruvate_fermentation_to_acetate_and_lactate_II;Fermentation;Generation_of_Precursor_Metabolite_and_Energy	-0.360249	0.155506	63	63	0.0379534	0.383336
ADT	331;PWY-5677;succinate_fermentation_to_butanoate;Fermentation;Generation_of_Precursor_Metabolite_and_Energy	-0.281346	0.145427	63	2	0.060331	0.383336
AA	337;ANAGLYCOLYSIS-PWY;glycolysis_III_(from_glucose);Glycolysis;Generation_of_Precursor_Metabolite_and_Energy	-0.320421	0.160259	63	63	0.0623463	0.383336
AA	339;GLYOXYLATE-BYPASS;glyoxylate_cycle;glyoxylate_cycle;Generation_of_Precursor_Metabolite_and_Energy	1.13404	0.368735	63	5	0.0359114	0.383336
ADT	342;PWY-6728;methylaspartate_cycle;methylaspartate_cycle;Generation_of_Precursor_Metabolite_and_Energy	1.38914	0.710304	63	1	0.0551613	0.383336
AA	344;NONOXIPENT-PWY;pentose_phosphate_pathway_(non-oxidative_branch);Pentose_Phosphate_Pathways;Generation_of_Precursor_Metabolite_and_Energy	-0.341514	0.161205	63	63	0.0490326	0.383336
AA	349;PWY-5913;partial_TCA_cycle_(obligate_autotrophs);TCA_cycle;Generation_of_Precursor_Metabolite_and_Energy	-0.492319	0.207844	63	63	0.0224202	0.383336
AA	35;PWY-5345;superpathway_of_L-methionine_biosynthesis_(by_sulfhydrylation);Amino_Acid_Biosynthesis;Biosynthesis	0.29129	0.118626	63	62	0.0169822	0.383336
AA	350;TCA-GLYOX-BYPASS;superpathway_of_glyoxylate_bypass_and_TCA;TCA_cycle;Generation_of_Precursor_Metabolite_and_Energy	0.839742	0.344358	63	6	0.0332082	0.383336
AA	351;TCA;TCA_cycle_I_(prokaryotic);TCA_cycle;Generation_of_Precursor_Metabolite_and_Energy	-0.399521	0.173338	63	63	0.0262538	0.383336
AA	352;P105-PWY;TCA_cycle_IV_(2-oxoglutarate_decarboxylase);TCA_cycle;Generation_of_Precursor_Metabolite_and_Energy	0.751339	0.388566	63	29	0.0679532	0.383336
AA	356;GLYCOGENSYNTH-PWY;glycogen_biosynthesis_I_(from_ADP-D-Glucose);Glycan_Biosynthesis;Glycan_Pathways	-0.400043	0.191463	63	63	0.0539342	0.383336
AA	36;PWY-5347;superpathway_of_L-methionine_biosynthesis_(transsulfuration);Amino_Acid_Biosynthesis;Biosynthesis	-0.266609	0.121132	63	63	0.04187	0.383336
AA	363;ALL-CHORISMATE-PWY;superpathway_of_chorismate_metabolism;superpathway_of_chorismate_metabolism;Superpathways	0.94115	0.328476	63	5	0.0127497	0.383336
AA	366;GLYCOLYSIS-TCA-GLYOX-BYPASS;superpathway_of_glycolysis,_pyruvate_dehydrogenase,_TCA,_and_glyoxylate_bypass;superpathway_of_glycolysis,_pyruvate_dehydrogenase,_TCA,_and_glyoxylate_bypass;Superpathways	0.790341	0.309512	63	22	0.0221314	0.383336
AA	37;PWY-6628;superpathway_of_L-phenylalanine_biosynthesis;Amino_Acid_Biosynthesis;Biosynthesis	-0.232398	0.12046	63	63	0.0584336	0.383336
AA	38;SER-GLYSYN-PWY;superpathway_of_L-serine_and_glycine_biosynthesis_I;Amino_Acid_Biosynthesis;Biosynthesis	-0.33667	0.160651	63	63	0.0486834	0.383336
AA	41;PWY-6630;superpathway_of_L-tyrosine_biosynthesis;Amino_Acid_Biosynthesis;Biosynthesis	-0.230752	0.119114	63	63	0.0574279	0.383336
AA	42;TRNA-CHARGING-PWY;tRNA_charging;Aminoacyl-tRNA_Charging;Biosynthesis	-0.333757	0.156434	63	63	0.0486214	0.383336
AA	43;PWY-6163;chorismate_biosynthesis_from_3-dehydroquinate;Aromatic_Compound_Biosynthesis;Biosynthesis	-0.353668	0.159274	63	63	0.0388394	0.383336
AA	44;ARO-PWY;chorismate_biosynthesis_I;Aromatic_Compound_Biosynthesis;Biosynthesis	-0.380759	0.158485	63	63	0.0242694	0.383336
AA	54;GLUCONEO-PWY;gluconeogenesis_I;Carbohydrate_Biosynthesis;Biosynthesis	-0.323197	0.160421	63	63	0.0598144	0.383336
AA	63;ECASYN-PWY;enterobacterial_common_antigen_biosynthesis;Cell_Structure_Biosynthesis;Biosynthesis	1.01922	0.460512	63	1	0.0693852	0.383336
AA	67;PEPTIDOGLYCANSYN-PWY;peptidoglycan_biosynthesis_I_(meso-diaminopimelate_containing);Cell_Structure_Biosynthesis;Biosynthesis	-0.329225	0.154924	63	63	0.0507294	0.383336
AA	69;PWY-6385;peptidoglycan_biosynthesis_III_(mycobacteria);Cell_Structure_Biosynthesis;Biosynthesis	-0.333185	0.15653	63	63	0.0512957	0.383336
AA	70;PWY-6471;peptidoglycan_biosynthesis_IV_(Enterococcus_faecium);Cell_Structure_Biosynthesis;Biosynthesis	-0.511057	0.220706	63	63	0.0283256	0.383336
AA	76;PWY-6387;UDP-N-acetylmuramoyl-pentapeptide_biosynthesis_I_(meso-diaminopimelate_containing);Cell_Structure_Biosynthesis;Biosynthesis	-0.327943	0.154774	63	63	0.0516176	0.383336
AA	77;PWY-6386;UDP-N-acetylmuramoyl-pentapeptide_biosynthesis_II_(lysine-containing);Cell_Structure_Biosynthesis;Biosynthesis	-0.330232	0.156422	63	63	0.0541176	0.383336
AA	87;PWY-7377;cob(II)yrinate_a,c-diamide_biosynthesis_I_(early_cobalt_insertion);Cofactor,_Prosthetic_Group,_Electron_Carrier,_and_Vitamin_Biosynthesis;Biosynthesis	-0.41673	0.221284	63	22	0.064518	0.383336
AA	89;COA-PWY;coenzyme_A_biosynthesis_I_(prokaryotic);Cofactor,_Prosthetic_Group,_Electron_Carrier,_and_Vitamin_Biosynthesis;Biosynthesis	-0.357515	0.159435	63	63	0.037235	0.383336
AA	128;PWY-6612;superpathway_of_tetrahydrofolate_biosynthesis;Cofactor,_Prosthetic_Group,_Electron_Carrier,_and_Vitamin_Biosynthesis;Biosynthesis	-0.325086	0.169116	63	63	0.0744517	0.386175
ADT	177;PWY-7187;pyrimidine_deoxyribonucleotides_de_novo_biosynthesis_II;Nucleoside_and_Nucleotide_Biosynthesis;Biosynthesis	0.151613	0.0823377	63	63	0.0762211	0.386175
AA	220;LEU-DEG2-PWY;L-leucine_degradation_I;Amino_Acid_Degradation;Degradation/Utilization/Assimilation	1.24453	0.691242	63	1	0.0768197	0.386175
ADT	274;PWY0-1533;methylphosphonate_degradation_I;Inorganic_Nutrient_Metabolism;Degradation/Utilization/Assimilation	0.337989	0.186286	63	3	0.0747737	0.386175
AA	287;PWY-6353;purine_nucleotides_degradation_II_(aerobic);Nucleoside_and_Nucleotide_Degradation;Degradation/Utilization/Assimilation	-0.325117	0.172157	63	63	0.0717771	0.386175
AA	32;ASPASN-PWY;superpathway_of_L-aspartate_and_L-asparagine_biosynthesis;Amino_Acid_Biosynthesis;Biosynthesis	-0.342003	0.174091	63	63	0.0739382	0.386175
AA	335;GLYCOLYSIS;glycolysis_I_(from_glucose_6-phosphate);Glycolysis;Generation_of_Precursor_Metabolite_and_Energy	-0.309165	0.163618	63	63	0.0757741	0.386175
AA	353;PWY-6969;TCA_cycle_V_(2-oxoglutarate:ferredoxin_oxidoreductase);TCA_cycle;Generation_of_Precursor_Metabolite_and_Energy	-0.332092	0.17916	63	63	0.0748283	0.386175
ADT	49;COLANSYN-PWY;colanic_acid_building_blocks_biosynthesis;Carbohydrate_Biosynthesis;Biosynthesis	0.166177	0.0904812	63	63	0.073608	0.386175
AA	93;RIBOSYN2-PWY;flavin_biosynthesis_I_(bacteria_and_plants);Cofactor,_Prosthetic_Group,_Electron_Carrier,_and_Vitamin_Biosynthesis;Biosynthesis	-0.327668	0.172507	63	63	0.0755462	0.386175
AA	370;MET-SAM-PWY;superpathway_of_S-adenosyl-L-methionine_biosynthesis;superpathway_of_S-adenosyl-L-methionine_biosynthesis;Superpathways	-0.248783	0.125685	63	63	0.0781099	0.389155
ADT	176;PWY-7184;pyrimidine_deoxyribonucleotides_de_novo_biosynthesis_I;Nucleoside_and_Nucleotide_Biosynthesis;Biosynthesis	0.163353	0.0917165	63	63	0.0799631	0.38957
ADT	191;PWY-7196;superpathway_of_pyrimidine_ribonucleosides_salvage;Nucleoside_and_Nucleotide_Biosynthesis;Biosynthesis	0.180458	0.099693	63	63	0.0803673	0.38957
AA	289;PWY0-1297;superpathway_of_purine_deoxyribonucleosides_degradation;Nucleoside_and_Nucleotide_Degradation;Degradation/Utilization/Assimilation	-0.395806	0.206614	63	63	0.081684	0.38957
AA	6;ARGSYN-PWY;L-arginine_biosynthesis_I_(via_L-ornithine);Amino_Acid_Biosynthesis;Biosynthesis	-0.331532	0.178191	63	63	0.0806426	0.38957
AA	9;PWY-7400;L-arginine_biosynthesis_IV_(archaebacteria);Amino_Acid_Biosynthesis;Biosynthesis	-0.330464	0.178168	63	63	0.0816239	0.38957
AA	111;PANTOSYN-PWY;superpathway_of_coenzyme_A_biosynthesis_I_(bacteria);Cofactor,_Prosthetic_Group,_Electron_Carrier,_and_Vitamin_Biosynthesis;Biosynthesis	-0.306312	0.167535	63	63	0.0835935	0.392002
AA	73;TEICHOICACID-PWY;poly(glycerol_phosphate)_wall_teichoic_acid_biosynthesis;Cell_Structure_Biosynthesis;Biosynthesis	-0.273175	0.155262	63	40	0.083599	0.392002
AA	100;PYRIDNUCSYN-PWY;NAD_de_novo_biosynthesis_I_(from_aspartate);Cofactor,_Prosthetic_Group,_Electron_Carrier,_and_Vitamin_Biosynthesis;Biosynthesis	-0.327893	0.179093	63	63	0.0897348	0.39666
ADT	127;PWY0-845;superpathway_of_pyridoxal_5_-phosphate_biosynthesis_and_salvage;Cofactor,_Prosthetic_Group,_Electron_Carrier,_and_Vitamin_Biosynthesis;Biosynthesis	0.253906	0.147575	63	63	0.0923659	0.39666
AA	138;PWY-6891;thiazole_biosynthesis_II_(aerobic_bacteria);Cofactor,_Prosthetic_Group,_Electron_Carrier,_and_Vitamin_Biosynthesis;Biosynthesis	-0.330447	0.194179	63	36	0.0939766	0.39666
ADT	167;PWY-7220;adenosine_deoxyribonucleotides_de_novo_biosynthesis_II;Nucleoside_and_Nucleotide_Biosynthesis;Biosynthesis	0.143952	0.0843835	63	63	0.0953591	0.39666
ADT	169;PWY-7222;guanosine_deoxyribonucleotides_de_novo_biosynthesis_II;Nucleoside_and_Nucleotide_Biosynthesis;Biosynthesis	0.143952	0.0843835	63	63	0.0953591	0.39666
ADT	174;PWY-7197;pyrimidine_deoxyribonucleotide_phosphorylation;Nucleoside_and_Nucleotide_Biosynthesis;Biosynthesis	0.171223	0.0998251	63	63	0.0914633	0.39666
AA	18;PWY-2942;L-lysine_biosynthesis_III;Amino_Acid_Biosynthesis;Biosynthesis	-0.286665	0.157948	63	63	0.0937089	0.39666
AA	181;PWY-7229;superpathway_of_adenosine_nucleotides_de_novo_biosynthesis_I;Nucleoside_and_Nucleotide_Biosynthesis;Biosynthesis	-0.283686	0.150402	63	63	0.0861232	0.39666
AA	182;PWY-6126;superpathway_of_adenosine_nucleotides_de_novo_biosynthesis_II;Nucleoside_and_Nucleotide_Biosynthesis;Biosynthesis	-0.284773	0.151762	63	63	0.0867728	0.39666
ADT	185;PWY-841;superpathway_of_purine_nucleotides_de_novo_biosynthesis_I;Nucleoside_and_Nucleotide_Biosynthesis;Biosynthesis	0.158814	0.0930203	63	63	0.0951084	0.39666
ADT	186;DENOVOPURINE2-PWY;superpathway_of_purine_nucleotides_de_novo_biosynthesis_II;Nucleoside_and_Nucleotide_Biosynthesis;Biosynthesis	0.158282	0.0912138	63	63	0.0898334	0.39666
ADT	187;PWY-7200;superpathway_of_pyrimidine_deoxyribonucleoside_salvage;Nucleoside_and_Nucleotide_Biosynthesis;Biosynthesis	0.151855	0.0888758	63	63	0.0966769	0.39666
ADT	192;PWY0-162;superpathway_of_pyrimidine_ribonucleotides_de_novo_biosynthesis;Nucleoside_and_Nucleotide_Biosynthesis;Biosynthesis	0.158889	0.0934343	63	63	0.0963066	0.39666
AA	312;PWY-5741;ethylmalonyl-CoA_pathway;ethylmalonyl-CoA_pathway;Generation_of_Precursor_Metabolite_and_Energy	1.97058	1.0583	63	1	0.0926276	0.39666
ADT	47;PWY-1269;CMP-3-deoxy-D-manno-octulosonate_biosynthesis;Carbohydrate_Biosynthesis;Biosynthesis	0.236509	0.137564	63	63	0.0931082	0.39666
AA	51;PWY-7315;dTDP-N-acetylthomosamine_biosynthesis;Carbohydrate_Biosynthesis;Biosynthesis	-0.2987	0.173286	63	32	0.0899052	0.39666
AA	55;OANTIGEN-PWY;O-antigen_building_blocks_biosynthesis_(E._coli);Carbohydrate_Biosynthesis;Biosynthesis	-0.300938	0.162313	63	63	0.0894529	0.39666
AA	284;PWY-5695;inosine_5_-phosphate_degradation;Nucleoside_and_Nucleotide_Degradation;Degradation/Utilization/Assimilation	-0.322063	0.183475	63	63	0.0982094	0.400006
ADT	312;PWY-5741;ethylmalonyl-CoA_pathway;ethylmalonyl-CoA_pathway;Generation_of_Precursor_Metabolite_and_Energy	1.01899	0.607371	63	1	0.0990487	0.400501
AA	173;PWY-7199;pyrimidine_deoxyribonucleosides_salvage;Nucleoside_and_Nucleotide_Biosynthesis;Biosynthesis	-0.315904	0.177613	63	63	0.100744	0.404425
AA	7;ARGSYNBSUB-PWY;L-arginine_biosynthesis_II_(acetyl_cycle);Amino_Acid_Biosynthesis;Biosynthesis	-0.327695	0.187521	63	63	0.101505	0.404571
ADT	83;PWY-6519;8-amino-7-oxononanoate_biosynthesis_I;Cofactor,_Prosthetic_Group,_Electron_Carrier,_and_Vitamin_Biosynthesis;Biosynthesis	0.237103	0.14296	63	63	0.10243	0.405362
ADT	152;PWY-7663;gondoate_biosynthesis_(anaerobic);Fatty_Acid_and_Lipid_Biosynthesis;Biosynthesis	0.155788	0.0945688	63	63	0.10576	0.407636
ADT	269;P441-PWY;superpathway_of_N-acetylneuraminate_degradation;Carboxylate_Degradation;Degradation/Utilization/Assimilation	0.139813	0.0847362	63	63	0.106657	0.407636
AA	288;PWY0-1296;purine_ribonucleosides_degradation;Nucleoside_and_Nucleotide_Degradation;Degradation/Utilization/Assimilation	-0.369611	0.20041	63	63	0.10582	0.407636
AA	39;THRESYN-PWY;superpathway_of_L-threonine_biosynthesis;Amino_Acid_Biosynthesis;Biosynthesis	-0.286579	0.162253	63	63	0.106406	0.407636
AA	81;PWY-6147;6-hydroxymethyl-dihydropterin_diphosphate_biosynthesis_I;Cofactor,_Prosthetic_Group,_Electron_Carrier,_and_Vitamin_Biosynthesis;Biosynthesis	-0.312254	0.176921	63	63	0.10548	0.407636
AA	136;PWY-6897;thiamine_salvage_II;Cofactor,_Prosthetic_Group,_Electron_Carrier,_and_Vitamin_Biosynthesis;Biosynthesis	-0.297525	0.1735	63	63	0.108018	0.410026
ADT	367;GLYCOLYSIS-E-D;superpathway_of_glycolysis_and_the_Entner-Doudoroff_pathway;superpathway_of_glycolysis_and_the_Entner-Doudoroff_pathway;Superpathways	0.162287	0.0999351	63	63	0.109636	0.410582
ADT	60;PWY-7332;superpathway_of_UDP-N-acetylglucosamine-derived_O-antigen_building_blocks_biosynthesis;Carbohydrate_Biosynthesis;Biosynthesis	0.281636	0.173359	63	49	0.109494	0.410582
AA	336;PWY-5484;glycolysis_II_(from_fructose_6-phosphate);Glycolysis;Generation_of_Precursor_Metabolite_and_Energy	-0.290957	0.172032	63	63	0.110677	0.411717
AA	19;PWY-5097;L-lysine_biosynthesis_VI;Amino_Acid_Biosynthesis;Biosynthesis	-0.283671	0.165125	63	63	0.113516	0.413999
ADT	32;ASPASN-PWY;superpathway_of_L-aspartate_and_L-asparagine_biosynthesis;Amino_Acid_Biosynthesis;Biosynthesis	0.164376	0.102039	63	63	0.112841	0.413999
AA	342;PWY-6728;methylaspartate_cycle;methylaspartate_cycle;Generation_of_Precursor_Metabolite_and_Energy	1.29779	0.805547	63	1	0.112415	0.413999
ADT	85;BIOTIN-BIOSYNTHESIS-PWY;biotin_biosynthesis_I;Cofactor,_Prosthetic_Group,_Electron_Carrier,_and_Vitamin_Biosynthesis;Biosynthesis	0.215535	0.135471	63	63	0.116865	0.423446
ADT	153;PWYG-321;mycolate_biosynthesis;Fatty_Acid_and_Lipid_Biosynthesis;Biosynthesis	0.228395	0.14521	63	63	0.12101	0.430086
ADT	154;PWY-7664;oleate_biosynthesis_IV_(anaerobic);Fatty_Acid_and_Lipid_Biosynthesis;Biosynthesis	0.229548	0.14577	63	63	0.120577	0.430086
AA	175;PWY-7210;pyrimidine_deoxyribonucleotides_biosynthesis_from_CTP;Nucleoside_and_Nucleotide_Biosynthesis;Biosynthesis	-0.233584	0.148211	63	42	0.120277	0.430086
ADT	95;HEME-BIOSYNTHESIS-II;heme_b_biosynthesis_I_(aerobic);Cofactor,_Prosthetic_Group,_Electron_Carrier,_and_Vitamin_Biosynthesis;Biosynthesis	-0.276942	0.177001	63	17	0.122929	0.434143
ADT	143;PWY0-862;(5Z)-dodecenoate_biosynthesis_I;Fatty_Acid_and_Lipid_Biosynthesis;Biosynthesis	0.232593	0.149995	63	63	0.12624	0.440262
ADT	265;PWY-6901;superpathway_of_glucose_and_xylose_degradation;Carbohydrate_Degradation;Degradation/Utilization/Assimilation	0.182943	0.117527	63	63	0.125747	0.440262
AA	298;PWY-6737;starch_degradation_V;Polymeric_Compound_Degradation;Degradation/Utilization/Assimilation	-0.295796	0.178003	63	63	0.128086	0.441184
AA	347;METH-ACETATE-PWY;methanogenesis_from_acetate;Respiration;Generation_of_Precursor_Metabolite_and_Energy	-0.261218	0.169104	63	36	0.127672	0.441184
ADT	156;PWY-6282;palmitoleate_biosynthesis_I_(from_(5Z)-dodec-5-enoate);Fatty_Acid_and_Lipid_Biosynthesis;Biosynthesis	0.232352	0.151322	63	63	0.129923	0.442054
ADT	160;FASYN-INITIAL-PWY;superpathway_of_fatty_acid_biosynthesis_initiation_(E._coli);Fatty_Acid_and_Lipid_Biosynthesis;Biosynthesis	0.235147	0.152947	63	62	0.129443	0.442054
ADT	159;PWY-5989;stearate_biosynthesis_II_(bacteria_and_plants);Fatty_Acid_and_Lipid_Biosynthesis;Biosynthesis	0.23388	0.154445	63	63	0.135194	0.457201
ADT	107;PWY-5918;superpathay_of_heme_b_biosynthesis_from_glutamate;Cofactor,_Prosthetic_Group,_Electron_Carrier,_and_Vitamin_Biosynthesis;Biosynthesis	-0.20358	0.137193	63	40	0.143071	0.460641
AA	137;PWY-6892;thiazole_biosynthesis_I_(facultative_anaerobic_bacteria);Cofactor,_Prosthetic_Group,_Electron_Carrier,_and_Vitamin_Biosynthesis;Biosynthesis	-0.314485	0.181446	63	63	0.140688	0.460641
ADT	149;PWY-5973;cis-vaccenate_biosynthesis;Fatty_Acid_and_Lipid_Biosynthesis;Biosynthesis	0.137922	0.0943264	63	63	0.149419	0.460641
AA	15;PWY-5104;L-isoleucine_biosynthesis_IV;Amino_Acid_Biosynthesis;Biosynthesis	-0.261106	0.168002	63	63	0.148845	0.460641
AA	179;PWY-7198;pyrimidine_deoxyribonucleotides_de_novo_biosynthesis_IV;Nucleoside_and_Nucleotide_Biosynthesis;Biosynthesis	-0.240556	0.161547	63	29	0.141706	0.460641
ADT	20;HOMOSER-METSYN-PWY;L-methionine_biosynthesis_I;Amino_Acid_Biosynthesis;Biosynthesis	-0.11939	0.0799297	63	63	0.141667	0.460641
AA	201;PWY-6703;preQ0_biosynthesis;Secondary_Metabolite_Biosynthesis;Biosynthesis	-0.297062	0.184876	63	63	0.14748	0.460641
ADT	218;HISDEG-PWY;L-histidine_degradation_I;Amino_Acid_Degradation;Degradation/Utilization/Assimilation	0.24062	0.163831	63	63	0.148982	0.460641
AA	25;TRPSYN-PWY;L-tryptophan_biosynthesis;Amino_Acid_Biosynthesis;Biosynthesis	-0.28527	0.178504	63	63	0.141092	0.460641
AA	257;PWY-6317;D-galactose_degradation_I_(Leloir_pathway);Carbohydrate_Degradation;Degradation/Utilization/Assimilation	-0.312766	0.193286	63	63	0.143737	0.460641
ADT	299;PWY-6507;4-deoxy-L-threo-hex-4-enopyranuronate_degradation;Secondary_Metabolite_Degradation;Degradation/Utilization/Assimilation	0.223342	0.150585	63	63	0.148261	0.460641
AA	33;PWY-3001;superpathway_of_L-isoleucine_biosynthesis_I;Amino_Acid_Biosynthesis;Biosynthesis	-0.262702	0.166314	63	63	0.144726	0.460641
ADT	346;PWY-3781;aerobic_respiration_I_(cytochrome_c);Respiration;Generation_of_Precursor_Metabolite_and_Energy	-0.475307	0.325422	63	19	0.149346	0.460641
AA	52;PWY-6478;GDP-D-glycero-alpha-D-manno-heptose_biosynthesis;Carbohydrate_Biosynthesis;Biosynthesis	-0.533681	0.250902	63	15	0.145793	0.460641
AA	75;KDO-NAGLIPASYN-PWY;superpathway_of_(Kdo)2-lipid_A_biosynthesis;Cell_Structure_Biosynthesis;Biosynthesis	0.694919	0.373594	63	9	0.149388	0.460641
AA	82;PWY-7539;6-hydroxymethyl-dihydropterin_diphosphate_biosynthesis_III_(Chlamydia);Cofactor,_Prosthetic_Group,_Electron_Carrier,_and_Vitamin_Biosynthesis;Biosynthesis	-0.289352	0.179202	63	63	0.138667	0.460641
ADT	106;PYRIDOXSYN-PWY;pyridoxal_5_-phosphate_biosynthesis_I;Cofactor,_Prosthetic_Group,_Electron_Carrier,_and_Vitamin_Biosynthesis;Biosynthesis	0.245187	0.16785	63	62	0.152037	0.463051
AA	11;HISTSYN-PWY;L-histidine_biosynthesis;Amino_Acid_Biosynthesis;Biosynthesis	-0.282512	0.18481	63	63	0.15224	0.463051
AA	149;PWY-5973;cis-vaccenate_biosynthesis;Fatty_Acid_and_Lipid_Biosynthesis;Biosynthesis	-0.246818	0.159225	63	63	0.154175	0.463051
AA	358;PWY-6700;queuosine_biosynthesis;Nucleic_Acid_Processing;Macromolecule_Modification	-0.281355	0.185457	63	63	0.15435	0.463051
ADT	65;NAGLIPASYN-PWY;lipid_IVA_biosynthesis;Cell_Structure_Biosynthesis;Biosynthesis	0.212647	0.146317	63	63	0.15365	0.463051
AA	5;POLYAMINSYN3-PWY;superpathway_of_polyamine_biosynthesis_II;Amine_and_Polyamine_Biosynthesis;Biosynthesis	-0.35387	0.243847	63	41	0.157256	0.469245
ADT	226;PWY0-1277;3-phenylpropanoate_and_3-(3-hydroxyphenyl)propanoate_degradation;Aromatic_Compound_Degradation;Degradation/Utilization/Assimilation	-0.415058	0.291195	63	1	0.160689	0.474415
AA	99;1CMET2-PWY;N10-formyl-tetrahydrofolate_biosynthesis;Cofactor,_Prosthetic_Group,_Electron_Carrier,_and_Vitamin_Biosynthesis;Biosynthesis	-0.250874	0.163943	63	63	0.160293	0.474415
AA	103;PANTO-PWY;phosphopantothenate_biosynthesis_I;Cofactor,_Prosthetic_Group,_Electron_Carrier,_and_Vitamin_Biosynthesis;Biosynthesis	-0.251499	0.17061	63	63	0.16187	0.475387
AA	219;PWY-5028;L-histidine_degradation_II;Amino_Acid_Degradation;Degradation/Utilization/Assimilation	1.49035	0.684376	63	1	0.162914	0.475948
AA	310;GLUCUROCAT-PWY;superpathway_of_beta-D-glucuronosides_degradation;Secondary_Metabolite_Degradation;Degradation/Utilization/Assimilation	-0.387153	0.267973	63	63	0.168206	0.488848
ADT	259;GLUCOSE1PMETAB-PWY;glucose_and_glucose-1-phosphate_degradation;Carbohydrate_Degradation;Degradation/Utilization/Assimilation	-0.292504	0.211006	63	3	0.170804	0.491281
AA	50;DTDPRHAMSYN-PWY;dTDP-L-rhamnose_biosynthesis;Carbohydrate_Biosynthesis;Biosynthesis	-0.281136	0.191601	63	63	0.170801	0.491281
AA	20;HOMOSER-METSYN-PWY;L-methionine_biosynthesis_I;Amino_Acid_Biosynthesis;Biosynthesis	-0.211976	0.130213	63	63	0.172523	0.493681
ADT	281;PWY-4984;urea_cycle;Inorganic_Nutrient_Metabolism;Degradation/Utilization/Assimilation	0.215255	0.156978	63	57	0.176673	0.502977
AA	155;PWY-5971;palmitate_biosynthesis_II_(bacteria_and_plants);Fatty_Acid_and_Lipid_Biosynthesis;Biosynthesis	0.215211	0.158139	63	63	0.178637	0.50343
AA	268;PWY-5177;glutaryl-CoA_degradation;Carboxylate_Degradation;Degradation/Utilization/Assimilation	0.566432	0.347436	63	2	0.177966	0.50343
ADT	301;PWY-7242;D-fructuronate_degradation;Secondary_Metabolite_Degradation;Degradation/Utilization/Assimilation	0.178156	0.132236	63	63	0.184875	0.506649
AA	334;PWY-6590;superpathway_of_Clostridium_acetobutylicum_acidogenic_fermentation;Fermentation;Generation_of_Precursor_Metabolite_and_Energy	0.527884	0.31733	63	19	0.180706	0.506649
ADT	343;PENTOSE-P-PWY;pentose_phosphate_pathway;Pentose_Phosphate_Pathways;Generation_of_Precursor_Metabolite_and_Energy	0.170145	0.126614	63	63	0.185273	0.506649
AA	368;GALACT-GLUCUROCAT-PWY;superpathway_of_hexuronide_and_hexuronate_degradation;superpathway_of_hexuronide_and_hexuronate_degradation;Superpathways	-0.357642	0.257825	63	63	0.18479	0.506649
ADT	370;MET-SAM-PWY;superpathway_of_S-adenosyl-L-methionine_biosynthesis;superpathway_of_S-adenosyl-L-methionine_biosynthesis;Superpathways	-0.0994016	0.0736566	63	63	0.18273	0.506649
AA	62;UDPNAGSYN-PWY;UDP-N-acetyl-D-glucosamine_biosynthesis_I;Carbohydrate_Biosynthesis;Biosynthesis	-0.248359	0.158184	63	63	0.186135	0.506649
ADT	64;PWY-6467;Kdo_transfer_to_lipid_IVA_III_(Chlamydia);Cell_Structure_Biosynthesis;Biosynthesis	0.197088	0.145483	63	63	0.181959	0.506649
AA	307;PWY-7237;myo-,_chiro-_and_scyllo-inositol_degradation;Secondary_Metabolite_Degradation;Degradation/Utilization/Assimilation	-0.404787	0.294872	63	58	0.188919	0.50681
AA	328;CENTFERM-PWY;pyruvate_fermentation_to_butanoate;Fermentation;Generation_of_Precursor_Metabolite_and_Energy	0.533996	0.322097	63	11	0.187991	0.50681
ADT	58;PWY-7323;superpathway_of_GDP-mannose-derived_O-antigen_building_blocks_biosynthesis;Carbohydrate_Biosynthesis;Biosynthesis	0.166222	0.12448	63	63	0.188052	0.50681
AA	226;PWY0-1277;3-phenylpropanoate_and_3-(3-hydroxyphenyl)propanoate_degradation;Aromatic_Compound_Degradation;Degradation/Utilization/Assimilation	0.749223	0.454641	63	1	0.191268	0.510658
ADT	182;PWY-6126;superpathway_of_adenosine_nucleotides_de_novo_biosynthesis_II;Nucleoside_and_Nucleotide_Biosynthesis;Biosynthesis	0.116845	0.0888881	63	63	0.19406	0.51392
AA	72;PWY0-1586;peptidoglycan_maturation_(meso-diaminopimelate_containing);Cell_Structure_Biosynthesis;Biosynthesis	-0.294869	0.205122	63	63	0.194332	0.51392
ADT	181;PWY-7229;superpathway_of_adenosine_nucleotides_de_novo_biosynthesis_I;Nucleoside_and_Nucleotide_Biosynthesis;Biosynthesis	0.115389	0.0882496	63	63	0.196422	0.514868
ADT	225;THREOCAT-PWY;superpathway_of_L-threonine_metabolism;Amino_Acid_Degradation;Degradation/Utilization/Assimilation	0.291076	0.22286	63	1	0.196536	0.514868
ADT	303;GALACTUROCAT-PWY;D-galacturonate_degradation_I;Secondary_Metabolite_Degradation;Degradation/Utilization/Assimilation	0.180858	0.138728	63	63	0.19835	0.517194
AA	12;ILEUSYN-PWY;L-isoleucine_biosynthesis_I_(from_threonine);Amino_Acid_Biosynthesis;Biosynthesis	-0.230141	0.169806	63	63	0.204059	0.52225
AA	26;VALSYN-PWY;L-valine_biosynthesis;Amino_Acid_Biosynthesis;Biosynthesis	-0.230141	0.169806	63	63	0.204059	0.52225
AA	283;PWY-6608;guanosine_nucleotides_degradation_III;Nucleoside_and_Nucleotide_Degradation;Degradation/Utilization/Assimilation	-0.252916	0.192848	63	62	0.203096	0.52225
ADT	46;PWY0-1241;ADP-L-glycero-beta-D-manno-heptose_biosynthesis;Carbohydrate_Biosynthesis;Biosynthesis	0.150908	0.117121	63	36	0.202525	0.52225
ADT	75;KDO-NAGLIPASYN-PWY;superpathway_of_(Kdo)2-lipid_A_biosynthesis;Cell_Structure_Biosynthesis;Biosynthesis	0.294338	0.228944	63	9	0.204969	0.52225
ADT	365;FUC-RHAMCAT-PWY;superpathway_of_fucose_and_rhamnose_degradation;superpathway_of_fucose_and_rhamnose_degradation;Superpathways	0.116212	0.0913078	63	61	0.208018	0.522925
ADT	50;DTDPRHAMSYN-PWY;dTDP-L-rhamnose_biosynthesis;Carbohydrate_Biosynthesis;Biosynthesis	0.143625	0.112728	63	63	0.207949	0.522925
ADT	53;PWY-5659;GDP-mannose_biosynthesis;Carbohydrate_Biosynthesis;Biosynthesis	0.141732	0.111105	63	63	0.208045	0.522925
AA	13;PWY-5101;L-isoleucine_biosynthesis_II;Amino_Acid_Biosynthesis;Biosynthesis	-0.228594	0.170615	63	63	0.211376	0.523244
AA	14;PWY-5103;L-isoleucine_biosynthesis_III;Amino_Acid_Biosynthesis;Biosynthesis	-0.229667	0.172083	63	63	0.214826	0.523244
AA	189;PWY0-166;superpathway_of_pyrimidine_deoxyribonucleotides_de_novo_biosynthesis_(E._coli);Nucleoside_and_Nucleotide_Biosynthesis;Biosynthesis	-0.116979	0.092843	63	63	0.213389	0.523244
ADT	21;HSERMETANA-PWY;L-methionine_biosynthesis_III;Amino_Acid_Biosynthesis;Biosynthesis	-0.11243	0.0891477	63	63	0.215674	0.523244
AA	256;P23-PWY;reductive_TCA_cycle_I;C1_Compound_Utilization_and_Assimilation;Degradation/Utilization/Assimilation	-0.192126	0.152738	63	49	0.213309	0.523244
ADT	263;PWY-621;sucrose_degradation_III_(sucrose_invertase);Carbohydrate_Degradation;Degradation/Utilization/Assimilation	0.143998	0.113984	63	63	0.213633	0.523244
ADT	298;PWY-6737;starch_degradation_V;Polymeric_Compound_Degradation;Degradation/Utilization/Assimilation	0.131977	0.105213	63	63	0.215015	0.523244
AA	30;BRANCHED-CHAIN-AA-SYN-PWY;superpathway_of_branched_chain_amino_acid_biosynthesis;Amino_Acid_Biosynthesis;Biosynthesis	-0.2277	0.16925	63	63	0.209607	0.523244
AA	105;POLYISOPRENSYN-PWY;polyisoprenoid_biosynthesis_(E._coli);Cofactor,_Prosthetic_Group,_Electron_Carrier,_and_Vitamin_Biosynthesis;Biosynthesis	-0.238238	0.183205	63	63	0.222112	0.53653
ADT	195;ENTBACSYN-PWY;enterobactin_biosynthesis;Secondary_Metabolite_Biosynthesis;Biosynthesis	0.30819	0.251023	63	4	0.224919	0.540968
AA	270;P221-PWY;octane_oxidation;Degradation/Utilization/Assimilation_-_Other;Degradation/Utilization/Assimilation	-1.17608	0.421036	63	3	0.226648	0.542789
ADT	18;PWY-2942;L-lysine_biosynthesis_III;Amino_Acid_Biosynthesis;Biosynthesis	0.111587	0.0919035	63	63	0.229758	0.545589
AA	316;P161-PWY;acetylene_degradation;Fermentation;Generation_of_Precursor_Metabolite_and_Energy	-0.282813	0.201654	63	63	0.229773	0.545589
AA	259;GLUCOSE1PMETAB-PWY;glucose_and_glucose-1-phosphate_degradation;Carbohydrate_Degradation;Degradation/Utilization/Assimilation	0.289474	0.239299	63	3	0.231147	0.546526
ADT	355;REDCITCYC;TCA_cycle_VIII_(helicobacter);TCA_cycle;Generation_of_Precursor_Metabolite_and_Energy	-0.258186	0.216129	63	25	0.237295	0.557228
ADT	87;PWY-7377;cob(II)yrinate_a,c-diamide_biosynthesis_I_(early_cobalt_insertion);Cofactor,_Prosthetic_Group,_Electron_Carrier,_and_Vitamin_Biosynthesis;Biosynthesis	0.232727	0.195121	63	22	0.237671	0.557228
AA	174;PWY-7197;pyrimidine_deoxyribonucleotide_phosphorylation;Nucleoside_and_Nucleotide_Biosynthesis;Biosynthesis	-0.134154	0.11321	63	63	0.240692	0.560625
ADT	201;PWY-6703;preQ0_biosynthesis;Secondary_Metabolite_Biosynthesis;Biosynthesis	0.131828	0.111219	63	63	0.241129	0.560625
AA	163;PPGPPMET-PWY;ppGpp_biosynthesis;Metabolic_Regulator_Biosynthesis;Biosynthesis	0.402815	0.340999	63	3	0.242171	0.560635
ADT	51;PWY-7315;dTDP-N-acetylthomosamine_biosynthesis;Carbohydrate_Biosynthesis;Biosynthesis	-0.180114	0.152798	63	32	0.243143	0.560635
ADT	102;NAD-BIOSYNTHESIS-II;NAD_salvage_pathway_III_(to_nicotinamide_riboside);Cofactor,_Prosthetic_Group,_Electron_Carrier,_and_Vitamin_Biosynthesis;Biosynthesis	0.166402	0.147229	63	2	0.26288	0.563789
ADT	103;PANTO-PWY;phosphopantothenate_biosynthesis_I;Cofactor,_Prosthetic_Group,_Electron_Carrier,_and_Vitamin_Biosynthesis;Biosynthesis	0.10908	0.0986055	63	63	0.273282	0.563789
ADT	105;POLYISOPRENSYN-PWY;polyisoprenoid_biosynthesis_(E._coli);Cofactor,_Prosthetic_Group,_Electron_Carrier,_and_Vitamin_Biosynthesis;Biosynthesis	0.124986	0.108276	63	63	0.253345	0.563789
ADT	110;PWY-5920;superpathway_of_b_heme_biosynthesis_from_glycine;Cofactor,_Prosthetic_Group,_Electron_Carrier,_and_Vitamin_Biosynthesis;Biosynthesis	0.23923	0.212866	63	3	0.266954	0.563789
ADT	116;PWY0-1415;superpathway_of_heme_b_biosynthesis_from_uroporphyrinogen-III;Cofactor,_Prosthetic_Group,_Electron_Carrier,_and_Vitamin_Biosynthesis;Biosynthesis	-0.168545	0.149448	63	6	0.263901	0.563789
ADT	130;THISYN-PWY;superpathway_of_thiamine_diphosphate_biosynthesis_I;Cofactor,_Prosthetic_Group,_Electron_Carrier,_and_Vitamin_Biosynthesis;Biosynthesis	0.126278	0.119001	63	63	0.293434	0.563789
AA	130;THISYN-PWY;superpathway_of_thiamine_diphosphate_biosynthesis_I;Cofactor,_Prosthetic_Group,_Electron_Carrier,_and_Vitamin_Biosynthesis;Biosynthesis	-0.224793	0.196534	63	63	0.28946	0.563789
AA	16;DAPLYSINESYN-PWY;L-lysine_biosynthesis_I;Amino_Acid_Biosynthesis;Biosynthesis	-0.217212	0.17224	63	63	0.271311	0.563789
ADT	164;PWY-6121;5-aminoimidazole_ribonucleotide_biosynthesis_I;Nucleoside_and_Nucleotide_Biosynthesis;Biosynthesis	0.0966784	0.0907131	63	63	0.291038	0.563789
ADT	165;PWY-6122;5-aminoimidazole_ribonucleotide_biosynthesis_II;Nucleoside_and_Nucleotide_Biosynthesis;Biosynthesis	0.0959413	0.0891072	63	63	0.286173	0.563789
ADT	168;PWY-7219;adenosine_ribonucleotides_de_novo_biosynthesis;Nucleoside_and_Nucleotide_Biosynthesis;Biosynthesis	0.10186	0.091446	63	63	0.27	0.563789
ADT	17;PWY-2941;L-lysine_biosynthesis_II;Amino_Acid_Biosynthesis;Biosynthesis	0.26693	0.232793	63	31	0.256082	0.563789
ADT	170;PWY-7221;guanosine_ribonucleotides_de_novo_biosynthesis;Nucleoside_and_Nucleotide_Biosynthesis;Biosynthesis	0.0977044	0.0892845	63	63	0.278364	0.563789
ADT	171;PWY-6123;inosine-5_-phosphate_biosynthesis_I;Nucleoside_and_Nucleotide_Biosynthesis;Biosynthesis	0.108579	0.0932118	63	63	0.248976	0.563789
ADT	173;PWY-7199;pyrimidine_deoxyribonucleosides_salvage;Nucleoside_and_Nucleotide_Biosynthesis;Biosynthesis	0.115663	0.103805	63	63	0.26994	0.563789
AA	176;PWY-7184;pyrimidine_deoxyribonucleotides_de_novo_biosynthesis_I;Nucleoside_and_Nucleotide_Biosynthesis;Biosynthesis	-0.118544	0.104014	63	63	0.258947	0.563789
ADT	180;PWY-6277;superpathway_of_5-aminoimidazole_ribonucleotide_biosynthesis;Nucleoside_and_Nucleotide_Biosynthesis;Biosynthesis	0.0959413	0.0891072	63	63	0.286173	0.563789
AA	183;PWY-7228;superpathway_of_guanosine_nucleotides_de_novo_biosynthesis_I;Nucleoside_and_Nucleotide_Biosynthesis;Biosynthesis	-0.117876	0.111989	63	63	0.296759	0.563789
AA	186;DENOVOPURINE2-PWY;superpathway_of_purine_nucleotides_de_novo_biosynthesis_II;Nucleoside_and_Nucleotide_Biosynthesis;Biosynthesis	-0.188918	0.135214	63	63	0.294907	0.563789
AA	188;PWY-7211;superpathway_of_pyrimidine_deoxyribonucleotides_de_novo_biosynthesis;Nucleoside_and_Nucleotide_Biosynthesis;Biosynthesis	-0.118696	0.107132	63	63	0.272308	0.563789
ADT	190;PWY-7208;superpathway_of_pyrimidine_nucleobases_salvage;Nucleoside_and_Nucleotide_Biosynthesis;Biosynthesis	0.103225	0.0897999	63	63	0.255141	0.563789
ADT	199;PWY-922;mevalonate_pathway_I;Secondary_Metabolite_Biosynthesis;Biosynthesis	0.304583	0.287294	63	1	0.293314	0.563789
ADT	203;PWY-5910;superpathway_of_geranylgeranyldiphosphate_biosynthesis_I_(via_mevalonate);Secondary_Metabolite_Biosynthesis;Biosynthesis	0.29834	0.28453	63	2	0.298596	0.563789
AA	24;GLUTORN-PWY;L-ornithine_biosynthesis_I;Amino_Acid_Biosynthesis;Biosynthesis	-0.206173	0.170025	63	63	0.268865	0.563789
ADT	254;P42-PWY;incomplete_reductive_TCA_cycle;C1_Compound_Utilization_and_Assimilation;Degradation/Utilization/Assimilation	0.136468	0.120805	63	63	0.263638	0.563789
AA	254;P42-PWY;incomplete_reductive_TCA_cycle;C1_Compound_Utilization_and_Assimilation;Degradation/Utilization/Assimilation	-0.225687	0.20118	63	63	0.294208	0.563789
ADT	260;RHAMCAT-PWY;L-rhamnose_degradation_I;Carbohydrate_Degradation;Degradation/Utilization/Assimilation	0.17201	0.158797	63	63	0.285024	0.563789
AA	263;PWY-621;sucrose_degradation_III_(sucrose_invertase);Carbohydrate_Degradation;Degradation/Utilization/Assimilation	-0.287952	0.172428	63	63	0.248438	0.563789
AA	277;SULFATE-CYS-PWY;superpathway_of_sulfate_assimilation_and_cysteine_biosynthesis;Inorganic_Nutrient_Metabolism;Degradation/Utilization/Assimilation	-0.212975	0.197698	63	63	0.294503	0.563789
AA	292;PWY-7456;beta-(1,4)-mannan_degradation;Polymeric_Compound_Degradation;Degradation/Utilization/Assimilation	-0.261661	0.232701	63	63	0.297508	0.563789
AA	3;ARG+POLYAMINE-SYN;superpathway_of_arginine_and_polyamine_biosynthesis;Amine_and_Polyamine_Biosynthesis;Biosynthesis	-0.240503	0.201295	63	62	0.256747	0.563789
AA	311;HEXITOLDEGSUPER-PWY;superpathway_of_hexitol_degradation_(bacteria);Secondary_Metabolite_Degradation;Degradation/Utilization/Assimilation	-0.130924	0.111906	63	55	0.24665	0.563789
ADT	318;PWY-7003;glycerol_degradation_to_butanol;Fermentation;Generation_of_Precursor_Metabolite_and_Energy	0.233061	0.209329	63	15	0.270017	0.563789
ADT	321;ANAEROFRUCAT-PWY;homolactic_fermentation;Fermentation;Generation_of_Precursor_Metabolite_and_Energy	0.101807	0.091818	63	63	0.272132	0.563789
ADT	324;P163-PWY;L-lysine_fermentation_to_acetate_and_butanoate;Fermentation;Generation_of_Precursor_Metabolite_and_Energy	-0.291227	0.252639	63	18	0.253588	0.563789
ADT	326;PWY-5100;pyruvate_fermentation_to_acetate_and_lactate_II;Fermentation;Generation_of_Precursor_Metabolite_and_Energy	0.0989853	0.0904281	63	63	0.27834	0.563789
AA	329;PWY-7111;pyruvate_fermentation_to_isobutanol_(engineered);Fermentation;Generation_of_Precursor_Metabolite_and_Energy	-0.193558	0.165416	63	63	0.28529	0.563789
AA	331;PWY-5677;succinate_fermentation_to_butanoate;Fermentation;Generation_of_Precursor_Metabolite_and_Energy	-0.364765	0.204223	63	2	0.286122	0.563789
ADT	335;GLYCOLYSIS;glycolysis_I_(from_glucose_6-phosphate);Glycolysis;Generation_of_Precursor_Metabolite_and_Energy	0.0981203	0.09355	63	63	0.298622	0.563789
ADT	337;ANAGLYCOLYSIS-PWY;glycolysis_III_(from_glucose);Glycolysis;Generation_of_Precursor_Metabolite_and_Energy	0.100349	0.0917925	63	63	0.278857	0.563789
ADT	344;NONOXIPENT-PWY;pentose_phosphate_pathway_(non-oxidative_branch);Pentose_Phosphate_Pathways;Generation_of_Precursor_Metabolite_and_Energy	0.0966521	0.0919696	63	63	0.297681	0.563789
AA	355;REDCITCYC;TCA_cycle_VIII_(helicobacter);TCA_cycle;Generation_of_Precursor_Metabolite_and_Energy	0.425811	0.372947	63	25	0.276938	0.563789
ADT	37;PWY-6628;superpathway_of_L-phenylalanine_biosynthesis;Amino_Acid_Biosynthesis;Biosynthesis	0.111415	0.106218	63	63	0.298416	0.563789
AA	53;PWY-5659;GDP-mannose_biosynthesis;Carbohydrate_Biosynthesis;Biosynthesis	-0.208161	0.176682	63	63	0.299071	0.563789
ADT	54;GLUCONEO-PWY;gluconeogenesis_I;Carbohydrate_Biosynthesis;Biosynthesis	0.102805	0.091658	63	63	0.266673	0.563789
ADT	61;PWY-7090;UDP-2,3-diacetamido-2,3-dideoxy-alpha-D-mannuronate_biosynthesis;Carbohydrate_Biosynthesis;Biosynthesis	-0.219777	0.198935	63	1	0.273707	0.563789
ADT	63;ECASYN-PWY;enterobacterial_common_antigen_biosynthesis;Cell_Structure_Biosynthesis;Biosynthesis	0.293616	0.275761	63	1	0.291958	0.563789
ADT	67;PEPTIDOGLYCANSYN-PWY;peptidoglycan_biosynthesis_I_(meso-diaminopimelate_containing);Cell_Structure_Biosynthesis;Biosynthesis	0.0937698	0.089175	63	63	0.297449	0.563789
ADT	69;PWY-6385;peptidoglycan_biosynthesis_III_(mycobacteria);Cell_Structure_Biosynthesis;Biosynthesis	0.0985629	0.0903673	63	63	0.28001	0.563789
ADT	72;PWY0-1586;peptidoglycan_maturation_(meso-diaminopimelate_containing);Cell_Structure_Biosynthesis;Biosynthesis	0.133949	0.123659	63	63	0.283646	0.563789
ADT	76;PWY-6387;UDP-N-acetylmuramoyl-pentapeptide_biosynthesis_I_(meso-diaminopimelate_containing);Cell_Structure_Biosynthesis;Biosynthesis	0.0959155	0.0891727	63	63	0.286632	0.563789
ADT	77;PWY-6386;UDP-N-acetylmuramoyl-pentapeptide_biosynthesis_II_(lysine-containing);Cell_Structure_Biosynthesis;Biosynthesis	0.101381	0.0906099	63	63	0.267922	0.563789
ADT	8;PWY-5154;L-arginine_biosynthesis_III_(via_N-acetyl-L-citrulline);Amino_Acid_Biosynthesis;Biosynthesis	0.13316	0.121178	63	63	0.277303	0.563789
ADT	99;1CMET2-PWY;N10-formyl-tetrahydrofolate_biosynthesis;Cofactor,_Prosthetic_Group,_Electron_Carrier,_and_Vitamin_Biosynthesis;Biosynthesis	0.106582	0.0974548	63	63	0.278924	0.563789
ADT	147;PWY-5667;CDP-diacylglycerol_biosynthesis_I;Fatty_Acid_and_Lipid_Biosynthesis;Biosynthesis	0.0895491	0.0864805	63	63	0.304748	0.565769
ADT	148;PWY0-1319;CDP-diacylglycerol_biosynthesis_II;Fatty_Acid_and_Lipid_Biosynthesis;Biosynthesis	0.0895491	0.0864805	63	63	0.304748	0.565769
AA	167;PWY-7220;adenosine_deoxyribonucleotides_de_novo_biosynthesis_II;Nucleoside_and_Nucleotide_Biosynthesis;Biosynthesis	-0.17055	0.124513	63	63	0.311274	0.565769
AA	169;PWY-7222;guanosine_deoxyribonucleotides_de_novo_biosynthesis_II;Nucleoside_and_Nucleotide_Biosynthesis;Biosynthesis	-0.17055	0.124513	63	63	0.311274	0.565769
AA	185;PWY-841;superpathway_of_purine_nucleotides_de_novo_biosynthesis_I;Nucleoside_and_Nucleotide_Biosynthesis;Biosynthesis	-0.191864	0.136419	63	63	0.304752	0.565769
ADT	193;PWY-5686;UMP_biosynthesis_I;Nucleoside_and_Nucleotide_Biosynthesis;Biosynthesis	0.0939826	0.0911157	63	63	0.306668	0.565769
ADT	257;PWY-6317;D-galactose_degradation_I_(Leloir_pathway);Carbohydrate_Degradation;Degradation/Utilization/Assimilation	0.118887	0.114963	63	63	0.305703	0.565769
AA	313;PWY-7013;(S)-propane-1,2-diol_degradation;Fermentation;Generation_of_Precursor_Metabolite_and_Energy	0.561955	0.547338	63	2	0.308681	0.565769
ADT	336;PWY-5484;glycolysis_II_(from_fructose_6-phosphate);Glycolysis;Generation_of_Precursor_Metabolite_and_Energy	0.102746	0.0989885	63	63	0.303652	0.565769
ADT	41;PWY-6630;superpathway_of_L-tyrosine_biosynthesis;Amino_Acid_Biosynthesis;Biosynthesis	0.10791	0.10503	63	63	0.308346	0.565769
ADT	42;TRNA-CHARGING-PWY;tRNA_charging;Aminoacyl-tRNA_Charging;Biosynthesis	0.0916883	0.0896492	63	63	0.310719	0.565769
ADT	256;P23-PWY;reductive_TCA_cycle_I;C1_Compound_Utilization_and_Assimilation;Degradation/Utilization/Assimilation	-0.136577	0.134679	63	49	0.314614	0.569132
ADT	52;PWY-6478;GDP-D-glycero-alpha-D-manno-heptose_biosynthesis;Carbohydrate_Biosynthesis;Biosynthesis	0.165738	0.163112	63	15	0.315165	0.569132
AA	152;PWY-7663;gondoate_biosynthesis_(anaerobic);Fatty_Acid_and_Lipid_Biosynthesis;Biosynthesis	-0.170085	0.151873	63	63	0.316212	0.569182
ADT	16;DAPLYSINESYN-PWY;L-lysine_biosynthesis_I;Amino_Acid_Biosynthesis;Biosynthesis	0.10672	0.106408	63	63	0.320825	0.571122
AA	17;PWY-2941;L-lysine_biosynthesis_II;Amino_Acid_Biosynthesis;Biosynthesis	-0.262309	0.264007	63	31	0.324423	0.571122
ADT	19;PWY-5097;L-lysine_biosynthesis_VI;Amino_Acid_Biosynthesis;Biosynthesis	0.0961032	0.0966687	63	63	0.324455	0.571122
ADT	36;PWY-5347;superpathway_of_L-methionine_biosynthesis_(transsulfuration);Amino_Acid_Biosynthesis;Biosynthesis	-0.0688011	0.068791	63	63	0.321413	0.571122
ADT	39;THRESYN-PWY;superpathway_of_L-threonine_biosynthesis;Amino_Acid_Biosynthesis;Biosynthesis	0.0958294	0.0955118	63	63	0.320075	0.571122
AA	48;PWY-6749;CMP-legionaminate_biosynthesis_I;Carbohydrate_Biosynthesis;Biosynthesis	-0.272646	0.26088	63	59	0.323229	0.571122
ADT	59;PWY-7328;superpathway_of_UDP-glucose-derived_O-antigen_building_blocks_biosynthesis;Carbohydrate_Biosynthesis;Biosynthesis	0.13162	0.132235	63	61	0.323565	0.571122
ADT	93;RIBOSYN2-PWY;flavin_biosynthesis_I_(bacteria_and_plants);Cofactor,_Prosthetic_Group,_Electron_Carrier,_and_Vitamin_Biosynthesis;Biosynthesis	0.0977904	0.0989957	63	63	0.327385	0.574467
ADT	172;PWY-7234;inosine-5_-phosphate_biosynthesis_III;Nucleoside_and_Nucleotide_Biosynthesis;Biosynthesis	0.130254	0.132979	63	60	0.331264	0.575842
ADT	250;CALVIN-PWY;Calvin-Benson-Bassham_cycle;C1_Compound_Utilization_and_Assimilation;Degradation/Utilization/Assimilation	0.0861434	0.087747	63	63	0.330275	0.575842
ADT	82;PWY-7539;6-hydroxymethyl-dihydropterin_diphosphate_biosynthesis_III_(Chlamydia);Cofactor,_Prosthetic_Group,_Electron_Carrier,_and_Vitamin_Biosynthesis;Biosynthesis	0.104262	0.106323	63	63	0.331094	0.575842
ADT	100;PYRIDNUCSYN-PWY;NAD_de_novo_biosynthesis_I_(from_aspartate);Cofactor,_Prosthetic_Group,_Electron_Carrier,_and_Vitamin_Biosynthesis;Biosynthesis	0.101632	0.103938	63	63	0.332334	0.575909
ADT	111;PANTOSYN-PWY;superpathway_of_coenzyme_A_biosynthesis_I_(bacteria);Cofactor,_Prosthetic_Group,_Electron_Carrier,_and_Vitamin_Biosynthesis;Biosynthesis	0.0927829	0.0953749	63	63	0.334684	0.577883
ADT	295;GLYCOCAT-PWY;glycogen_degradation_I;Polymeric_Compound_Degradation;Degradation/Utilization/Assimilation	0.0962774	0.0991462	63	63	0.335545	0.577883
ADT	81;PWY-6147;6-hydroxymethyl-dihydropterin_diphosphate_biosynthesis_I;Cofactor,_Prosthetic_Group,_Electron_Carrier,_and_Vitamin_Biosynthesis;Biosynthesis	0.100498	0.104095	63	63	0.338512	0.581199
ADT	284;PWY-5695;inosine_5_-phosphate_degradation;Nucleoside_and_Nucleotide_Degradation;Degradation/Utilization/Assimilation	0.101106	0.105371	63	63	0.341321	0.584224
ADT	202;PWY-5121;superpathway_of_geranylgeranyl_diphosphate_biosynthesis_II_(via_MEP);Secondary_Metabolite_Biosynthesis;Biosynthesis	0.0892867	0.0942467	63	63	0.347418	0.589577
AA	269;P441-PWY;superpathway_of_N-acetylneuraminate_degradation;Carboxylate_Degradation;Degradation/Utilization/Assimilation	-0.160561	0.130321	63	63	0.349731	0.589577
AA	282;SALVADEHYPOX-PWY;adenosine_nucleotides_degradation_II;Nucleoside_and_Nucleotide_Degradation;Degradation/Utilization/Assimilation	-0.179016	0.182009	63	62	0.347925	0.589577
ADT	358;PWY-6700;queuosine_biosynthesis;Nucleic_Acid_Processing;Macromolecule_Modification	0.102195	0.108215	63	63	0.349027	0.589577
ADT	369;PRPP-PWY;superpathway_of_histidine,_purine,_and_pyrimidine_biosynthesis;superpathway_of_histidine,_purine,_and_pyrimidine_biosynthesis;Superpathways	0.084174	0.0887588	63	63	0.346758	0.589577
AA	61;PWY-7090;UDP-2,3-diacetamido-2,3-dideoxy-alpha-D-mannuronate_biosynthesis;Carbohydrate_Biosynthesis;Biosynthesis	-0.341374	0.361057	63	1	0.352131	0.591834
AA	272;FAO-PWY;fatty_acid_beta-oxidation_I;Fatty_Acid_and_Lipid_Degradation;Degradation/Utilization/Assimilation	0.576955	0.333208	63	4	0.354802	0.591891
ADT	363;ALL-CHORISMATE-PWY;superpathway_of_chorismate_metabolism;superpathway_of_chorismate_metabolism;Superpathways	0.175078	0.187879	63	5	0.355347	0.591891
ADT	89;COA-PWY;coenzyme_A_biosynthesis_I_(prokaryotic);Cofactor,_Prosthetic_Group,_Electron_Carrier,_and_Vitamin_Biosynthesis;Biosynthesis	0.0845661	0.0905973	63	63	0.354467	0.591891
ADT	129;FOLSYN-PWY;superpathway_of_tetrahydrofolate_biosynthesis_and_salvage;Cofactor,_Prosthetic_Group,_Electron_Carrier,_and_Vitamin_Biosynthesis;Biosynthesis	0.0888493	0.0959436	63	63	0.358312	0.594452
ADT	294;PWY-6572;chondroitin_sulfate_degradation_I_(bacterial);Polymeric_Compound_Degradation;Degradation/Utilization/Assimilation	0.199505	0.215612	63	57	0.359015	0.594452
ADT	166;PWY-6609;adenine_and_adenosine_salvage_III;Nucleoside_and_Nucleotide_Biosynthesis;Biosynthesis	0.0857475	0.093817	63	63	0.364573	0.598329
ADT	197;NONMEVIPP-PWY;methylerythritol_phosphate_pathway_I;Secondary_Metabolite_Biosynthesis;Biosynthesis	0.0859701	0.0938933	63	63	0.363675	0.598329
ADT	198;PWY-7560;methylerythritol_phosphate_pathway_II;Secondary_Metabolite_Biosynthesis;Biosynthesis	0.0859701	0.0938933	63	63	0.363675	0.598329
ADT	128;PWY-6612;superpathway_of_tetrahydrofolate_biosynthesis;Cofactor,_Prosthetic_Group,_Electron_Carrier,_and_Vitamin_Biosynthesis;Biosynthesis	0.0889447	0.0977541	63	63	0.366722	0.600091
AA	60;PWY-7332;superpathway_of_UDP-N-acetylglucosamine-derived_O-antigen_building_blocks_biosynthesis;Carbohydrate_Biosynthesis;Biosynthesis	0.177845	0.196605	63	49	0.369304	0.602549
ADT	329;PWY-7111;pyruvate_fermentation_to_isobutanol_(engineered);Fermentation;Generation_of_Precursor_Metabolite_and_Energy	0.0907684	0.10065	63	63	0.37132	0.603927
AA	362;PWY0-781;aspartate_superpathway;aspartate_superpathway;Superpathways	-0.075299	0.0837704	63	63	0.372313	0.603927
ADT	117;PWY-5896;superpathway_of_menaquinol-10_biosynthesis;Cofactor,_Prosthetic_Group,_Electron_Carrier,_and_Vitamin_Biosynthesis;Biosynthesis	0.196885	0.22374	63	9	0.3826	0.615246
ADT	121;PWY-5850;superpathway_of_menaquinol-6_biosynthesis_I;Cofactor,_Prosthetic_Group,_Electron_Carrier,_and_Vitamin_Biosynthesis;Biosynthesis	0.196885	0.22374	63	9	0.3826	0.615246
ADT	162;PHOSLIPSYN-PWY;superpathway_of_phospholipid_biosynthesis_I_(bacteria);Fatty_Acid_and_Lipid_Biosynthesis;Biosynthesis	0.0775716	0.0878833	63	63	0.381047	0.615246
ADT	33;PWY-3001;superpathway_of_L-isoleucine_biosynthesis_I;Amino_Acid_Biosynthesis;Biosynthesis	0.0849445	0.0979976	63	63	0.389807	0.625036
ADT	252;PWY-1861;formaldehyde_assimilation_II_(assimilatory_RuMP_Cycle);C1_Compound_Utilization_and_Assimilation;Degradation/Utilization/Assimilation	-0.149388	0.17357	63	41	0.392843	0.628098
ADT	136;PWY-6897;thiamine_salvage_II;Cofactor,_Prosthetic_Group,_Electron_Carrier,_and_Vitamin_Biosynthesis;Biosynthesis	0.084687	0.100341	63	63	0.402213	0.639647
ADT	43;PWY-6163;chorismate_biosynthesis_from_3-dehydroquinate;Aromatic_Compound_Biosynthesis;Biosynthesis	0.0762625	0.0904017	63	63	0.402358	0.639647
ADT	125;PWY-5845;superpathway_of_menaquinol-9_biosynthesis;Cofactor,_Prosthetic_Group,_Electron_Carrier,_and_Vitamin_Biosynthesis;Biosynthesis	0.17224	0.206724	63	9	0.40813	0.640038
ADT	132;UBISYN-PWY;superpathway_of_ubiquinol-8_biosynthesis_(prokaryotic);Cofactor,_Prosthetic_Group,_Electron_Carrier,_and_Vitamin_Biosynthesis;Biosynthesis	0.142105	0.170498	63	4	0.407883	0.640038
ADT	15;PWY-5104;L-isoleucine_biosynthesis_IV;Amino_Acid_Biosynthesis;Biosynthesis	0.0819706	0.098388	63	63	0.408339	0.640038
ADT	27;PWY-6151;S-adenosyl-L-methionine_cycle_I;Amino_Acid_Biosynthesis;Biosynthesis	0.0821801	0.098393	63	63	0.40723	0.640038
ADT	354;PWY-7254;TCA_cycle_VII_(acetate-producers);TCA_cycle;Generation_of_Precursor_Metabolite_and_Energy	-0.145924	0.173472	63	22	0.404618	0.640038
ADT	112;PWY-5860;superpathway_of_demethylmenaquinol-6_biosynthesis_I;Cofactor,_Prosthetic_Group,_Electron_Carrier,_and_Vitamin_Biosynthesis;Biosynthesis	0.192576	0.234344	63	3	0.414688	0.646539
ADT	38;SER-GLYSYN-PWY;superpathway_of_L-serine_and_glycine_biosynthesis_I;Amino_Acid_Biosynthesis;Biosynthesis	0.0744213	0.0907597	63	63	0.415563	0.646539
ADT	62;UDPNAGSYN-PWY;UDP-N-acetyl-D-glucosamine_biosynthesis_I;Carbohydrate_Biosynthesis;Biosynthesis	0.0798388	0.097316	63	63	0.415963	0.646539
ADT	101;PYRIDNUCSAL-PWY;NAD_salvage_pathway_I_(PNC_VI_cycle);Cofactor,_Prosthetic_Group,_Electron_Carrier,_and_Vitamin_Biosynthesis;Biosynthesis	0.0812606	0.100894	63	63	0.423869	0.649778
ADT	139;PWY-5857;ubiquinol-10_biosynthesis_(prokaryotic);Cofactor,_Prosthetic_Group,_Electron_Carrier,_and_Vitamin_Biosynthesis;Biosynthesis	0.136378	0.169231	63	3	0.423501	0.649778
ADT	140;PWY-5855;ubiquinol-7_biosynthesis_(prokaryotic);Cofactor,_Prosthetic_Group,_Electron_Carrier,_and_Vitamin_Biosynthesis;Biosynthesis	0.136378	0.169231	63	3	0.423501	0.649778
ADT	141;PWY-6708;ubiquinol-8_biosynthesis_(prokaryotic);Cofactor,_Prosthetic_Group,_Electron_Carrier,_and_Vitamin_Biosynthesis;Biosynthesis	0.136378	0.169231	63	3	0.423501	0.649778
ADT	142;PWY-5856;ubiquinol-9_biosynthesis_(prokaryotic);Cofactor,_Prosthetic_Group,_Electron_Carrier,_and_Vitamin_Biosynthesis;Biosynthesis	0.136378	0.169231	63	3	0.423501	0.649778
ADT	330;P108-PWY;pyruvate_fermentation_to_propanoate_I;Fermentation;Generation_of_Precursor_Metabolite_and_Energy	0.126995	0.158629	63	63	0.427453	0.653142
ADT	351;TCA;TCA_cycle_I_(prokaryotic);TCA_cycle;Generation_of_Precursor_Metabolite_and_Energy	0.0749476	0.0942378	63	63	0.429576	0.653142
ADT	55;OANTIGEN-PWY;O-antigen_building_blocks_biosynthesis_(E._coli);Carbohydrate_Biosynthesis;Biosynthesis	0.0750949	0.0942717	63	63	0.429067	0.653142
AA	108;COBALSYN-PWY;superpathway_of_adenosylcobalamin_salvage_from_cobinamide_I;Cofactor,_Prosthetic_Group,_Electron_Carrier,_and_Vitamin_Biosynthesis;Biosynthesis	-0.178052	0.160579	63	63	0.441214	0.657383
ADT	115;PWY-5862;superpathway_of_demethylmenaquinol-9_biosynthesis;Cofactor,_Prosthetic_Group,_Electron_Carrier,_and_Vitamin_Biosynthesis;Biosynthesis	0.167936	0.217729	63	3	0.443646	0.657383
ADT	12;ILEUSYN-PWY;L-isoleucine_biosynthesis_I_(from_threonine);Amino_Acid_Biosynthesis;Biosynthesis	0.0782119	0.0997313	63	63	0.436256	0.657383
ADT	13;PWY-5101;L-isoleucine_biosynthesis_II;Amino_Acid_Biosynthesis;Biosynthesis	0.0779963	0.100737	63	63	0.442108	0.657383
AA	143;PWY0-862;(5Z)-dodecenoate_biosynthesis_I;Fatty_Acid_and_Lipid_Biosynthesis;Biosynthesis	0.131741	0.170108	63	63	0.441702	0.657383
AA	156;PWY-6282;palmitoleate_biosynthesis_I_(from_(5Z)-dodec-5-enoate);Fatty_Acid_and_Lipid_Biosynthesis;Biosynthesis	0.134005	0.171612	63	63	0.437957	0.657383
AA	159;PWY-5989;stearate_biosynthesis_II_(bacteria_and_plants);Fatty_Acid_and_Lipid_Biosynthesis;Biosynthesis	0.134921	0.175154	63	63	0.444146	0.657383
ADT	26;VALSYN-PWY;L-valine_biosynthesis;Amino_Acid_Biosynthesis;Biosynthesis	0.0782119	0.0997313	63	63	0.436256	0.657383
ADT	313;PWY-7013;(S)-propane-1,2-diol_degradation;Fermentation;Generation_of_Precursor_Metabolite_and_Energy	-0.371872	0.482625	63	2	0.444014	0.657383
AA	4;POLYAMSYN-PWY;superpathway_of_polyamine_biosynthesis_I;Amine_and_Polyamine_Biosynthesis;Biosynthesis	-0.1823	0.212378	63	50	0.435781	0.657383
AA	153;PWYG-321;mycolate_biosynthesis;Fatty_Acid_and_Lipid_Biosynthesis;Biosynthesis	0.124815	0.164681	63	63	0.451466	0.661743
AA	154;PWY-7664;oleate_biosynthesis_IV_(anaerobic);Fatty_Acid_and_Lipid_Biosynthesis;Biosynthesis	0.126	0.165316	63	63	0.448942	0.661743
AA	160;FASYN-INITIAL-PWY;superpathway_of_fatty_acid_biosynthesis_initiation_(E._coli);Fatty_Acid_and_Lipid_Biosynthesis;Biosynthesis	0.131357	0.173455	63	62	0.451836	0.661743
ADT	30;BRANCHED-CHAIN-AA-SYN-PWY;superpathway_of_branched_chain_amino_acid_biosynthesis;Amino_Acid_Biosynthesis;Biosynthesis	0.0758969	0.0999763	63	63	0.451019	0.661743
AA	192;PWY0-162;superpathway_of_pyrimidine_ribonucleotides_de_novo_biosynthesis;Nucleoside_and_Nucleotide_Biosynthesis;Biosynthesis	-0.126548	0.13764	63	63	0.457922	0.667127
ADT	353;PWY-6969;TCA_cycle_V_(2-oxoglutarate:ferredoxin_oxidoreductase);TCA_cycle;Generation_of_Precursor_Metabolite_and_Energy	0.0745359	0.0999107	63	63	0.458608	0.667127
ADT	84;PWY-5509;adenosylcobalamin_biosynthesis_from_adenosylcobinamide-GDP_I;Cofactor,_Prosthetic_Group,_Electron_Carrier,_and_Vitamin_Biosynthesis;Biosynthesis	0.0842625	0.112527	63	63	0.459098	0.667127
ADT	109;PWY-6269;superpathway_of_adenosylcobalamin_salvage_from_cobinamide_II;Cofactor,_Prosthetic_Group,_Electron_Carrier,_and_Vitamin_Biosynthesis;Biosynthesis	0.0825804	0.112496	63	63	0.467776	0.67543
AA	172;PWY-7234;inosine-5_-phosphate_biosynthesis_III;Nucleoside_and_Nucleotide_Biosynthesis;Biosynthesis	0.109738	0.15081	63	60	0.469654	0.67543
AA	303;GALACTUROCAT-PWY;D-galacturonate_degradation_I;Secondary_Metabolite_Degradation;Degradation/Utilization/Assimilation	-0.175363	0.22184	63	63	0.468513	0.67543
AA	58;PWY-7323;superpathway_of_GDP-mannose-derived_O-antigen_building_blocks_biosynthesis;Carbohydrate_Biosynthesis;Biosynthesis	-0.158067	0.195217	63	63	0.466829	0.67543
ADT	253;RUMP-PWY;formaldehyde_oxidation_I;C1_Compound_Utilization_and_Assimilation;Degradation/Utilization/Assimilation	-0.110848	0.155892	63	23	0.479805	0.688254
ADT	264;PWY-5384;sucrose_degradation_IV_(sucrose_phosphorylase);Carbohydrate_Degradation;Degradation/Utilization/Assimilation	-0.108048	0.152963	63	61	0.482718	0.690659
AA	109;PWY-6269;superpathway_of_adenosylcobalamin_salvage_from_cobinamide_II;Cofactor,_Prosthetic_Group,_Electron_Carrier,_and_Vitamin_Biosynthesis;Biosynthesis	-0.167709	0.157417	63	63	0.487767	0.694321
ADT	14;PWY-5103;L-isoleucine_biosynthesis_III;Amino_Acid_Biosynthesis;Biosynthesis	0.0713909	0.10209	63	63	0.487346	0.694321
ADT	175;PWY-7210;pyrimidine_deoxyribonucleotides_biosynthesis_from_CTP;Nucleoside_and_Nucleotide_Biosynthesis;Biosynthesis	0.0906949	0.130687	63	42	0.49037	0.694484
ADT	70;PWY-6471;peptidoglycan_biosynthesis_IV_(Enterococcus_faecium);Cell_Structure_Biosynthesis;Biosynthesis	-0.0849592	0.122183	63	63	0.489554	0.694484
AA	187;PWY-7200;superpathway_of_pyrimidine_deoxyribonucleoside_salvage;Nucleoside_and_Nucleotide_Biosynthesis;Biosynthesis	-0.146201	0.11602	63	63	0.493	0.69644
ADT	108;COBALSYN-PWY;superpathway_of_adenosylcobalamin_salvage_from_cobinamide_I;Cofactor,_Prosthetic_Group,_Electron_Carrier,_and_Vitamin_Biosynthesis;Biosynthesis	0.0764193	0.111723	63	63	0.498193	0.70023
AA	294;PWY-6572;chondroitin_sulfate_degradation_I_(bacterial);Polymeric_Compound_Degradation;Degradation/Utilization/Assimilation	-0.254216	0.355992	63	57	0.498013	0.70023
AA	84;PWY-5509;adenosylcobalamin_biosynthesis_from_adenosylcobinamide-GDP_I;Cofactor,_Prosthetic_Group,_Electron_Carrier,_and_Vitamin_Biosynthesis;Biosynthesis	-0.1676	0.155553	63	63	0.500568	0.701802
AA	214;GLCMANNANAUT-PWY;superpathway_of_N-acetylglucosamine,_N-acetylmannosamine_and_N-acetylneuraminate_degradation;Amine_and_Polyamine_Degradation;Degradation/Utilization/Assimilation	-0.0892182	0.132527	63	63	0.503401	0.704004
ADT	204;PWY-7392;taxadiene_biosynthesis_(engineered);Secondary_Metabolite_Biosynthesis;Biosynthesis	0.0872486	0.12966	63	60	0.504864	0.704286
ADT	288;PWY0-1296;purine_ribonucleosides_degradation;Nucleoside_and_Nucleotide_Degradation;Degradation/Utilization/Assimilation	0.0797333	0.119154	63	63	0.506294	0.704519
ADT	35;PWY-5345;superpathway_of_L-methionine_biosynthesis_(by_sulfhydrylation);Amino_Acid_Biosynthesis;Biosynthesis	-0.0687422	0.104601	63	62	0.513574	0.712871
AA	315;PWY-5676;acetyl-CoA_fermentation_to_butanoate_II;Fermentation;Generation_of_Precursor_Metabolite_and_Energy	-0.0926293	0.141987	63	62	0.516649	0.71536
ADT	292;PWY-7456;beta-(1,4)-mannan_degradation;Polymeric_Compound_Degradation;Degradation/Utilization/Assimilation	0.0914925	0.141043	63	63	0.519347	0.717316
ADT	179;PWY-7198;pyrimidine_deoxyribonucleotides_de_novo_biosynthesis_IV;Nucleoside_and_Nucleotide_Biosynthesis;Biosynthesis	0.0917198	0.142447	63	29	0.522102	0.719341
ADT	123;PWY-5838;superpathway_of_menaquinol-8_biosynthesis_I;Cofactor,_Prosthetic_Group,_Electron_Carrier,_and_Vitamin_Biosynthesis;Biosynthesis	0.116471	0.183151	63	31	0.527241	0.724632
ADT	279;PWY-5304;superpathway_of_sulfur_oxidation_(Acidianus_ambivalens);Inorganic_Nutrient_Metabolism;Degradation/Utilization/Assimilation	-0.125729	0.198565	63	38	0.529156	0.725477
ADT	219;PWY-5028;L-histidine_degradation_II;Amino_Acid_Degradation;Degradation/Utilization/Assimilation	0.291488	0.462709	63	1	0.53207	0.726423
AA	31;PWY0-1061;superpathway_of_L-alanine_biosynthesis;Amino_Acid_Biosynthesis;Biosynthesis	-0.0806469	0.128849	63	63	0.533751	0.726423
ADT	347;METH-ACETATE-PWY;methanogenesis_from_acetate;Respiration;Generation_of_Precursor_Metabolite_and_Energy	0.0934352	0.14911	63	36	0.533286	0.726423
ADT	122;PWY-5840;superpathway_of_menaquinol-7_biosynthesis;Cofactor,_Prosthetic_Group,_Electron_Carrier,_and_Vitamin_Biosynthesis;Biosynthesis	0.112901	0.181976	63	31	0.537335	0.729058
AA	46;PWY0-1241;ADP-L-glycero-beta-D-manno-heptose_biosynthesis;Carbohydrate_Biosynthesis;Biosynthesis	0.0822105	0.132825	63	36	0.538301	0.729058
ADT	118;PWY-5897;superpathway_of_menaquinol-11_biosynthesis;Cofactor,_Prosthetic_Group,_Electron_Carrier,_and_Vitamin_Biosynthesis;Biosynthesis	0.113889	0.187935	63	25	0.546798	0.731687
ADT	119;PWY-5898;superpathway_of_menaquinol-12_biosynthesis;Cofactor,_Prosthetic_Group,_Electron_Carrier,_and_Vitamin_Biosynthesis;Biosynthesis	0.113889	0.187935	63	25	0.546798	0.731687
ADT	120;PWY-5899;superpathway_of_menaquinol-13_biosynthesis;Cofactor,_Prosthetic_Group,_Electron_Carrier,_and_Vitamin_Biosynthesis;Biosynthesis	0.113889	0.187935	63	25	0.546798	0.731687
AA	265;PWY-6901;superpathway_of_glucose_and_xylose_degradation;Carbohydrate_Degradation;Degradation/Utilization/Assimilation	-0.122767	0.189999	63	63	0.544633	0.731687
AA	83;PWY-6519;8-amino-7-oxononanoate_biosynthesis_I;Cofactor,_Prosthetic_Group,_Electron_Carrier,_and_Vitamin_Biosynthesis;Biosynthesis	0.0983461	0.162129	63	63	0.54641	0.731687
ADT	86;PWY-5005;biotin_biosynthesis_II;Cofactor,_Prosthetic_Group,_Electron_Carrier,_and_Vitamin_Biosynthesis;Biosynthesis	-0.159434	0.26666	63	2	0.552514	0.737566
ADT	131;PWY-6895;superpathway_of_thiamine_diphosphate_biosynthesis_II;Cofactor,_Prosthetic_Group,_Electron_Carrier,_and_Vitamin_Biosynthesis;Biosynthesis	0.0667427	0.112345	63	63	0.554985	0.739097
AA	276;PWY490-3;nitrate_reduction_VI_(assimilatory);Inorganic_Nutrient_Metabolism;Degradation/Utilization/Assimilation	-0.265813	0.243089	63	55	0.561618	0.739501
ADT	29;COMPLETE-ARO-PWY;superpathway_of_aromatic_amino_acid_biosynthesis;Amino_Acid_Biosynthesis;Biosynthesis	0.0521734	0.0890752	63	63	0.560304	0.739501
ADT	311;HEXITOLDEGSUPER-PWY;superpathway_of_hexitol_degradation_(bacteria);Secondary_Metabolite_Degradation;Degradation/Utilization/Assimilation	-0.0575516	0.0986749	63	55	0.561915	0.739501
ADT	34;P4-PWY;superpathway_of_L-lysine,_L-threonine_and_L-methionine_biosynthesis_I;Amino_Acid_Biosynthesis;Biosynthesis	0.0504841	0.0863447	63	63	0.560954	0.739501
AA	71;PWY-6470;peptidoglycan_biosynthesis_V_(beta-lactam_resistance);Cell_Structure_Biosynthesis;Biosynthesis	0.324521	0.421857	63	14	0.559654	0.739501
ADT	114;PWY-5861;superpathway_of_demethylmenaquinol-8_biosynthesis_I;Cofactor,_Prosthetic_Group,_Electron_Carrier,_and_Vitamin_Biosynthesis;Biosynthesis	0.112385	0.19626	63	17	0.569031	0.740139
ADT	163;PPGPPMET-PWY;ppGpp_biosynthesis;Metabolic_Regulator_Biosynthesis;Biosynthesis	0.172296	0.300682	63	3	0.568774	0.740139
AA	204;PWY-7392;taxadiene_biosynthesis_(engineered);Secondary_Metabolite_Biosynthesis;Biosynthesis	-0.140497	0.20727	63	60	0.56786	0.740139
ADT	268;PWY-5177;glutaryl-CoA_degradation;Carboxylate_Degradation;Degradation/Utilization/Assimilation	0.124447	0.216203	63	2	0.567553	0.740139
AA	273;SO4ASSIM-PWY;assimilatory_sulfate_reduction_I;Inorganic_Nutrient_Metabolism;Degradation/Utilization/Assimilation	-0.126959	0.214544	63	61	0.565448	0.740139
ADT	276;PWY490-3;nitrate_reduction_VI_(assimilatory);Inorganic_Nutrient_Metabolism;Degradation/Utilization/Assimilation	0.100343	0.176904	63	55	0.575044	0.74622
ADT	44;ARO-PWY;chorismate_biosynthesis_I;Aromatic_Compound_Biosynthesis;Biosynthesis	0.0487119	0.0886081	63	63	0.584572	0.756824
ADT	135;PWY-5189;tetrapyrrole_biosynthesis_II_(from_glycine);Cofactor,_Prosthetic_Group,_Electron_Carrier,_and_Vitamin_Biosynthesis;Biosynthesis	0.0615012	0.111899	63	63	0.586555	0.757634
ADT	134;PWY-5188;tetrapyrrole_biosynthesis_I_(from_glutamate);Cofactor,_Prosthetic_Group,_Electron_Carrier,_and_Vitamin_Biosynthesis;Biosynthesis	0.0590085	0.108433	63	63	0.590119	0.760476
AA	301;PWY-7242;D-fructuronate_degradation;Secondary_Metabolite_Degradation;Degradation/Utilization/Assimilation	-0.123418	0.197451	63	63	0.591804	0.760891
AA	246;PWY-5180;toluene_degradation_I_(aerobic)_(via_o-cresol);Aromatic_Compound_Degradation;Degradation/Utilization/Assimilation	0.55657	0.449234	63	2	0.59572	0.762413
AA	247;PWY-5182;toluene_degradation_II_(aerobic)_(via_4-methylcatechol);Aromatic_Compound_Degradation;Degradation/Utilization/Assimilation	0.55657	0.449234	63	2	0.59572	0.762413
AA	134;PWY-5188;tetrapyrrole_biosynthesis_I_(from_glutamate);Cofactor,_Prosthetic_Group,_Electron_Carrier,_and_Vitamin_Biosynthesis;Biosynthesis	-0.125709	0.143299	63	63	0.604947	0.765443
AA	323;PWY-5088;L-glutamate_degradation_VIII_(to_propanoate);Fermentation;Generation_of_Precursor_Metabolite_and_Energy	-0.598809	0.781923	63	1	0.604144	0.765443
ADT	368;GALACT-GLUCUROCAT-PWY;superpathway_of_hexuronide_and_hexuronate_degradation;superpathway_of_hexuronide_and_hexuronate_degradation;Superpathways	0.0778106	0.14832	63	63	0.601878	0.765443
ADT	56;PWY-7031;protein_N-glycosylation_(bacterial);Carbohydrate_Biosynthesis;Biosynthesis	-0.313012	0.598794	63	1	0.603082	0.765443
AA	68;PWY-5265;peptidoglycan_biosynthesis_II_(staphylococci);Cell_Structure_Biosynthesis;Biosynthesis	-0.147193	0.279101	63	10	0.599873	0.765443
AA	135;PWY-5189;tetrapyrrole_biosynthesis_II_(from_glycine);Cofactor,_Prosthetic_Group,_Electron_Carrier,_and_Vitamin_Biosynthesis;Biosynthesis	-0.13132	0.14358	63	63	0.618769	0.766559
ADT	157;PWY4FS-7;phosphatidylglycerol_biosynthesis_I_(plastidic);Fatty_Acid_and_Lipid_Biosynthesis;Biosynthesis	0.0447983	0.0932484	63	63	0.632716	0.766559
ADT	158;PWY4FS-8;phosphatidylglycerol_biosynthesis_II_(non-plastidic);Fatty_Acid_and_Lipid_Biosynthesis;Biosynthesis	0.0447983	0.0932484	63	63	0.632716	0.766559
AA	177;PWY-7187;pyrimidine_deoxyribonucleotides_de_novo_biosynthesis_II;Nucleoside_and_Nucleotide_Biosynthesis;Biosynthesis	-0.127209	0.0967348	63	63	0.631056	0.766559
AA	191;PWY-7196;superpathway_of_pyrimidine_ribonucleosides_salvage;Nucleoside_and_Nucleotide_Biosynthesis;Biosynthesis	-0.138341	0.118974	63	63	0.620322	0.766559
ADT	220;LEU-DEG2-PWY;L-leucine_degradation_I;Amino_Acid_Degradation;Degradation/Utilization/Assimilation	0.303436	0.609514	63	1	0.620422	0.766559
ADT	24;GLUTORN-PWY;L-ornithine_biosynthesis_I;Amino_Acid_Biosynthesis;Biosynthesis	0.0497657	0.103681	63	63	0.633246	0.766559
ADT	246;PWY-5180;toluene_degradation_I_(aerobic)_(via_o-cresol);Aromatic_Compound_Degradation;Degradation/Utilization/Assimilation	-0.179056	0.371479	63	2	0.633293	0.766559
ADT	247;PWY-5182;toluene_degradation_II_(aerobic)_(via_4-methylcatechol);Aromatic_Compound_Degradation;Degradation/Utilization/Assimilation	-0.179056	0.371479	63	2	0.633293	0.766559
ADT	255;CODH-PWY;reductive_acetyl_coenzyme_A_pathway_I_(homoacetogenic_bacteria);C1_Compound_Utilization_and_Assimilation;Degradation/Utilization/Assimilation	0.14538	0.289086	63	11	0.61688	0.766559
ADT	307;PWY-7237;myo-,_chiro-_and_scyllo-inositol_degradation;Secondary_Metabolite_Degradation;Degradation/Utilization/Assimilation	0.0849333	0.169501	63	58	0.618234	0.766559
AA	314;PWY-5022;4-aminobutanoate_degradation_V;Fermentation;Generation_of_Precursor_Metabolite_and_Energy	0.0639205	0.131138	63	3	0.62773	0.766559
ADT	334;PWY-6590;superpathway_of_Clostridium_acetobutylicum_acidogenic_fermentation;Fermentation;Generation_of_Precursor_Metabolite_and_Energy	0.0991825	0.199633	63	19	0.621614	0.766559
AA	343;PENTOSE-P-PWY;pentose_phosphate_pathway;Pentose_Phosphate_Pathways;Generation_of_Precursor_Metabolite_and_Energy	-0.111003	0.19915	63	63	0.608071	0.766559
ADT	349;PWY-5913;partial_TCA_cycle_(obligate_autotrophs);TCA_cycle;Generation_of_Precursor_Metabolite_and_Energy	0.0578398	0.112746	63	63	0.609828	0.766559
ADT	356;GLYCOGENSYNTH-PWY;glycogen_biosynthesis_I_(from_ADP-D-Glucose);Glycan_Biosynthesis;Glycan_Pathways	0.0529596	0.109707	63	63	0.631126	0.766559
AA	369;PRPP-PWY;superpathway_of_histidine,_purine,_and_pyrimidine_biosynthesis;superpathway_of_histidine,_purine,_and_pyrimidine_biosynthesis;Superpathways	-0.0501864	0.10066	63	63	0.619904	0.766559
ADT	48;PWY-6749;CMP-legionaminate_biosynthesis_I;Carbohydrate_Biosynthesis;Biosynthesis	0.0762177	0.153195	63	59	0.620825	0.766559
AA	49;COLANSYN-PWY;colanic_acid_building_blocks_biosynthesis;Carbohydrate_Biosynthesis;Biosynthesis	-0.0763074	0.130823	63	63	0.633304	0.766559
AA	96;HEMESYN2-PWY;heme_b_biosynthesis_II_(anaerobic);Cofactor,_Prosthetic_Group,_Electron_Carrier,_and_Vitamin_Biosynthesis;Biosynthesis	-0.0844783	0.17302	63	51	0.627148	0.766559
ADT	328;CENTFERM-PWY;pyruvate_fermentation_to_butanoate;Fermentation;Generation_of_Precursor_Metabolite_and_Energy	0.0963751	0.203769	63	11	0.638446	0.770542
AA	34;P4-PWY;superpathway_of_L-lysine,_L-threonine_and_L-methionine_biosynthesis_I;Amino_Acid_Biosynthesis;Biosynthesis	-0.0461204	0.0979225	63	63	0.639357	0.770542
ADT	137;PWY-6892;thiazole_biosynthesis_I_(facultative_anaerobic_bacteria);Cofactor,_Prosthetic_Group,_Electron_Carrier,_and_Vitamin_Biosynthesis;Biosynthesis	0.0511696	0.111837	63	63	0.649237	0.778975
AA	184;PWY-6125;superpathway_of_guanosine_nucleotides_de_novo_biosynthesis_II;Nucleoside_and_Nucleotide_Biosynthesis;Biosynthesis	-0.128216	0.112819	63	63	0.649674	0.778975
AA	260;RHAMCAT-PWY;L-rhamnose_degradation_I;Carbohydrate_Degradation;Degradation/Utilization/Assimilation	-0.125785	0.230878	63	63	0.650542	0.778975
AA	107;PWY-5918;superpathay_of_heme_b_biosynthesis_from_glutamate;Cofactor,_Prosthetic_Group,_Electron_Carrier,_and_Vitamin_Biosynthesis;Biosynthesis	-0.0668023	0.155589	63	40	0.669205	0.791915
ADT	126;PWY-5863;superpathway_of_phylloquinol_biosynthesis;Cofactor,_Prosthetic_Group,_Electron_Carrier,_and_Vitamin_Biosynthesis;Biosynthesis	0.09434	0.216771	63	6	0.664974	0.791915
ADT	325;FERMENTATION-PWY;mixed_acid_fermentation;Fermentation;Generation_of_Precursor_Metabolite_and_Energy	0.0437871	0.102189	63	63	0.669863	0.791915
AA	56;PWY-7031;protein_N-glycosylation_(bacterial);Carbohydrate_Biosynthesis;Biosynthesis	-0.297527	0.679085	63	1	0.662865	0.791915
ADT	73;TEICHOICACID-PWY;poly(glycerol_phosphate)_wall_teichoic_acid_biosynthesis;Cell_Structure_Biosynthesis;Biosynthesis	-0.058677	0.136905	63	40	0.669751	0.791915
ADT	80;PWY-5837;2-carboxy-1,4-naphthoquinol_biosynthesis;Cofactor,_Prosthetic_Group,_Electron_Carrier,_and_Vitamin_Biosynthesis;Biosynthesis	0.0937742	0.218556	63	4	0.669414	0.791915
ADT	11;HISTSYN-PWY;L-histidine_biosynthesis;Amino_Acid_Biosynthesis;Biosynthesis	0.0454705	0.107582	63	63	0.67416	0.793632
AA	330;P108-PWY;pyruvate_fermentation_to_propanoate_I;Fermentation;Generation_of_Precursor_Metabolite_and_Energy	-0.113338	0.244165	63	63	0.674004	0.793632
ADT	25;TRPSYN-PWY;L-tryptophan_biosynthesis;Amino_Acid_Biosynthesis;Biosynthesis	0.0440692	0.105307	63	63	0.677223	0.794406
ADT	272;FAO-PWY;fatty_acid_beta-oxidation_I;Fatty_Acid_and_Lipid_Degradation;Degradation/Utilization/Assimilation	0.096481	0.232646	63	4	0.681029	0.794406
ADT	320;P461-PWY;hexitol_fermentation_to_lactate,_formate,_ethanol_and_acetate;Fermentation;Generation_of_Precursor_Metabolite_and_Energy	-0.0633879	0.15392	63	35	0.681937	0.794406
AA	78;PWY-7374;1,4-dihydroxy-6-naphthoate_biosynthesis_I;Cofactor,_Prosthetic_Group,_Electron_Carrier,_and_Vitamin_Biosynthesis;Biosynthesis	0.154704	0.374908	63	1	0.681336	0.794406
AA	85;BIOTIN-BIOSYNTHESIS-PWY;biotin_biosynthesis_I;Cofactor,_Prosthetic_Group,_Electron_Carrier,_and_Vitamin_Biosynthesis;Biosynthesis	0.0633773	0.153636	63	63	0.681432	0.794406
ADT	40;PWY-6629;superpathway_of_L-tryptophan_biosynthesis;Amino_Acid_Biosynthesis;Biosynthesis	-0.124988	0.306777	63	19	0.68716	0.798824
ADT	124;PWY-6263;superpathway_of_menaquinol-8_biosynthesis_II;Cofactor,_Prosthetic_Group,_Electron_Carrier,_and_Vitamin_Biosynthesis;Biosynthesis	0.10074	0.259838	63	31	0.699608	0.809974
ADT	188;PWY-7211;superpathway_of_pyrimidine_deoxyribonucleotides_de_novo_biosynthesis;Nucleoside_and_Nucleotide_Biosynthesis;Biosynthesis	0.0366185	0.0944655	63	63	0.699655	0.809974
AA	320;P461-PWY;hexitol_fermentation_to_lactate,_formate,_ethanol_and_acetate;Fermentation;Generation_of_Precursor_Metabolite_and_Energy	-0.0621274	0.174559	63	35	0.723156	0.835447
ADT	314;PWY-5022;4-aminobutanoate_degradation_V;Fermentation;Generation_of_Precursor_Metabolite_and_Energy	0.0403218	0.115633	63	3	0.728532	0.839919
AA	95;HEME-BIOSYNTHESIS-II;heme_b_biosynthesis_I_(aerobic);Cofactor,_Prosthetic_Group,_Electron_Carrier,_and_Vitamin_Biosynthesis;Biosynthesis	-0.0650808	0.200735	63	17	0.746905	0.859326
ADT	178;PWY-6545;pyrimidine_deoxyribonucleotides_de_novo_biosynthesis_III;Nucleoside_and_Nucleotide_Biosynthesis;Biosynthesis	-0.0313457	0.099441	63	63	0.753868	0.859813
ADT	282;SALVADEHYPOX-PWY;adenosine_nucleotides_degradation_II;Nucleoside_and_Nucleotide_Degradation;Degradation/Utilization/Assimilation	0.0340825	0.107507	63	62	0.75242	0.859813
ADT	310;GLUCUROCAT-PWY;superpathway_of_beta-D-glucuronosides_degradation;Secondary_Metabolite_Degradation;Degradation/Utilization/Assimilation	0.0483279	0.154152	63	63	0.755033	0.859813
AA	64;PWY-6467;Kdo_transfer_to_lipid_IVA_III_(Chlamydia);Cell_Structure_Biosynthesis;Biosynthesis	-0.0769898	0.226581	63	63	0.754297	0.859813
ADT	68;PWY-5265;peptidoglycan_biosynthesis_II_(staphylococci);Cell_Structure_Biosynthesis;Biosynthesis	-0.078005	0.246102	63	10	0.752373	0.859813
AA	300;PWY0-1261;anhydromuropeptides_recycling_I;Secondary_Metabolite_Degradation;Degradation/Utilization/Assimilation	0.0584557	0.137019	63	63	0.757522	0.860891
AA	150;FASYN-ELONG-PWY;fatty_acid_elongation_--_saturated;Fatty_Acid_and_Lipid_Biosynthesis;Biosynthesis	-0.059725	0.171162	63	63	0.759912	0.861092
AA	281;PWY-4984;urea_cycle;Inorganic_Nutrient_Metabolism;Degradation/Utilization/Assimilation	-0.0807238	0.246156	63	57	0.760785	0.861092
AA	106;PYRIDOXSYN-PWY;pyridoxal_5_-phosphate_biosynthesis_I;Cofactor,_Prosthetic_Group,_Electron_Carrier,_and_Vitamin_Biosynthesis;Biosynthesis	0.0848209	0.236801	63	62	0.769731	0.861929
ADT	207;GLYCOL-GLYOXDEG-PWY;superpathway_of_glycol_metabolism_and_degradation;Alcohol_Degradation;Degradation/Utilization/Assimilation	0.0599334	0.19927	63	1	0.764866	0.861929
ADT	273;SO4ASSIM-PWY;assimilatory_sulfate_reduction_I;Inorganic_Nutrient_Metabolism;Degradation/Utilization/Assimilation	-0.0368108	0.124131	63	61	0.76791	0.861929
ADT	277;SULFATE-CYS-PWY;superpathway_of_sulfate_assimilation_and_cysteine_biosynthesis;Inorganic_Nutrient_Metabolism;Degradation/Utilization/Assimilation	-0.0320542	0.111414	63	63	0.774595	0.861929
ADT	283;PWY-6608;guanosine_nucleotides_degradation_III;Nucleoside_and_Nucleotide_Degradation;Degradation/Utilization/Assimilation	-0.030833	0.108703	63	62	0.777684	0.861929
AA	319;P122-PWY;heterolactic_fermentation;Fermentation;Generation_of_Precursor_Metabolite_and_Energy	0.0498236	0.176354	63	40	0.778517	0.861929
ADT	339;GLYOXYLATE-BYPASS;glyoxylate_cycle;glyoxylate_cycle;Generation_of_Precursor_Metabolite_and_Energy	0.0686424	0.233034	63	5	0.769577	0.861929
AA	365;FUC-RHAMCAT-PWY;superpathway_of_fucose_and_rhamnose_degradation;superpathway_of_fucose_and_rhamnose_degradation;Superpathways	0.0294343	0.103551	63	61	0.777198	0.861929
AA	367;GLYCOLYSIS-E-D;superpathway_of_glycolysis_and_the_Entner-Doudoroff_pathway;superpathway_of_glycolysis_and_the_Entner-Doudoroff_pathway;Superpathways	-0.0331596	0.113335	63	63	0.770853	0.861929
AA	65;NAGLIPASYN-PWY;lipid_IVA_biosynthesis;Cell_Structure_Biosynthesis;Biosynthesis	-0.0711108	0.214175	63	63	0.775688	0.861929
AA	8;PWY-5154;L-arginine_biosynthesis_III_(via_N-acetyl-L-citrulline);Amino_Acid_Biosynthesis;Biosynthesis	-0.0588397	0.191018	63	63	0.774585	0.861929
AA	116;PWY0-1415;superpathway_of_heme_b_biosynthesis_from_uroporphyrinogen-III;Cofactor,_Prosthetic_Group,_Electron_Carrier,_and_Vitamin_Biosynthesis;Biosynthesis	0.0458323	0.169487	63	6	0.787767	0.870444
ADT	258;FUCCAT-PWY;fucose_degradation;Carbohydrate_Degradation;Degradation/Utilization/Assimilation	0.0296174	0.112445	63	34	0.793149	0.874636
AA	258;FUCCAT-PWY;fucose_degradation;Carbohydrate_Degradation;Degradation/Utilization/Assimilation	-0.0333315	0.127522	63	34	0.794696	0.874636
AA	317;P124-PWY;Bifidobacterium_shunt;Fermentation;Generation_of_Precursor_Metabolite_and_Energy	0.0474886	0.185182	63	48	0.798487	0.877078
AA	218;HISDEG-PWY;L-histidine_degradation_I;Amino_Acid_Degradation;Degradation/Utilization/Assimilation	-0.0695838	0.246595	63	63	0.800772	0.877539
ADT	359;PWY0-1479;tRNA_processing;Nucleic_Acid_Processing;Macromolecule_Modification	0.0466965	0.185446	63	27	0.802052	0.877539
ADT	79;PWY-7371;1,4-dihydroxy-6-naphthoate_biosynthesis_II;Cofactor,_Prosthetic_Group,_Electron_Carrier,_and_Vitamin_Biosynthesis;Biosynthesis	0.0712074	0.29218	63	8	0.808286	0.882629
ADT	286;P164-PWY;purine_nucleobases_degradation_I_(anaerobic);Nucleoside_and_Nucleotide_Degradation;Degradation/Utilization/Assimilation	-0.0247567	0.102642	63	62	0.810252	0.883048
ADT	31;PWY0-1061;superpathway_of_L-alanine_biosynthesis;Amino_Acid_Biosynthesis;Biosynthesis	0.0265667	0.113614	63	63	0.815911	0.887482
ADT	261;LACTOSECAT-PWY;lactose_and_galactose_degradation_I;Carbohydrate_Degradation;Degradation/Utilization/Assimilation	-0.0440471	0.197459	63	4	0.824239	0.890821
ADT	315;PWY-5676;acetyl-CoA_fermentation_to_butanoate_II;Fermentation;Generation_of_Precursor_Metabolite_and_Energy	0.027746	0.1252	63	62	0.825367	0.890821
ADT	327;PWY-6588;pyruvate_fermentation_to_acetone;Fermentation;Generation_of_Precursor_Metabolite_and_Energy	0.0280689	0.126602	63	62	0.825292	0.890821
ADT	362;PWY0-781;aspartate_superpathway;aspartate_superpathway;Superpathways	0.0166402	0.0738659	63	63	0.822531	0.890821
ADT	350;TCA-GLYOX-BYPASS;superpathway_of_glyoxylate_bypass_and_TCA;TCA_cycle;Generation_of_Precursor_Metabolite_and_Energy	-0.0440003	0.202196	63	6	0.82853	0.892509
AA	199;PWY-922;mevalonate_pathway_I;Secondary_Metabolite_Biosynthesis;Biosynthesis	-0.0682947	0.325817	63	1	0.834682	0.897097
AA	203;PWY-5910;superpathway_of_geranylgeranyldiphosphate_biosynthesis_I_(via_mevalonate);Secondary_Metabolite_Biosynthesis;Biosynthesis	-0.0670943	0.322683	63	2	0.836005	0.897097
AA	21;HSERMETANA-PWY;L-methionine_biosynthesis_III;Amino_Acid_Biosynthesis;Biosynthesis	-0.0323879	0.125318	63	63	0.841422	0.899451
AA	327;PWY-6588;pyruvate_fermentation_to_acetone;Fermentation;Generation_of_Precursor_Metabolite_and_Energy	-0.029052	0.143577	63	62	0.840333	0.899451
ADT	138;PWY-6891;thiazole_biosynthesis_II_(aerobic_bacteria);Cofactor,_Prosthetic_Group,_Electron_Carrier,_and_Vitamin_Biosynthesis;Biosynthesis	0.0338498	0.171221	63	36	0.84395	0.900429
ADT	96;HEMESYN2-PWY;heme_b_biosynthesis_II_(anaerobic);Cofactor,_Prosthetic_Group,_Electron_Carrier,_and_Vitamin_Biosynthesis;Biosynthesis	-0.0289724	0.152564	63	51	0.850025	0.90518
ADT	316;P161-PWY;acetylene_degradation;Fermentation;Generation_of_Precursor_Metabolite_and_Energy	0.0231565	0.124673	63	63	0.85342	0.905783
ADT	352;P105-PWY;TCA_cycle_IV_(2-oxoglutarate_decarboxylase);TCA_cycle;Generation_of_Precursor_Metabolite_and_Energy	-0.0405615	0.219202	63	29	0.853839	0.905783
AA	40;PWY-6629;superpathway_of_L-tryptophan_biosynthesis;Amino_Acid_Biosynthesis;Biosynthesis	0.133083	0.353244	63	19	0.85758	0.908026
ADT	216;ARGORNPROST-PWY;L-arginine_degradation_(Stickland_reaction);Amino_Acid_Degradation;Degradation/Utilization/Assimilation	-0.0189511	0.10647	63	29	0.859327	0.908152
ADT	113;PWY-7373;superpathway_of_demethylmenaquinol-6_biosynthesis_II;Cofactor,_Prosthetic_Group,_Electron_Carrier,_and_Vitamin_Biosynthesis;Biosynthesis	-0.107448	0.62451	63	2	0.863977	0.909621
ADT	317;P124-PWY;Bifidobacterium_shunt;Fermentation;Generation_of_Precursor_Metabolite_and_Energy	0.0283325	0.163287	63	48	0.862832	0.909621
ADT	319;P122-PWY;heterolactic_fermentation;Fermentation;Generation_of_Precursor_Metabolite_and_Energy	0.0258563	0.155503	63	40	0.868499	0.91266
ADT	287;PWY-6353;purine_nucleotides_degradation_II_(aerobic);Nucleoside_and_Nucleotide_Degradation;Degradation/Utilization/Assimilation	0.0130533	0.0969044	63	63	0.893308	0.936831
AA	86;PWY-5005;biotin_biosynthesis_II;Cofactor,_Prosthetic_Group,_Electron_Carrier,_and_Vitamin_Biosynthesis;Biosynthesis	-0.0599721	0.435289	63	2	0.894858	0.936831
ADT	7;ARGSYNBSUB-PWY;L-arginine_biosynthesis_II_(acetyl_cycle);Amino_Acid_Biosynthesis;Biosynthesis	-0.0135067	0.107341	63	63	0.900309	0.940772
ADT	322;P162-PWY;L-glutamate_degradation_V_(via_hydroxyglutarate);Fermentation;Generation_of_Precursor_Metabolite_and_Energy	-0.0252551	0.209443	63	3	0.904425	0.943307
AA	318;PWY-7003;glycerol_degradation_to_butanol;Fermentation;Generation_of_Precursor_Metabolite_and_Energy	0.0447717	0.381482	63	15	0.907375	0.944618
AA	47;PWY-1269;CMP-3-deoxy-D-manno-octulosonate_biosynthesis;Carbohydrate_Biosynthesis;Biosynthesis	-0.0260908	0.199941	63	63	0.910467	0.946072
AA	113;PWY-7373;superpathway_of_demethylmenaquinol-6_biosynthesis_II;Cofactor,_Prosthetic_Group,_Electron_Carrier,_and_Vitamin_Biosynthesis;Biosynthesis	-0.0678648	0.708249	63	2	0.923982	0.956227
AA	124;PWY-6263;superpathway_of_menaquinol-8_biosynthesis_II;Cofactor,_Prosthetic_Group,_Electron_Carrier,_and_Vitamin_Biosynthesis;Biosynthesis	-0.0264386	0.294679	63	31	0.928809	0.956227
AA	59;PWY-7328;superpathway_of_UDP-glucose-derived_O-antigen_building_blocks_biosynthesis;Carbohydrate_Biosynthesis;Biosynthesis	0.0140476	0.149966	63	61	0.925682	0.956227
ADT	71;PWY-6470;peptidoglycan_biosynthesis_V_(beta-lactam_resistance);Cell_Structure_Biosynthesis;Biosynthesis	0.0284889	0.299986	63	14	0.924827	0.956227
ADT	78;PWY-7374;1,4-dihydroxy-6-naphthoate_biosynthesis_I;Cofactor,_Prosthetic_Group,_Electron_Carrier,_and_Vitamin_Biosynthesis;Biosynthesis	-0.0299659	0.330581	63	1	0.928076	0.956227
AA	127;PWY0-845;superpathway_of_pyridoxal_5_-phosphate_biosynthesis_and_salvage;Cofactor,_Prosthetic_Group,_Electron_Carrier,_and_Vitamin_Biosynthesis;Biosynthesis	0.0195212	0.220819	63	63	0.9368	0.962678
ADT	289;PWY0-1297;superpathway_of_purine_deoxyribonucleosides_degradation;Nucleoside_and_Nucleotide_Degradation;Degradation/Utilization/Assimilation	0.00875532	0.120024	63	63	0.942111	0.964583
AA	346;PWY-3781;aerobic_respiration_I_(cytochrome_c);Respiration;Generation_of_Precursor_Metabolite_and_Energy	0.0276937	0.369057	63	19	0.940433	0.964583
ADT	10;PWY-5505;L-glutamate_and_L-glutamine_biosynthesis;Amino_Acid_Biosynthesis;Biosynthesis	-0.00958604	0.145214	63	63	0.947594	0.96665
ADT	4;POLYAMSYN-PWY;superpathway_of_polyamine_biosynthesis_I;Amine_and_Polyamine_Biosynthesis;Biosynthesis	0.00837652	0.126323	63	50	0.947403	0.96665
ADT	3;ARG+POLYAMINE-SYN;superpathway_of_arginine_and_polyamine_biosynthesis;Amine_and_Polyamine_Biosynthesis;Biosynthesis	-0.00595233	0.11491	63	62	0.958872	0.976289
AA	354;PWY-7254;TCA_cycle_VII_(acetate-producers);TCA_cycle;Generation_of_Precursor_Metabolite_and_Energy	0.0146124	0.271684	63	22	0.960543	0.976289
AA	299;PWY-6507;4-deoxy-L-threo-hex-4-enopyranuronate_degradation;Secondary_Metabolite_Degradation;Degradation/Utilization/Assimilation	-0.0130044	0.183109	63	63	0.9638	0.977819
ADT	290;PWY0-1298;superpathway_of_pyrimidine_deoxyribonucleosides_degradation;Nucleoside_and_Nucleotide_Degradation;Degradation/Utilization/Assimilation	-0.00507037	0.116974	63	63	0.965577	0.977844
AA	359;PWY0-1479;tRNA_processing;Nucleic_Acid_Processing;Macromolecule_Modification	-0.00830202	0.210312	63	27	0.968643	0.979172
ADT	9;PWY-7400;L-arginine_biosynthesis_IV_(archaebacteria);Amino_Acid_Biosynthesis;Biosynthesis	0.00333816	0.101467	63	63	0.973869	0.982674
AA	102;NAD-BIOSYNTHESIS-II;NAD_salvage_pathway_III_(to_nicotinamide_riboside);Cofactor,_Prosthetic_Group,_Electron_Carrier,_and_Vitamin_Biosynthesis;Biosynthesis	-0.00395541	0.166971	63	2	0.981179	0.986483
ADT	6;ARGSYN-PWY;L-arginine_biosynthesis_I_(via_L-ornithine);Amino_Acid_Biosynthesis;Biosynthesis	0.00240365	0.101439	63	63	0.981177	0.986483
ADT	366;GLYCOLYSIS-TCA-GLYOX-BYPASS;superpathway_of_glycolysis,_pyruvate_dehydrogenase,_TCA,_and_glyoxylate_bypass;superpathway_of_glycolysis,_pyruvate_dehydrogenase,_TCA,_and_glyoxylate_bypass;Superpathways	0.00210259	0.178328	63	22	0.990634	0.994197
AA	79;PWY-7371;1,4-dihydroxy-6-naphthoate_biosynthesis_II;Cofactor,_Prosthetic_Group,_Electron_Carrier,_and_Vitamin_Biosynthesis;Biosynthesis	0.00301376	0.331357	63	8	0.992773	0.994556
ADT	5;POLYAMINSYN3-PWY;superpathway_of_polyamine_biosynthesis_II;Amine_and_Polyamine_Biosynthesis;Biosynthesis	0.000381495	0.13378	63	41	0.997734	0.997734
