# Supplementary material for: Abiraterone acetate preferentially enriches for the gut commensal Akkermansia muciniphila in castrate-resistant prostate cancer patients
Source: Nat Commun. 2020 Sep 24;11:4822. doi: 10.1038/s41467-020-18649-5 (PMC7515896; doi:10.1038/s41467-020-18649-5)
Supplement: Supplementary file 8 — Supplementary Data 5 [file 41467_2020_18649_MOESM8_ESM.xlsx]

## Sheet: Sheet1
Supplementary Data 5. ALDEx2 effect sizes for predicted metabolic pathways in AA-exposed gut model samples.
Predicted pathways	diff.btw	diff.win	effect	effect.low	effect.high	overlap
poly(glycerol_phosphate)_wall_teichoic_acid_biosynthesis	0.482063	0.215757	2.14336	0.569817	26.1332	0.000219272
superpathway_of_fucose_and_rhamnose_degradation	0.620498	0.30428	1.92776	0.258594	44.5606	0.000219272
fucose_degradation	0.701258	0.398299	1.90495	0.269361	27.7312	0.000219272
superpathway_of_L-alanine_biosynthesis	0.379321	0.22252	1.78421	0.344162	24.9145	0.000219272
superpathway_of_arginine_and_polyamine_biosynthesis	-0.411162	0.208177	-2.1285	-53.5596	-0.459015	0.000219272
heme_b_biosynthesis_II_(anaerobic)	0.651061	0.367656	1.87037	0.28749	44.4754	0.000219272
superpathway_of_polyamine_biosynthesis_I	-0.685201	0.296489	-2.07307	-61.4852	-0.220749	0.000219272
UDP-N-acetyl-D-glucosamine_biosynthesis_I	-0.725114	0.337291	-1.93853	-52.6192	-0.374241	0.000219272
superpathway_of_menaquinol-8_biosynthesis_I	0.652555	0.68905	1.36565	0.152862	63.1817	0.000219272
superpathway_of_menaquinol-7_biosynthesis	0.633733	0.508618	1.31585	0.119397	54.6796	0.000219272
superpathway_of_menaquinol-13_biosynthesis	0.686409	0.743463	1.31312	0.0243775	48.1702	0.0186969
superpathway_of_menaquinol-12_biosynthesis	0.676763	0.533178	1.30906	0.042655	114.257	0.0124691
superpathway_of_menaquinol-11_biosynthesis	0.687011	0.735792	1.29618	0.0136118	61.1297	0.0186969
acetyl-CoA_fermentation_to_butanoate_II	-1.00675	0.595459	-1.50556	-22.2605	0.540832	0.0996894
peptidoglycan_biosynthesis_IV_(Enterococcus_faecium)	-0.662722	0.513506	-1.28868	-19.2109	0.298454	0.093751
superpathway_of_demethylmenaquinol-8_biosynthesis_I	0.749367	0.665975	1.3447	-0.0788893	104.663	0.0342708
anhydromuropeptides_recycling_I	-0.488684	0.357037	-1.3429	-56.9002	-0.125832	0.000219272
dTDP-N-acetylthomosamine_biosynthesis	0.533464	0.486761	1.14247	-0.19694	39.509	0.112501
nitrate_reduction_VI_(assimilatory)	-1.45568	0.899972	-1.39721	-65.2454	0.0989457	0.0437522
superpathway_of_L-lysine,_L-threonine_and_L-methionine_biosynthesis_I	-0.220284	0.167193	-1.37315	-21.7256	0.687766	0.080998
2-carboxy-1,4-naphthoquinol_biosynthesis	1.00919	0.819251	1.35983	-0.677408	46.7294	0.118751
superpathway_of_phylloquinol_biosynthesis	0.92942	0.809777	1.391	-0.41813	62.6927	0.115626
superpathway_of_pyrimidine_deoxyribonucleotides_de_novo_biosynthesis	0.414219	0.367539	1.12044	-0.736757	36.7357	0.0747676
cob(II)yrinate_a,c-diamide_biosynthesis_I_(early_cobalt_insertion)	-0.48493	0.330126	-1.25489	-30.4911	1.43912	0.146418
tetrapyrrole_biosynthesis_II_(from_glycine)	0.338507	0.325015	1.08054	-0.646349	12.173	0.106251
pyrimidine_deoxyribonucleotides_de_novo_biosynthesis_IV	0.470755	0.49063	1.05687	-0.732329	41.3298	0.153126
stearate_biosynthesis_II_(bacteria_and_plants)	0.627011	0.585807	1.18264	-1.10803	55.3421	0.140188
palmitoleate_biosynthesis_I_(from_(5Z)-dodec-5-enoate)	0.590061	0.599483	1.00867	-1.70025	29.6737	0.118751
(5Z)-dodecenoate_biosynthesis_I	0.593787	0.577715	1.12745	-1.6408	80.1589	0.140188
superpathway_of_fatty_acid_biosynthesis_initiation_(E._coli)	0.600016	0.589368	1.01427	-1.16801	49.3062	0.140188
oleate_biosynthesis_IV_(anaerobic)	0.561274	0.553973	1.03722	-3.02293	47.2138	0.137501
mycolate_biosynthesis	0.563492	0.55192	1.02955	-1.62877	72.117	0.134376
O-antigen_building_blocks_biosynthesis_(E._coli)	-0.439669	0.420179	-1.06803	-64.2598	0.193677	0.090626
tetrapyrrole_biosynthesis_I_(from_glutamate)	0.274212	0.352515	0.908341	-0.902178	10.773	0.146418
pyrimidine_deoxyribonucleotides_biosynthesis_from_CTP	0.389857	0.426957	0.930745	-0.877064	27.4563	0.171875
L-arginine_biosynthesis_II_(acetyl_cycle)	0.313212	0.324318	0.888753	-1.16065	29.8537	0.140188
gallate_degradation_I	-2.24796	1.75766	-1.07625	-12.7331	0.815053	0.146876
gallate_degradation_II	-2.03178	1.76751	-1.00406	-12.1649	1.10689	0.124611
methylgallate_degradation	-2.15221	1.78442	-1.0905	-17.5806	0.82683	0.143751
L-tryptophan_degradation_to_2-amino-3-carboxymuconate_semialdehyde	-2.05901	1.74589	-0.984466	-14.3159	1.07037	0.143751
inosine-5'-phosphate_biosynthesis_III	-0.33429	0.271554	-1.11858	-19.8553	2.08492	0.175
L-glutamate_and_L-glutamine_biosynthesis	0.634722	0.818317	0.876552	-0.966213	28.0901	0.196875
NAD_de_novo_biosynthesis_II_(from_tryptophan)	-1.84971	1.61458	-1.0626	-19.5427	0.863816	0.127727
L-leucine_degradation_I	-1.64731	1.59871	-0.974108	-21.7204	0.710125	0.143751
pyruvate_fermentation_to_acetone	-0.987681	1.07411	-0.889302	-21.0038	1.23824	0.143751
glucose_and_glucose-1-phosphate_degradation	0.936923	0.883898	1.09403	-2.23432	33.1175	0.127727
acetylene_degradation	-0.335993	0.409575	-0.910775	-31.4369	0.87848	0.171875
L-tyrosine_degradation_I	-1.8366	1.61716	-1.04844	-13.4245	1.08071	0.16511
urea_cycle	0.547848	0.72715	0.987446	-7.05806	34.7651	0.140626
methanogenesis_from_acetate	0.43452	0.573148	0.810453	-0.835526	26.4881	0.23676
superpathway_of_glycerol_degradation_to_1,3-propanediol	-0.85041	0.883753	-0.923335	-28.0285	0.955795	0.224299
superpathway_of_L-tyrosine_biosynthesis	-0.391385	0.116702	-2.25278	-29.7393	5.53198	0.2
superpathway_of_L-phenylalanine_biosynthesis	-0.403964	0.118338	-2.40399	-32.3829	3.94869	0.2
superpathway_of_pyrimidine_deoxyribonucleosides_degradation	-0.351701	0.385589	-0.868734	-24.4407	0.681595	0.137501
superpathway_of_purine_deoxyribonucleosides_degradation	-0.325408	0.412329	-0.795959	-11.3658	0.550847	0.102805
superpathway_of_N-acetylglucosamine,_N-acetylmannosamine_and_N-acetylneuraminate_degradation	0.305204	0.341525	0.868199	-1.55485	32.7019	0.17134
superpathway_of_b_heme_biosynthesis_from_glycine	0.893149	1.15398	0.738133	-1.13232	25.1408	0.23676
biotin_biosynthesis_II	1.71032	1.89675	0.859597	-1.70192	27.1813	0.193147
purine_ribonucleosides_degradation	-0.427428	0.398234	-0.773859	-27.0156	1.69854	0.140188
superpathway_of_L-methionine_biosynthesis_(by_sulfhydrylation)	0.528395	0.668509	0.712541	-2.19307	33.0446	0.133957
aspartate_superpathway	-0.200017	0.351203	-0.596109	-20.2283	5.60447	0.202493
pyrimidine_deoxyribonucleotides_de_novo_biosynthesis_III	-0.344725	0.494731	-0.66185	-30.0382	1.06906	0.140188
8-amino-7-oxononanoate_biosynthesis_I	0.407823	0.699068	0.827672	-2.95569	21.6987	0.174455
superpathway_of_polyamine_biosynthesis_II	0.929004	0.725474	1.07028	-0.378811	42.9589	0.0685372
superpathway_of_beta-D-glucuronosides_degradation	0.444544	0.609932	0.697999	-1.71076	31.5527	0.16511
biotin_biosynthesis_I	0.388222	0.686184	0.656505	-4.16029	51.6901	0.165625
superpathway_of_L-tryptophan_biosynthesis	-0.653967	0.902672	-0.591056	-12.6568	1.99079	0.209375
glycerol_degradation_to_butanol	-0.313417	0.940507	-0.498617	-36.1542	1.93109	0.227415
guanosine_nucleotides_degradation_III	0.465646	0.711985	0.664707	-3.21489	41.9087	0.221875
thiazole_biosynthesis_II_(aerobic_bacteria)	-0.18998	0.381518	-0.572907	-13.9423	2.42473	0.259375
CMP-legionaminate_biosynthesis_I	-0.719888	1.10551	-0.628779	-14.0649	2.17092	0.2375
UDP-2,3-diacetamido-2,3-dideoxy-alpha-D-mannuronate_biosynthesis	-0.715121	1.01558	-0.675873	-11.9785	1.61242	0.16875
2-methylcitrate_cycle_I	-0.854564	1.11254	-0.58158	-22.5578	2.70859	0.227415
2-methylcitrate_cycle_II	-0.855673	1.08498	-0.624113	-17.8355	1.41427	0.25625
partial_TCA_cycle_(obligate_autotrophs)	0.445423	0.621386	0.730728	-2.9131	57.3986	0.180686
superpathway_of_menaquinol-8_biosynthesis_II	2.50832	2.41981	0.778967	-4.81265	17.1357	0.2
1,4-dihydroxy-6-naphthoate_biosynthesis_II	2.49076	2.76785	0.796542	-2.60504	13.1539	0.2
purine_nucleotides_degradation_II_(aerobic)	0.310474	0.466919	0.606526	-1.62729	9.91225	0.25
superpathway_of_Clostridium_acetobutylicum_acidogenic_fermentation	-0.48842	0.2645	-0.981657	-36.474	11.862	0.16875
pyruvate_fermentation_to_butanoate	-0.519682	0.597353	-0.714281	-48.5669	8.78362	0.162501
L-arginine_biosynthesis_III_(via_N-acetyl-L-citrulline)	0.291699	0.511516	0.585776	-7.16142	35.8951	0.25625
superpathway_of_hexuronide_and_hexuronate_degradation	0.361988	0.594503	0.591103	-2.87025	22.976	0.190625
glutaryl-CoA_degradation	-0.721531	0.614321	-0.915073	-19.7992	5.56738	0.2
formaldehyde_assimilation_II_(assimilatory_RuMP_Cycle)	-0.92799	1.61227	-0.581559	-18.3155	2.41449	0.28972
formaldehyde_oxidation_I	-1.07222	1.59676	-0.610542	-10.3427	3.33225	0.26875
L-arginine_biosynthesis_I_(via_L-ornithine)	0.267717	0.479089	0.539811	-11.8876	39.4899	0.317757
mixed_acid_fermentation	-0.181821	0.287982	-0.40532	-23.543	1.52078	0.334375
L-arginine_biosynthesis_IV_(archaebacteria)	0.27055	0.479505	0.545329	-16.6002	44.7411	0.305296
sucrose_degradation_IV_(sucrose_phosphorylase)	-0.294259	0.501911	-0.53958	-7.87017	1.47827	0.290625
adenosylcobalamin_biosynthesis_from_adenosylcobinamide-GDP_I	-0.369294	0.709399	-0.554932	-15.093	2.54662	0.3125
octane_oxidation	0.481339	8.44922	0.213384	-2.9516	50.7549	0.320872
superpathway_of_adenosylcobalamin_salvage_from_cobinamide_II	-0.354247	0.712897	-0.519968	-12.8532	3.01968	0.28972
superpathway_of_thiamine_diphosphate_biosynthesis_II	-0.079928	0.194329	-0.439939	-8.23344	2.64911	0.292835
superpathway_of_adenosylcobalamin_salvage_from_cobinamide_I	-0.367449	0.6875	-0.527505	-10.8428	2.67719	0.280374
glycogen_biosynthesis_I_(from_ADP-D-Glucose)	-0.191894	0.466202	-0.393224	-18.6062	1.83161	0.267913
S-adenosyl-L-methionine_cycle_I	-0.39773	0.803884	-0.539026	-14.947	2.15389	0.26875
4-aminobutanoate_degradation_V	-0.419533	0.545666	-0.692253	-11.729	4.42814	0.203125
superpathway_of_UDP-N-acetylglucosamine-derived_O-antigen_building_blocks_biosynthesis	-0.652228	0.757071	-0.739436	-37.01	4.26269	0.2
superpathway_of_UDP-glucose-derived_O-antigen_building_blocks_biosynthesis	0.329984	0.37586	0.70757	-3.40961	16.7179	0.20625
pyrimidine_deoxyribonucleotide_phosphorylation	0.312854	0.611647	0.453906	-2.89623	20.8208	0.228125
sulfoquinovose_degradation_I	-0.802421	1.26839	-0.498677	-18.7451	1.86151	0.317757
(S)-propane-1,2-diol_degradation	-0.598481	1.32271	-0.47049	-38.4032	3.49306	0.3
toluene_degradation_I_(aerobic)_(via_o-cresol)	-0.611675	0.873961	-0.537164	-31.6983	6.6347	0.246875
toluene_degradation_II_(aerobic)_(via_4-methylcatechol)	-0.640113	0.884941	-0.568473	-26.4242	4.28128	0.233645
GDP-D-glycero-alpha-D-manno-heptose_biosynthesis	0.337584	0.804907	0.435963	-2.06636	14.3874	0.392523
adenosine_nucleotides_degradation_II	0.385185	1.19334	0.457816	-3.28361	41.4247	0.290625
lactose_and_galactose_degradation_I	0.305405	1.1295	0.290738	-4.36207	14.1568	0.345795
L-arginine_degradation_(Stickland_reaction)	0.208352	0.538837	0.39797	-5.94535	16.9701	0.3125
D-galactose_degradation_I_(Leloir_pathway)	-0.141586	0.427223	-0.203422	-22.1812	2.3983	0.404985
myo-,_chiro-_and_scyllo-inositol_degradation	0.333774	0.712417	0.448329	-2.12069	5.45103	0.3625
3-phenylpropanoate_and_3-(3-hydroxyphenyl)propanoate_degradation	-0.567155	0.917251	-0.51915	-11.1881	4.46673	0.259375
aerobic_respiration_I_(cytochrome_c)	-0.223936	0.62103	-0.481178	-16.1592	4.20668	0.371875
superpathway_of_(R,R)-butanediol_biosynthesis	-0.306166	0.602833	-0.486916	-13.631	6.05185	0.342679
cinnamate_and_3-hydroxycinnamate_degradation_to_2-hydroxypentadienoate	-0.606458	1.0405	-0.539218	-13.4915	5.92223	0.284375
3-phenylpropanoate_and_3-(3-hydroxyphenyl)propanoate_degradation_to_2-hydroxypentadienoate	-0.561233	1.0734	-0.456576	-9.81858	5.03879	0.303125
3-phenylpropanoate_degradation	-0.60271	1.03126	-0.478207	-14.7958	4.51484	0.284375
homolactic_fermentation	-0.0621618	0.351534	-0.152222	-23.4524	3.67186	0.404985
superpathway_of_guanosine_nucleotides_de_novo_biosynthesis_I	0.275784	0.577924	0.421992	-6.32136	25.1488	0.311527
L-lysine_biosynthesis_II	-0.269104	0.627209	-0.311565	-11.5108	6.73545	0.323988
chitin_derivatives_degradation	0.694054	2.43475	0.289693	-3.21422	6.20054	0.367601
enterobactin_biosynthesis	-0.306555	0.744578	-0.46693	-13.1194	12.28	0.221875
TCA_cycle_VIII_(helicobacter)	-0.705232	1.08528	-0.485341	-11.7474	5.59263	0.264798
succinate_fermentation_to_butanoate	-0.389079	0.583333	-0.429133	-13.4918	7.65629	0.252337
L-methionine_biosynthesis_III	0.35838	0.867514	0.342159	-5.29893	26.9698	0.246875
ppGpp_biosynthesis	-0.552989	1.06833	-0.372632	-21.7194	5.41083	0.2625
superpathway_of_ubiquinol-8_biosynthesis_(prokaryotic)	-0.301889	0.915337	-0.380264	-12.7656	13.3031	0.259375
TCA_cycle_VII_(acetate-producers)	-0.487057	0.737466	-0.45953	-20.8043	8.70393	0.292835
ubiquinol-9_biosynthesis_(prokaryotic)	-0.259591	0.624878	-0.357537	-12.9487	5.85214	0.28972
superpathway_of_L-threonine_metabolism	-0.403045	1.20337	-0.358464	-20.5753	7.01672	0.28125
ubiquinol-10_biosynthesis_(prokaryotic)	-0.264739	0.892075	-0.320756	-13.4349	4.91947	0.280374
glyoxylate_cycle	-0.334576	1.16741	-0.30165	-9.57821	4.62964	0.299066
ubiquinol-8_biosynthesis_(prokaryotic)	-0.257279	0.902659	-0.290742	-12.988	6.06735	0.303125
ubiquinol-7_biosynthesis_(prokaryotic)	-0.26794	0.910044	-0.332791	-7.83303	7.16603	0.28972
superpathway_of_hexitol_degradation_(bacteria)	-0.0884684	0.738459	-0.172401	-21.0662	4.87208	0.321875
L-rhamnose_degradation_I	0.289958	0.760772	0.435686	-4.88756	31.8136	0.3
norspermidine_biosynthesis	-0.395367	1.32176	-0.266524	-13.8377	10.3953	0.3125
superpathway_of_guanosine_nucleotides_de_novo_biosynthesis_II	0.263112	0.563733	0.373935	-6.51245	18.1529	0.325
methylphosphonate_degradation_I	-0.383217	1.05133	-0.276511	-33.0375	13.6561	0.334375
D-galacturonate_degradation_I	0.197965	0.580056	0.355894	-4.58613	15.7771	0.339564
superpathway_of_menaquinol-10_biosynthesis	0.152935	0.506829	0.220804	-4.15296	24.2713	0.328125
fatty_acid_beta-oxidation_I	-0.535642	1.02722	-0.367444	-29.8228	5.08805	0.333333
superpathay_of_heme_b_biosynthesis_from_glutamate	-0.269107	0.683544	-0.304046	-13.4265	6.27941	0.320872
heme_b_biosynthesis_I_(aerobic)	-0.465923	0.930969	-0.387476	-12.5947	6.88607	0.334375
TCA_cycle_I_(prokaryotic)	0.165261	0.677799	0.283735	-9.13679	11.1607	0.325
pyridoxal_5'-phosphate_biosynthesis_I	0.13397	0.917202	0.212998	-3.85545	14.7198	0.339564
superpathway_of_menaquinol-9_biosynthesis	0.151543	0.511833	0.228014	-6.32898	17.1251	0.320872
L-arginine_degradation_II_(AST_pathway)	-0.321396	1.21791	-0.272621	-21.3754	8.20791	0.328125
superpathway_of_heme_b_biosynthesis_from_uroporphyrinogen-III	-0.3436	0.853032	-0.323553	-20.1186	9.77348	0.320872
D-glucarate_degradation_I	-0.314011	0.922502	-0.291939	-19.2315	13.29	0.330218
superpathway_of_menaquinol-6_biosynthesis_I	0.218551	0.507691	0.287572	-5.76	19.0923	0.315625
superpathway_of_glyoxylate_bypass_and_TCA	-0.417711	1.05055	-0.316376	-22.3117	8.56612	0.3375
superpathway_of_ornithine_degradation	-0.464103	0.962248	-0.318102	-24.3332	13.5917	0.333333
superpathway_of_pyrimidine_ribonucleotides_de_novo_biosynthesis	0.198933	0.615818	0.292086	-8.30261	13.0768	0.345795
superpathway_of_glycolysis,_pyruvate_dehydrogenase,_TCA,_and_glyoxylate_bypass	-0.290571	0.774388	-0.313874	-16.5007	8.98628	0.34375
superpathway_of_D-glucarate_and_D-galactarate_degradation	-0.310491	1.17701	-0.271153	-19.5292	11.1183	0.33125
D-galactarate_degradation_I	-0.308366	1.20482	-0.257784	-17.4198	7.28753	0.33125
superpathway_of_pyrimidine_ribonucleosides_salvage	0.236026	0.65419	0.317535	-9.17023	31.6122	0.3375
lipid_IVA_biosynthesis	0.196453	0.920314	0.243822	-4.97677	9.45113	0.33125
UDP-N-acetylmuramoyl-pentapeptide_biosynthesis_II_(lysine-containing)	-0.120781	0.662435	-0.213628	-13.1403	7.42129	0.323988
superpathway_of_demethylmenaquinol-6_biosynthesis_I	0.150196	0.68685	0.213764	-3.82574	18.2854	0.346875
fatty_acid_elongation_--_saturated	0.135277	0.825984	0.240118	-4.82034	27.2204	0.333333
tRNA_processing	-0.154822	0.800904	-0.24461	-8.26877	5.77315	0.342679
superpathway_of_demethylmenaquinol-9_biosynthesis	0.15816	0.657281	0.20679	-7.15173	13.7087	0.35
GDP-mannose_biosynthesis	0.159124	0.730867	0.256352	-2.71001	5.44967	0.34891
superpathway_of_purine_nucleotides_de_novo_biosynthesis_II	0.160873	0.627072	0.241314	-7.24834	13.4262	0.34891
L-tryptophan_biosynthesis	0.238828	0.707964	0.347779	-5.02468	13.3199	0.334375
L-ornithine_biosynthesis_I	0.175676	0.780843	0.297635	-4.00549	13.0348	0.336449
peptidoglycan_biosynthesis_III_(mycobacteria)	-0.10002	0.671996	-0.1934	-18.7156	5.21594	0.35514
Kdo_transfer_to_lipid_IVA_III_(Chlamydia)	0.154793	0.901596	0.210193	-4.26337	8.79873	0.35
superpathway_of_purine_nucleotides_de_novo_biosynthesis_I	0.16295	0.614956	0.278452	-7.06196	10.6646	0.359375
chondroitin_sulfate_degradation_I_(bacterial)	0.227808	0.651882	0.373939	-4.98769	26.8923	0.35
preQ0_biosynthesis	0.0724964	0.901035	0.160263	-5.74611	8.65741	0.370717
superpathway_of_thiamine_diphosphate_biosynthesis_I	0.176623	0.782754	0.192086	-5.38792	17.5354	0.3625
UDP-N-acetylmuramoyl-pentapeptide_biosynthesis_I_(meso-diaminopimelate_containing)	-0.0786309	0.636882	-0.139993	-12.3146	8.04005	0.383178
thiamine_salvage_II	0.177939	0.778283	0.228821	-6.98495	26.2634	0.35625
superpathway_of_coenzyme_A_biosynthesis_I_(bacteria)	0.100927	0.750136	0.158187	-8.09858	13.0822	0.3625
NAD_de_novo_biosynthesis_I_(from_aspartate)	0.167731	0.741111	0.212165	-6.40304	9.51175	0.373832
CMP-3-deoxy-D-manno-octulosonate_biosynthesis	0.0591792	0.775479	0.126454	-4.19719	8.14193	0.378125
incomplete_reductive_TCA_cycle	0.104088	0.675534	0.140932	-3.49165	8.42482	0.395639
D-fructuronate_degradation	0.140326	0.615114	0.202326	-7.71841	9.54423	0.389408
superpathway_of_L-serine_and_glycine_biosynthesis_I	-0.0671731	0.613923	-0.129473	-19.5035	10.4289	0.38125
superpathway_of_tetrahydrofolate_biosynthesis	0.169705	0.737209	0.229339	-5.99386	36.9363	0.395639
thiazole_biosynthesis_I_(facultative_anaerobic_bacteria)	0.193395	0.812468	0.237039	-6.73412	20.3076	0.426791
protocatechuate_degradation_II_(ortho-cleavage_pathway)	-0.499969	1.74581	-0.34776	-11.0035	4.3278	0.404985
superpathway_of_tetrahydrofolate_biosynthesis_and_salvage	0.10273	0.764301	0.137969	-4.88082	21.8093	0.403125
purine_nucleobases_degradation_I_(anaerobic)	0.201304	0.659137	0.241494	-7.12372	11.2295	0.4125
flavin_biosynthesis_I_(bacteria_and_plants)	0.0907316	0.777981	0.133609	-5.82336	15.5564	0.4
L-histidine_degradation_II	0.53148	1.9684	0.257381	-3.67318	10.7613	0.4
pentose_phosphate_pathway	0.147251	0.621137	0.225351	-10.5891	15.059	0.392523
queuosine_biosynthesis	0.0717683	0.823024	0.156888	-5.3429	13.4218	0.404985
adenine_and_adenosine_salvage_III	-0.0445153	0.543364	-0.126668	-21.996	2.93109	0.401869
L-histidine_degradation_I	0.151543	0.828205	0.190685	-4.20284	13.0323	0.4
phosphopantothenate_biosynthesis_I	0.112957	0.826445	0.17961	-5.73175	17.243	0.429907
colanic_acid_building_blocks_biosynthesis	-0.0958639	0.428612	-0.204136	-13.2997	8.02454	0.415625
superpathway_of_GDP-mannose-derived_O-antigen_building_blocks_biosynthesis	0.0173785	0.880529	0.0287178	-4.84707	27.7923	0.454829
starch_degradation_V	-0.148468	0.773181	-0.127385	-32.4643	53.6265	0.439252
pyruvate_fermentation_to_propanoate_I	0.0929281	0.749793	0.102506	-5.13677	10.543	0.440625
ADP-L-glycero-beta-D-manno-heptose_biosynthesis	-0.225251	0.666718	-0.215247	-8.07247	6.1289	0.451713
heterolactic_fermentation	0.145223	0.858998	0.135355	-15.2571	8.71412	0.401869
beta-(1,4)-mannan_degradation	0.132651	0.871009	0.149039	-5.53728	16.1989	0.425
superpathway_of_pyridoxal_5'-phosphate_biosynthesis_and_salvage	0.0430007	0.838774	0.0611178	-5.47428	9.63189	0.433022
Bifidobacterium_shunt	0.104208	0.884646	0.102685	-9.19405	7.46342	0.43125
6-hydroxymethyl-dihydropterin_diphosphate_biosynthesis_I	0.0473265	0.71537	0.0622207	-12.729	27.3234	0.442368
myo-inositol_degradation_I	0.42078	1.53504	0.248221	-7.39507	11.1406	0.428125
4-hydroxyphenylacetate_degradation	0.104227	1.57503	0.161908	-14.7237	38.9534	0.434375
hexitol_fermentation_to_lactate,_formate,_ethanol_and_acetate	-0.110887	0.944601	-0.106044	-13.731	4.54443	0.434375
superpathway_of_phenylethylamine_degradation	0.429949	1.58641	0.124983	-13.8359	15.8976	0.4375
taxadiene_biosynthesis_(engineered)	-0.00549395	0.498385	-0.00962691	-7.85787	5.22649	0.484375
phosphatidylglycerol_biosynthesis_II_(non-plastidic)	0.00416449	0.516813	0.0111096	-14.6999	12.9383	0.48125
phosphatidylglycerol_biosynthesis_I_(plastidic)	0.00316651	0.520702	0.00506457	-12.7175	9.80541	0.489097
superpathway_of_N-acetylneuraminate_degradation	-0.000786773	0.116879	-0.00807375	-3.08911	4.2392	0.496875
L-glutamate_degradation_V_(via_hydroxyglutarate)	-0.059057	0.810637	-0.0380552	-3.66101	13.769	0.471875
adenosine_deoxyribonucleotides_de_novo_biosynthesis_II	0.00453658	0.479869	0.0107766	-26.849	7.41916	0.490625
guanosine_deoxyribonucleotides_de_novo_biosynthesis_II	0.00451621	0.470722	0.00749879	-17.2935	20.2177	0.492212
pyrimidine_deoxyribonucleotides_de_novo_biosynthesis_II	-0.00649973	0.518881	-0.0102713	-11.4508	9.52087	0.498442
superpathway_of_pyrimidine_deoxyribonucleotides_de_novo_biosynthesis_(E._coli)	-0.0223705	0.455308	-0.0300714	-11.6449	6.01662	0.482866
TCA_cycle_IV_(2-oxoglutarate_decarboxylase)	-0.243315	0.46656	-0.314824	-13.6307	6.64891	0.277259
sucrose_degradation_III_(sucrose_invertase)	0.159696	0.581989	0.209207	-14.2147	26.2846	0.340625
peptidoglycan_biosynthesis_I_(meso-diaminopimelate_containing)	-0.0790693	0.640441	-0.124031	-19.0041	7.20517	0.396875
pentose_phosphate_pathway_(non-oxidative_branch)	-0.0177989	0.49567	-0.056053	-30.6231	11.523	0.425
phenylacetate_degradation_I_(aerobic)	0.348309	1.56832	0.0990444	-11.4078	21.4891	0.4625
NAD_salvage_pathway_III_(to_nicotinamide_riboside)	-0.307557	0.91259	-0.280503	-18.265	19.1896	0.336449
dTDP-L-rhamnose_biosynthesis	0.148098	0.822778	0.200245	-14.6955	22.6317	0.365625
TCA_cycle_V_(2-oxoglutarate:ferredoxin_oxidoreductase)	0.117058	0.701778	0.161892	-6.5701	8.34816	0.404985
superpathway_of_2,3-butanediol_biosynthesis	0.0210755	0.51928	0.0390877	-7.60902	10.1859	0.48125
superpathway_of_L-arginine,_putrescine,_and_4-aminobutanoate_degradation	-0.297975	1.04718	-0.295506	-13.1392	7.33393	0.321875
chorismate_biosynthesis_I	-0.00572934	0.516493	-0.00794367	-10.1299	5.87654	0.489097
superpathway_of_L-arginine_and_L-ornithine_degradation	-0.261669	1.01562	-0.266595	-9.91443	5.68849	0.34891
superpathway_of_phospholipid_biosynthesis_I_(bacteria)	0.00298774	0.53959	0.00638493	-19.0394	6.49552	0.498442
superpathway_of_geranylgeranyldiphosphate_biosynthesis_I_(via_mevalonate)	-0.218918	1.98148	-0.113026	-6.21897	8.5923	0.4
enterobacterial_common_antigen_biosynthesis	-0.257048	0.930889	-0.263884	-21.5804	8.17297	0.336449
mevalonate_pathway_I	-0.197494	1.96305	-0.109429	-6.09105	4.63397	0.415625
6-hydroxymethyl-dihydropterin_diphosphate_biosynthesis_III_(Chlamydia)	0.0361902	0.76285	0.0412939	-9.82699	18.0978	0.459375
reductive_TCA_cycle_I	0.0241984	0.180038	0.117825	-2.76808	5.98064	0.465625
4-deoxy-L-threo-hex-4-enopyranuronate_degradation	0.0998322	0.664516	0.140122	-6.32606	8.16133	0.41433
glycolysis_II_(from_fructose_6-phosphate)	0.0814295	0.704376	0.184291	-14.1875	19.9585	0.327103
polyisoprenoid_biosynthesis_(E._coli)	0.114799	0.7546	0.153215	-4.92071	14.8672	0.434375
inosine_5'-phosphate_degradation	-0.0669462	0.644052	-0.0797105	-18.7916	10.0411	0.415625
superpathway_of_chorismate_metabolism	0.0385209	0.723031	0.0481299	-6.50606	10.1536	0.45
allantoin_degradation_IV_(anaerobic)	0.403144	1.21082	0.255401	-4.66734	9.63094	0.471875
polymyxin_resistance	-0.241303	1.07114	-0.254439	-27.058	15.8095	0.327103
superpathway_of_histidine,_purine,_and_pyrimidine_biosynthesis	0.0018272	0.12057	0.016196	-5.39086	3.37084	0.492212
pyrimidine_deoxyribonucleosides_salvage	-0.0862571	0.86853	-0.180105	-11.1694	10.1605	0.371875
L-lysine_biosynthesis_I	0.00593611	0.359644	0.0191089	-10.9022	17.1692	0.475
superpathway_of_adenosine_nucleotides_de_novo_biosynthesis_II	-0.000965704	0.62992	-0.00143218	-13.0477	7.94128	0.498442
superpathway_of_pyrimidine_nucleobases_salvage	-0.00542713	0.628314	-0.0112239	-9.55852	7.34091	0.490625
superpathway_of_adenosine_nucleotides_de_novo_biosynthesis_I	-0.00642772	0.601762	-0.0137961	-12.1611	6.2581	0.490625
L-isoleucine_biosynthesis_IV	0.0994485	0.490379	0.19714	-22.679	20.941	0.371875
superpathway_of_sulfate_assimilation_and_cysteine_biosynthesis	0.201781	0.413039	0.25255	-15.3915	9.88307	0.386293
superpathway_of_(Kdo)2-lipid_A_biosynthesis	-0.111019	0.977335	-0.161255	-9.91437	12.3382	0.389408
superpathway_of_L-methionine_biosynthesis_(transsulfuration)	0.0976212	0.988585	0.114781	-8.81986	12.6104	0.417446
peptidoglycan_maturation_(meso-diaminopimelate_containing)	-0.129212	0.697189	-0.170217	-5.88653	6.36423	0.40625
glycolysis_I_(from_glucose_6-phosphate)	0.0345753	0.626239	0.0651649	-12.2585	14.2886	0.415625
L-methionine_biosynthesis_I	0.151465	1.35688	0.12686	-6.31654	11.8252	0.426791
superpathway_of_branched_chain_amino_acid_biosynthesis	0.0541103	0.573316	0.118552	-11.9556	19.7186	0.4375
gondoate_biosynthesis_(anaerobic)	0.0709471	0.665128	0.0980761	-29.0131	16.6361	0.417446
N10-formyl-tetrahydrofolate_biosynthesis	0.0970005	0.648247	0.130399	-8.14027	9.12099	0.421875
L-isoleucine_biosynthesis_II	0.0428403	0.564333	0.098961	-10.8078	23.6141	0.428125
NAD_salvage_pathway_I_(PNC_VI_cycle)	0.06484	0.6928	0.0905986	-12.5568	15.4981	0.434375
assimilatory_sulfate_reduction_I	0.126213	0.491284	0.175095	-4.28234	8.07632	0.453125
pyruvate_fermentation_to_acetate_and_lactate_II	0.0283215	0.519297	0.0436942	-14.6572	12.0615	0.46729
superpathway_of_L-threonine_biosynthesis	-0.0104842	0.701826	-0.0132729	-15.0398	12.2292	0.48125
CDP-diacylglycerol_biosynthesis_I	0.0273084	0.555827	0.0527233	-11.3597	7.10465	0.446875
superpathway_of_pyrimidine_deoxyribonucleoside_salvage	0.0167885	0.544428	0.0324834	-11.9234	9.56841	0.476636
CDP-diacylglycerol_biosynthesis_II	0.0242027	0.571235	0.0408281	-10.4561	8.18281	0.464174
gluconeogenesis_I	0.0252047	0.716937	0.0323184	-15.4844	15.8675	0.476636
superpathway_of_aromatic_amino_acid_biosynthesis	0.0138325	0.462731	0.0307236	-14.8055	8.12593	0.48125
chorismate_biosynthesis_from_3-dehydroquinate	0.00861304	0.595274	0.0136593	-7.68348	11.3585	0.485981
glycolysis_III_(from_glucose)	0.0390177	0.726761	0.052142	-9.30418	13.1251	0.461059
L-lysine_biosynthesis_III	0.020058	0.569009	0.0378493	-18.9151	11.9552	0.470405
peptidoglycan_biosynthesis_V_(beta-lactam_resistance)	-0.343463	2.42102	-0.102183	-5.03247	4.94239	0.454829
cis-vaccenate_biosynthesis	-0.0324257	0.673839	-0.0532406	-20.4242	20.4735	0.465625
methylerythritol_phosphate_pathway_II	0.00575323	0.664374	0.00908181	-30.0679	11.0936	0.485981
Calvin-Benson-Bassham_cycle	-0.00409416	0.559138	-0.00896101	-27.8495	16.5469	0.489097
methylerythritol_phosphate_pathway_I	0.0106618	0.70174	0.0180931	-9.75104	10.8478	0.465625
superpathway_of_L-aspartate_and_L-asparagine_biosynthesis	-0.00950045	0.82269	-0.0104527	-9.02884	12.9201	0.471875
inosine-5'-phosphate_biosynthesis_I	8.28379e-05	0.73944	0.000188642	-20.6739	16.9923	0.5
adenosine_ribonucleotides_de_novo_biosynthesis	-0.00337831	0.667988	-0.00429209	-9.95201	9.70996	0.492212
superpathway_of_geranylgeranyl_diphosphate_biosynthesis_II_(via_MEP)	0.00890887	0.691179	0.0116387	-9.16987	9.88032	0.482866
tRNA_charging	0.00384895	0.650968	0.00500839	-9.04964	8.31003	0.49375
L-lysine_biosynthesis_VI	0.0313444	0.56734	0.0385042	-14.8791	12.0905	0.475
superpathway_of_sulfur_oxidation_(Acidianus_ambivalens)	0.175177	1.35938	0.114255	-9.77703	10.0733	0.429907
allantoin_degradation_to_glyoxylate_III	0.00684586	1.1684	0.0050062	-5.59701	5.25584	0.498442
L-isoleucine_biosynthesis_III	0.0478889	0.566075	0.15505	-8.34429	15.822	0.440625
superpathway_of_glycol_metabolism_and_degradation	-0.0842877	0.834959	-0.0939114	-15.3036	11.1383	0.36875
L-valine_biosynthesis	0.0348925	0.569313	0.0643264	-14.7691	16.8236	0.434375
L-isoleucine_biosynthesis_I_(from_threonine)	0.0139136	0.572243	0.0383563	-15.1768	14.4169	0.453125
pyruvate_fermentation_to_isobutanol_(engineered)	-0.00410443	0.456466	-0.00635531	-11.344	10.1709	0.492212
palmitate_biosynthesis_II_(bacteria_and_plants)	0.114164	1.17712	0.110634	-6.94211	10.7464	0.448598
toluene_degradation_III_(aerobic)_(via_p-cresol)	-0.0209567	1.98251	-0.0106163	-3.92439	5.03819	0.495327
coenzyme_A_biosynthesis_I_(prokaryotic)	0.0743929	0.578502	0.14631	-22.9149	9.97727	0.380062
superpathway_of_S-adenosyl-L-methionine_biosynthesis	0.106524	1.22006	0.0974668	-10.6432	15.1147	0.45
superpathway_of_glycolysis_and_the_Entner-Doudoroff_pathway	-0.00872046	0.277215	-0.0506399	-4.87466	6.42289	0.495327
superpathway_of_methylglyoxal_degradation	0.389877	1.90545	0.213675	-7.50578	7.17004	0.465625
UMP_biosynthesis_I	0.0284159	0.648266	0.0478092	-10.8934	9.40347	0.459375
pyrimidine_deoxyribonucleotides_de_novo_biosynthesis_I	0.0847657	0.523061	0.193582	-10.219	12.344	0.359375
catechol_degradation_I_(meta-cleavage_pathway)	-0.0101108	2.53435	-0.00540971	-4.37313	5.25179	0.498442
superpathway_of_L-isoleucine_biosynthesis_I	0.0150191	0.635605	0.0464846	-10.2356	12.0222	0.47352
superpathway_of_lipopolysaccharide_biosynthesis	0.119213	1.87893	0.0479859	-9.64228	6.93582	0.484375
L-histidine_biosynthesis	0.0488478	0.726004	0.0413337	-20.4645	4.51568	0.485981
guanosine_ribonucleotides_de_novo_biosynthesis	0.0422684	0.644072	0.0601378	-15.8144	13.2002	0.464174
superpathway_of_glucose_and_xylose_degradation	0.0235449	0.516801	0.0316976	-8.83594	11.0459	0.478125
glycogen_degradation_I	0.065643	0.612683	0.0742531	-14.4989	9.69045	0.421875
5-aminoimidazole_ribonucleotide_biosynthesis_II	0.0468523	0.579955	0.0882535	-14.5538	9.46082	0.464174
superpathway_of_5-aminoimidazole_ribonucleotide_biosynthesis	0.0736404	0.682092	0.0901485	-9.30269	8.31839	0.454829
5-aminoimidazole_ribonucleotide_biosynthesis_I	0.0654776	0.634894	0.0807133	-15.5245	12.2408	0.461059
