# Supplementary material for: Abiraterone acetate preferentially enriches for the gut commensal Akkermansia muciniphila in castrate-resistant prostate cancer patients
Source: Nat Commun. 2020 Sep 24;11:4822. doi: 10.1038/s41467-020-18649-5 (PMC7515896; doi:10.1038/s41467-020-18649-5)
Supplement: Supplementary file 9 — Supplementary Data 6 [file 41467_2020_18649_MOESM9_ESM.xlsx]

## Sheet: Sheet1
Supplementary Data 6. MaAsLin2 associations between AA exposure and metabolic pathway abundances in simulated gut model samples.
Variable	Predicted pathway	coef	stderr	N	N.not.0	pval (MaAsLin2 GLM model)	qval (MaAsLin2 BH-corrected)
AA	anhydromuropeptides_recycling_I	-0.657488	0.0709213	11	11	1.48961e-05	0.00670327
AA	O-antigen_building_blocks_biosynthesis_(E._coli)	-0.71614	0.107306	11	11	0.000156896	0.0117666
AA	peptidoglycan_biosynthesis_IV_(Enterococcus_faecium)	-0.738756	0.114693	11	11	0.000200173	0.0117666
AA	UDP-N-acetyl-D-glucosamine_biosynthesis_I	-0.794893	0.11291	11	11	0.000108234	0.0117666
AA	2-carboxy-1,4-naphthoquinol_biosynthesis	1.02126	0.23331	11	5	0.00235746	0.0132263
AA	adenosylcobalamin_biosynthesis_from_adenosylcobinamide-GDP_I	-0.612011	0.128692	11	11	0.00143485	0.0132263
AA	CMP-legionaminate_biosynthesis_I	-1.00003	0.181833	11	11	0.000573923	0.0132263
AA	glucose_and_glucose-1-phosphate_degradation	1.18546	0.267307	11	6	0.00218289	0.0132263
AA	glycogen_biosynthesis_I_(from_ADP-D-Glucose)	-0.571198	0.123517	11	11	0.00170028	0.0132263
AA	homolactic_fermentation	-0.428922	0.0798256	11	11	0.000667011	0.0132263
AA	mixed_acid_fermentation	-0.435864	0.102778	11	11	0.00283428	0.0132263
AA	nitrate_reduction_VI_(assimilatory)	-1.56054	0.277391	11	4	0.000495163	0.0132263
AA	pentose_phosphate_pathway_(non-oxidative_branch)	-0.375893	0.0923679	11	11	0.0035858	0.0132263
AA	S-adenosyl-L-methionine_cycle_I	-0.628167	0.124097	11	11	0.000974771	0.0132263
AA	superpathway_of_adenosylcobalamin_salvage_from_cobinamide_I	-0.598927	0.130664	11	11	0.00179324	0.0132263
AA	superpathway_of_adenosylcobalamin_salvage_from_cobinamide_II	-0.605425	0.12991	11	11	0.00162271	0.0132263
AA	superpathway_of_arginine_and_polyamine_biosynthesis	-0.374435	0.0725422	11	11	0.000861943	0.0132263
AA	superpathway_of_phylloquinol_biosynthesis	0.996363	0.229518	11	7	0.0024747	0.0132263
AA	superpathway_of_polyamine_biosynthesis_I	-0.480507	0.110596	11	8	0.00246278	0.0132263
AA	superpathway_of_UDP-N-acetylglucosamine-derived_O-antigen_building_blocks_biosynthesis	-0.733061	0.141653	11	11	0.000847886	0.0132263
AA	UDP-N-acetylmuramoyl-pentapeptide_biosynthesis_II_(lysine-containing)	-0.458572	0.112268	11	11	0.0035116	0.0132263
AA	adenine_and_adenosine_salvage_III	-0.44781	0.111284	11	11	0.0038197	0.0134366
AA	purine_ribonucleosides_degradation	-0.596679	0.147695	11	11	0.00373599	0.0134366
AA	sucrose_degradation_III_(sucrose_invertase)	-0.321261	0.0814873	11	11	0.00428104	0.0144847
AA	superpathway_of_purine_deoxyribonucleosides_degradation	-0.539789	0.136869	11	11	0.00427274	0.0144847
AA	pyruvate_fermentation_to_acetate_and_lactate_II	-0.374254	0.0952804	11	11	0.00436945	0.0145949
AA	colanic_acid_building_blocks_biosynthesis	-0.392576	0.101202	11	11	0.00468061	0.0146375
AA	inosine_5_-phosphate_degradation	-0.421976	0.109743	11	11	0.00491126	0.0146375
AA	superpathway_of_L-serine_and_glycine_biosynthesis_I	-0.432726	0.11254	11	11	0.00491168	0.0146375
AA	superpathway_of_pyrimidine_deoxyribonucleosides_degradation	-0.520132	0.133562	11	11	0.00458126	0.0146375
AA	UDP-N-acetylmuramoyl-pentapeptide_biosynthesis_I_(meso-diaminopimelate_containing)	-0.436319	0.113234	11	11	0.00485514	0.0146375
AA	peptidoglycan_biosynthesis_III_(mycobacteria)	-0.444975	0.116286	11	11	0.00504242	0.0148307
AA	chorismate_biosynthesis_I	-0.373552	0.0981625	11	11	0.0051962	0.0150563
AA	superpathway_of_demethylmenaquinol-8_biosynthesis_I	0.810369	0.213126	11	10	0.00521952	0.0150563
AA	adenosine_deoxyribonucleotides_de_novo_biosynthesis_II	-0.375344	0.101227	11	11	0.00597414	0.0153494
AA	guanosine_deoxyribonucleotides_de_novo_biosynthesis_II	-0.375344	0.101227	11	11	0.00597414	0.0153494
AA	peptidoglycan_biosynthesis_I_(meso-diaminopimelate_containing)	-0.425835	0.114081	11	11	0.00576491	0.0153494
AA	pyrimidine_deoxyribonucleotides_de_novo_biosynthesis_III	-0.58194	0.1569	11	11	0.00596505	0.0153494
AA	superpathway_of_L-methionine_biosynthesis_(by_sulfhydrylation)	0.660629	0.178709	11	11	0.00607163	0.0154363
AA	phosphatidylglycerol_biosynthesis_I_(plastidic)	-0.401313	0.109286	11	11	0.00628992	0.0155358
AA	phosphatidylglycerol_biosynthesis_II_(non-plastidic)	-0.401313	0.109286	11	11	0.00628992	0.0155358
AA	poly(glycerol_phosphate)_wall_teichoic_acid_biosynthesis	0.306014	0.0836605	11	4	0.00642147	0.0155358
AA	superpathway_of_menaquinol-11_biosynthesis	0.734545	0.20072	11	10	0.00640533	0.0155358
AA	superpathway_of_menaquinol-12_biosynthesis	0.734545	0.20072	11	10	0.00640533	0.0155358
AA	superpathway_of_menaquinol-13_biosynthesis	0.734545	0.20072	11	10	0.00640533	0.0155358
AA	fucose_degradation	0.468046	0.12967	11	11	0.00688644	0.0162246
AA	starch_degradation_V	-0.499776	0.139138	11	11	0.00706454	0.0163964
AA	superpathway_of_phospholipid_biosynthesis_I_(bacteria)	-0.393269	0.109499	11	11	0.00706866	0.0163964
AA	superpathway_of_menaquinol-7_biosynthesis	0.655877	0.182798	11	10	0.00710528	0.0163968
AA	glycolysis_I_(from_glucose_6-phosphate)	-0.354603	0.0991962	11	11	0.00724331	0.0165876
AA	superpathway_of_aromatic_amino_acid_biosynthesis	-0.354602	0.0996632	11	11	0.00742227	0.0167996
AA	acetyl-CoA_fermentation_to_butanoate_II	-0.448205	0.126728	11	4	0.00765608	0.0171405
AA	D-galactose_degradation_I_(Leloir_pathway)	-0.462189	0.131218	11	11	0.00781938	0.0173336
AA	superpathway_of_menaquinol-8_biosynthesis_I	0.691695	0.196327	11	10	0.00780943	0.0173336
AA	L-lysine_biosynthesis_III	-0.371679	0.10743	11	11	0.0085711	0.0187233
AA	superpathway_of_adenosine_nucleotides_de_novo_biosynthesis_I	-0.394478	0.114527	11	11	0.00876667	0.0188756
AA	superpathway_of_glucose_and_xylose_degradation	-0.344507	0.0998624	11	11	0.00869711	0.0188756
AA	pyrimidine_deoxyribonucleosides_salvage	-0.458892	0.133728	11	11	0.00893468	0.0191457
AA	superpathway_of_adenosine_nucleotides_de_novo_biosynthesis_II	-0.398519	0.116511	11	11	0.0090821	0.019278
AA	chorismate_biosynthesis_from_3-dehydroquinate	-0.364311	0.107357	11	11	0.00945171	0.0197041
AA	glycolysis_II_(from_fructose_6-phosphate)	-0.333052	0.097946	11	11	0.00935542	0.0197041
AA	Calvin-Benson-Bassham_cycle	-0.350928	0.103771	11	11	0.00961683	0.0197787
AA	superpathway_of_L-threonine_biosynthesis	-0.395252	0.1169	11	11	0.00962565	0.0197787
AA	superpathway_of_pyrimidine_nucleobases_salvage	-0.401102	0.118952	11	11	0.00975729	0.0199321
AA	tRNA_charging	-0.39385	0.116877	11	11	0.00978887	0.0199321
AA	CDP-diacylglycerol_biosynthesis_I	-0.36925	0.110063	11	11	0.0100073	0.0199589
AA	CDP-diacylglycerol_biosynthesis_II	-0.36925	0.110063	11	11	0.0100073	0.0199589
AA	cis-vaccenate_biosynthesis	-0.384751	0.114721	11	11	0.0100238	0.0199589
AA	L-lysine_biosynthesis_VI	-0.36464	0.108697	11	11	0.010011	0.0199589
AA	methylerythritol_phosphate_pathway_I	-0.39204	0.118241	11	11	0.0106091	0.020757
AA	methylerythritol_phosphate_pathway_II	-0.39204	0.118241	11	11	0.0106091	0.020757
AA	adenosine_ribonucleotides_de_novo_biosynthesis	-0.399766	0.120782	11	11	0.0107011	0.0208463
AA	glycogen_degradation_I	-0.369207	0.112022	11	11	0.0109265	0.0211937
AA	superpathway_of_geranylgeranyl_diphosphate_biosynthesis_II_(via_MEP)	-0.392908	0.119572	11	11	0.0110888	0.0214161
AA	gondoate_biosynthesis_(anaerobic)	-0.334126	0.102903	11	11	0.0117536	0.0225069
AA	dTDP-N-acetylthomosamine_biosynthesis	0.379901	0.117524	11	11	0.0120111	0.0229025
AA	guanosine_ribonucleotides_de_novo_biosynthesis	-0.368167	0.114388	11	11	0.0122655	0.0232569
AA	superpathway_of_pyrimidine_deoxyribonucleotides_de_novo_biosynthesis_(E._coli)	-0.346786	0.107808	11	11	0.0123003	0.0232569
AA	pyrimidine_deoxyribonucleotides_de_novo_biosynthesis_II	-0.346011	0.108166	11	11	0.0126335	0.0236878
AA	superpathway_of_pyrimidine_deoxyribonucleoside_salvage	-0.355225	0.111377	11	11	0.0128149	0.0239283
AA	inosine-5_-phosphate_biosynthesis_I	-0.401642	0.126803	11	11	0.0132455	0.0245287
AA	glycolysis_III_(from_glucose)	-0.354143	0.11221	11	11	0.0134744	0.0248503
AA	coenzyme_A_biosynthesis_I_(prokaryotic)	-0.344389	0.109731	11	11	0.0138369	0.0253114
AA	superpathway_of_L-isoleucine_biosynthesis_I	-0.367535	0.117025	11	11	0.0137916	0.0253114
AA	UMP_biosynthesis_I	-0.368921	0.117667	11	11	0.0139038	0.0253308
AA	L-isoleucine_biosynthesis_IV	-0.315095	0.102563	11	11	0.0152967	0.0277561
AA	gluconeogenesis_I	-0.341596	0.111687	11	11	0.0156181	0.0282255
AA	5-aminoimidazole_ribonucleotide_biosynthesis_II	-0.354957	0.11752	11	11	0.0165496	0.0293154
AA	acetylene_degradation	-0.442798	0.146808	11	11	0.0166564	0.0293154
AA	superpathway_of_5-aminoimidazole_ribonucleotide_biosynthesis	-0.354957	0.11752	11	11	0.0165496	0.0293154
AA	superpathway_of_L-aspartate_and_L-asparagine_biosynthesis	-0.427479	0.141768	11	11	0.0166772	0.0293154
AA	5-aminoimidazole_ribonucleotide_biosynthesis_I	-0.359157	0.119345	11	11	0.0168288	0.0294668
AA	L-isoleucine_biosynthesis_I_(from_threonine)	-0.342235	0.116241	11	11	0.0185898	0.0320514
AA	L-valine_biosynthesis	-0.342235	0.116241	11	11	0.0185898	0.0320514
AA	NAD_salvage_pathway_I_(PNC_VI_cycle)	-0.363512	0.12327	11	11	0.0184562	0.0320514
AA	L-isoleucine_biosynthesis_II	-0.340912	0.116046	11	11	0.0187746	0.0322465
AA	L-histidine_biosynthesis	-0.3926	0.134815	11	11	0.0195253	0.0334083
AA	pyruvate_fermentation_to_isobutanol_(engineered)	-0.326292	0.113901	11	11	0.0209994	0.0355252
AA	L-isoleucine_biosynthesis_III	-0.341371	0.119894	11	11	0.0215691	0.0360822
AA	superpathway_of_branched_chain_amino_acid_biosynthesis	-0.334147	0.118228	11	11	0.0222768	0.037128
AA	heme_b_biosynthesis_II_(anaerobic)	0.23686	0.0840613	11	11	0.0225734	0.0374835
AA	N10-formyl-tetrahydrofolate_biosynthesis	-0.322255	0.114998	11	11	0.0231174	0.0382456
AA	pyrimidine_deoxyribonucleotides_de_novo_biosynthesis_I	-0.301815	0.108323	11	11	0.0236952	0.039058
AA	peptidoglycan_maturation_(meso-diaminopimelate_containing)	-0.412735	0.153998	11	11	0.0279204	0.0455223
AA	superpathway_of_fucose_and_rhamnose_degradation	0.293747	0.111701	11	11	0.0301891	0.0486922
AA	dTDP-L-rhamnose_biosynthesis	-0.361771	0.137724	11	11	0.0303295	0.0487438
AA	incomplete_reductive_TCA_cycle	-0.30071	0.116935	11	11	0.0330454	0.052732
AA	sucrose_degradation_IV_(sucrose_phosphorylase)	-0.42607	0.167341	11	11	0.0343815	0.0546702
AA	cob(II)yrinate_a,c-diamide_biosynthesis_I_(early_cobalt_insertion)	-0.227575	0.0898688	11	10	0.0351295	0.0556629
AA	polyisoprenoid_biosynthesis_(E._coli)	-0.326453	0.13068	11	11	0.0370507	0.0582965
AA	pentose_phosphate_pathway	-0.280998	0.113536	11	11	0.0384121	0.0602281
AA	superpathway_of_coenzyme_A_biosynthesis_I_(bacteria)	-0.296277	0.121744	11	11	0.040971	0.0637957
AA	superpathway_of_L-lysine,_L-threonine_and_L-methionine_biosynthesis_I	-0.180218	0.0745094	11	11	0.0419331	0.0640402
AA	superpathway_of_menaquinol-10_biosynthesis	0.392783	0.162442	11	9	0.0419819	0.0640402
AA	superpathway_of_menaquinol-6_biosynthesis_I	0.392783	0.162442	11	9	0.0419819	0.0640402
AA	superpathway_of_menaquinol-9_biosynthesis	0.392783	0.162442	11	9	0.0419819	0.0640402
AA	superpathway_of_thiamine_diphosphate_biosynthesis_II	-0.19114	0.0790315	11	11	0.0419461	0.0640402
AA	TCA_cycle_V_(2-oxoglutarate:ferredoxin_oxidoreductase)	-0.31724	0.130943	11	11	0.041672	0.0640402
AA	D-fructuronate_degradation	-0.286325	0.118846	11	11	0.0425597	0.0647022
AA	L-methionine_biosynthesis_III	0.618681	0.258262	11	9	0.0434772	0.0656941
AA	superpathway_of_pyridoxal_5_-phosphate_biosynthesis_and_salvage	-0.320476	0.133802	11	11	0.0435041	0.0656941
AA	flavin_biosynthesis_I_(bacteria_and_plants)	-0.311112	0.130664	11	11	0.0444752	0.0669359
AA	NAD_de_novo_biosynthesis_I_(from_aspartate)	-0.305492	0.129731	11	11	0.0463319	0.0694979
AA	superpathway_of_L-tyrosine_biosynthesis	-0.171503	0.0733947	11	11	0.0476593	0.0712515
AA	superpathway_of_purine_nucleotides_de_novo_biosynthesis_II	-0.269248	0.115341	11	11	0.0478356	0.0712782
AA	superpathway_of_demethylmenaquinol-6_biosynthesis_I	0.429652	0.184549	11	7	0.0483034	0.0715017
AA	superpathway_of_demethylmenaquinol-9_biosynthesis	0.429652	0.184549	11	7	0.0483034	0.0715017
AA	superpathway_of_L-alanine_biosynthesis	0.216744	0.0934919	11	11	0.0490475	0.0723652
AA	superpathway_of_L-phenylalanine_biosynthesis	-0.171933	0.0742494	11	11	0.0492551	0.0724339
AA	4-deoxy-L-threo-hex-4-enopyranuronate_degradation	-0.307678	0.135047	11	11	0.052209	0.0755436
AA	superpathway_of_tetrahydrofolate_biosynthesis_and_salvage	-0.285942	0.125379	11	11	0.0520211	0.0755436
AA	superpathway_of_purine_nucleotides_de_novo_biosynthesis_I	-0.26428	0.116997	11	11	0.0538172	0.0773729
AA	superpathway_of_sulfate_assimilation_and_cysteine_biosynthesis	-0.278796	0.12382	11	11	0.054429	0.0780034
AA	6-hydroxymethyl-dihydropterin_diphosphate_biosynthesis_III_(Chlamydia)	-0.335388	0.149986	11	11	0.0557608	0.0794062
AA	fatty_acid_elongation_--_saturated	-0.278405	0.128604	11	11	0.062319	0.0884655
AA	superpathway_of_chorismate_metabolism	0.320624	0.153765	11	8	0.0705474	0.0973814
AA	6-hydroxymethyl-dihydropterin_diphosphate_biosynthesis_I	-0.31013	0.150126	11	11	0.0727015	0.0997429
AA	superpathway_of_pyrimidine_ribonucleotides_de_novo_biosynthesis	-0.23671	0.115605	11	11	0.0747886	0.102294
AA	phosphopantothenate_biosynthesis_I	-0.264063	0.129236	11	11	0.0752912	0.10267
AA	queuosine_biosynthesis	-0.28706	0.141894	11	11	0.0776894	0.105302
AA	superpathway_of_histidine,_purine,_and_pyrimidine_biosynthesis	-0.128381	0.0634273	11	11	0.0775673	0.105302
AA	superpathway_of_pyrimidine_ribonucleosides_salvage	-0.239894	0.118802	11	11	0.0781459	0.105603
AA	L-histidine_degradation_I	-0.2903	0.1459	11	11	0.0818084	0.110221
AA	superpathway_of_GDP-mannose-derived_O-antigen_building_blocks_biosynthesis	-0.3101	0.156768	11	11	0.0832945	0.111888
AA	TCA_cycle_I_(prokaryotic)	-0.259898	0.132181	11	11	0.0848373	0.113621
AA	beta-(1,4)-mannan_degradation	-0.333896	0.171107	11	11	0.0868064	0.115914
AA	inosine-5_-phosphate_biosynthesis_III	-0.304708	0.156308	11	6	0.0870722	0.115925
AA	superpathway_of_tetrahydrofolate_biosynthesis	-0.244251	0.125949	11	11	0.0884443	0.117059
AA	purine_nucleotides_degradation_II_(aerobic)	0.275296	0.142103	11	11	0.0887152	0.117073
AA	adenosine_nucleotides_degradation_II	0.592778	0.306774	11	11	0.0894029	0.117635
AA	superpathway_of_guanosine_nucleotides_de_novo_biosynthesis_II	-0.209164	0.112284	11	11	0.0995003	0.129035
AA	thiazole_biosynthesis_I_(facultative_anaerobic_bacteria)	-0.267382	0.143416	11	11	0.0992604	0.129035
AA	pyruvate_fermentation_to_propanoate_I	-0.300666	0.162414	11	11	0.101285	0.130596
AA	L-ornithine_biosynthesis_I	-0.239061	0.130858	11	11	0.10514	0.134795
AA	CMP-3-deoxy-D-manno-octulosonate_biosynthesis	-0.277014	0.151994	11	11	0.10584	0.135307
AA	preQ0_biosynthesis	-0.269038	0.148715	11	11	0.108041	0.13773
AA	superpathway_of_thiamine_diphosphate_biosynthesis_I	-0.256625	0.143867	11	11	0.112302	0.142355
AA	D-galacturonate_degradation_I	-0.217135	0.123733	11	11	0.117359	0.147931
AA	thiamine_salvage_II	-0.244946	0.139853	11	11	0.117971	0.148288
AA	superpathway_of_guanosine_nucleotides_de_novo_biosynthesis_I	-0.194471	0.115	11	11	0.129289	0.161611
AA	L-lysine_biosynthesis_I	-0.163107	0.0966575	11	11	0.129992	0.16204
AA	L-methionine_biosynthesis_I	0.417686	0.251447	11	8	0.135265	0.167683
AA	guanosine_nucleotides_degradation_III	0.381545	0.231525	11	11	0.137973	0.170571
AA	superpathway_of_L-methionine_biosynthesis_(transsulfuration)	0.287537	0.174765	11	11	0.138532	0.170792
AA	superpathway_of_S-adenosyl-L-methionine_biosynthesis	0.350835	0.216472	11	11	0.143743	0.176733
AA	L-tryptophan_biosynthesis	-0.209423	0.132381	11	11	0.152313	0.186253
AA	superpathway_of_UDP-glucose-derived_O-antigen_building_blocks_biosynthesis	-0.131223	0.0839568	11	11	0.156685	0.191079
AA	GDP-mannose_biosynthesis	-0.2359	0.151736	11	11	0.15863	0.192617
AA	Kdo_transfer_to_lipid_IVA_III_(Chlamydia)	-0.24315	0.156472	11	11	0.158802	0.192617
AA	assimilatory_sulfate_reduction_I	-0.237402	0.154973	11	11	0.164085	0.197958
AA	lipid_IVA_biosynthesis	-0.233005	0.154712	11	11	0.170474	0.205116
AA	pyridoxal_5_-phosphate_biosynthesis_I	-0.248035	0.16642	11	11	0.174449	0.209338
AA	superpathway_of_L-tryptophan_biosynthesis	-0.509478	0.345738	11	7	0.178815	0.214008
AA	superpathway_of_N-acetylneuraminate_degradation	-0.0690596	0.0517009	11	11	0.218381	0.259292
AA	pyrimidine_deoxyribonucleotides_de_novo_biosynthesis_IV	0.193388	0.146232	11	10	0.222566	0.263565
AA	aspartate_superpathway	-0.117541	0.0918326	11	11	0.236429	0.279246
AA	L-rhamnose_degradation_I	-0.21135	0.167571	11	11	0.242752	0.285218
AA	superpathway_of_sulfur_oxidation_(Acidianus_ambivalens)	-0.463871	0.38761	11	4	0.265665	0.309713
AA	pyrimidine_deoxyribonucleotide_phosphorylation	-0.140301	0.117548	11	11	0.266839	0.310278
AA	chondroitin_sulfate_degradation_I_(bacterial)	-0.200337	0.172209	11	11	0.278215	0.321842
AA	myo-,_chiro-_and_scyllo-inositol_degradation	-0.168939	0.148504	11	11	0.288205	0.332544
AA	L-glutamate_and_L-glutamine_biosynthesis	0.234679	0.216344	11	11	0.309637	0.356359
AA	thiazole_biosynthesis_II_(aerobic_bacteria)	-0.160856	0.153117	11	6	0.324163	0.372126
AA	biotin_biosynthesis_I	-0.0963134	0.0920504	11	11	0.325998	0.373281
AA	superpathway_of_hexuronide_and_hexuronate_degradation	-0.107516	0.110363	11	11	0.358487	0.407372
AA	stearate_biosynthesis_II_(bacteria_and_plants)	0.0779965	0.0819905	11	11	0.36931	0.417562
AA	GDP-D-glycero-alpha-D-manno-heptose_biosynthesis	0.256096	0.286298	11	5	0.397164	0.447929
AA	palmitoleate_biosynthesis_I_(from_(5Z)-dodec-5-enoate)	0.0715924	0.0812178	11	11	0.40376	0.45423
AA	L-arginine_biosynthesis_III_(via_N-acetyl-L-citrulline)	-0.0901264	0.104186	11	11	0.412199	0.461417
AA	8-amino-7-oxononanoate_biosynthesis_I	-0.0771876	0.0922248	11	11	0.426913	0.475522
AA	methanogenesis_from_acetate	0.14122	0.173398	11	11	0.438969	0.487393
AA	pyrimidine_deoxyribonucleotides_biosynthesis_from_CTP	0.10463	0.128695	11	11	0.439737	0.487393
AA	superpathway_of_pyrimidine_deoxyribonucleotides_de_novo_biosynthesis	0.0889998	0.11066	11	11	0.444485	0.491446
AA	superpathway_of_(Kdo)2-lipid_A_biosynthesis	0.167733	0.209639	11	9	0.446757	0.492747
AA	superpathway_of_fatty_acid_biosynthesis_initiation_(E._coli)	0.0639474	0.0802622	11	11	0.448604	0.493574
AA	tetrapyrrole_biosynthesis_II_(from_glycine)	0.0868232	0.109681	11	11	0.451427	0.495468
AA	(5Z)-dodecenoate_biosynthesis_I	0.0638186	0.080907	11	11	0.452975	0.495958
AA	purine_nucleobases_degradation_I_(anaerobic)	0.154032	0.198312	11	11	0.459673	0.50207
AA	TCA_cycle_IV_(2-oxoglutarate_decarboxylase)	0.135265	0.175512	11	11	0.463045	0.504528
AA	superpathway_of_glycolysis,_pyruvate_dehydrogenase,_TCA,_and_glyoxylate_bypass	0.176647	0.231213	11	9	0.466798	0.507389
AA	superpathway_of_glyoxylate_bypass_and_TCA	0.203917	0.268645	11	5	0.469591	0.509195
AA	TCA_cycle_VIII_(helicobacter)	0.192113	0.254898	11	6	0.472634	0.511263
AA	reductive_TCA_cycle_I	-0.0717552	0.097621	11	11	0.483304	0.521551
AA	L-arginine_biosynthesis_IV_(archaebacteria)	-0.074433	0.104257	11	11	0.495565	0.53223
AA	superpathway_of_Clostridium_acetobutylicum_acidogenic_fermentation	-0.0882043	0.127004	11	8	0.507034	0.543251
AA	L-arginine_biosynthesis_I_(via_L-ornithine)	-0.0718829	0.104326	11	11	0.510295	0.545446
AA	pyruvate_fermentation_to_butanoate	-0.0845883	0.133026	11	5	0.542614	0.574532
AA	TCA_cycle_VII_(acetate-producers)	0.129338	0.210638	11	6	0.55625	0.587588
AA	glycerol_degradation_to_butanol	-0.144332	0.239213	11	7	0.56298	0.591918
AA	superpathway_of_beta-D-glucuronosides_degradation	-0.0654294	0.110365	11	11	0.569659	0.597545
AA	partial_TCA_cycle_(obligate_autotrophs)	-0.0795155	0.144927	11	11	0.598214	0.623139
AA	palmitate_biosynthesis_II_(bacteria_and_plants)	-0.217315	0.425418	11	10	0.623267	0.646244
AA	oleate_biosynthesis_IV_(anaerobic)	0.0388253	0.0804636	11	11	0.642363	0.664513
AA	mycolate_biosynthesis	0.038243	0.0804956	11	11	0.64742	0.668209
AA	tetrapyrrole_biosynthesis_I_(from_glutamate)	0.0510569	0.107962	11	11	0.648908	0.668212
AA	superpathway_of_N-acetylglucosamine,_N-acetylmannosamine_and_N-acetylneuraminate_degradation	-0.0336619	0.0750561	11	11	0.665698	0.683936
AA	L-arginine_biosynthesis_II_(acetyl_cycle)	0.0466302	0.109368	11	11	0.681084	0.69815
AA	enterobactin_biosynthesis	0.0668209	0.160631	11	5	0.688352	0.703997
AA	superpathway_of_hexitol_degradation_(bacteria)	0.0535689	0.181371	11	8	0.775243	0.787493
AA	hexitol_fermentation_to_lactate,_formate,_ethanol_and_acetate	0.0883323	0.329031	11	2	0.795137	0.804071
AA	urea_cycle	-0.0243681	0.0901394	11	11	0.793743	0.804071
AA	ADP-L-glycero-beta-D-manno-heptose_biosynthesis	0.0418896	0.177605	11	6	0.819468	0.826818
AA	(S)-propane-1,2-diol_degradation	0.0560283	0.291414	11	6	0.852327	0.858047
AA	superpathway_of_glycolysis_and_the_Entner-Doudoroff_pathway	0.0117615	0.0768312	11	11	0.882124	0.886062
AA	taxadiene_biosynthesis_(engineered)	-0.00518249	0.192573	11	10	0.979189	0.979189
Time	(5Z)-dodecenoate_biosynthesis_I	-0.254875	0.0422523	11	11	0.000312011	0.0117666
Time	mycolate_biosynthesis	-0.256018	0.0420375	11	11	0.000292604	0.0117666
Time	oleate_biosynthesis_IV_(anaerobic)	-0.256239	0.0420207	11	11	0.000290139	0.0117666
Time	palmitoleate_biosynthesis_I_(from_(5Z)-dodec-5-enoate)	-0.255638	0.0424146	11	11	0.000313777	0.0117666
Time	stearate_biosynthesis_II_(bacteria_and_plants)	-0.261017	0.0428182	11	11	0.000290772	0.0117666
Time	sucrose_degradation_III_(sucrose_invertase)	-0.287969	0.0425554	11	11	0.000142561	0.0117666
Time	superpathway_of_fatty_acid_biosynthesis_initiation_(E._coli)	-0.258115	0.0419156	11	11	0.000271611	0.0117666
Time	urea_cycle	-0.322164	0.0470737	11	11	0.000131813	0.0117666
Time	8-amino-7-oxononanoate_biosynthesis_I	-0.283422	0.0481628	11	11	0.000368063	0.0127406
Time	5-aminoimidazole_ribonucleotide_biosynthesis_I	-0.260166	0.0623258	11	11	0.00310378	0.0132263
Time	5-aminoimidazole_ribonucleotide_biosynthesis_II	-0.254366	0.0613729	11	11	0.00323287	0.0132263
Time	acetyl-CoA_fermentation_to_butanoate_II	0.298044	0.0661815	11	4	0.00199301	0.0132263
Time	adenine_and_adenosine_salvage_III	-0.255338	0.0581162	11	11	0.00230649	0.0132263
Time	adenosine_deoxyribonucleotides_de_novo_biosynthesis_II	-0.216684	0.0528643	11	11	0.00344314	0.0132263
Time	adenosine_ribonucleotides_de_novo_biosynthesis	-0.260018	0.0630763	11	11	0.0033337	0.0132263
Time	anhydromuropeptides_recycling_I	-0.181878	0.0370375	11	11	0.00117781	0.0132263
Time	biotin_biosynthesis_I	-0.270811	0.0480718	11	11	0.000490742	0.0132263
Time	Calvin-Benson-Bassham_cycle	-0.235081	0.0541928	11	11	0.00248555	0.0132263
Time	CDP-diacylglycerol_biosynthesis_I	-0.238117	0.0574785	11	11	0.00324124	0.0132263
Time	CDP-diacylglycerol_biosynthesis_II	-0.238117	0.0574785	11	11	0.00324124	0.0132263
Time	chorismate_biosynthesis_from_3-dehydroquinate	-0.249775	0.0560656	11	11	0.002125	0.0132263
Time	chorismate_biosynthesis_I	-0.219801	0.0512637	11	11	0.00265983	0.0132263
Time	cis-vaccenate_biosynthesis	-0.266739	0.0599113	11	11	0.00213295	0.0132263
Time	CMP-legionaminate_biosynthesis_I	-0.442268	0.094959	11	11	0.00162881	0.0132263
Time	coenzyme_A_biosynthesis_I_(prokaryotic)	-0.25307	0.0573052	11	11	0.00223788	0.0132263
Time	D-fructuronate_degradation	-0.258114	0.062065	11	11	0.00317057	0.0132263
Time	dTDP-L-rhamnose_biosynthesis	-0.339987	0.0719241	11	11	0.00148863	0.0132263
Time	enterobactin_biosynthesis	0.373067	0.0838867	11	5	0.00214708	0.0132263
Time	fatty_acid_elongation_--_saturated	-0.297016	0.0671612	11	11	0.00221929	0.0132263
Time	flavin_biosynthesis_I_(bacteria_and_plants)	-0.283606	0.0682369	11	11	0.0031818	0.0132263
Time	gluconeogenesis_I	-0.271547	0.0583268	11	11	0.00163271	0.0132263
Time	glycogen_degradation_I	-0.265564	0.0585018	11	11	0.00190064	0.0132263
Time	glycolysis_I_(from_glucose_6-phosphate)	-0.270005	0.0518035	11	11	0.000810347	0.0132263
Time	glycolysis_II_(from_fructose_6-phosphate)	-0.285151	0.0511507	11	11	0.000525529	0.0132263
Time	glycolysis_III_(from_glucose)	-0.269029	0.0585996	11	11	0.0017763	0.0132263
Time	gondoate_biosynthesis_(anaerobic)	-0.260123	0.0537392	11	11	0.00128736	0.0132263
Time	guanosine_deoxyribonucleotides_de_novo_biosynthesis_II	-0.216684	0.0528643	11	11	0.00344314	0.0132263
Time	guanosine_ribonucleotides_de_novo_biosynthesis	-0.26298	0.0597374	11	11	0.00227981	0.0132263
Time	homolactic_fermentation	-0.194077	0.0416875	11	11	0.00163294	0.0132263
Time	incomplete_reductive_TCA_cycle	-0.273808	0.0610673	11	11	0.00204573	0.0132263
Time	inosine-5_-phosphate_biosynthesis_I	-0.275034	0.0662207	11	11	0.00319452	0.0132263
Time	inosine_5_-phosphate_degradation	-0.267074	0.0573113	11	11	0.00162333	0.0132263
Time	L-histidine_biosynthesis	-0.286995	0.070405	11	11	0.00355211	0.0132263
Time	L-isoleucine_biosynthesis_I_(from_threonine)	-0.25138	0.0607046	11	11	0.00324879	0.0132263
Time	L-isoleucine_biosynthesis_II	-0.251714	0.060603	11	11	0.00319361	0.0132263
Time	L-isoleucine_biosynthesis_IV	-0.23029	0.0535619	11	11	0.00261745	0.0132263
Time	L-lysine_biosynthesis_III	-0.246913	0.0561034	11	11	0.00228362	0.0132263
Time	L-lysine_biosynthesis_VI	-0.248368	0.0567651	11	11	0.00236344	0.0132263
Time	L-ornithine_biosynthesis_I	-0.279864	0.0683386	11	11	0.00346035	0.0132263
Time	L-valine_biosynthesis	-0.25138	0.0607046	11	11	0.00324879	0.0132263
Time	methylerythritol_phosphate_pathway_I	-0.272296	0.0617491	11	11	0.00225727	0.0132263
Time	methylerythritol_phosphate_pathway_II	-0.272296	0.0617491	11	11	0.00225727	0.0132263
Time	N10-formyl-tetrahydrofolate_biosynthesis	-0.248669	0.060056	11	11	0.00325064	0.0132263
Time	NAD_de_novo_biosynthesis_I_(from_aspartate)	-0.294335	0.0677499	11	11	0.00246365	0.0132263
Time	NAD_salvage_pathway_I_(PNC_VI_cycle)	-0.281699	0.0643755	11	11	0.00236178	0.0132263
Time	pentose_phosphate_pathway	-0.263262	0.0592925	11	11	0.00216776	0.0132263
Time	pentose_phosphate_pathway_(non-oxidative_branch)	-0.221872	0.0482375	11	11	0.00175642	0.0132263
Time	peptidoglycan_biosynthesis_I_(meso-diaminopimelate_containing)	-0.258564	0.0595767	11	11	0.00247833	0.0132263
Time	peptidoglycan_biosynthesis_III_(mycobacteria)	-0.265138	0.0607281	11	11	0.00239333	0.0132263
Time	phosphatidylglycerol_biosynthesis_I_(plastidic)	-0.234593	0.0570725	11	11	0.00338862	0.0132263
Time	phosphatidylglycerol_biosynthesis_II_(non-plastidic)	-0.234593	0.0570725	11	11	0.00338862	0.0132263
Time	phosphopantothenate_biosynthesis_I	-0.28233	0.0674911	11	11	0.00306606	0.0132263
Time	polyisoprenoid_biosynthesis_(E._coli)	-0.281964	0.0682453	11	11	0.00329107	0.0132263
Time	pyrimidine_deoxyribonucleosides_salvage	-0.299127	0.0698372	11	11	0.00267588	0.0132263
Time	pyruvate_fermentation_to_acetate_and_lactate_II	-0.248776	0.0497586	11	11	0.00105326	0.0132263
Time	pyruvate_fermentation_to_butanoate	0.320015	0.0694704	11	5	0.00174061	0.0132263
Time	S-adenosyl-L-methionine_cycle_I	-0.282483	0.0648078	11	11	0.0024166	0.0132263
Time	starch_degradation_V	-0.315407	0.0726626	11	11	0.00247604	0.0132263
Time	superpathway_of_5-aminoimidazole_ribonucleotide_biosynthesis	-0.254366	0.0613729	11	11	0.00323287	0.0132263
Time	superpathway_of_adenosine_nucleotides_de_novo_biosynthesis_I	-0.246811	0.0598098	11	11	0.00331392	0.0132263
Time	superpathway_of_adenosine_nucleotides_de_novo_biosynthesis_II	-0.251152	0.060846	11	11	0.00330905	0.0132263
Time	superpathway_of_aromatic_amino_acid_biosynthesis	-0.220216	0.0520474	11	11	0.00287223	0.0132263
Time	superpathway_of_beta-D-glucuronosides_degradation	-0.263122	0.0576363	11	11	0.0018373	0.0132263
Time	superpathway_of_branched_chain_amino_acid_biosynthesis	-0.251426	0.0617424	11	11	0.00357262	0.0132263
Time	superpathway_of_chorismate_metabolism	0.361773	0.0803012	11	8	0.00198837	0.0132263
Time	superpathway_of_Clostridium_acetobutylicum_acidogenic_fermentation	0.302252	0.0663258	11	8	0.00185703	0.0132263
Time	superpathway_of_coenzyme_A_biosynthesis_I_(bacteria)	-0.274527	0.0635787	11	11	0.00255327	0.0132263
Time	superpathway_of_geranylgeranyl_diphosphate_biosynthesis_II_(via_MEP)	-0.271281	0.0624444	11	11	0.00246388	0.0132263
Time	superpathway_of_glucose_and_xylose_degradation	-0.240569	0.0521514	11	11	0.00172615	0.0132263
Time	superpathway_of_guanosine_nucleotides_de_novo_biosynthesis_I	-0.250645	0.0600566	11	11	0.00310723	0.0132263
Time	superpathway_of_guanosine_nucleotides_de_novo_biosynthesis_II	-0.248798	0.0586384	11	11	0.00282621	0.0132263
Time	superpathway_of_hexuronide_and_hexuronate_degradation	-0.261553	0.057635	11	11	0.00190395	0.0132263
Time	superpathway_of_L-aspartate_and_L-asparagine_biosynthesis	-0.308694	0.0740358	11	11	0.00312414	0.0132263
Time	superpathway_of_L-isoleucine_biosynthesis_I	-0.260078	0.0611143	11	11	0.00277795	0.0132263
Time	superpathway_of_L-serine_and_glycine_biosynthesis_I	-0.260097	0.0587723	11	11	0.00221022	0.0132263
Time	superpathway_of_L-threonine_biosynthesis	-0.266192	0.0610489	11	11	0.00241168	0.0132263
Time	superpathway_of_phospholipid_biosynthesis_I_(bacteria)	-0.237051	0.0571839	11	11	0.00322928	0.0132263
Time	superpathway_of_purine_nucleotides_de_novo_biosynthesis_I	-0.257009	0.0610995	11	11	0.0029704	0.0132263
Time	superpathway_of_purine_nucleotides_de_novo_biosynthesis_II	-0.255639	0.0602351	11	11	0.00282199	0.0132263
Time	superpathway_of_pyridoxal_5_-phosphate_biosynthesis_and_salvage	-0.29084	0.0698756	11	11	0.00315545	0.0132263
Time	superpathway_of_pyrimidine_nucleobases_salvage	-0.254001	0.0621209	11	11	0.0034913	0.0132263
Time	superpathway_of_pyrimidine_ribonucleosides_salvage	-0.262838	0.0620423	11	11	0.0028513	0.0132263
Time	superpathway_of_pyrimidine_ribonucleotides_de_novo_biosynthesis	-0.255054	0.0603725	11	11	0.00289733	0.0132263
Time	superpathway_of_UDP-glucose-derived_O-antigen_building_blocks_biosynthesis	-0.208688	0.043845	11	11	0.0014274	0.0132263
Time	superpathway_of_UDP-N-acetylglucosamine-derived_O-antigen_building_blocks_biosynthesis	-0.328294	0.0739759	11	11	0.00217417	0.0132263
Time	TCA_cycle_V_(2-oxoglutarate:ferredoxin_oxidoreductase)	-0.283077	0.0683827	11	11	0.00325515	0.0132263
Time	TCA_cycle_VIII_(helicobacter)	0.619165	0.133116	11	6	0.00164188	0.0132263
Time	tRNA_charging	-0.254743	0.0610371	11	11	0.00310687	0.0132263
Time	UDP-N-acetylmuramoyl-pentapeptide_biosynthesis_I_(meso-diaminopimelate_containing)	-0.258605	0.0591346	11	11	0.00237042	0.0132263
Time	UDP-N-acetylmuramoyl-pentapeptide_biosynthesis_II_(lysine-containing)	-0.263664	0.05863	11	11	0.00200984	0.0132263
Time	UMP_biosynthesis_I	-0.259243	0.0614497	11	11	0.00292066	0.0132263
Time	colanic_acid_building_blocks_biosynthesis	-0.212652	0.0528512	11	11	0.00382195	0.0134366
Time	L-isoleucine_biosynthesis_III	-0.252129	0.0626124	11	11	0.00380482	0.0134366
Time	superpathway_of_L-methionine_biosynthesis_(transsulfuration)	0.367699	0.0912681	11	11	0.00379447	0.0134366
Time	superpathway_of_tetrahydrofolate_biosynthesis_and_salvage	-0.264776	0.0654772	11	11	0.00371615	0.0134366
Time	TCA_cycle_I_(prokaryotic)	-0.276609	0.0690293	11	11	0.00391069	0.0136419
Time	L-histidine_degradation_I	-0.30309	0.0761938	11	11	0.00407376	0.0141015
Time	superpathway_of_tetrahydrofolate_biosynthesis	-0.260079	0.0657747	11	11	0.00421179	0.014468
Time	adenosylcobalamin_biosynthesis_from_adenosylcobinamide-GDP_I	-0.262837	0.0672073	11	11	0.00447578	0.0145949
Time	pyrimidine_deoxyribonucleotide_phosphorylation	-0.240205	0.0613873	11	11	0.00446248	0.0145949
Time	superpathway_of_pyrimidine_deoxyribonucleoside_salvage	-0.228163	0.0581646	11	11	0.00440157	0.0145949
Time	thiazole_biosynthesis_I_(facultative_anaerobic_bacteria)	-0.293237	0.0748965	11	11	0.00444815	0.0145949
Time	beta-(1,4)-mannan_degradation	-0.343953	0.0893579	11	11	0.00488334	0.0146375
Time	D-galacturonate_degradation_I	-0.249426	0.0646172	11	11	0.00480857	0.0146375
Time	queuosine_biosynthesis	-0.288616	0.0741018	11	11	0.00457778	0.0146375
Time	superpathway_of_adenosylcobalamin_salvage_from_cobinamide_II	-0.262886	0.0678432	11	11	0.00470855	0.0146375
Time	superpathway_of_GDP-mannose-derived_O-antigen_building_blocks_biosynthesis	-0.318694	0.0818692	11	11	0.00459155	0.0146375
Time	superpathway_of_S-adenosyl-L-methionine_biosynthesis	0.437529	0.113049	11	11	0.00473963	0.0146375
Time	superpathway_of_thiamine_diphosphate_biosynthesis_I	-0.289332	0.0751319	11	11	0.00487067	0.0146375
Time	thiamine_salvage_II	-0.282144	0.0730357	11	11	0.00478788	0.0146375
Time	6-hydroxymethyl-dihydropterin_diphosphate_biosynthesis_III_(Chlamydia)	-0.300181	0.0783276	11	11	0.00500097	0.0148055
Time	superpathway_of_adenosylcobalamin_salvage_from_cobinamide_I	-0.259635	0.068237	11	11	0.00520024	0.0150563
Time	L-tryptophan_biosynthesis	-0.262175	0.0691338	11	11	0.00529456	0.0150794
Time	preQ0_biosynthesis	-0.294801	0.0776638	11	11	0.00526764	0.0150794
Time	lipid_IVA_biosynthesis	-0.305183	0.0807957	11	11	0.00540964	0.0153103
Time	cob(II)yrinate_a,c-diamide_biosynthesis_I_(early_cobalt_insertion)	0.176999	0.0469325	11	10	0.00545509	0.0153425
Time	(S)-propane-1,2-diol_degradation	0.563778	0.152186	11	6	0.00600334	0.0153494
Time	4-deoxy-L-threo-hex-4-enopyranuronate_degradation	-0.262845	0.0705259	11	11	0.00581326	0.0153494
Time	6-hydroxymethyl-dihydropterin_diphosphate_biosynthesis_I	-0.290638	0.0784006	11	11	0.00598129	0.0153494
Time	CMP-3-deoxy-D-manno-octulosonate_biosynthesis	-0.295747	0.0793761	11	11	0.00582192	0.0153494
Time	glucose_and_glucose-1-phosphate_degradation	0.519138	0.139596	11	6	0.00588106	0.0153494
Time	L-methionine_biosynthesis_I	0.49334	0.131314	11	8	0.00556857	0.0153494
Time	O-antigen_building_blocks_biosynthesis_(E._coli)	-0.208265	0.056039	11	11	0.00590158	0.0153494
Time	superpathway_of_demethylmenaquinol-6_biosynthesis_I	0.359889	0.0963775	11	7	0.00575333	0.0153494
Time	superpathway_of_demethylmenaquinol-9_biosynthesis	0.359889	0.0963775	11	7	0.00575333	0.0153494
Time	superpathway_of_menaquinol-10_biosynthesis	0.315582	0.0848328	11	9	0.005871	0.0153494
Time	superpathway_of_menaquinol-6_biosynthesis_I	0.315582	0.0848328	11	9	0.005871	0.0153494
Time	superpathway_of_menaquinol-9_biosynthesis	0.315582	0.0848328	11	9	0.005871	0.0153494
Time	Kdo_transfer_to_lipid_IVA_III_(Chlamydia)	-0.30109	0.0817148	11	11	0.00617768	0.0155305
Time	superpathway_of_L-methionine_biosynthesis_(by_sulfhydrylation)	0.344232	0.0933279	11	11	0.00614421	0.0155305
Time	TCA_cycle_VII_(acetate-producers)	0.404578	0.110002	11	6	0.00623788	0.0155358
Time	glycogen_biosynthesis_I_(from_ADP-D-Glucose)	-0.235492	0.0645045	11	11	0.00648704	0.0155503
Time	superpathway_of_L-tyrosine_biosynthesis	0.139892	0.0383291	11	11	0.00649656	0.0155503
Time	pyridoxal_5_-phosphate_biosynthesis_I	-0.316624	0.08691	11	11	0.00655925	0.0156173
Time	superpathway_of_N-acetylglucosamine,_N-acetylmannosamine_and_N-acetylneuraminate_degradation	-0.141497	0.0391968	11	11	0.00688239	0.0162246
Time	superpathway_of_L-phenylalanine_biosynthesis	0.139595	0.0387755	11	11	0.00698137	0.0163626
Time	L-rhamnose_degradation_I	-0.312679	0.0875111	11	11	0.0072617	0.0165876
Time	pyruvate_fermentation_to_isobutanol_(engineered)	-0.211602	0.0594829	11	11	0.00742917	0.0167996
Time	TCA_cycle_IV_(2-oxoglutarate_decarboxylase)	0.325283	0.0916584	11	11	0.00752193	0.0169244
Time	pyruvate_fermentation_to_propanoate_I	-0.295016	0.0848177	11	11	0.00834123	0.0183998
Time	partial_TCA_cycle_(obligate_autotrophs)	-0.262888	0.0756857	11	11	0.00840045	0.01844
Time	myo-,_chiro-_and_scyllo-inositol_degradation	-0.26727	0.0775534	11	11	0.00874277	0.0188756
Time	pyrimidine_deoxyribonucleotides_de_novo_biosynthesis_I	-0.193542	0.0565699	11	11	0.00907063	0.019278
Time	GDP-mannose_biosynthesis	-0.268944	0.0792414	11	11	0.0094441	0.0197041
Time	superpathway_of_glycolysis,_pyruvate_dehydrogenase,_TCA,_and_glyoxylate_bypass	0.409693	0.120747	11	9	0.00945799	0.0197041
Time	peptidoglycan_maturation_(meso-diaminopimelate_containing)	-0.271986	0.0804228	11	11	0.00961385	0.0197787
Time	pyrimidine_deoxyribonucleotides_de_novo_biosynthesis_II	-0.189775	0.0564878	11	11	0.00993807	0.0199589
Time	superpathway_of_pyrimidine_deoxyribonucleotides_de_novo_biosynthesis_(E._coli)	-0.188309	0.0563011	11	11	0.0101604	0.0201418
Time	L-methionine_biosynthesis_III	0.449061	0.134873	11	9	0.0103919	0.0205103
Time	superpathway_of_glyoxylate_bypass_and_TCA	0.459531	0.140295	11	5	0.011264	0.0216616
Time	superpathway_of_sulfate_assimilation_and_cysteine_biosynthesis	-0.20704	0.0646628	11	11	0.0125776	0.0236817
Time	heme_b_biosynthesis_II_(anaerobic)	-0.139294	0.0438996	11	11	0.0131348	0.0244243
Time	glycerol_degradation_to_butanol	0.3799	0.124925	11	7	0.0160384	0.0288692
Time	L-arginine_biosynthesis_III_(via_N-acetyl-L-citrulline)	-0.164871	0.0544096	11	11	0.0163049	0.0292319
Time	peptidoglycan_biosynthesis_IV_(Enterococcus_faecium)	-0.180996	0.0598962	11	11	0.0165134	0.0293154
Time	superpathway_of_glycolysis_and_the_Entner-Doudoroff_pathway	0.120138	0.0401238	11	11	0.0172238	0.0300416
Time	chondroitin_sulfate_degradation_I_(bacterial)	-0.259781	0.0899333	11	11	0.0202428	0.0345048
Time	2-carboxy-1,4-naphthoquinol_biosynthesis	0.34915	0.121842	11	5	0.0209706	0.0355252
Time	superpathway_of_(Kdo)2-lipid_A_biosynthesis	0.312073	0.10948	11	9	0.0214627	0.0360822
Time	superpathway_of_phylloquinol_biosynthesis	0.341337	0.119862	11	7	0.0215533	0.0360822
Time	mixed_acid_fermentation	-0.149127	0.0536741	11	11	0.0239848	0.0393911
Time	D-galactose_degradation_I_(Leloir_pathway)	-0.18956	0.0685261	11	11	0.0244378	0.0399891
Time	superpathway_of_hexitol_degradation_(bacteria)	0.250764	0.094718	11	8	0.0293704	0.0477136
Time	nitrate_reduction_VI_(assimilatory)	-0.381101	0.144863	11	4	0.0301419	0.0486922
Time	aspartate_superpathway	0.124776	0.047958	11	11	0.0315309	0.0504944
Time	ADP-L-glycero-beta-D-manno-heptose_biosynthesis	0.232625	0.092751	11	6	0.0364811	0.0576017
Time	UDP-N-acetyl-D-glucosamine_biosynthesis_I	-0.144832	0.0589654	11	11	0.0395508	0.0617982
Time	adenosine_nucleotides_degradation_II	0.369591	0.160207	11	11	0.0499257	0.0730689
Time	purine_nucleotides_degradation_II_(aerobic)	0.171119	0.0742108	11	11	0.0500116	0.0730689
Time	superpathway_of_demethylmenaquinol-8_biosynthesis_I	0.253624	0.111301	11	10	0.0521758	0.0755436
Time	purine_ribonucleosides_degradation	-0.175139	0.077131	11	11	0.0528357	0.0762053
Time	dTDP-N-acetylthomosamine_biosynthesis	0.137282	0.0613748	11	11	0.0557043	0.0794062
Time	superpathway_of_polyamine_biosynthesis_I	0.124184	0.057757	11	8	0.0637638	0.0902317
Time	L-arginine_biosynthesis_IV_(archaebacteria)	-0.116953	0.0544466	11	11	0.0639702	0.0902402
Time	L-arginine_biosynthesis_I_(via_L-ornithine)	-0.115057	0.0544825	11	11	0.067681	0.0951558
Time	pyrimidine_deoxyribonucleotides_de_novo_biosynthesis_III	-0.172887	0.0819384	11	11	0.0678778	0.0951558
Time	superpathway_of_menaquinol-7_biosynthesis	0.200922	0.0954633	11	10	0.0684349	0.0956388
Time	superpathway_of_menaquinol-11_biosynthesis	0.219146	0.104823	11	10	0.0699481	0.0968512
Time	superpathway_of_menaquinol-12_biosynthesis	0.219146	0.104823	11	10	0.0699481	0.0968512
Time	superpathway_of_menaquinol-13_biosynthesis	0.219146	0.104823	11	10	0.0699481	0.0968512
Time	assimilatory_sulfate_reduction_I	-0.168401	0.0809318	11	11	0.0710299	0.0977476
Time	superpathway_of_sulfur_oxidation_(Acidianus_ambivalens)	-0.393122	0.202423	11	4	0.0880623	0.116897
Time	superpathway_of_menaquinol-8_biosynthesis_I	0.197851	0.102528	11	10	0.0897586	0.117759
Time	taxadiene_biosynthesis_(engineered)	0.191076	0.100568	11	10	0.0939718	0.122928
Time	superpathway_of_purine_deoxyribonucleosides_degradation	-0.135341	0.0714773	11	11	0.0949148	0.123802
Time	superpathway_of_pyrimidine_deoxyribonucleosides_degradation	-0.129158	0.0697505	11	11	0.101211	0.130596
Time	superpathway_of_L-lysine,_L-threonine_and_L-methionine_biosynthesis_I	0.071209	0.0389113	11	11	0.104631	0.134526
Time	superpathway_of_pyrimidine_deoxyribonucleotides_de_novo_biosynthesis	-0.103157	0.0577903	11	11	0.112088	0.142355
Time	hexitol_fermentation_to_lactate,_formate,_ethanol_and_acetate	0.303018	0.171831	11	2	0.115834	0.14642
Time	purine_nucleobases_degradation_I_(anaerobic)	0.177195	0.103565	11	11	0.125454	0.157254
Time	superpathway_of_arginine_and_polyamine_biosynthesis	0.0629634	0.0378839	11	11	0.135086	0.167683
Time	L-lysine_biosynthesis_I	-0.0808393	0.0504777	11	11	0.147938	0.181395
Time	poly(glycerol_phosphate)_wall_teichoic_acid_biosynthesis	0.0672238	0.0436903	11	4	0.162452	0.196514
Time	thiazole_biosynthesis_II_(aerobic_bacteria)	0.114028	0.0799627	11	6	0.191698	0.228818
Time	guanosine_nucleotides_degradation_III	0.163344	0.12091	11	11	0.213673	0.254373
Time	pyrimidine_deoxyribonucleotides_biosynthesis_from_CTP	-0.0854987	0.0672087	11	11	0.239054	0.281609
Time	L-arginine_biosynthesis_II_(acetyl_cycle)	-0.0703947	0.0571153	11	11	0.252752	0.296194
Time	sucrose_degradation_IV_(sucrose_phosphorylase)	-0.107364	0.0873908	11	11	0.254152	0.297061
Time	fucose_degradation	0.0797907	0.0677178	11	11	0.272542	0.316092
Time	L-glutamate_and_L-glutamine_biosynthesis	-0.115465	0.112982	11	11	0.336697	0.383936
Time	tetrapyrrole_biosynthesis_I_(from_glutamate)	-0.0575811	0.0563815	11	11	0.337011	0.383936
Time	acetylene_degradation	-0.0737183	0.076668	11	11	0.364445	0.413099
Time	pyrimidine_deoxyribonucleotides_de_novo_biosynthesis_IV	-0.0664959	0.0763671	11	10	0.409263	0.459273
Time	tetrapyrrole_biosynthesis_II_(from_glycine)	-0.0487199	0.0572792	11	11	0.419736	0.468688
Time	superpathway_of_N-acetylneuraminate_degradation	0.01951	0.0269999	11	11	0.490512	0.528063
Time	GDP-D-glycero-alpha-D-manno-heptose_biosynthesis	0.101826	0.149514	11	5	0.515066	0.549241
Time	superpathway_of_fucose_and_rhamnose_degradation	-0.0392381	0.0583338	11	11	0.520124	0.553323
Time	methanogenesis_from_acetate	-0.0598133	0.0905543	11	11	0.527475	0.55982
Time	palmitate_biosynthesis_II_(bacteria_and_plants)	-0.134351	0.222167	11	10	0.562116	0.591918
Time	superpathway_of_histidine,_purine,_and_pyrimidine_biosynthesis	-0.0192878	0.0331238	11	11	0.576407	0.603216
Time	superpathway_of_thiamine_diphosphate_biosynthesis_II	-0.0234017	0.0412729	11	11	0.586267	0.612112
Time	superpathway_of_L-alanine_biosynthesis	0.0264641	0.0488245	11	11	0.602567	0.626224
Time	reductive_TCA_cycle_I	0.0183233	0.0509809	11	11	0.728587	0.743456
Time	inosine-5_-phosphate_biosynthesis_III	0.0255537	0.0816294	11	6	0.762252	0.776048
Time	superpathway_of_L-tryptophan_biosynthesis	0.0193857	0.180556	11	7	0.917142	0.919184
