# Supplementary material for: Abiraterone acetate preferentially enriches for the gut commensal Akkermansia muciniphila in castrate-resistant prostate cancer patients
Source: Nat Commun. 2020 Sep 24;11:4822. doi: 10.1038/s41467-020-18649-5 (PMC7515896; doi:10.1038/s41467-020-18649-5)
Supplement: Supplementary file 10 — Supplementary Data 7 [file 41467_2020_18649_MOESM10_ESM.xlsx]

## Sheet: Supplementary_Data_7
# Supplementary Data 7. Read count table stratified by taxonomy for PICRUSt2 predicted bacterial metagenome of PC patient samples.
pathway_name	level_1	level_2	level_3	taxonomy	ADT+AA_PC_03_C1	ADT+AA_PC_04_C1	ADT+AA_PC_05_C1	ADT+AA_PC_07_C1	ADT+AA_PC_08_C1	ADT+AA_PC_09_C1	ADT+AA_PC_11_C1	ADT+AA_PC_13_C1	ADT+AA_PC_15_C1	ADT+AA_PC_18_C1	ADT+AA_PC_19_C1	ADT+AA_PC_41_C2	ADT+AA_PC_72_C1	ADT_PC_02_C0	ADT_PC_06_C0	ADT_PC_14_C0	ADT_PC_16_C0	ADT_PC_17_C2	ADT_PC_31_C0	ADT_PC_33_C0	ADT_PC_65_C0	ADT_PC_66_C0	ADT_PC_68_C0	ADT_PC_69_C0	ADT_PC_70_C0	ADT_PC_71_C0	ADT_PC_73_C0	ADT_PC_74_C0	ADT_PC_78_C0	ADT_PC_79_C1	ADT_PC_81_C1	ADT_PC_82_C1	CTRL_PC_26_C0	CTRL_PC_27_C0	CTRL_PC_28_C0	CTRL_PC_29_C0	CTRL_PC_30_C0	CTRL_PC_32_C0	CTRL_PC_34_C0	CTRL_PC_35_C0	CTRL_PC_36_C0	CTRL_PC_37_C0	CTRL_PC_38_C0	CTRL_PC_39_C0	CTRL_PC_40_C0
1CMET2-PWY	N10-formyl-tetrahydrofolate_biosynthesis	Cofactor,_Prosthetic_Group,_Electron_Carrier,_and_Vitamin_Biosynthesis	Biosynthesis	Bacteroidetes;Bacteroidia;Bacteroidales;Bacteroidaceae;Bacteroides	166	1123	1085	2051	2711	84	176	83	2643	537	434	604	86	154	110	959	108	1473	266	59	1925	1944	1452	861	196	1240	1244	41	94	2380	1761	1331	11	1668	1349	114	135	51	105	179	45	368	219	1912	145
1CMET2-PWY	N10-formyl-tetrahydrofolate_biosynthesis	Cofactor,_Prosthetic_Group,_Electron_Carrier,_and_Vitamin_Biosynthesis	Biosynthesis	Bacteroidetes;Bacteroidia;Bacteroidales;Bacteroidaceae;Bacteroides	83	1813	557	2686	2566	178	907	426	257	218	787	923	54	1636	117	514	12216	734	142	110	488	148	793	399	202	3056	1653	763	256	1749	1578	1270	43	632	1959	170	300	329	126	104	4417	708	153	1331	49
1CMET2-PWY	N10-formyl-tetrahydrofolate_biosynthesis	Cofactor,_Prosthetic_Group,_Electron_Carrier,_and_Vitamin_Biosynthesis	Biosynthesis	Bacteroidetes;Bacteroidia;Bacteroidales;Bacteroidaceae;Bacteroides	79	154	1039	102	79	366	64	1609	8290	0	161	94	133	172	81	45	3874	821	226	25	71	97	3290	89	38	50	156	21	505	1606	2402	865	14	1635	120	58	438	655	54	179	35	476	210	2049	54
1CMET2-PWY	N10-formyl-tetrahydrofolate_biosynthesis	Cofactor,_Prosthetic_Group,_Electron_Carrier,_and_Vitamin_Biosynthesis	Biosynthesis	Bacteroidetes;Bacteroidia;Bacteroidales;Prevotellaceae;Prevotella	0	85	3	0	0	89	62	44	1861	29	1171	0	11	24	18	0	11	101	0	0	25	0	13	20	0	93	0	6	0	8	0	23	0	336	0	21	0	0	99	0	0	0	0	0	0
1CMET2-PWY	N10-formyl-tetrahydrofolate_biosynthesis	Cofactor,_Prosthetic_Group,_Electron_Carrier,_and_Vitamin_Biosynthesis	Biosynthesis	Firmicutes;Clostridia;Clostridiales;Lachnospiraceae;NA	0	0	0	0	0	0	0	0	0	0	0	0	0	0	0	0	0	0	0	0	0	0	0	0	0	0	0	0	0	0	0	78	0	0	0	0	0	0	0	0	0	0	0	0	0
1CMET2-PWY	N10-formyl-tetrahydrofolate_biosynthesis	Cofactor,_Prosthetic_Group,_Electron_Carrier,_and_Vitamin_Biosynthesis	Biosynthesis	Actinobacteria;Actinobacteria;Actinomycetales;Actinomycetaceae;Actinomyces	0	3	0	0	4	0	0	0	0	0	0	0	0	0	0	0	0	0	0	0	0	0	0	0	0	0	3	0	0	0	0	0	0	0	0	38	0	0	0	0	0	0	0	0	0
1CMET2-PWY	N10-formyl-tetrahydrofolate_biosynthesis	Cofactor,_Prosthetic_Group,_Electron_Carrier,_and_Vitamin_Biosynthesis	Biosynthesis	Firmicutes;Negativicutes;Selenomonadales;Veillonellaceae;Negativicoccus	0	0	0	0	0	0	0	0	5	0	0	0	0	0	0	0	0	0	0	0	0	0	0	0	0	0	0	0	0	0	0	0	0	10	0	0	0	0	0	0	0	0	0	0	0
1CMET2-PWY	N10-formyl-tetrahydrofolate_biosynthesis	Cofactor,_Prosthetic_Group,_Electron_Carrier,_and_Vitamin_Biosynthesis	Biosynthesis	Firmicutes;Bacilli;Lactobacillales;Lactobacillaceae;Lactobacillus	0	0	0	0	0	0	0	0	0	0	0	0	0	0	0	0	0	0	0	0	0	0	0	0	0	0	0	0	0	0	0	0	0	0	0	0	0	0	0	0	0	0	0	0	0
1CMET2-PWY	N10-formyl-tetrahydrofolate_biosynthesis	Cofactor,_Prosthetic_Group,_Electron_Carrier,_and_Vitamin_Biosynthesis	Biosynthesis	Bacteroidetes;Bacteroidia;Bacteroidales;Prevotellaceae;Prevotella	0	0	0	0	0	0	0	0	0	0	0	0	0	0	0	0	0	0	88	0	0	0	0	0	0	0	0	0	0	0	0	0	0	0	0	0	0	0	0	0	0	0	0	0	0
1CMET2-PWY	N10-formyl-tetrahydrofolate_biosynthesis	Cofactor,_Prosthetic_Group,_Electron_Carrier,_and_Vitamin_Biosynthesis	Biosynthesis	Bacteroidetes;Bacteroidia;Bacteroidales;Porphyromonadaceae;Porphyromonas	0	8	0	394	0	8	0	16	206	0	115	5	12	0	0	4	47	13	0	0	0	19	35	0	0	5	18	0	0	13	26	42	2	10	0	0	0	0	32	8	0	90	0	55	0
1CMET2-PWY	N10-formyl-tetrahydrofolate_biosynthesis	Cofactor,_Prosthetic_Group,_Electron_Carrier,_and_Vitamin_Biosynthesis	Biosynthesis	Fusobacteria;Fusobacteriia;Fusobacteriales;Fusobacteriaceae;Fusobacterium	0	0	0	0	0	0	0	0	0	0	0	0	0	0	0	0	0	0	26	0	0	0	0	0	0	35	0	0	0	0	0	0	0	0	0	0	0	0	0	0	0	0	16	0	0
1CMET2-PWY	N10-formyl-tetrahydrofolate_biosynthesis	Cofactor,_Prosthetic_Group,_Electron_Carrier,_and_Vitamin_Biosynthesis	Biosynthesis	Firmicutes;Bacilli;Bacillales;Planococcaceae;Paenisporosarcina	0	0	0	0	0	0	0	0	0	0	0	0	0	0	0	0	0	0	0	0	0	0	0	0	0	0	0	0	0	0	0	0	0	0	0	0	0	0	0	0	0	0	0	0	0
1CMET2-PWY	N10-formyl-tetrahydrofolate_biosynthesis	Cofactor,_Prosthetic_Group,_Electron_Carrier,_and_Vitamin_Biosynthesis	Biosynthesis	Firmicutes;Clostridia;Clostridiales;Family_XIII;NA	0	0	0	0	0	0	0	0	0	0	0	0	0	0	17	0	0	0	0	0	0	0	0	0	30	0	0	0	0	0	0	0	0	0	0	0	0	0	0	0	0	0	0	0	0
1CMET2-PWY	N10-formyl-tetrahydrofolate_biosynthesis	Cofactor,_Prosthetic_Group,_Electron_Carrier,_and_Vitamin_Biosynthesis	Biosynthesis	Firmicutes;Clostridia;Clostridiales;Lachnospiraceae;NA	0	0	0	0	0	0	0	0	0	0	0	0	0	0	0	0	0	96	0	0	0	0	0	0	0	0	0	0	0	0	0	0	0	0	0	0	0	0	0	0	0	0	0	0	0
1CMET2-PWY	N10-formyl-tetrahydrofolate_biosynthesis	Cofactor,_Prosthetic_Group,_Electron_Carrier,_and_Vitamin_Biosynthesis	Biosynthesis	Firmicutes;Clostridia;Clostridiales;Lachnospiraceae;Fusicatenibacter	0	0	0	0	0	0	0	0	0	0	0	0	0	0	0	0	0	0	0	0	0	0	0	0	0	0	0	0	0	0	0	0	0	0	0	0	0	0	0	0	0	0	0	86	0
1CMET2-PWY	N10-formyl-tetrahydrofolate_biosynthesis	Cofactor,_Prosthetic_Group,_Electron_Carrier,_and_Vitamin_Biosynthesis	Biosynthesis	Firmicutes;Clostridia;Clostridiales;Lachnospiraceae;Coprococcus	0	0	0	0	0	0	0	0	9	0	0	0	0	20	25	0	31	0	157	46	8	37	480	0	11	0	0	0	99	56	25	4341	0	0	46	24	0	0	0	14	15	0	10	21	0
1CMET2-PWY	N10-formyl-tetrahydrofolate_biosynthesis	Cofactor,_Prosthetic_Group,_Electron_Carrier,_and_Vitamin_Biosynthesis	Biosynthesis	Firmicutes;Clostridia;Clostridiales;Ruminococcaceae;Ruminiclostridium	0	0	0	0	0	0	0	0	0	0	0	0	85	0	0	0	0	0	0	0	0	0	0	0	0	0	0	0	0	0	0	0	0	0	0	0	0	0	0	0	0	0	0	0	0
1CMET2-PWY	N10-formyl-tetrahydrofolate_biosynthesis	Cofactor,_Prosthetic_Group,_Electron_Carrier,_and_Vitamin_Biosynthesis	Biosynthesis	Firmicutes;Clostridia;Clostridiales;Ruminococcaceae;Ruminococcaceae_incertae_sedis	0	0	0	0	0	0	0	0	0	0	0	0	0	0	0	0	0	42	0	0	0	0	0	0	0	0	0	0	0	0	0	0	0	0	0	0	0	0	0	0	0	0	0	0	0
1CMET2-PWY	N10-formyl-tetrahydrofolate_biosynthesis	Cofactor,_Prosthetic_Group,_Electron_Carrier,_and_Vitamin_Biosynthesis	Biosynthesis	Firmicutes;Negativicutes;Selenomonadales;Veillonellaceae;Veillonella	0	0	0	0	0	0	0	0	0	73	0	0	0	0	0	0	0	0	0	0	0	0	0	0	0	0	0	0	0	0	0	0	0	0	0	0	0	0	0	0	0	0	0	0	0
1CMET2-PWY	N10-formyl-tetrahydrofolate_biosynthesis	Cofactor,_Prosthetic_Group,_Electron_Carrier,_and_Vitamin_Biosynthesis	Biosynthesis	Firmicutes;Clostridia;Clostridiales;Family_XIII;Family_XIII_AD3011_group	0	0	0	0	0	0	0	0	0	0	0	0	0	0	0	0	0	0	52	0	0	0	0	0	0	0	0	0	0	0	0	0	0	0	0	0	0	0	0	0	0	0	0	0	0
1CMET2-PWY	N10-formyl-tetrahydrofolate_biosynthesis	Cofactor,_Prosthetic_Group,_Electron_Carrier,_and_Vitamin_Biosynthesis	Biosynthesis	Bacteroidetes;Bacteroidia;Bacteroidales;Tannerellaceae;Parabacteroides	0	0	0	0	0	0	0	0	0	0	0	0	0	0	0	0	0	0	0	0	0	0	0	0	0	0	0	0	0	0	0	0	0	0	0	0	0	0	0	0	0	17	0	0	0
1CMET2-PWY	N10-formyl-tetrahydrofolate_biosynthesis	Cofactor,_Prosthetic_Group,_Electron_Carrier,_and_Vitamin_Biosynthesis	Biosynthesis	Firmicutes;Clostridia;Clostridiales;Lachnospiraceae;NA	0	0	0	0	0	0	0	0	0	0	0	0	0	0	0	0	0	0	0	0	0	0	0	0	0	0	0	0	0	0	0	0	0	0	0	0	0	0	0	0	0	0	0	0	0
1CMET2-PWY	N10-formyl-tetrahydrofolate_biosynthesis	Cofactor,_Prosthetic_Group,_Electron_Carrier,_and_Vitamin_Biosynthesis	Biosynthesis	Firmicutes;Clostridia;Clostridiales;Ruminococcaceae;Ruminococcaceae_incertae_sedis	0	0	0	0	0	0	0	0	0	0	0	0	63	0	0	0	0	0	0	0	0	0	0	0	0	0	0	0	0	0	0	0	0	0	0	0	0	0	0	0	0	0	0	0	0
1CMET2-PWY	N10-formyl-tetrahydrofolate_biosynthesis	Cofactor,_Prosthetic_Group,_Electron_Carrier,_and_Vitamin_Biosynthesis	Biosynthesis	Bacteroidetes;Bacteroidia;Bacteroidales;Bacteroidaceae;Bacteroides	0	0	0	1211	0	0	0	0	0	1272	0	0	0	0	0	0	0	0	0	0	0	0	0	1786	0	0	0	0	0	0	465	0	0	333	0	0	0	0	0	0	0	116	0	0	0
1CMET2-PWY	N10-formyl-tetrahydrofolate_biosynthesis	Cofactor,_Prosthetic_Group,_Electron_Carrier,_and_Vitamin_Biosynthesis	Biosynthesis	Firmicutes;Clostridia;Clostridiales;Family_XI;Anaerococcus	0	0	0	0	0	0	0	0	0	0	0	0	0	0	0	0	0	0	0	0	0	0	0	0	0	0	0	0	0	0	0	0	0	0	0	41	0	0	0	0	0	0	0	0	0
1CMET2-PWY	N10-formyl-tetrahydrofolate_biosynthesis	Cofactor,_Prosthetic_Group,_Electron_Carrier,_and_Vitamin_Biosynthesis	Biosynthesis	Bacteroidetes;Bacteroidia;Bacteroidales;Prevotellaceae;Prevotella	0	0	0	0	0	0	0	0	0	0	0	0	0	0	0	0	0	0	0	0	0	0	0	0	0	0	0	0	0	0	0	0	0	0	0	0	0	0	0	0	0	0	0	39	0
1CMET2-PWY	N10-formyl-tetrahydrofolate_biosynthesis	Cofactor,_Prosthetic_Group,_Electron_Carrier,_and_Vitamin_Biosynthesis	Biosynthesis	Firmicutes;Clostridia;Clostridiales;Lachnospiraceae;Lachnoclostridium	0	0	0	0	0	0	0	0	0	0	0	0	0	0	0	0	0	0	0	0	0	0	0	0	0	0	0	0	0	0	0	0	0	0	0	0	0	0	0	0	0	0	0	0	0
1CMET2-PWY	N10-formyl-tetrahydrofolate_biosynthesis	Cofactor,_Prosthetic_Group,_Electron_Carrier,_and_Vitamin_Biosynthesis	Biosynthesis	Firmicutes;Clostridia;Clostridiales;Lachnospiraceae;Blautia	0	0	0	0	0	0	0	0	0	0	0	103	0	0	0	0	0	0	0	0	0	0	0	0	0	0	0	0	0	0	0	0	0	0	0	0	0	0	0	0	0	0	0	0	0
1CMET2-PWY	N10-formyl-tetrahydrofolate_biosynthesis	Cofactor,_Prosthetic_Group,_Electron_Carrier,_and_Vitamin_Biosynthesis	Biosynthesis	Firmicutes;Clostridia;Clostridiales;Lachnospiraceae;Roseburia	0	0	0	0	0	0	0	0	0	0	0	0	0	0	0	0	0	80	0	0	0	0	0	0	0	0	0	0	0	0	0	0	0	0	0	0	0	0	0	0	0	0	0	0	0
1CMET2-PWY	N10-formyl-tetrahydrofolate_biosynthesis	Cofactor,_Prosthetic_Group,_Electron_Carrier,_and_Vitamin_Biosynthesis	Biosynthesis	Firmicutes;Clostridia;Clostridiales;Lachnospiraceae;Coprococcus	0	0	0	0	0	0	0	0	0	0	0	0	0	0	0	0	0	80	0	0	0	0	0	0	0	0	0	0	0	0	0	0	0	0	0	0	0	0	0	0	0	0	0	0	0
1CMET2-PWY	N10-formyl-tetrahydrofolate_biosynthesis	Cofactor,_Prosthetic_Group,_Electron_Carrier,_and_Vitamin_Biosynthesis	Biosynthesis	Firmicutes;Clostridia;Clostridiales;Lachnospiraceae;Coprococcus	34	497	0	20	83	267	0	54	53	152	60	42	0	19	23	109	18	292	242	32	221	11	431	37	30	0	238	54	118	33	136	280	0	209	0	14	84	30	11	98	0	96	88	22	50
1CMET2-PWY	N10-formyl-tetrahydrofolate_biosynthesis	Cofactor,_Prosthetic_Group,_Electron_Carrier,_and_Vitamin_Biosynthesis	Biosynthesis	Actinobacteria;Actinobacteria;Micrococcales;Microbacteriaceae;Pseudoclavibacter	0	0	0	0	0	0	0	0	0	0	0	0	0	0	0	0	0	0	0	0	0	0	0	0	0	0	0	0	0	0	0	0	0	0	0	0	11	0	0	0	0	0	0	0	0
1CMET2-PWY	N10-formyl-tetrahydrofolate_biosynthesis	Cofactor,_Prosthetic_Group,_Electron_Carrier,_and_Vitamin_Biosynthesis	Biosynthesis	Firmicutes;Clostridia;Clostridiales;Lachnospiraceae;Agathobacter	0	0	0	0	0	0	0	0	0	0	0	0	0	0	0	0	0	0	0	0	81	0	0	0	0	0	0	0	0	0	0	0	0	0	0	0	0	0	0	0	0	0	0	0	0
1CMET2-PWY	N10-formyl-tetrahydrofolate_biosynthesis	Cofactor,_Prosthetic_Group,_Electron_Carrier,_and_Vitamin_Biosynthesis	Biosynthesis	Firmicutes;Clostridia;Clostridiales;Lachnospiraceae;Lachnospiraceae_incertae_sedis	0	0	0	0	0	0	0	0	0	0	0	0	0	0	0	0	0	0	0	0	0	0	0	0	0	0	0	0	0	0	0	0	0	0	0	0	0	0	0	0	0	0	0	0	0
1CMET2-PWY	N10-formyl-tetrahydrofolate_biosynthesis	Cofactor,_Prosthetic_Group,_Electron_Carrier,_and_Vitamin_Biosynthesis	Biosynthesis	Firmicutes;Clostridia;Clostridiales;Lachnospiraceae;Shuttleworthia	0	0	0	0	0	0	0	0	0	0	57	0	0	0	0	0	0	0	0	0	0	0	0	13	0	0	0	0	0	0	0	0	0	0	0	0	0	0	0	0	0	0	0	0	0
1CMET2-PWY	N10-formyl-tetrahydrofolate_biosynthesis	Cofactor,_Prosthetic_Group,_Electron_Carrier,_and_Vitamin_Biosynthesis	Biosynthesis	Bacteroidetes;Bacteroidia;Bacteroidales;Prevotellaceae;Prevotella	0	0	0	0	0	0	0	0	0	0	0	0	0	0	0	0	0	0	0	0	0	0	0	0	0	0	0	0	0	0	0	0	0	0	0	0	0	0	0	0	0	14	0	0	0
1CMET2-PWY	N10-formyl-tetrahydrofolate_biosynthesis	Cofactor,_Prosthetic_Group,_Electron_Carrier,_and_Vitamin_Biosynthesis	Biosynthesis	Bacteroidetes;Bacteroidia;Bacteroidales;NA;NA	0	0	0	0	0	0	0	0	0	0	0	0	0	0	0	0	0	0	0	0	0	0	0	0	0	0	0	0	0	0	0	0	0	0	0	0	0	0	0	0	0	0	0	0	0
1CMET2-PWY	N10-formyl-tetrahydrofolate_biosynthesis	Cofactor,_Prosthetic_Group,_Electron_Carrier,_and_Vitamin_Biosynthesis	Biosynthesis	Bacteroidetes;Bacteroidia;Bacteroidales;Barnesiellaceae;Barnesiella	0	0	0	12	0	0	0	0	0	0	0	0	579	0	0	0	0	0	0	0	0	9	0	0	0	0	8	0	180	6	0	778	0	129	18	0	0	0	1	79	0	0	0	4	0
1CMET2-PWY	N10-formyl-tetrahydrofolate_biosynthesis	Cofactor,_Prosthetic_Group,_Electron_Carrier,_and_Vitamin_Biosynthesis	Biosynthesis	Firmicutes;Clostridia;Clostridiales;Lachnospiraceae;Lachnoclostridium	0	0	0	0	0	0	0	0	0	0	0	0	0	0	0	0	69	0	0	0	0	0	0	0	0	0	0	0	0	0	0	0	0	0	0	0	0	0	0	0	0	0	0	0	0
1CMET2-PWY	N10-formyl-tetrahydrofolate_biosynthesis	Cofactor,_Prosthetic_Group,_Electron_Carrier,_and_Vitamin_Biosynthesis	Biosynthesis	Proteobacteria;Gammaproteobacteria;Enterobacteriales;Enterobacteriaceae;Escherichia/Shigella	0	0	0	0	0	0	0	0	0	0	0	0	0	0	0	0	0	0	0	0	0	0	0	0	0	0	0	0	0	0	0	0	0	0	0	0	0	0	0	0	0	0	17	0	0
1CMET2-PWY	N10-formyl-tetrahydrofolate_biosynthesis	Cofactor,_Prosthetic_Group,_Electron_Carrier,_and_Vitamin_Biosynthesis	Biosynthesis	Firmicutes;Clostridia;Clostridiales;Lachnospiraceae;Agathobacter	0	0	0	0	0	0	0	0	0	0	0	0	0	0	0	0	0	0	0	0	0	0	0	0	0	0	0	0	0	0	0	0	0	0	0	0	0	0	0	0	0	0	0	0	0
1CMET2-PWY	N10-formyl-tetrahydrofolate_biosynthesis	Cofactor,_Prosthetic_Group,_Electron_Carrier,_and_Vitamin_Biosynthesis	Biosynthesis	Firmicutes;Clostridia;Clostridiales;Ruminococcaceae;Oscillospira	12	456	29	511	0	61	0	40	0	18	22	141	0	10	32	36	17	324	189	16	110	0	62	8	0	0	24	29	68	133	92	284	0	122	13	16	0	0	0	30	9	10	0	494	21
1CMET2-PWY	N10-formyl-tetrahydrofolate_biosynthesis	Cofactor,_Prosthetic_Group,_Electron_Carrier,_and_Vitamin_Biosynthesis	Biosynthesis	Firmicutes;Clostridia;Clostridiales;Ruminococcaceae;Faecalibacterium	0	0	0	0	0	0	0	58	0	0	0	0	0	0	0	0	0	0	0	0	0	0	0	0	0	0	0	0	0	0	0	0	0	0	0	0	0	0	0	0	0	0	0	0	0
1CMET2-PWY	N10-formyl-tetrahydrofolate_biosynthesis	Cofactor,_Prosthetic_Group,_Electron_Carrier,_and_Vitamin_Biosynthesis	Biosynthesis	Bacteroidetes;Bacteroidia;Bacteroidales;Tannerellaceae;Parabacteroides	0	0	0	0	0	0	0	0	0	0	0	0	0	0	0	0	0	0	19	0	0	0	0	0	0	0	0	0	0	0	0	0	0	0	0	0	0	0	0	0	0	0	0	0	0
1CMET2-PWY	N10-formyl-tetrahydrofolate_biosynthesis	Cofactor,_Prosthetic_Group,_Electron_Carrier,_and_Vitamin_Biosynthesis	Biosynthesis	Firmicutes;Clostridia;Clostridiales;Ruminococcaceae;Faecalibacterium	0	0	0	0	0	0	0	0	0	0	0	57	0	0	0	0	0	0	0	0	0	0	0	0	0	0	0	0	0	0	0	0	0	0	0	0	0	0	0	0	0	0	0	0	0
1CMET2-PWY	N10-formyl-tetrahydrofolate_biosynthesis	Cofactor,_Prosthetic_Group,_Electron_Carrier,_and_Vitamin_Biosynthesis	Biosynthesis	Bacteroidetes;Bacteroidia;Bacteroidales;Prevotellaceae;Prevotella	0	0	0	0	0	0	0	0	0	0	0	0	0	0	0	0	0	0	0	0	0	0	0	0	0	0	0	0	0	0	0	0	0	0	0	0	0	0	0	0	0	0	0	0	0
1CMET2-PWY	N10-formyl-tetrahydrofolate_biosynthesis	Cofactor,_Prosthetic_Group,_Electron_Carrier,_and_Vitamin_Biosynthesis	Biosynthesis	Bacteroidetes;Bacteroidia;Bacteroidales;Bacteroidaceae;Bacteroides	0	0	0	0	0	0	0	0	0	0	0	0	0	0	0	0	0	0	0	0	0	0	0	0	16	0	0	0	0	0	0	0	0	0	0	0	0	0	0	0	0	0	0	0	0
1CMET2-PWY	N10-formyl-tetrahydrofolate_biosynthesis	Cofactor,_Prosthetic_Group,_Electron_Carrier,_and_Vitamin_Biosynthesis	Biosynthesis	Firmicutes;Bacilli;Lactobacillales;Leuconostocaceae;Weissella	0	0	0	0	0	0	0	0	0	0	0	0	0	0	1	0	0	0	0	4	0	0	0	0	0	0	0	0	0	0	0	0	0	0	0	0	0	2	0	0	0	0	0	0	0
1CMET2-PWY	N10-formyl-tetrahydrofolate_biosynthesis	Cofactor,_Prosthetic_Group,_Electron_Carrier,_and_Vitamin_Biosynthesis	Biosynthesis	Proteobacteria;Alphaproteobacteria;Rhizobiales;Rhizobiaceae;Bartonella	0	14	0	3	10	0	0	0	8	0	0	0	0	0	0	0	0	6	9	0	8	0	13	11	7	0	0	0	0	0	9	0	0	8	0	0	0	0	0	0	4	0	7	0	0
1CMET2-PWY	N10-formyl-tetrahydrofolate_biosynthesis	Cofactor,_Prosthetic_Group,_Electron_Carrier,_and_Vitamin_Biosynthesis	Biosynthesis	Firmicutes;Clostridia;Clostridiales;Ruminococcaceae;Ruminococcus	0	0	0	0	0	0	0	0	0	0	0	0	0	0	0	0	0	0	0	0	0	0	0	0	0	0	0	0	0	0	0	0	0	0	0	0	0	0	0	0	0	0	0	0	0
1CMET2-PWY	N10-formyl-tetrahydrofolate_biosynthesis	Cofactor,_Prosthetic_Group,_Electron_Carrier,_and_Vitamin_Biosynthesis	Biosynthesis	Firmicutes;Clostridia;Clostridiales;Lachnospiraceae;Roseburia	0	0	0	0	0	0	0	0	0	0	0	0	0	0	0	0	0	0	0	0	0	0	0	0	0	0	0	0	0	0	0	0	0	0	0	0	0	0	0	0	0	0	0	0	0
1CMET2-PWY	N10-formyl-tetrahydrofolate_biosynthesis	Cofactor,_Prosthetic_Group,_Electron_Carrier,_and_Vitamin_Biosynthesis	Biosynthesis	Firmicutes;Clostridia;Clostridiales;Ruminococcaceae;Oscillospira	0	0	0	0	0	0	26	0	0	0	0	0	0	0	0	0	0	0	0	0	0	0	0	17	0	0	0	0	0	0	0	0	0	0	0	0	0	0	0	0	0	0	0	0	0
1CMET2-PWY	N10-formyl-tetrahydrofolate_biosynthesis	Cofactor,_Prosthetic_Group,_Electron_Carrier,_and_Vitamin_Biosynthesis	Biosynthesis	Tenericutes;Mollicutes;Mollicutes_RF39;NA;NA	0	0	0	0	0	0	0	0	0	0	0	0	0	0	0	0	0	0	0	0	0	0	0	0	0	0	0	0	0	0	0	0	0	0	0	0	0	0	0	0	0	0	0	0	0
1CMET2-PWY	N10-formyl-tetrahydrofolate_biosynthesis	Cofactor,_Prosthetic_Group,_Electron_Carrier,_and_Vitamin_Biosynthesis	Biosynthesis	Firmicutes;Clostridia;Clostridiales;Lachnospiraceae;Eisenbergiella	0	0	0	0	0	0	0	0	0	0	0	0	80	0	0	0	0	0	0	0	0	0	0	0	0	0	0	0	0	0	0	0	0	0	0	0	0	0	0	0	0	0	0	0	0
1CMET2-PWY	N10-formyl-tetrahydrofolate_biosynthesis	Cofactor,_Prosthetic_Group,_Electron_Carrier,_and_Vitamin_Biosynthesis	Biosynthesis	Bacteroidetes;Bacteroidia;Bacteroidales;NA;NA	0	0	0	0	0	0	0	0	0	0	0	0	0	0	0	0	0	0	0	0	0	0	0	0	0	0	0	18	0	0	0	0	0	0	0	0	0	0	0	0	0	0	0	0	0
1CMET2-PWY	N10-formyl-tetrahydrofolate_biosynthesis	Cofactor,_Prosthetic_Group,_Electron_Carrier,_and_Vitamin_Biosynthesis	Biosynthesis	Firmicutes;Clostridia;Clostridiales;Lachnospiraceae;NA	0	0	0	0	0	0	0	0	0	0	0	0	0	0	0	0	0	0	0	0	0	0	0	0	0	0	0	0	0	0	0	0	0	0	0	0	0	0	0	0	0	0	0	0	0
1CMET2-PWY	N10-formyl-tetrahydrofolate_biosynthesis	Cofactor,_Prosthetic_Group,_Electron_Carrier,_and_Vitamin_Biosynthesis	Biosynthesis	Firmicutes;Clostridia;Clostridiales;Ruminococcaceae;NA	0	0	0	0	0	0	0	0	0	0	0	0	0	0	0	0	0	0	0	0	0	0	0	0	0	0	0	0	0	0	0	0	0	0	0	0	0	0	0	0	0	0	0	0	0
1CMET2-PWY	N10-formyl-tetrahydrofolate_biosynthesis	Cofactor,_Prosthetic_Group,_Electron_Carrier,_and_Vitamin_Biosynthesis	Biosynthesis	Firmicutes;Clostridia;Clostridiales;Ruminococcaceae;Ruminococcaceae_incertae_sedis	0	0	0	0	0	0	0	0	0	0	0	0	0	0	0	0	0	0	0	0	0	0	0	0	0	0	0	0	0	0	0	0	0	0	0	0	0	0	0	0	0	0	0	0	0
1CMET2-PWY	N10-formyl-tetrahydrofolate_biosynthesis	Cofactor,_Prosthetic_Group,_Electron_Carrier,_and_Vitamin_Biosynthesis	Biosynthesis	Firmicutes;Clostridia;Clostridiales;Clostridiales_vadinBB60_group;NA	0	0	0	0	0	0	0	0	0	0	0	0	0	0	0	0	0	0	0	0	0	0	0	0	0	0	0	0	0	0	0	0	0	0	0	0	0	0	0	0	0	0	0	0	0
1CMET2-PWY	N10-formyl-tetrahydrofolate_biosynthesis	Cofactor,_Prosthetic_Group,_Electron_Carrier,_and_Vitamin_Biosynthesis	Biosynthesis	Proteobacteria;Gammaproteobacteria;Betaproteobacteriales;Burkholderiaceae;Sutterella	0	0	0	0	0	0	0	0	0	0	0	0	0	0	0	0	0	0	0	0	0	0	0	0	0	0	0	0	0	0	0	0	0	0	44	0	0	0	0	0	0	0	0	0	0
1CMET2-PWY	N10-formyl-tetrahydrofolate_biosynthesis	Cofactor,_Prosthetic_Group,_Electron_Carrier,_and_Vitamin_Biosynthesis	Biosynthesis	Firmicutes;Clostridia;Clostridiales;Lachnospiraceae;Coprococcus	0	0	0	0	0	0	0	0	0	0	0	0	0	0	0	0	0	0	0	0	0	0	0	0	0	0	0	0	0	0	0	0	0	0	0	0	0	0	0	0	0	0	0	0	0
1CMET2-PWY	N10-formyl-tetrahydrofolate_biosynthesis	Cofactor,_Prosthetic_Group,_Electron_Carrier,_and_Vitamin_Biosynthesis	Biosynthesis	Firmicutes;Clostridia;Clostridiales;Lachnospiraceae;Lachnoclostridium	0	0	0	0	0	0	0	0	0	0	0	0	0	0	0	0	0	0	0	0	0	0	0	0	0	0	0	0	0	0	0	0	0	0	0	0	0	0	0	0	0	0	0	0	0
1CMET2-PWY	N10-formyl-tetrahydrofolate_biosynthesis	Cofactor,_Prosthetic_Group,_Electron_Carrier,_and_Vitamin_Biosynthesis	Biosynthesis	Firmicutes;Clostridia;Clostridiales;Family_XIII;Mogibacterium	0	0	0	0	0	0	0	0	0	0	0	0	0	0	0	0	0	0	0	0	0	0	0	0	0	0	0	0	0	0	0	0	0	0	0	0	0	0	0	0	0	0	0	0	0
1CMET2-PWY	N10-formyl-tetrahydrofolate_biosynthesis	Cofactor,_Prosthetic_Group,_Electron_Carrier,_and_Vitamin_Biosynthesis	Biosynthesis	Firmicutes;Clostridia;Clostridiales;Lachnospiraceae;Lachnoclostridium	24	521	0	204	141	0	14	23	35	57	0	44	0	0	0	75	352	210	47	38	616	146	343	58	31	22	195	0	54	204	103	70	0	121	19	25	0	28	0	43	44	31	86	14	40
1CMET2-PWY	N10-formyl-tetrahydrofolate_biosynthesis	Cofactor,_Prosthetic_Group,_Electron_Carrier,_and_Vitamin_Biosynthesis	Biosynthesis	Firmicutes;Clostridia;Clostridiales;Ruminococcaceae;Subdoligranulum	0	0	0	0	0	0	0	0	0	0	0	0	0	0	0	0	0	0	0	0	0	0	0	0	0	0	0	0	0	0	0	0	0	0	0	0	0	0	0	0	0	0	0	0	0
1CMET2-PWY	N10-formyl-tetrahydrofolate_biosynthesis	Cofactor,_Prosthetic_Group,_Electron_Carrier,_and_Vitamin_Biosynthesis	Biosynthesis	Bacteroidetes;Bacteroidia;Bacteroidales;Prevotellaceae;Prevotella	0	0	0	0	0	0	0	0	0	0	0	0	0	0	0	0	0	0	0	0	0	0	0	0	0	0	0	0	0	0	0	0	0	0	0	0	0	0	0	0	0	0	0	0	0
1CMET2-PWY	N10-formyl-tetrahydrofolate_biosynthesis	Cofactor,_Prosthetic_Group,_Electron_Carrier,_and_Vitamin_Biosynthesis	Biosynthesis	Firmicutes;Clostridia;Clostridiales;Lachnospiraceae;Agathobacter	0	0	0	0	0	0	0	0	0	0	0	0	0	0	0	0	0	0	0	0	0	0	0	0	0	0	0	0	0	0	0	0	0	0	0	0	0	0	0	0	0	0	0	0	0
1CMET2-PWY	N10-formyl-tetrahydrofolate_biosynthesis	Cofactor,_Prosthetic_Group,_Electron_Carrier,_and_Vitamin_Biosynthesis	Biosynthesis	Firmicutes;Clostridia;Clostridiales;Ruminococcaceae;Faecalibacterium	0	0	0	0	0	0	0	0	0	0	0	0	0	0	0	0	0	0	0	0	0	0	0	0	0	0	0	0	0	0	0	0	0	0	0	0	0	0	0	0	0	0	0	0	0
1CMET2-PWY	N10-formyl-tetrahydrofolate_biosynthesis	Cofactor,_Prosthetic_Group,_Electron_Carrier,_and_Vitamin_Biosynthesis	Biosynthesis	Firmicutes;Clostridia;Clostridiales;Lachnospiraceae;Agathobacter	218	2354	811	2660	1887	165	128	895	291	1311	97	284	206	150	174	318	176	1808	822	103	407	141	385	1284	128	355	1117	466	669	3240	380	651	59	1297	329	186	700	285	0	676	109	1443	250	1244	113
1CMET2-PWY	N10-formyl-tetrahydrofolate_biosynthesis	Cofactor,_Prosthetic_Group,_Electron_Carrier,_and_Vitamin_Biosynthesis	Biosynthesis	Firmicutes;Bacilli;Lactobacillales;Lactobacillaceae;Lactobacillus	0	0	0	0	0	0	0	0	0	0	0	0	0	9	18	0	17	0	0	150	0	12	29	0	0	0	0	0	4895	0	0	26	0	0	17	16	0	58	0	0	0	0	0	18	0
1CMET2-PWY	N10-formyl-tetrahydrofolate_biosynthesis	Cofactor,_Prosthetic_Group,_Electron_Carrier,_and_Vitamin_Biosynthesis	Biosynthesis	Firmicutes;Clostridia;Clostridiales;Ruminococcaceae;Ruminiclostridium	0	0	0	0	0	0	15	0	0	0	0	0	48	0	0	0	0	0	0	0	0	0	0	0	0	0	0	0	0	0	0	0	0	0	0	0	0	0	0	0	0	0	0	0	0
1CMET2-PWY	N10-formyl-tetrahydrofolate_biosynthesis	Cofactor,_Prosthetic_Group,_Electron_Carrier,_and_Vitamin_Biosynthesis	Biosynthesis	Firmicutes;Clostridia;Clostridiales;Ruminococcaceae;Oscillospira	0	0	0	0	0	0	0	0	0	0	0	0	0	0	0	0	0	0	0	0	0	0	0	0	0	0	0	0	0	0	0	0	0	0	68	0	0	0	0	0	0	0	0	0	0
1CMET2-PWY	N10-formyl-tetrahydrofolate_biosynthesis	Cofactor,_Prosthetic_Group,_Electron_Carrier,_and_Vitamin_Biosynthesis	Biosynthesis	Firmicutes;Bacilli;Lactobacillales;Streptococcaceae;Streptococcus	0	0	0	0	0	0	0	0	0	0	0	0	0	0	0	0	0	0	0	0	0	0	0	0	0	0	0	0	0	0	0	0	0	0	0	13	0	0	0	0	0	0	0	0	0
1CMET2-PWY	N10-formyl-tetrahydrofolate_biosynthesis	Cofactor,_Prosthetic_Group,_Electron_Carrier,_and_Vitamin_Biosynthesis	Biosynthesis	Firmicutes;Clostridia;Clostridiales;Ruminococcaceae;Ruminococcaceae_incertae_sedis	0	0	0	0	0	0	0	0	0	0	0	0	0	0	0	0	0	0	50	0	0	0	0	0	0	0	0	0	0	0	0	0	0	0	0	0	0	0	0	0	0	0	0	0	0
1CMET2-PWY	N10-formyl-tetrahydrofolate_biosynthesis	Cofactor,_Prosthetic_Group,_Electron_Carrier,_and_Vitamin_Biosynthesis	Biosynthesis	Firmicutes;Clostridia;Clostridiales;Lachnospiraceae;Dorea	40	108	69	699	112	43	0	50	107	33	90	57	18	23	19	51	15	910	144	13	465	19	435	36	38	0	30	13	32	22	87	165	6	92	23	77	68	32	14	71	32	60	49	0	62
1CMET2-PWY	N10-formyl-tetrahydrofolate_biosynthesis	Cofactor,_Prosthetic_Group,_Electron_Carrier,_and_Vitamin_Biosynthesis	Biosynthesis	Firmicutes;Clostridia;Clostridiales;Ruminococcaceae;Oscillibacter	0	0	0	0	0	0	0	0	0	0	0	22	0	0	0	0	0	0	27	0	0	0	0	0	0	0	0	0	0	0	0	0	0	0	0	0	0	0	0	0	0	0	0	0	0
1CMET2-PWY	N10-formyl-tetrahydrofolate_biosynthesis	Cofactor,_Prosthetic_Group,_Electron_Carrier,_and_Vitamin_Biosynthesis	Biosynthesis	Fusobacteria;Fusobacteriia;Fusobacteriales;Fusobacteriaceae;Fusobacterium	0	0	0	0	0	0	0	0	0	0	0	0	0	0	0	0	0	0	0	0	0	0	0	0	0	0	0	0	0	0	0	0	0	0	0	0	0	0	0	11	0	0	0	0	0
1CMET2-PWY	N10-formyl-tetrahydrofolate_biosynthesis	Cofactor,_Prosthetic_Group,_Electron_Carrier,_and_Vitamin_Biosynthesis	Biosynthesis	Firmicutes;Clostridia;Clostridiales;Ruminococcaceae;CAG-352	0	0	0	0	0	0	0	0	0	0	0	58	0	0	0	0	0	0	0	0	0	0	0	0	0	0	0	0	0	0	0	0	0	0	0	0	0	0	0	0	0	0	0	0	0
1CMET2-PWY	N10-formyl-tetrahydrofolate_biosynthesis	Cofactor,_Prosthetic_Group,_Electron_Carrier,_and_Vitamin_Biosynthesis	Biosynthesis	Firmicutes;Clostridia;Clostridiales;Lachnospiraceae;Lachnospiraceae_incertae_sedis	0	0	0	0	0	0	0	0	0	0	0	0	0	0	0	0	0	0	28	0	0	0	0	0	0	0	0	0	0	0	0	0	0	0	0	0	37	0	0	0	0	0	0	0	0
1CMET2-PWY	N10-formyl-tetrahydrofolate_biosynthesis	Cofactor,_Prosthetic_Group,_Electron_Carrier,_and_Vitamin_Biosynthesis	Biosynthesis	Proteobacteria;Gammaproteobacteria;Betaproteobacteriales;Burkholderiaceae;Sutterella	0	0	0	10	0	0	174	0	0	0	15	0	0	1918	7	0	14	0	0	0	7	7	374	0	0	0	12	0	18	9	0	596	0	0	10	399	110	257	10	128	0	0	0	9	0
1CMET2-PWY	N10-formyl-tetrahydrofolate_biosynthesis	Cofactor,_Prosthetic_Group,_Electron_Carrier,_and_Vitamin_Biosynthesis	Biosynthesis	Firmicutes;Clostridia;Clostridiales;Lachnospiraceae;NA	0	0	0	0	0	0	0	0	0	0	0	0	0	0	0	0	0	0	0	0	0	0	0	0	0	0	0	0	0	0	0	0	0	0	0	0	0	0	0	0	0	0	0	0	0
1CMET2-PWY	N10-formyl-tetrahydrofolate_biosynthesis	Cofactor,_Prosthetic_Group,_Electron_Carrier,_and_Vitamin_Biosynthesis	Biosynthesis	Firmicutes;Clostridia;Clostridiales;Family_XI;Peptoniphilus	0	0	0	0	0	0	0	0	0	0	0	0	0	0	0	0	0	0	0	0	0	0	0	0	0	0	0	0	0	0	0	0	0	0	0	0	0	0	0	0	0	0	0	0	0
1CMET2-PWY	N10-formyl-tetrahydrofolate_biosynthesis	Cofactor,_Prosthetic_Group,_Electron_Carrier,_and_Vitamin_Biosynthesis	Biosynthesis	Firmicutes;Clostridia;Clostridiales;Family_XIII;NA	0	0	0	0	0	0	0	0	0	0	0	0	0	0	0	0	0	0	0	0	0	0	0	0	0	0	0	0	0	0	0	0	0	0	0	0	0	0	0	0	0	0	0	0	0
1CMET2-PWY	N10-formyl-tetrahydrofolate_biosynthesis	Cofactor,_Prosthetic_Group,_Electron_Carrier,_and_Vitamin_Biosynthesis	Biosynthesis	Firmicutes;Clostridia;Clostridiales;Lachnospiraceae;Ruminococcus	0	0	0	0	0	0	0	0	0	0	0	0	0	0	72	0	0	0	0	0	0	0	0	0	0	0	0	0	0	0	0	0	0	0	0	0	0	0	0	0	0	0	0	0	0
1CMET2-PWY	N10-formyl-tetrahydrofolate_biosynthesis	Cofactor,_Prosthetic_Group,_Electron_Carrier,_and_Vitamin_Biosynthesis	Biosynthesis	Firmicutes;Clostridia;Clostridiales;Lachnospiraceae;Sellimonas	0	0	0	0	0	0	0	0	0	0	0	0	11	0	0	0	5	0	0	0	0	0	0	0	0	0	0	0	0	0	0	0	0	0	0	0	0	0	0	0	0	0	0	0	0
1CMET2-PWY	N10-formyl-tetrahydrofolate_biosynthesis	Cofactor,_Prosthetic_Group,_Electron_Carrier,_and_Vitamin_Biosynthesis	Biosynthesis	Proteobacteria;Gammaproteobacteria;Betaproteobacteriales;Burkholderiaceae;Sutterella	9	0	0	3182	0	16	0	7	0	0	630	7	8	0	0	0	0	0	26	0	0	0	0	0	0	8	24	0	0	0	0	0	0	43	0	0	0	16	6	20	0	17	0	0	0
1CMET2-PWY	N10-formyl-tetrahydrofolate_biosynthesis	Cofactor,_Prosthetic_Group,_Electron_Carrier,_and_Vitamin_Biosynthesis	Biosynthesis	Firmicutes;Clostridia;Clostridiales;NA;NA	0	0	0	0	0	0	0	0	0	0	0	0	0	0	0	0	0	0	0	0	0	0	0	0	0	0	0	0	0	0	0	0	0	0	0	0	0	0	2	0	0	0	0	0	0
1CMET2-PWY	N10-formyl-tetrahydrofolate_biosynthesis	Cofactor,_Prosthetic_Group,_Electron_Carrier,_and_Vitamin_Biosynthesis	Biosynthesis	Firmicutes;Clostridia;Clostridiales;Ruminococcaceae;Subdoligranulum	0	0	0	0	0	0	0	0	0	0	0	0	0	0	0	0	0	0	0	0	0	0	0	0	0	0	0	0	0	0	0	0	0	0	0	0	0	0	0	0	0	0	0	0	0
1CMET2-PWY	N10-formyl-tetrahydrofolate_biosynthesis	Cofactor,_Prosthetic_Group,_Electron_Carrier,_and_Vitamin_Biosynthesis	Biosynthesis	Firmicutes;Clostridia;Clostridiales;Lachnospiraceae;Dorea	0	0	0	0	0	0	0	0	0	0	0	0	0	0	0	0	0	0	0	0	64	0	0	0	0	0	0	0	0	0	0	0	0	0	0	0	0	0	0	0	0	0	0	0	0
1CMET2-PWY	N10-formyl-tetrahydrofolate_biosynthesis	Cofactor,_Prosthetic_Group,_Electron_Carrier,_and_Vitamin_Biosynthesis	Biosynthesis	Firmicutes;Clostridia;Clostridiales;Lachnospiraceae;Lachnoclostridium	0	0	0	0	0	0	0	0	0	0	0	0	0	0	33	0	0	0	0	0	0	0	0	0	0	0	0	0	0	30	0	0	0	0	0	0	0	0	0	0	0	0	0	0	0
1CMET2-PWY	N10-formyl-tetrahydrofolate_biosynthesis	Cofactor,_Prosthetic_Group,_Electron_Carrier,_and_Vitamin_Biosynthesis	Biosynthesis	Firmicutes;Clostridia;Clostridiales;Family_XI;Ezakiella	15	26	5	20	5	4	3	10	105	6	23	33	5	3	0	4	4	28	4	0	8	34	61	3	5	11	12	21	11	7	62	23	2	0	2	6	241	56	0	5	2	9	4	28	12
1CMET2-PWY	N10-formyl-tetrahydrofolate_biosynthesis	Cofactor,_Prosthetic_Group,_Electron_Carrier,_and_Vitamin_Biosynthesis	Biosynthesis	Firmicutes;Clostridia;Clostridiales;Lachnospiraceae;Roseburia	0	0	0	0	0	0	0	0	0	0	51	0	0	0	0	0	0	0	0	0	0	0	0	0	0	0	0	0	0	0	0	13	0	0	0	0	0	0	0	0	0	0	0	0	0
1CMET2-PWY	N10-formyl-tetrahydrofolate_biosynthesis	Cofactor,_Prosthetic_Group,_Electron_Carrier,_and_Vitamin_Biosynthesis	Biosynthesis	Firmicutes;Clostridia;Clostridiales;Lachnospiraceae;NA	0	0	0	0	0	0	0	0	0	0	0	0	0	0	0	0	0	0	0	0	0	0	0	0	0	0	0	0	0	0	0	0	0	0	0	0	0	0	0	0	0	0	0	0	0
1CMET2-PWY	N10-formyl-tetrahydrofolate_biosynthesis	Cofactor,_Prosthetic_Group,_Electron_Carrier,_and_Vitamin_Biosynthesis	Biosynthesis	Firmicutes;Clostridia;Clostridiales;Lachnospiraceae;NA	0	0	0	0	0	0	0	0	0	0	0	0	0	0	0	0	0	0	62	0	0	0	0	0	0	0	0	0	0	0	0	0	0	0	0	0	0	0	0	0	0	0	0	0	0
1CMET2-PWY	N10-formyl-tetrahydrofolate_biosynthesis	Cofactor,_Prosthetic_Group,_Electron_Carrier,_and_Vitamin_Biosynthesis	Biosynthesis	Firmicutes;Bacilli;Lactobacillales;Lactobacillaceae;Pediococcus	0	0	0	0	0	0	0	0	0	0	0	0	0	0	0	0	0	0	0	0	0	0	0	0	0	0	0	0	0	0	0	0	0	0	0	0	0	0	0	0	0	0	22	0	0
1CMET2-PWY	N10-formyl-tetrahydrofolate_biosynthesis	Cofactor,_Prosthetic_Group,_Electron_Carrier,_and_Vitamin_Biosynthesis	Biosynthesis	Actinobacteria;Actinobacteria;Bifidobacteriales;Bifidobacteriaceae;Bifidobacterium	15	134	29	0	154	72	0	0	54	69	0	26	0	0	0	61	0	73	0	0	142	0	441	25	0	0	41	0	36	136	55	0	12	75	25	9	0	36	9	53	0	0	94	83	0
1CMET2-PWY	N10-formyl-tetrahydrofolate_biosynthesis	Cofactor,_Prosthetic_Group,_Electron_Carrier,_and_Vitamin_Biosynthesis	Biosynthesis	Firmicutes;Clostridia;Clostridiales;Lachnospiraceae;Ruminococcus	0	0	0	0	0	0	50	0	0	0	0	0	0	0	0	0	0	0	0	0	0	0	0	0	0	0	0	0	0	0	0	0	0	0	0	0	0	0	0	0	0	0	0	0	0
1CMET2-PWY	N10-formyl-tetrahydrofolate_biosynthesis	Cofactor,_Prosthetic_Group,_Electron_Carrier,_and_Vitamin_Biosynthesis	Biosynthesis	Firmicutes;Clostridia;Clostridiales;Ruminococcaceae;Subdoligranulum	0	0	0	0	0	0	0	0	0	0	0	0	0	0	0	0	0	0	46	0	0	0	0	0	0	0	0	0	0	0	0	0	0	0	0	0	0	0	0	0	0	0	0	0	0
1CMET2-PWY	N10-formyl-tetrahydrofolate_biosynthesis	Cofactor,_Prosthetic_Group,_Electron_Carrier,_and_Vitamin_Biosynthesis	Biosynthesis	Tenericutes;Mollicutes;Mollicutes_RF39;NA;NA	0	0	0	0	0	0	0	0	0	0	0	0	0	0	0	0	0	0	26	0	0	0	0	0	0	0	0	0	0	0	0	0	0	0	0	0	0	0	0	0	0	0	0	0	0
1CMET2-PWY	N10-formyl-tetrahydrofolate_biosynthesis	Cofactor,_Prosthetic_Group,_Electron_Carrier,_and_Vitamin_Biosynthesis	Biosynthesis	Firmicutes;Clostridia;Clostridiales;Lachnospiraceae;Dorea	0	0	0	0	0	0	0	0	0	0	0	0	0	0	0	0	0	0	0	0	0	0	0	0	0	0	0	0	0	0	0	0	0	0	0	0	0	0	0	0	0	0	0	0	0
1CMET2-PWY	N10-formyl-tetrahydrofolate_biosynthesis	Cofactor,_Prosthetic_Group,_Electron_Carrier,_and_Vitamin_Biosynthesis	Biosynthesis	Bacteroidetes;Bacteroidia;Bacteroidales;Prevotellaceae;Prevotella	0	0	0	0	0	76	0	111	692	0	0	0	0	0	0	0	0	0	0	0	0	0	0	0	800	0	20	0	41	0	0	0	0	0	0	0	0	0	0	0	0	3033	0	34	0
1CMET2-PWY	N10-formyl-tetrahydrofolate_biosynthesis	Cofactor,_Prosthetic_Group,_Electron_Carrier,_and_Vitamin_Biosynthesis	Biosynthesis	Proteobacteria;Gammaproteobacteria;Pseudomonadales;Pseudomonadaceae;Pseudomonas	0	0	0	0	0	0	0	0	0	0	0	0	0	0	0	0	0	0	0	0	0	0	0	0	0	0	0	0	0	0	0	0	0	0	0	0	0	0	0	0	0	0	0	0	0
1CMET2-PWY	N10-formyl-tetrahydrofolate_biosynthesis	Cofactor,_Prosthetic_Group,_Electron_Carrier,_and_Vitamin_Biosynthesis	Biosynthesis	Firmicutes;Clostridia;Clostridiales;Lachnospiraceae;Blautia	0	0	0	0	0	0	0	0	0	0	76	0	0	0	0	0	0	0	0	0	0	0	0	0	0	0	0	0	0	0	0	0	0	0	0	0	0	0	0	0	0	0	0	0	0
1CMET2-PWY	N10-formyl-tetrahydrofolate_biosynthesis	Cofactor,_Prosthetic_Group,_Electron_Carrier,_and_Vitamin_Biosynthesis	Biosynthesis	Bacteroidetes;Bacteroidia;Bacteroidales;Muribaculaceae;NA	0	0	0	0	0	0	0	0	0	0	0	0	0	0	0	0	0	0	0	0	0	0	0	0	0	0	0	0	0	0	0	0	0	0	0	0	0	0	0	0	0	15	0	0	0
1CMET2-PWY	N10-formyl-tetrahydrofolate_biosynthesis	Cofactor,_Prosthetic_Group,_Electron_Carrier,_and_Vitamin_Biosynthesis	Biosynthesis	Firmicutes;Clostridia;Clostridiales;Ruminococcaceae;Ruminococcaceae_incertae_sedis	0	0	0	0	0	0	0	0	0	0	0	0	0	0	0	0	0	0	0	0	0	0	0	0	0	0	0	0	0	0	0	0	0	0	0	0	0	0	0	0	0	0	0	0	0
1CMET2-PWY	N10-formyl-tetrahydrofolate_biosynthesis	Cofactor,_Prosthetic_Group,_Electron_Carrier,_and_Vitamin_Biosynthesis	Biosynthesis	Bacteroidetes;Bacteroidia;Bacteroidales;Muribaculaceae;NA	0	0	15	0	0	0	0	0	0	0	0	0	0	0	0	0	0	0	0	0	0	0	0	0	0	0	0	0	0	0	0	0	0	0	0	0	0	0	0	0	0	0	0	0	0
1CMET2-PWY	N10-formyl-tetrahydrofolate_biosynthesis	Cofactor,_Prosthetic_Group,_Electron_Carrier,_and_Vitamin_Biosynthesis	Biosynthesis	Firmicutes;Clostridia;Clostridiales;Ruminococcaceae;Ruminococcaceae_incertae_sedis	0	36	0	0	38	0	0	0	25	0	0	0	0	0	0	0	0	0	0	0	0	0	0	29	18	0	0	0	0	0	37	0	0	6037	22	0	0	0	0	0	39	0	18	0	0
1CMET2-PWY	N10-formyl-tetrahydrofolate_biosynthesis	Cofactor,_Prosthetic_Group,_Electron_Carrier,_and_Vitamin_Biosynthesis	Biosynthesis	Bacteroidetes;Bacteroidia;Bacteroidales;Prevotellaceae;Prevotella	0	0	0	0	0	0	0	0	0	0	0	0	0	0	0	0	0	0	0	0	0	0	0	0	0	0	0	0	0	0	0	0	0	0	0	0	0	0	0	0	0	0	0	0	0
1CMET2-PWY	N10-formyl-tetrahydrofolate_biosynthesis	Cofactor,_Prosthetic_Group,_Electron_Carrier,_and_Vitamin_Biosynthesis	Biosynthesis	Firmicutes;Clostridia;Clostridiales;Ruminococcaceae;Ruminococcaceae_incertae_sedis	0	0	0	0	0	0	0	0	0	0	0	0	0	0	0	0	0	0	0	0	0	0	0	0	0	0	0	0	0	0	0	0	0	0	0	0	0	0	0	43	0	0	0	0	0
1CMET2-PWY	N10-formyl-tetrahydrofolate_biosynthesis	Cofactor,_Prosthetic_Group,_Electron_Carrier,_and_Vitamin_Biosynthesis	Biosynthesis	Bacteroidetes;Bacteroidia;Bacteroidales;Prevotellaceae;Prevotella	0	0	0	0	0	0	0	0	0	0	0	0	0	0	0	0	0	0	0	0	0	0	0	0	0	0	0	0	0	0	0	0	0	0	0	0	0	0	0	0	0	0	0	0	0
1CMET2-PWY	N10-formyl-tetrahydrofolate_biosynthesis	Cofactor,_Prosthetic_Group,_Electron_Carrier,_and_Vitamin_Biosynthesis	Biosynthesis	Firmicutes;Bacilli;Lactobacillales;Carnobacteriaceae;Granulicatella	0	0	0	0	0	0	0	0	0	0	0	0	0	0	0	0	0	0	0	0	0	0	0	0	0	0	0	0	0	0	0	0	0	0	0	0	0	0	0	0	0	0	0	0	0
1CMET2-PWY	N10-formyl-tetrahydrofolate_biosynthesis	Cofactor,_Prosthetic_Group,_Electron_Carrier,_and_Vitamin_Biosynthesis	Biosynthesis	Actinobacteria;Actinobacteria;Actinomycetales;Actinomycetaceae;Actinomyces	0	0	0	0	0	0	0	0	0	0	0	0	0	0	0	0	0	0	0	0	0	0	0	0	0	0	0	0	0	0	13	0	0	0	0	0	0	0	0	0	0	0	0	0	0
1CMET2-PWY	N10-formyl-tetrahydrofolate_biosynthesis	Cofactor,_Prosthetic_Group,_Electron_Carrier,_and_Vitamin_Biosynthesis	Biosynthesis	Firmicutes;Clostridia;Clostridiales;Lachnospiraceae;Lachnospiraceae_incertae_sedis	36	0	0	0	99	0	0	810	0	99	0	0	0	0	0	0	0	112	100	0	56	0	42	1009	0	0	0	0	0	91	56	381	20	585	0	0	0	114	27	0	0	0	0	0	0
1CMET2-PWY	N10-formyl-tetrahydrofolate_biosynthesis	Cofactor,_Prosthetic_Group,_Electron_Carrier,_and_Vitamin_Biosynthesis	Biosynthesis	Bacteroidetes;Bacteroidia;Bacteroidales;Bacteroidaceae;Bacteroides	36	18	10	931	55	20	43	7	6	2101	9	12	19	15	13	11	32	8	86	10	0	13	25	292	3	10	16	8	32	34	8	198	5	171	21	16	10	6	7	14	0	179	4	36	4
1CMET2-PWY	N10-formyl-tetrahydrofolate_biosynthesis	Cofactor,_Prosthetic_Group,_Electron_Carrier,_and_Vitamin_Biosynthesis	Biosynthesis	Firmicutes;Erysipelotrichia;Erysipelotrichales;Erysipelotrichaceae;Ruminococcaceae_incertae_sedis	25	95	162	38	215	10	0	34	83	182	57	8	209	18	14	5	15	255	118	31	48	9	98	51	33	0	64	77	12	21	87	275	18	197	10	0	36	0	28	65	154	137	100	17	119
1CMET2-PWY	N10-formyl-tetrahydrofolate_biosynthesis	Cofactor,_Prosthetic_Group,_Electron_Carrier,_and_Vitamin_Biosynthesis	Biosynthesis	Firmicutes;Clostridia;Clostridiales;Lachnospiraceae;Fusicatenibacter	0	0	0	0	0	0	0	0	0	0	0	0	54	0	0	0	0	0	0	0	0	0	0	0	0	0	0	0	0	0	0	0	0	0	0	0	0	0	0	0	0	0	0	0	0
1CMET2-PWY	N10-formyl-tetrahydrofolate_biosynthesis	Cofactor,_Prosthetic_Group,_Electron_Carrier,_and_Vitamin_Biosynthesis	Biosynthesis	Bacteroidetes;Bacteroidia;Bacteroidales;Tannerellaceae;Parabacteroides	0	0	0	0	0	0	0	0	0	0	0	0	0	0	0	0	0	0	0	0	0	0	0	0	0	0	0	0	13	0	0	0	0	0	0	0	0	0	0	0	0	0	0	0	0
1CMET2-PWY	N10-formyl-tetrahydrofolate_biosynthesis	Cofactor,_Prosthetic_Group,_Electron_Carrier,_and_Vitamin_Biosynthesis	Biosynthesis	Firmicutes;Clostridia;Clostridiales;Ruminococcaceae;Ruminiclostridium	0	0	0	0	9	0	0	0	0	0	0	0	37	0	0	0	0	0	0	0	0	0	0	0	0	0	0	0	0	0	0	0	0	0	0	0	0	0	0	0	0	0	0	0	0
1CMET2-PWY	N10-formyl-tetrahydrofolate_biosynthesis	Cofactor,_Prosthetic_Group,_Electron_Carrier,_and_Vitamin_Biosynthesis	Biosynthesis	Bacteroidetes;Bacteroidia;Bacteroidales;Rikenellaceae;Rikenellaceae_RC9_gut_group	0	5117	0	0	12	22	10	0	9	0	0	0	0	0	0	0	29	7	7	0	9	0	12	0	0	0	0	0	0	0	14	0	0	11	0	0	0	0	0	0	0	0	0	0	0
1CMET2-PWY	N10-formyl-tetrahydrofolate_biosynthesis	Cofactor,_Prosthetic_Group,_Electron_Carrier,_and_Vitamin_Biosynthesis	Biosynthesis	Actinobacteria;Coriobacteriia;Coriobacteriales;Coriobacteriales_Incertae_Sedis;NA	0	6	0	0	0	0	0	0	0	0	0	0	0	0	0	0	0	0	0	0	0	0	0	0	0	0	0	0	0	3	0	0	0	7	0	0	0	0	0	0	0	0	0	0	0
1CMET2-PWY	N10-formyl-tetrahydrofolate_biosynthesis	Cofactor,_Prosthetic_Group,_Electron_Carrier,_and_Vitamin_Biosynthesis	Biosynthesis	Firmicutes;Clostridia;Clostridiales;Ruminococcaceae;NA	0	0	0	0	0	0	0	0	0	0	0	0	0	0	0	0	0	0	0	0	0	0	0	0	0	0	0	0	0	0	0	0	0	0	0	0	0	0	0	0	0	21	0	0	0
1CMET2-PWY	N10-formyl-tetrahydrofolate_biosynthesis	Cofactor,_Prosthetic_Group,_Electron_Carrier,_and_Vitamin_Biosynthesis	Biosynthesis	Firmicutes;Clostridia;Clostridiales;Ruminococcaceae;Subdoligranulum	0	0	0	0	0	0	0	0	0	0	0	0	0	0	0	0	0	0	0	0	0	0	0	0	0	0	0	0	0	0	0	0	0	0	0	0	0	0	0	0	0	0	0	0	0
1CMET2-PWY	N10-formyl-tetrahydrofolate_biosynthesis	Cofactor,_Prosthetic_Group,_Electron_Carrier,_and_Vitamin_Biosynthesis	Biosynthesis	Firmicutes;Clostridia;Clostridiales;Ruminococcaceae;Ruminococcaceae_incertae_sedis	13	256	0	338	40	9	0	46	10	0	681	56	10	8	0	64	11	11	104	0	0	0	92	294	10	7	15	126	142	16	0	60	0	179	8	10	0	69	0	15	7	57	0	5	0
1CMET2-PWY	N10-formyl-tetrahydrofolate_biosynthesis	Cofactor,_Prosthetic_Group,_Electron_Carrier,_and_Vitamin_Biosynthesis	Biosynthesis	Firmicutes;Clostridia;Clostridiales;Lachnospiraceae;Agathobacter	0	0	0	0	0	0	0	0	0	0	0	0	0	0	0	0	0	0	0	0	0	0	0	0	0	0	0	0	0	0	0	0	0	0	0	0	0	0	0	0	0	0	0	0	0
1CMET2-PWY	N10-formyl-tetrahydrofolate_biosynthesis	Cofactor,_Prosthetic_Group,_Electron_Carrier,_and_Vitamin_Biosynthesis	Biosynthesis	Bacteroidetes;Bacteroidia;Bacteroidales;Barnesiellaceae;Coprobacter	0	0	0	0	0	0	0	0	0	0	0	0	0	0	0	0	0	0	0	0	0	0	0	0	0	0	0	0	0	0	0	0	0	0	0	0	0	0	0	0	0	0	0	0	0
1CMET2-PWY	N10-formyl-tetrahydrofolate_biosynthesis	Cofactor,_Prosthetic_Group,_Electron_Carrier,_and_Vitamin_Biosynthesis	Biosynthesis	Firmicutes;Clostridia;Clostridiales;Ruminococcaceae;Ruminococcaceae_incertae_sedis	0	0	0	0	0	0	0	0	0	0	0	0	0	0	0	0	0	0	14	0	0	0	0	0	0	0	0	0	0	0	0	0	0	0	0	0	0	0	0	0	0	0	0	0	0
1CMET2-PWY	N10-formyl-tetrahydrofolate_biosynthesis	Cofactor,_Prosthetic_Group,_Electron_Carrier,_and_Vitamin_Biosynthesis	Biosynthesis	Firmicutes;Clostridia;Clostridiales;Lachnospiraceae;Lachnospiraceae_incertae_sedis	0	333	28	167	167	10	0	65	13	27	88	73	11	15	45	27	26	301	76	27	57	43	99	634	12	21	78	120	84	24	32	308	8	152	26	15	63	26	9	107	40	30	16	9	8
1CMET2-PWY	N10-formyl-tetrahydrofolate_biosynthesis	Cofactor,_Prosthetic_Group,_Electron_Carrier,_and_Vitamin_Biosynthesis	Biosynthesis	Firmicutes;Clostridia;Clostridiales;Peptostreptococcaceae;Clostridioides	0	0	0	0	0	0	36	0	0	0	0	0	0	0	0	0	0	0	0	0	0	0	0	0	0	0	0	0	0	0	0	0	0	0	0	0	0	0	0	0	0	0	0	0	0
1CMET2-PWY	N10-formyl-tetrahydrofolate_biosynthesis	Cofactor,_Prosthetic_Group,_Electron_Carrier,_and_Vitamin_Biosynthesis	Biosynthesis	Firmicutes;Clostridia;Clostridiales;Family_XI;Peptoniphilus	0	0	0	0	0	0	0	0	0	0	0	0	0	0	0	10	0	0	0	0	0	0	0	0	0	0	0	0	0	0	0	0	0	0	0	0	0	0	0	0	2	0	0	0	0
1CMET2-PWY	N10-formyl-tetrahydrofolate_biosynthesis	Cofactor,_Prosthetic_Group,_Electron_Carrier,_and_Vitamin_Biosynthesis	Biosynthesis	Proteobacteria;Deltaproteobacteria;Desulfovibrionales;Desulfovibrionaceae;Bilophila	0	0	0	0	0	0	0	0	0	0	42	0	0	0	0	0	0	0	0	0	0	0	0	0	0	0	0	0	0	0	0	0	0	0	0	0	0	0	0	0	0	0	0	0	0
1CMET2-PWY	N10-formyl-tetrahydrofolate_biosynthesis	Cofactor,_Prosthetic_Group,_Electron_Carrier,_and_Vitamin_Biosynthesis	Biosynthesis	Firmicutes;Clostridia;Clostridiales;Clostridiaceae_1;Clostridium	0	0	0	0	0	0	0	0	0	0	48	0	0	0	0	0	0	0	0	0	0	0	0	0	0	0	0	0	0	0	0	0	0	0	0	0	0	0	0	0	0	0	0	0	0
1CMET2-PWY	N10-formyl-tetrahydrofolate_biosynthesis	Cofactor,_Prosthetic_Group,_Electron_Carrier,_and_Vitamin_Biosynthesis	Biosynthesis	Euryarchaeota;Methanobacteria;Methanobacteriales;Methanobacteriaceae;Methanobrevibacter	0	0	0	0	0	0	0	0	0	0	0	0	0	0	0	0	0	0	12	0	0	0	0	0	0	0	0	0	0	0	0	0	0	0	0	0	0	0	0	0	0	0	0	0	0
1CMET2-PWY	N10-formyl-tetrahydrofolate_biosynthesis	Cofactor,_Prosthetic_Group,_Electron_Carrier,_and_Vitamin_Biosynthesis	Biosynthesis	Firmicutes;Clostridia;Clostridiales;Ruminococcaceae;Faecalibacterium	0	27	0	0	459	0	0	0	16	33	64	754	13	0	0	0	16	472	55	0	49	0	0	0	0	0	24	0	25	16	108	622	0	67	19	0	117	70	0	60	0	87	0	0	0
1CMET2-PWY	N10-formyl-tetrahydrofolate_biosynthesis	Cofactor,_Prosthetic_Group,_Electron_Carrier,_and_Vitamin_Biosynthesis	Biosynthesis	Firmicutes;Clostridia;Clostridiales;Family_XI;Anaerococcus	0	0	0	0	0	0	0	0	0	0	0	0	0	0	0	0	0	0	0	0	0	0	0	0	0	0	0	0	0	0	0	0	0	0	0	0	0	0	0	0	0	0	0	0	0
1CMET2-PWY	N10-formyl-tetrahydrofolate_biosynthesis	Cofactor,_Prosthetic_Group,_Electron_Carrier,_and_Vitamin_Biosynthesis	Biosynthesis	Firmicutes;Clostridia;Clostridiales;Lachnospiraceae;Lachnospira	0	3325	0	0	246	0	0	23	0	0	0	47	0	0	0	0	0	336	33	24	0	0	89	0	17	0	97	25	45	157	0	124	0	0	0	0	0	54	0	36	0	0	0	522	0
1CMET2-PWY	N10-formyl-tetrahydrofolate_biosynthesis	Cofactor,_Prosthetic_Group,_Electron_Carrier,_and_Vitamin_Biosynthesis	Biosynthesis	Actinobacteria;Actinobacteria;Corynebacteriales;Corynebacteriaceae;Corynebacterium	0	0	0	0	0	0	0	0	0	0	0	0	0	0	0	0	0	13	0	0	0	0	0	0	0	0	0	0	0	0	0	0	0	0	0	27	0	0	0	0	0	0	0	0	0
1CMET2-PWY	N10-formyl-tetrahydrofolate_biosynthesis	Cofactor,_Prosthetic_Group,_Electron_Carrier,_and_Vitamin_Biosynthesis	Biosynthesis	Firmicutes;Clostridia;Clostridiales;Lachnospiraceae;Lachnospiraceae_incertae_sedis	0	0	0	0	0	0	0	0	0	0	0	0	0	0	0	0	0	0	0	0	0	0	0	0	0	0	0	0	0	0	0	0	0	0	0	0	0	0	0	0	0	0	0	0	0
1CMET2-PWY	N10-formyl-tetrahydrofolate_biosynthesis	Cofactor,_Prosthetic_Group,_Electron_Carrier,_and_Vitamin_Biosynthesis	Biosynthesis	Proteobacteria;Gammaproteobacteria;Betaproteobacteriales;Burkholderiaceae;Sutterella	0	0	0	0	0	0	0	0	0	0	0	0	0	0	0	0	0	0	0	0	0	0	0	0	0	0	0	0	28	0	0	0	0	0	0	0	0	0	0	0	0	0	0	0	0
1CMET2-PWY	N10-formyl-tetrahydrofolate_biosynthesis	Cofactor,_Prosthetic_Group,_Electron_Carrier,_and_Vitamin_Biosynthesis	Biosynthesis	Firmicutes;Clostridia;Clostridiales;Lachnospiraceae;Lachnospiraceae_incertae_sedis	0	180	129	160	298	0	0	53	0	50	53	97	0	21	0	48	0	118	104	0	145	0	1403	142	29	29	128	22	72	268	0	120	0	91	90	21	0	0	0	20	33	24	0	111	0
1CMET2-PWY	N10-formyl-tetrahydrofolate_biosynthesis	Cofactor,_Prosthetic_Group,_Electron_Carrier,_and_Vitamin_Biosynthesis	Biosynthesis	Firmicutes;Clostridia;Clostridiales;Ruminococcaceae;Faecalibacterium	0	0	0	0	0	0	0	0	0	33	0	0	0	0	0	0	0	0	0	0	0	0	0	0	0	0	0	0	0	0	0	0	0	0	0	0	0	0	0	0	0	0	0	0	0
1CMET2-PWY	N10-formyl-tetrahydrofolate_biosynthesis	Cofactor,_Prosthetic_Group,_Electron_Carrier,_and_Vitamin_Biosynthesis	Biosynthesis	Actinobacteria;Actinobacteria;Micrococcales;Micrococcaceae;Pseudoglutamicibacter	0	0	0	0	0	0	0	0	0	0	0	0	0	0	0	0	0	0	0	0	0	0	0	0	0	0	0	0	0	0	0	0	0	0	0	0	15	0	0	0	0	0	0	0	0
1CMET2-PWY	N10-formyl-tetrahydrofolate_biosynthesis	Cofactor,_Prosthetic_Group,_Electron_Carrier,_and_Vitamin_Biosynthesis	Biosynthesis	Firmicutes;Clostridia;Clostridiales;Lachnospiraceae;Ruminococcus	20	0	8	42	74	32	0	14	3	13	12	16	34	29	7	0	121	6	0	15	38	12	0	10	13	17	34	0	6	16	0	0	0	0	12	18	0	9	14	41	26	23	9	19	9
1CMET2-PWY	N10-formyl-tetrahydrofolate_biosynthesis	Cofactor,_Prosthetic_Group,_Electron_Carrier,_and_Vitamin_Biosynthesis	Biosynthesis	Firmicutes;Clostridia;Clostridiales;Lachnospiraceae;NA	0	0	0	0	0	0	0	0	0	0	0	0	0	0	0	0	0	0	0	0	0	0	0	0	0	0	0	0	0	0	0	0	0	0	0	0	0	0	0	0	0	0	0	0	0
1CMET2-PWY	N10-formyl-tetrahydrofolate_biosynthesis	Cofactor,_Prosthetic_Group,_Electron_Carrier,_and_Vitamin_Biosynthesis	Biosynthesis	Actinobacteria;Actinobacteria;Bifidobacteriales;Bifidobacteriaceae;Bifidobacterium	0	0	0	0	0	0	0	0	0	0	0	0	0	0	0	0	0	0	0	0	0	0	0	0	0	0	0	0	0	0	0	0	0	0	0	0	0	0	0	0	0	0	0	0	0
1CMET2-PWY	N10-formyl-tetrahydrofolate_biosynthesis	Cofactor,_Prosthetic_Group,_Electron_Carrier,_and_Vitamin_Biosynthesis	Biosynthesis	Firmicutes;Clostridia;Clostridiales;Ruminococcaceae;Ruminoccus	20	1427	396	571	108	81	0	31	31	28	440	254	0	0	13	29	27	169	69	21	0	13	175	0	14	120	31	20	400	27	0	37	11	91	18	10	213	87	0	56	0	0	11	0	9
1CMET2-PWY	N10-formyl-tetrahydrofolate_biosynthesis	Cofactor,_Prosthetic_Group,_Electron_Carrier,_and_Vitamin_Biosynthesis	Biosynthesis	Firmicutes;Bacilli;Lactobacillales;Streptococcaceae;Lactococcus	0	0	0	0	0	0	0	0	0	0	0	0	0	0	0	5	0	0	0	14	0	0	13	0	0	0	0	0	0	0	0	0	0	0	0	0	0	0	0	0	0	0	0	0	0
1CMET2-PWY	N10-formyl-tetrahydrofolate_biosynthesis	Cofactor,_Prosthetic_Group,_Electron_Carrier,_and_Vitamin_Biosynthesis	Biosynthesis	Firmicutes;Clostridia;Clostridiales;Lachnospiraceae;Ruminoccus	26	0	0	25	28	0	0	0	60	83	16	0	0	49	29	40	62	87	106	28	194	37	240	0	0	0	0	28	66	175	82	115	0	111	51	167	81	90	25	0	0	307	0	55	100
1CMET2-PWY	N10-formyl-tetrahydrofolate_biosynthesis	Cofactor,_Prosthetic_Group,_Electron_Carrier,_and_Vitamin_Biosynthesis	Biosynthesis	Firmicutes;Clostridia;Clostridiales;Family_XI;Peptoniphilus	0	1	0	0	0	0	0	0	0	0	0	0	0	0	0	0	0	0	0	0	0	0	0	0	0	0	0	0	0	0	0	0	0	0	0	0	0	0	0	0	0	0	4	1	0
1CMET2-PWY	N10-formyl-tetrahydrofolate_biosynthesis	Cofactor,_Prosthetic_Group,_Electron_Carrier,_and_Vitamin_Biosynthesis	Biosynthesis	Firmicutes;Clostridia;Clostridiales;Ruminococcaceae;Faecalibacterium	68	963	23	3747	116	88	36	341	61	95	217	266	113	134	401	100	163	1366	212	79	121	1452	771	41	39	26	217	179	208	756	478	939	21	88	188	109	93	415	48	497	78	57	48	104	42
1CMET2-PWY	N10-formyl-tetrahydrofolate_biosynthesis	Cofactor,_Prosthetic_Group,_Electron_Carrier,_and_Vitamin_Biosynthesis	Biosynthesis	Bacteroidetes;Bacteroidia;Bacteroidales;Bacteroidaceae;Bacteroides	0	0	1572	0	0	0	0	20	867	0	19	0	0	0	27	0	0	789	33	0	0	0	0	23	0	0	0	0	0	1107	0	0	0	0	0	0	0	0	0	0	0	99	0	497	0
1CMET2-PWY	N10-formyl-tetrahydrofolate_biosynthesis	Cofactor,_Prosthetic_Group,_Electron_Carrier,_and_Vitamin_Biosynthesis	Biosynthesis	Proteobacteria;Gammaproteobacteria;Aeromonadales;Succinivibrionaceae;Succinatimonas	0	0	0	0	0	0	0	0	0	0	0	0	0	0	0	0	0	0	0	0	0	0	0	0	0	0	0	0	0	0	0	0	0	0	0	0	0	0	0	40	0	0	0	0	0
1CMET2-PWY	N10-formyl-tetrahydrofolate_biosynthesis	Cofactor,_Prosthetic_Group,_Electron_Carrier,_and_Vitamin_Biosynthesis	Biosynthesis	Firmicutes;Clostridia;Clostridiales;Ruminococcaceae;Ruminococcaceae_incertae_sedis	0	0	0	0	0	0	0	0	0	0	0	0	0	0	0	0	0	0	0	0	0	0	0	0	0	0	0	0	0	0	0	0	0	0	0	0	0	0	0	30	0	0	0	0	0
1CMET2-PWY	N10-formyl-tetrahydrofolate_biosynthesis	Cofactor,_Prosthetic_Group,_Electron_Carrier,_and_Vitamin_Biosynthesis	Biosynthesis	Firmicutes;Clostridia;Clostridiales;Lachnospiraceae;NA	0	0	0	0	0	0	0	0	0	0	0	0	0	0	0	0	0	0	0	0	0	0	0	0	0	0	0	0	0	0	0	0	0	0	0	0	0	0	0	0	0	0	0	0	10
1CMET2-PWY	N10-formyl-tetrahydrofolate_biosynthesis	Cofactor,_Prosthetic_Group,_Electron_Carrier,_and_Vitamin_Biosynthesis	Biosynthesis	Firmicutes;Clostridia;Clostridiales;Ruminococcaceae;Flavonifractor	0	0	0	0	0	0	0	0	0	0	0	0	40	0	0	0	0	0	0	0	0	0	0	0	0	0	0	0	0	0	0	0	0	0	0	0	0	0	0	0	0	0	0	0	0
1CMET2-PWY	N10-formyl-tetrahydrofolate_biosynthesis	Cofactor,_Prosthetic_Group,_Electron_Carrier,_and_Vitamin_Biosynthesis	Biosynthesis	Bacteroidetes;Bacteroidia;Bacteroidales;Rikenellaceae;Rikenellaceae_RC9_gut_group	0	5680	0	0	11	0	0	0	5	0	0	0	0	0	0	0	0	0	0	0	0	0	14	10	16	0	0	0	0	0	0	0	0	0	0	0	0	0	0	0	0	0	0	0	0
1CMET2-PWY	N10-formyl-tetrahydrofolate_biosynthesis	Cofactor,_Prosthetic_Group,_Electron_Carrier,_and_Vitamin_Biosynthesis	Biosynthesis	Lentisphaerae;Lentisphaeria;Victivallales;Victivallaceae;NA	0	0	0	0	0	0	0	0	0	0	0	0	0	0	0	0	0	0	30	0	0	0	0	0	0	0	0	0	0	0	0	0	0	0	0	0	0	0	0	0	0	0	0	0	0
1CMET2-PWY	N10-formyl-tetrahydrofolate_biosynthesis	Cofactor,_Prosthetic_Group,_Electron_Carrier,_and_Vitamin_Biosynthesis	Biosynthesis	Firmicutes;Clostridia;Clostridiales;Peptostreptococcaceae;Romboutsia	0	0	0	0	4	6	0	0	5	27	18	2	17	0	0	12	2	5	20	0	19	2	81	5	2	0	28	4	0	40	0	12	0	47	2	0	6	0	0	0	2	18	3	22	2
1CMET2-PWY	N10-formyl-tetrahydrofolate_biosynthesis	Cofactor,_Prosthetic_Group,_Electron_Carrier,_and_Vitamin_Biosynthesis	Biosynthesis	Proteobacteria;Gammaproteobacteria;Enterobacteriales;Enterobacteriaceae;Klebsiella	87	0	0	100	0	116	0	56	0	0	0	111	41	0	0	0	0	0	0	0	0	0	0	0	220	260	179	0	0	0	0	0	0	0	0	0	0	103	36	0	0	148	0	0	0
1CMET2-PWY	N10-formyl-tetrahydrofolate_biosynthesis	Cofactor,_Prosthetic_Group,_Electron_Carrier,_and_Vitamin_Biosynthesis	Biosynthesis	Firmicutes;Clostridia;Clostridiales;Ruminococcaceae;Ruminococcaceae_incertae_sedis	0	0	0	0	0	0	0	0	0	0	0	0	0	0	0	0	0	0	27	0	0	0	0	0	0	0	0	0	0	0	0	0	0	0	0	0	0	0	0	0	0	0	0	0	0
1CMET2-PWY	N10-formyl-tetrahydrofolate_biosynthesis	Cofactor,_Prosthetic_Group,_Electron_Carrier,_and_Vitamin_Biosynthesis	Biosynthesis	Proteobacteria;Deltaproteobacteria;Desulfovibrionales;Desulfovibrionaceae;Bilophila	0	485	0	329	138	10	21	44	12	59	53	37	12	8	3	84	0	63	25	15	14	318	11	8	14	10	27	34	42	144	68	9	0	0	65	38	79	15	13	11	11	10	9	16	63
1CMET2-PWY	N10-formyl-tetrahydrofolate_biosynthesis	Cofactor,_Prosthetic_Group,_Electron_Carrier,_and_Vitamin_Biosynthesis	Biosynthesis	Bacteroidetes;Bacteroidia;Bacteroidales;Tannerellaceae;Parabacteroides	0	0	0	0	0	0	0	0	0	0	0	0	0	0	0	0	0	0	9	0	0	0	0	0	0	0	0	0	0	0	0	0	0	0	0	0	0	0	0	0	0	0	0	0	0
1CMET2-PWY	N10-formyl-tetrahydrofolate_biosynthesis	Cofactor,_Prosthetic_Group,_Electron_Carrier,_and_Vitamin_Biosynthesis	Biosynthesis	Epsilonbacteraeota;Campylobacteria;Campylobacterales;Campylobacteraceae;Campylobacter	5	0	11	113	3	0	0	0	295	47	14	24	349	0	0	29	176	75	17	0	610	11	0	12	39	0	4	17	0	31	0	0	0	16	0	100	0	7	9	0	0	0	23	65	17
1CMET2-PWY	N10-formyl-tetrahydrofolate_biosynthesis	Cofactor,_Prosthetic_Group,_Electron_Carrier,_and_Vitamin_Biosynthesis	Biosynthesis	Firmicutes;Bacilli;Lactobacillales;Lactobacillaceae;Lactobacillus	0	0	0	0	0	0	0	0	0	0	0	0	0	0	0	0	0	0	0	16	0	0	0	0	0	0	0	0	0	0	0	0	0	0	0	0	0	8	0	0	0	0	0	0	0
1CMET2-PWY	N10-formyl-tetrahydrofolate_biosynthesis	Cofactor,_Prosthetic_Group,_Electron_Carrier,_and_Vitamin_Biosynthesis	Biosynthesis	Firmicutes;Clostridia;Clostridiales;Ruminococcaceae;Ruminococcaceae_incertae_sedis	0	0	0	0	0	0	0	0	0	0	0	0	0	0	0	0	0	0	0	0	0	0	0	0	0	0	0	0	0	0	0	0	0	0	0	0	0	0	0	0	0	35	0	0	0
1CMET2-PWY	N10-formyl-tetrahydrofolate_biosynthesis	Cofactor,_Prosthetic_Group,_Electron_Carrier,_and_Vitamin_Biosynthesis	Biosynthesis	Synergistetes;Synergistia;Synergistales;Synergistaceae;Cloacibacillus	0	14	0	0	8	0	0	0	7	0	0	0	0	0	0	0	0	6	8	0	14	0	6	0	0	0	8	0	0	0	5	0	0	0	0	0	0	0	0	0	0	0	3	0	0
1CMET2-PWY	N10-formyl-tetrahydrofolate_biosynthesis	Cofactor,_Prosthetic_Group,_Electron_Carrier,_and_Vitamin_Biosynthesis	Biosynthesis	Proteobacteria;Gammaproteobacteria;Betaproteobacteriales;Burkholderiaceae;Parasutterella	0	0	0	0	0	0	0	0	0	0	0	0	0	0	0	0	0	0	0	0	0	0	0	0	0	0	0	0	0	0	0	0	0	0	0	0	0	0	0	0	0	0	0	0	0
1CMET2-PWY	N10-formyl-tetrahydrofolate_biosynthesis	Cofactor,_Prosthetic_Group,_Electron_Carrier,_and_Vitamin_Biosynthesis	Biosynthesis	Firmicutes;Clostridia;Clostridiales;Ruminococcaceae;Oscillibacter	0	110	80	149	150	64	5	21	383	31	40	0	181	9	11	10	42	11	7	0	0	74	8	182	0	17	90	14	6	229	21	15	0	27	77	15	28	16	11	12	97	45	7	33	0
1CMET2-PWY	N10-formyl-tetrahydrofolate_biosynthesis	Cofactor,_Prosthetic_Group,_Electron_Carrier,_and_Vitamin_Biosynthesis	Biosynthesis	Firmicutes;Clostridia;Clostridiales;Ruminococcaceae;Candidatus_Soleaferrea	0	0	0	0	0	0	0	0	0	0	0	0	0	0	0	0	0	0	24	0	0	0	0	0	0	0	0	0	0	0	0	0	0	0	0	0	0	0	0	0	0	0	0	0	0
1CMET2-PWY	N10-formyl-tetrahydrofolate_biosynthesis	Cofactor,_Prosthetic_Group,_Electron_Carrier,_and_Vitamin_Biosynthesis	Biosynthesis	Firmicutes;Erysipelotrichia;Erysipelotrichales;Erysipelotrichaceae;Erysipelatoclostridium	0	0	0	0	0	0	0	0	0	0	0	0	0	0	0	0	0	0	0	0	0	0	0	0	0	0	0	0	0	0	0	0	0	0	0	0	0	0	0	32	0	0	0	0	0
1CMET2-PWY	N10-formyl-tetrahydrofolate_biosynthesis	Cofactor,_Prosthetic_Group,_Electron_Carrier,_and_Vitamin_Biosynthesis	Biosynthesis	Firmicutes;Clostridia;Clostridiales;NA;NA	0	0	0	0	0	0	0	0	0	0	0	0	0	0	0	0	0	0	0	0	0	0	0	0	0	0	0	0	0	0	0	7	0	0	0	0	0	0	0	0	0	0	0	0	0
1CMET2-PWY	N10-formyl-tetrahydrofolate_biosynthesis	Cofactor,_Prosthetic_Group,_Electron_Carrier,_and_Vitamin_Biosynthesis	Biosynthesis	Bacteroidetes;Bacteroidia;Bacteroidales;Porphyromonadaceae;Porphyromonas	16	0	0	101	13	0	39	0	490	0	89	62	13	0	0	0	0	272	0	0	0	0	95	0	0	0	27	16	94	30	76	0	0	31	0	0	114	59	17	0	0	27	0	47	0
1CMET2-PWY	N10-formyl-tetrahydrofolate_biosynthesis	Cofactor,_Prosthetic_Group,_Electron_Carrier,_and_Vitamin_Biosynthesis	Biosynthesis	Bacteroidetes;Bacteroidia;Bacteroidales;Porphyromonadaceae;Porphyromonas	0	0	0	0	0	0	0	0	0	0	0	0	0	0	0	0	0	0	0	0	0	0	0	0	0	0	0	0	0	0	0	0	0	0	0	0	0	0	24	0	0	0	0	0	0
1CMET2-PWY	N10-formyl-tetrahydrofolate_biosynthesis	Cofactor,_Prosthetic_Group,_Electron_Carrier,_and_Vitamin_Biosynthesis	Biosynthesis	Bacteroidetes;Bacteroidia;Bacteroidales;Tannerellaceae;Parabacteroides	0	0	0	0	0	0	0	0	0	0	0	0	0	0	0	0	0	0	0	0	0	0	0	0	0	0	0	0	0	0	0	0	0	0	0	0	30	0	0	0	0	0	0	0	0
1CMET2-PWY	N10-formyl-tetrahydrofolate_biosynthesis	Cofactor,_Prosthetic_Group,_Electron_Carrier,_and_Vitamin_Biosynthesis	Biosynthesis	Firmicutes;Clostridia;Clostridiales;Lachnospiraceae;Lachnospira	21	269	0	126	138	0	0	146	30	48	0	186	0	0	115	74	27	144	190	42	47	26	0	37	0	0	136	53	101	39	43	65	0	387	55	0	0	114	29	0	0	0	25	29	0
1CMET2-PWY	N10-formyl-tetrahydrofolate_biosynthesis	Cofactor,_Prosthetic_Group,_Electron_Carrier,_and_Vitamin_Biosynthesis	Biosynthesis	Bacteroidetes;Bacteroidia;Bacteroidales;Bacteroidaceae;Bacteroides	68	0	6	47	142	29	600	17	152	35	17	1936	22	53	29	31	58	37	32	19	167	44	87	146	43	0	130	34	485	54	67	1297	0	1896	120	875	669	11	13	84	32	214	57	9224	0
1CMET2-PWY	N10-formyl-tetrahydrofolate_biosynthesis	Cofactor,_Prosthetic_Group,_Electron_Carrier,_and_Vitamin_Biosynthesis	Biosynthesis	Firmicutes;Clostridia;Clostridiales;Ruminococcaceae;Ruminococcaceae_incertae_sedis	0	640	0	0	329	0	7	0	0	29	0	0	0	0	0	19	0	18	0	0	17	0	944	0	9	0	24	19	232	0	16	446	0	0	9	15	0	0	0	0	0	0	0	0	0
1CMET2-PWY	N10-formyl-tetrahydrofolate_biosynthesis	Cofactor,_Prosthetic_Group,_Electron_Carrier,_and_Vitamin_Biosynthesis	Biosynthesis	Bacteroidetes;Bacteroidia;Bacteroidales;Marinifilaceae;Odoribacter	0	0	0	0	0	0	0	0	0	0	0	0	0	0	0	0	0	0	0	0	0	0	0	0	0	0	0	0	0	0	0	0	0	0	0	0	0	10	0	0	0	0	0	0	0
1CMET2-PWY	N10-formyl-tetrahydrofolate_biosynthesis	Cofactor,_Prosthetic_Group,_Electron_Carrier,_and_Vitamin_Biosynthesis	Biosynthesis	Firmicutes;Clostridia;Clostridiales;Lachnospiraceae;Coprococcus	0	333	60	178	45	27	0	171	102	38	113	36	10	10	13	18	11	265	143	9	130	10	313	15	4	24	89	0	43	182	99	177	0	117	12	9	35	23	0	32	0	110	0	169	11
1CMET2-PWY	N10-formyl-tetrahydrofolate_biosynthesis	Cofactor,_Prosthetic_Group,_Electron_Carrier,_and_Vitamin_Biosynthesis	Biosynthesis	Firmicutes;Erysipelotrichia;Erysipelotrichales;Erysipelotrichaceae;NA	8	35	9	15	12	31	63	0	28	0	15	0	20	19	4	0	8	13	9	0	18	43	7	36	7	6	19	0	0	11	30	0	0	13	0	8	0	0	4	186	42	8	12	0	0
1CMET2-PWY	N10-formyl-tetrahydrofolate_biosynthesis	Cofactor,_Prosthetic_Group,_Electron_Carrier,_and_Vitamin_Biosynthesis	Biosynthesis	Tenericutes;Mollicutes;Mollicutes_RF39;NA;NA	0	0	0	0	0	0	0	0	0	0	0	0	0	0	20	0	0	0	0	0	0	0	0	0	0	0	0	0	0	0	0	0	0	0	0	0	0	0	0	0	0	0	0	0	0
1CMET2-PWY	N10-formyl-tetrahydrofolate_biosynthesis	Cofactor,_Prosthetic_Group,_Electron_Carrier,_and_Vitamin_Biosynthesis	Biosynthesis	Bacteroidetes;Bacteroidia;Bacteroidales;Prevotellaceae;Prevotella	0	0	0	65	0	9	0	0	2	13	0	0	0	0	0	0	0	0	0	0	0	7	0	11	0	0	9	0	0	0	0	40	0	7	10	0	0	75	5	0	0	131	8	192	0
1CMET2-PWY	N10-formyl-tetrahydrofolate_biosynthesis	Cofactor,_Prosthetic_Group,_Electron_Carrier,_and_Vitamin_Biosynthesis	Biosynthesis	Firmicutes;Clostridia;Clostridiales;Lachnospiraceae;NA	0	472	0	213	0	0	0	105	0	55	175	21	0	17	40	28	191	72	47	15	0	0	0	409	0	0	132	32	162	76	13	121	0	46	85	0	0	15	0	13	0	0	12	0	0
1CMET2-PWY	N10-formyl-tetrahydrofolate_biosynthesis	Cofactor,_Prosthetic_Group,_Electron_Carrier,_and_Vitamin_Biosynthesis	Biosynthesis	Firmicutes;Clostridia;Clostridiales;Ruminococcaceae;Fournierella	0	0	0	0	0	0	19	0	0	0	0	0	0	0	0	0	0	0	0	0	0	0	0	0	0	0	0	0	0	0	0	0	0	0	0	0	0	0	0	0	0	0	0	0	0
1CMET2-PWY	N10-formyl-tetrahydrofolate_biosynthesis	Cofactor,_Prosthetic_Group,_Electron_Carrier,_and_Vitamin_Biosynthesis	Biosynthesis	Firmicutes;Clostridia;Clostridiales;Lachnospiraceae;NA	0	347	48	0	180	32	0	56	0	35	0	0	18	34	23	74	30	86	128	27	0	0	265	0	0	0	110	30	57	56	80	110	0	221	45	63	44	84	0	40	0	54	0	513	0
1CMET2-PWY	N10-formyl-tetrahydrofolate_biosynthesis	Cofactor,_Prosthetic_Group,_Electron_Carrier,_and_Vitamin_Biosynthesis	Biosynthesis	Bacteroidetes;Bacteroidia;Bacteroidales;Bacteroidaceae;Bacteroides	0	0	0	0	0	55	0	0	0	210	0	0	0	0	0	0	0	0	0	0	0	750	0	0	0	0	1131	0	0	929	0	0	0	0	0	49	94	0	0	0	0	0	0	0	0
1CMET2-PWY	N10-formyl-tetrahydrofolate_biosynthesis	Cofactor,_Prosthetic_Group,_Electron_Carrier,_and_Vitamin_Biosynthesis	Biosynthesis	Firmicutes;Clostridia;Clostridiales;Lachnospiraceae;Lachnoclostridium	0	0	0	0	0	0	0	0	0	0	0	0	0	0	0	0	0	0	0	0	0	0	0	0	0	0	0	0	0	0	0	0	0	0	0	0	0	0	0	0	4	0	0	0	0
1CMET2-PWY	N10-formyl-tetrahydrofolate_biosynthesis	Cofactor,_Prosthetic_Group,_Electron_Carrier,_and_Vitamin_Biosynthesis	Biosynthesis	Firmicutes;Clostridia;Clostridiales;Clostridiaceae_1;Clostridium	0	26	0	0	330	0	0	0	32	0	33	0	100	0	12	0	0	108	37	21	513	0	835	22	0	0	19	0	15	35	15	138	0	120	0	11	0	21	0	174	37	10	21	62	11
1CMET2-PWY	N10-formyl-tetrahydrofolate_biosynthesis	Cofactor,_Prosthetic_Group,_Electron_Carrier,_and_Vitamin_Biosynthesis	Biosynthesis	Firmicutes;Bacilli;Lactobacillales;Streptococcaceae;Streptococcus	0	91	0	72	12	0	0	0	0	15	8	0	0	0	0	5	0	0	12	0	8	0	195	0	0	17	0	0	6	14	0	11	0	6	0	0	0	0	0	37	0	0	0	0	0
1CMET2-PWY	N10-formyl-tetrahydrofolate_biosynthesis	Cofactor,_Prosthetic_Group,_Electron_Carrier,_and_Vitamin_Biosynthesis	Biosynthesis	Firmicutes;Bacilli;Bacillales;Staphylococcaceae;Staphylococcus	47	18	31	151	17	56	28	49	17	24	54	117	49	10	302	68	0	26	27	0	32	10	32	23	0	45	143	26	0	7	24	5	34	104	38	55	22	65	80	48	29	59	27	0	29
1CMET2-PWY	N10-formyl-tetrahydrofolate_biosynthesis	Cofactor,_Prosthetic_Group,_Electron_Carrier,_and_Vitamin_Biosynthesis	Biosynthesis	Firmicutes;Clostridia;Clostridiales;Family_XI;Murdochiella	0	0	0	0	0	0	0	0	0	0	0	0	0	0	0	0	0	0	0	0	0	0	0	0	0	0	0	0	0	0	0	0	0	0	0	0	0	0	0	0	0	0	0	0	0
1CMET2-PWY	N10-formyl-tetrahydrofolate_biosynthesis	Cofactor,_Prosthetic_Group,_Electron_Carrier,_and_Vitamin_Biosynthesis	Biosynthesis	Bacteroidetes;Bacteroidia;Bacteroidales;Prevotellaceae;Prevotella	0	0	0	0	0	0	0	0	0	0	0	0	0	0	0	0	0	0	0	0	0	0	0	0	0	0	0	0	0	0	0	0	0	0	0	0	0	0	0	0	0	0	0	0	0
1CMET2-PWY	N10-formyl-tetrahydrofolate_biosynthesis	Cofactor,_Prosthetic_Group,_Electron_Carrier,_and_Vitamin_Biosynthesis	Biosynthesis	Bacteroidetes;Bacteroidia;Bacteroidales;Rikenellaceae;Alistipes	27	49	663	354	25	94	25	180	16	125	785	138	1858	12	59	202	149	138	7	0	53	164	14	1762	104	1466	49	113	141	373	481	418	12	71	337	27	408	0	21	20	0	35	18	355	19
1CMET2-PWY	N10-formyl-tetrahydrofolate_biosynthesis	Cofactor,_Prosthetic_Group,_Electron_Carrier,_and_Vitamin_Biosynthesis	Biosynthesis	Fusobacteria;Fusobacteriia;Fusobacteriales;Fusobacteriaceae;Fusobacterium	0	4	0	0	0	0	0	0	0	0	0	0	0	0	0	0	0	0	0	0	0	0	0	12	99	0	0	0	0	0	0	0	0	20	0	0	0	0	0	0	0	0	0	5	0
1CMET2-PWY	N10-formyl-tetrahydrofolate_biosynthesis	Cofactor,_Prosthetic_Group,_Electron_Carrier,_and_Vitamin_Biosynthesis	Biosynthesis	Firmicutes;Clostridia;Clostridiales;Ruminococcaceae;Butyricicoccus	0	0	0	0	0	0	16	0	0	0	0	0	0	0	0	0	0	0	0	0	0	0	0	0	0	0	0	0	0	0	0	0	0	0	0	0	0	0	0	0	0	0	0	0	0
1CMET2-PWY	N10-formyl-tetrahydrofolate_biosynthesis	Cofactor,_Prosthetic_Group,_Electron_Carrier,_and_Vitamin_Biosynthesis	Biosynthesis	Bacteroidetes;Bacteroidia;Bacteroidales;Bacteroidaceae;Bacteroides	0	0	0	0	0	0	0	0	0	0	0	0	0	0	0	0	0	0	0	0	0	0	0	0	0	0	646	0	0	0	0	0	0	0	0	0	0	0	0	0	0	0	0	0	0
1CMET2-PWY	N10-formyl-tetrahydrofolate_biosynthesis	Cofactor,_Prosthetic_Group,_Electron_Carrier,_and_Vitamin_Biosynthesis	Biosynthesis	Firmicutes;Clostridia;Clostridiales;Ruminococcaceae;Ruminiclostridium	0	156	46	78	0	17	16	13	17	88	23	0	0	0	7	35	23	39	78	28	39	10	434	0	21	0	76	0	42	225	8	78	0	173	36	0	17	24	0	15	24	68	0	18	0
1CMET2-PWY	N10-formyl-tetrahydrofolate_biosynthesis	Cofactor,_Prosthetic_Group,_Electron_Carrier,_and_Vitamin_Biosynthesis	Biosynthesis	Proteobacteria;Gammaproteobacteria;Betaproteobacteriales;Burkholderiaceae;Sutterella	0	0	0	0	0	0	0	0	0	0	0	0	0	0	0	0	0	0	0	0	0	0	0	0	0	0	0	0	0	0	0	0	0	0	0	0	0	0	0	0	0	0	0	0	0
1CMET2-PWY	N10-formyl-tetrahydrofolate_biosynthesis	Cofactor,_Prosthetic_Group,_Electron_Carrier,_and_Vitamin_Biosynthesis	Biosynthesis	Firmicutes;Clostridia;Clostridiales;Ruminococcaceae;Ruminococcaceae_incertae_sedis	0	821	0	0	0	0	0	0	0	0	0	0	0	0	0	0	0	0	0	32	0	0	0	67	92	0	0	0	367	0	0	0	0	0	149	0	0	15	0	34	0	0	0	0	0
1CMET2-PWY	N10-formyl-tetrahydrofolate_biosynthesis	Cofactor,_Prosthetic_Group,_Electron_Carrier,_and_Vitamin_Biosynthesis	Biosynthesis	Bacteroidetes;Bacteroidia;Bacteroidales;Rikenellaceae;Alistipes	0	0	0	0	0	0	0	0	0	0	0	0	0	0	0	0	0	0	0	19	0	0	0	0	0	0	0	0	0	0	0	0	0	0	0	0	0	0	0	0	0	0	0	0	0
1CMET2-PWY	N10-formyl-tetrahydrofolate_biosynthesis	Cofactor,_Prosthetic_Group,_Electron_Carrier,_and_Vitamin_Biosynthesis	Biosynthesis	Firmicutes;Clostridia;Clostridiales;Ruminococcaceae;NA	0	542	0	5	0	0	0	0	12	0	0	0	0	0	6	0	14	8	50	17	7	0	545	0	7	0	0	0	10	0	7	0	0	0	0	0	0	47	1	26	0	0	5	8	0
1CMET2-PWY	N10-formyl-tetrahydrofolate_biosynthesis	Cofactor,_Prosthetic_Group,_Electron_Carrier,_and_Vitamin_Biosynthesis	Biosynthesis	Firmicutes;Clostridia;Clostridiales;Peptostreptococcaceae;Intestinibacter	3	0	0	3	38	6	0	2	0	24	23	21	33	3	3	61	0	15	4	12	0	6	14	0	2	5	51	12	10	9	0	0	4	34	0	0	5	2	8	30	8	6	0	33	0
1CMET2-PWY	N10-formyl-tetrahydrofolate_biosynthesis	Cofactor,_Prosthetic_Group,_Electron_Carrier,_and_Vitamin_Biosynthesis	Biosynthesis	Firmicutes;Bacilli;Lactobacillales;Enterococcaceae;Enterococcus	16	105	40	62	99	17	20	92	59	0	11	28	16	0	46	0	0	192	107	16	74	0	95	62	55	596	40	0	0	0	108	24	0	86	0	0	0	28	30	25	107	21	69	0	6
1CMET2-PWY	N10-formyl-tetrahydrofolate_biosynthesis	Cofactor,_Prosthetic_Group,_Electron_Carrier,_and_Vitamin_Biosynthesis	Biosynthesis	Firmicutes;Clostridia;Clostridiales;Family_XIII;Mogibacterium	0	0	0	0	0	0	0	0	0	0	0	0	0	0	0	0	0	0	0	0	0	0	0	0	0	0	0	0	0	0	0	0	0	0	0	0	0	0	0	0	0	0	0	0	0
1CMET2-PWY	N10-formyl-tetrahydrofolate_biosynthesis	Cofactor,_Prosthetic_Group,_Electron_Carrier,_and_Vitamin_Biosynthesis	Biosynthesis	Firmicutes;Clostridia;Clostridiales;Ruminococcaceae;Ruminococcaceae_incertae_sedis	0	229	20	60	138	0	0	9	9	14	86	129	6	0	12	26	47	37	31	0	32	0	91	50	9	0	49	10	24	25	14	80	0	54	19	8	25	0	10	13	12	10	17	86	0
1CMET2-PWY	N10-formyl-tetrahydrofolate_biosynthesis	Cofactor,_Prosthetic_Group,_Electron_Carrier,_and_Vitamin_Biosynthesis	Biosynthesis	Firmicutes;Clostridia;Clostridiales;Ruminococcaceae;Ruminococcaceae_incertae_sedis	21	173	0	94	0	123	10	37	188	11	101	96	19	0	15	0	0	31	131	0	22	79	45	167	12	32	35	139	100	25	22	43	0	100	0	22	218	29	17	52	28	0	0	54	0
1CMET2-PWY	N10-formyl-tetrahydrofolate_biosynthesis	Cofactor,_Prosthetic_Group,_Electron_Carrier,_and_Vitamin_Biosynthesis	Biosynthesis	Bacteroidetes;Bacteroidia;Bacteroidales;Muribaculaceae;NA	0	0	0	0	0	0	0	0	0	0	0	0	0	0	0	0	0	0	0	0	0	0	0	0	0	0	0	0	0	0	0	0	0	0	0	0	0	0	0	0	0	0	0	0	0
1CMET2-PWY	N10-formyl-tetrahydrofolate_biosynthesis	Cofactor,_Prosthetic_Group,_Electron_Carrier,_and_Vitamin_Biosynthesis	Biosynthesis	Tenericutes;Mollicutes;Mollicutes_RF39;NA;NA	0	0	0	0	0	0	0	0	0	0	0	0	0	0	0	0	0	0	0	0	0	0	0	0	0	0	0	0	0	0	0	0	0	0	0	0	0	0	0	0	0	0	0	0	0
1CMET2-PWY	N10-formyl-tetrahydrofolate_biosynthesis	Cofactor,_Prosthetic_Group,_Electron_Carrier,_and_Vitamin_Biosynthesis	Biosynthesis	Firmicutes;Clostridia;Clostridiales;Lachnospiraceae;Coprococcus	0	3348	0	0	20	0	0	0	27	0	0	0	0	16	0	0	20	15	57	25	9	0	13	22	14	0	0	0	0	0	12	315	0	15	0	0	0	0	0	0	15	0	11	0	0
1CMET2-PWY	N10-formyl-tetrahydrofolate_biosynthesis	Cofactor,_Prosthetic_Group,_Electron_Carrier,_and_Vitamin_Biosynthesis	Biosynthesis	Firmicutes;Clostridia;Clostridiales;Lachnospiraceae;Blautia	110	826	469	1271	1117	213	46	362	319	273	300	680	248	860	350	456	102	788	310	112	2258	674	4321	1703	105	138	673	81	363	1441	287	1270	21	615	430	245	309	168	122	361	256	313	665	811	74
1CMET2-PWY	N10-formyl-tetrahydrofolate_biosynthesis	Cofactor,_Prosthetic_Group,_Electron_Carrier,_and_Vitamin_Biosynthesis	Biosynthesis	Firmicutes;Negativicutes;Selenomonadales;Acidaminococcaceae;Phascolarctobacterium	24	0	0	0	8	0	92	0	0	0	0	0	0	0	0	0	0	0	49	132	0	0	0	490	0	0	0	0	0	0	500	0	0	0	0	0	0	24	0	42	4	147	0	0	28
1CMET2-PWY	N10-formyl-tetrahydrofolate_biosynthesis	Cofactor,_Prosthetic_Group,_Electron_Carrier,_and_Vitamin_Biosynthesis	Biosynthesis	Bacteroidetes;Bacteroidia;Bacteroidales;Marinifilaceae;Butyricimonas	0	667	0	0	24	0	10	0	0	14	0	27	0	0	0	0	0	0	0	0	19	0	1131	0	0	0	0	0	0	0	38	0	0	0	0	0	0	0	0	0	0	0	0	0	0
1CMET2-PWY	N10-formyl-tetrahydrofolate_biosynthesis	Cofactor,_Prosthetic_Group,_Electron_Carrier,_and_Vitamin_Biosynthesis	Biosynthesis	Firmicutes;Clostridia;Clostridiales;Ruminococcaceae;UBA1819	0	26	17	180	17	14	40	11	236	0	68	10	79	0	0	4	6	0	6	18	17	32	17	41	7	11	46	12	53	47	41	0	0	36	13	0	0	15	0	7	27	12	13	18	0
1CMET2-PWY	N10-formyl-tetrahydrofolate_biosynthesis	Cofactor,_Prosthetic_Group,_Electron_Carrier,_and_Vitamin_Biosynthesis	Biosynthesis	Firmicutes;Clostridia;Clostridiales;Ruminococcaceae;Fastidiosipila	0	0	0	0	0	0	0	0	0	0	0	0	0	0	0	0	0	0	0	0	0	0	0	0	0	0	0	0	0	0	0	0	0	0	0	0	0	0	0	0	0	0	0	0	0
1CMET2-PWY	N10-formyl-tetrahydrofolate_biosynthesis	Cofactor,_Prosthetic_Group,_Electron_Carrier,_and_Vitamin_Biosynthesis	Biosynthesis	Bacteroidetes;Bacteroidia;Bacteroidales;Porphyromonadaceae;Porphyromonas	3	0	0	450	0	0	0	0	6	0	0	6	0	0	0	0	0	10	0	0	0	19	12	0	0	0	9	0	0	12	16	9	0	24	0	16	0	0	0	0	0	0	0	69	0
1CMET2-PWY	N10-formyl-tetrahydrofolate_biosynthesis	Cofactor,_Prosthetic_Group,_Electron_Carrier,_and_Vitamin_Biosynthesis	Biosynthesis	Firmicutes;Clostridia;Clostridiales;Ruminococcaceae;Ruminococcaceae_incertae_sedis	16	0	0	911	219	0	28	0	204	0	0	46	0	0	0	0	32	175	526	0	0	0	0	0	0	0	0	0	0	0	0	0	0	0	0	0	396	0	0	0	0	0	0	0	0
1CMET2-PWY	N10-formyl-tetrahydrofolate_biosynthesis	Cofactor,_Prosthetic_Group,_Electron_Carrier,_and_Vitamin_Biosynthesis	Biosynthesis	Bacteroidetes;Bacteroidia;Bacteroidales;Barnesiellaceae;Barnesiella	0	652	0	0	0	9	0	0	0	0	0	0	0	0	0	0	0	0	0	0	0	0	131	6	0	166	0	0	0	0	6	0	0	0	0	0	0	0	0	0	6	0	0	0	0
1CMET2-PWY	N10-formyl-tetrahydrofolate_biosynthesis	Cofactor,_Prosthetic_Group,_Electron_Carrier,_and_Vitamin_Biosynthesis	Biosynthesis	Proteobacteria;Gammaproteobacteria;Pasteurellales;Pasteurellaceae;Haemophilus	6	32	0	4	3	0	0	3	0	4	0	1	0	5	4	1	10	2	70	2	11	45	10	6	1	28	0	1	6	18	4	46	0	13	5	1	4	4	1	21	1	1	1	3	1
1CMET2-PWY	N10-formyl-tetrahydrofolate_biosynthesis	Cofactor,_Prosthetic_Group,_Electron_Carrier,_and_Vitamin_Biosynthesis	Biosynthesis	Bacteroidetes;Bacteroidia;Bacteroidales;Prevotellaceae;Prevotellaceae_UCG-001	0	0	0	0	0	0	0	0	0	0	0	0	0	0	0	0	0	0	0	0	0	0	0	0	0	0	0	0	0	0	0	0	0	0	0	0	0	0	0	0	0	0	0	0	0
1CMET2-PWY	N10-formyl-tetrahydrofolate_biosynthesis	Cofactor,_Prosthetic_Group,_Electron_Carrier,_and_Vitamin_Biosynthesis	Biosynthesis	Firmicutes;Clostridia;Clostridiales;Lachnospiraceae;Anaerostipes	0	60	0	109	0	0	0	62	0	94	0	142	255	0	0	85	0	119	0	0	310	0	0	0	0	0	0	0	96	0	0	0	0	0	112	82	0	0	0	0	0	0	0	327	44
1CMET2-PWY	N10-formyl-tetrahydrofolate_biosynthesis	Cofactor,_Prosthetic_Group,_Electron_Carrier,_and_Vitamin_Biosynthesis	Biosynthesis	Firmicutes;Clostridia;Clostridiales;Ruminococcaceae;Ruminococcaceae_incertae_sedis	0	77	69	0	0	162	0	0	0	82	30	46	0	19	0	0	0	0	0	0	0	180	93	23	0	0	244	63	0	0	0	54	0	24	0	0	0	26	0	0	0	34	0	0	17
1CMET2-PWY	N10-formyl-tetrahydrofolate_biosynthesis	Cofactor,_Prosthetic_Group,_Electron_Carrier,_and_Vitamin_Biosynthesis	Biosynthesis	Firmicutes;Clostridia;Clostridiales;Lachnospiraceae;Roseburia	0	0	0	0	0	0	0	0	0	0	0	0	0	0	0	0	0	0	0	0	0	0	0	0	0	0	26	0	0	0	0	0	0	0	0	0	0	0	0	0	0	0	0	0	0
1CMET2-PWY	N10-formyl-tetrahydrofolate_biosynthesis	Cofactor,_Prosthetic_Group,_Electron_Carrier,_and_Vitamin_Biosynthesis	Biosynthesis	Actinobacteria;Actinobacteria;Micrococcales;Dermabacteraceae;Dermabacter	0	0	0	0	0	0	0	0	0	0	0	0	0	0	0	0	0	0	0	0	0	0	0	0	0	0	0	0	0	0	0	0	0	0	0	0	0	0	0	0	0	0	0	0	0
1CMET2-PWY	N10-formyl-tetrahydrofolate_biosynthesis	Cofactor,_Prosthetic_Group,_Electron_Carrier,_and_Vitamin_Biosynthesis	Biosynthesis	Proteobacteria;Gammaproteobacteria;Enterobacteriales;Enterobacteriaceae;Klebsiella	0	2995	0	0	39	22	155	0	35	18	10	0	0	224	7	600	36	18	48	51	76	5	23	243	26	33	0	33	8	27	16	11	0	25	9	39	21	24	0	46	7	10	60	27	13
1CMET2-PWY	N10-formyl-tetrahydrofolate_biosynthesis	Cofactor,_Prosthetic_Group,_Electron_Carrier,_and_Vitamin_Biosynthesis	Biosynthesis	Bacteroidetes;Bacteroidia;Bacteroidales;Muribaculaceae;NA	0	4	0	0	0	0	0	0	0	0	0	0	0	0	0	0	0	2	215	0	220	0	3	3	3	0	0	0	0	0	0	0	0	4	0	0	0	0	0	0	0	45	0	0	0
1CMET2-PWY	N10-formyl-tetrahydrofolate_biosynthesis	Cofactor,_Prosthetic_Group,_Electron_Carrier,_and_Vitamin_Biosynthesis	Biosynthesis	Proteobacteria;Deltaproteobacteria;Desulfovibrionales;Desulfovibrionaceae;Bilophila	9	0	0	0	0	0	0	0	0	0	0	0	0	0	0	0	0	0	0	0	0	0	0	0	0	0	0	0	0	0	0	0	0	0	0	0	0	0	0	0	0	0	0	0	0
1CMET2-PWY	N10-formyl-tetrahydrofolate_biosynthesis	Cofactor,_Prosthetic_Group,_Electron_Carrier,_and_Vitamin_Biosynthesis	Biosynthesis	Firmicutes;Clostridia;Clostridiales;Family_XI;Anaerococcus	7	0	0	17	0	548	0	11	26	0	10	14	35	40	0	0	205	60	0	6	112	278	32	11	111	6	8	10	0	16	155	0	0	59	9	188	84	11	5	0	27	16	57	0	0
1CMET2-PWY	N10-formyl-tetrahydrofolate_biosynthesis	Cofactor,_Prosthetic_Group,_Electron_Carrier,_and_Vitamin_Biosynthesis	Biosynthesis	Bacteroidetes;Bacteroidia;Bacteroidales;Marinifilaceae;Odoribacter	0	336	0	0	2	0	0	0	2	0	178	0	0	0	0	0	3	2	0	0	0	0	417	1	1	0	0	0	0	0	0	0	0	0	0	0	0	0	0	2	0	0	0	0	0
1CMET2-PWY	N10-formyl-tetrahydrofolate_biosynthesis	Cofactor,_Prosthetic_Group,_Electron_Carrier,_and_Vitamin_Biosynthesis	Biosynthesis	Proteobacteria;Gammaproteobacteria;Betaproteobacteriales;Burkholderiaceae;Sutterella	0	0	0	0	0	0	0	3	4	0	0	0	0	0	3	0	6	0	0	0	0	0	0	0	0	0	0	29	150	5	0	0	0	0	6	5	17	0	0	2	0	0	10	0	0
1CMET2-PWY	N10-formyl-tetrahydrofolate_biosynthesis	Cofactor,_Prosthetic_Group,_Electron_Carrier,_and_Vitamin_Biosynthesis	Biosynthesis	Firmicutes;Clostridia;Clostridiales;Lachnospiraceae;Agathobacter	0	66	44	116	20	11	0	59	17	41	0	0	0	0	15	0	797	184	31	0	126	0	92	0	11	0	0	15	0	0	39	96	0	96	69	26	0	30	0	15	0	0	0	210	10
1CMET2-PWY	N10-formyl-tetrahydrofolate_biosynthesis	Cofactor,_Prosthetic_Group,_Electron_Carrier,_and_Vitamin_Biosynthesis	Biosynthesis	Firmicutes;Bacilli;Bacillales;Staphylococcaceae;Staphylococcus	0	0	0	0	0	0	0	0	0	0	0	0	0	0	0	0	0	0	0	1	0	0	0	0	0	0	0	0	0	0	0	0	0	0	0	0	0	0	0	0	0	0	0	0	0
1CMET2-PWY	N10-formyl-tetrahydrofolate_biosynthesis	Cofactor,_Prosthetic_Group,_Electron_Carrier,_and_Vitamin_Biosynthesis	Biosynthesis	Firmicutes;Clostridia;Clostridiales;Ruminococcaceae;CAG-352	0	13	0	0	0	14	0	183	0	0	0	0	7	0	0	0	11	0	0	0	0	0	13	31	0	0	725	0	0	0	0	334	0	193	0	0	0	0	12	0	14	0	0	0	0
1CMET2-PWY	N10-formyl-tetrahydrofolate_biosynthesis	Cofactor,_Prosthetic_Group,_Electron_Carrier,_and_Vitamin_Biosynthesis	Biosynthesis	Firmicutes;Clostridia;Clostridiales;Lachnospiraceae;Lachnospira	0	530	0	37	254	31	0	0	24	163	788	154	25	0	0	0	0	71	74	0	0	0	299	0	0	0	0	0	70	0	19	0	0	54	0	0	0	0	0	42	0	0	52	0	0
1CMET2-PWY	N10-formyl-tetrahydrofolate_biosynthesis	Cofactor,_Prosthetic_Group,_Electron_Carrier,_and_Vitamin_Biosynthesis	Biosynthesis	Firmicutes;Clostridia;Clostridiales;Ruminococcaceae;NA	0	295	0	287	126	13	0	85	0	21	0	101	0	11	0	0	458	223	4	14	0	0	11	0	0	0	63	0	86	0	11	94	0	6	69	32	0	29	0	87	5	0	6	0	0
1CMET2-PWY	N10-formyl-tetrahydrofolate_biosynthesis	Cofactor,_Prosthetic_Group,_Electron_Carrier,_and_Vitamin_Biosynthesis	Biosynthesis	Epsilonbacteraeota;Campylobacteria;Campylobacterales;Arcobacteraceae;Arcobacter	0	2	0	0	2	0	0	0	0	0	0	0	0	0	0	0	0	1	0	0	7	0	1	0	0	0	1	0	0	0	0	0	0	0	0	0	0	0	0	0	0	0	2	0	0
1CMET2-PWY	N10-formyl-tetrahydrofolate_biosynthesis	Cofactor,_Prosthetic_Group,_Electron_Carrier,_and_Vitamin_Biosynthesis	Biosynthesis	Bacteroidetes;Bacteroidia;Bacteroidales;Rikenellaceae;Alistipes	0	202	0	0	0	0	0	16	0	25	0	0	0	0	0	0	0	0	0	0	0	0	0	0	0	0	1457	0	1292	0	0	33	0	0	0	0	0	0	0	0	0	48	0	0	0
1CMET2-PWY	N10-formyl-tetrahydrofolate_biosynthesis	Cofactor,_Prosthetic_Group,_Electron_Carrier,_and_Vitamin_Biosynthesis	Biosynthesis	Bacteroidetes;Bacteroidia;Bacteroidales;Bacteroidaceae;Bacteroides	16	147	26	24	918	16	370	9	26	29	221	12	13	39	14	8	29	35	12	136	160	35	222	578	301	334	29	319	16	22	32	17	11	17	24	117	8	146	244	273	931	19	26	33	0
1CMET2-PWY	N10-formyl-tetrahydrofolate_biosynthesis	Cofactor,_Prosthetic_Group,_Electron_Carrier,_and_Vitamin_Biosynthesis	Biosynthesis	Bacteroidetes;Bacteroidia;Bacteroidales;Prevotellaceae;Prevotella	0	3358	0	0	10	18	0	0	9	0	0	0	0	0	0	0	0	8	0	0	5	0	0	14	14	0	0	0	0	0	8	0	0	8	0	0	0	0	0	0	0	0	12	0	0
1CMET2-PWY	N10-formyl-tetrahydrofolate_biosynthesis	Cofactor,_Prosthetic_Group,_Electron_Carrier,_and_Vitamin_Biosynthesis	Biosynthesis	Firmicutes;Clostridia;Clostridiales;Lachnospiraceae;Lachnospiraceae_incertae_sedis	0	411	0	0	138	10	0	0	65	7	0	0	0	0	0	28	17	110	37	17	76	15	254	413	0	0	57	0	0	0	64	130	6	222	0	0	46	42	35	30	77	0	0	0	0
1CMET2-PWY	N10-formyl-tetrahydrofolate_biosynthesis	Cofactor,_Prosthetic_Group,_Electron_Carrier,_and_Vitamin_Biosynthesis	Biosynthesis	Firmicutes;Clostridia;Clostridiales;Lachnospiraceae;Lachnospiraceae_incertae_sedis	0	268	0	315	148	0	0	0	21	54	0	0	0	0	65	79	0	278	92	0	0	0	59	473	15	0	69	0	26	188	39	115	0	93	76	0	86	23	35	45	0	55	34	0	0
1CMET2-PWY	N10-formyl-tetrahydrofolate_biosynthesis	Cofactor,_Prosthetic_Group,_Electron_Carrier,_and_Vitamin_Biosynthesis	Biosynthesis	Firmicutes;Clostridia;Clostridiales;Ruminococcaceae;Oscillibacter	0	0	0	0	0	0	0	0	0	0	0	0	0	0	0	0	0	0	0	0	0	0	0	0	0	0	0	0	0	0	0	0	4	0	0	0	0	0	0	0	0	0	0	0	0
1CMET2-PWY	N10-formyl-tetrahydrofolate_biosynthesis	Cofactor,_Prosthetic_Group,_Electron_Carrier,_and_Vitamin_Biosynthesis	Biosynthesis	Firmicutes;Clostridia;Clostridiales;Lachnospiraceae;Coprococcus	0	0	0	639	0	0	0	15	0	0	570	751	17	0	0	47	23	0	0	0	0	0	0	0	0	0	42	0	0	0	0	206	0	0	0	0	88	0	19	0	0	0	0	0	0
1CMET2-PWY	N10-formyl-tetrahydrofolate_biosynthesis	Cofactor,_Prosthetic_Group,_Electron_Carrier,_and_Vitamin_Biosynthesis	Biosynthesis	Firmicutes;Clostridia;Clostridiales;Lachnospiraceae;Anaerostipes	0	105	0	0	41	11	0	20	15	16	0	0	0	13	21	18	292	171	38	26	40	12	19	0	11	6	54	20	54	23	0	311	7	126	43	11	0	15	23	21	48	0	0	81	0
1CMET2-PWY	N10-formyl-tetrahydrofolate_biosynthesis	Cofactor,_Prosthetic_Group,_Electron_Carrier,_and_Vitamin_Biosynthesis	Biosynthesis	Proteobacteria;Deltaproteobacteria;Desulfovibrionales;Desulfovibrionaceae;Desulfovibrio	0	8	0	0	0	0	0	0	13	0	0	0	0	0	0	0	0	0	172	0	19	0	0	0	0	0	0	0	0	0	6	0	0	0	0	0	0	0	0	0	0	0	0	0	0
1CMET2-PWY	N10-formyl-tetrahydrofolate_biosynthesis	Cofactor,_Prosthetic_Group,_Electron_Carrier,_and_Vitamin_Biosynthesis	Biosynthesis	Firmicutes;Clostridia;Clostridiales;Lachnospiraceae;Lachnospiraceae_incertae_sedis	0	237	0	33	181	0	6	84	0	0	14	0	0	15	0	0	0	87	0	0	0	0	312	447	0	0	0	21	0	0	0	146	0	110	57	0	0	0	0	0	0	0	27	61	0
1CMET2-PWY	N10-formyl-tetrahydrofolate_biosynthesis	Cofactor,_Prosthetic_Group,_Electron_Carrier,_and_Vitamin_Biosynthesis	Biosynthesis	Bacteroidetes;Bacteroidia;Bacteroidales;Marinifilaceae;Butyricimonas	0	0	0	0	0	0	0	0	0	0	0	0	0	0	0	0	0	0	0	0	0	0	0	0	0	0	0	0	0	0	0	0	0	358	0	0	0	0	0	0	0	47	0	390	16
1CMET2-PWY	N10-formyl-tetrahydrofolate_biosynthesis	Cofactor,_Prosthetic_Group,_Electron_Carrier,_and_Vitamin_Biosynthesis	Biosynthesis	Actinobacteria;Actinobacteria;Corynebacteriales;Corynebacteriaceae;Corynebacterium	0	3	3	0	0	0	4	0	10	6	6	4	0	6	0	16	0	0	0	0	0	0	0	0	0	0	0	0	0	0	13	0	4	26	4	0	290	0	0	0	0	5	3	2	9
1CMET2-PWY	N10-formyl-tetrahydrofolate_biosynthesis	Cofactor,_Prosthetic_Group,_Electron_Carrier,_and_Vitamin_Biosynthesis	Biosynthesis	Firmicutes;Negativicutes;Selenomonadales;Veillonellaceae;Dialister	0	0	0	0	9	0	0	0	0	0	0	0	0	0	0	0	0	0	0	0	0	0	727	0	0	0	0	0	0	0	0	0	0	0	0	0	0	0	0	0	0	0	0	0	0
1CMET2-PWY	N10-formyl-tetrahydrofolate_biosynthesis	Cofactor,_Prosthetic_Group,_Electron_Carrier,_and_Vitamin_Biosynthesis	Biosynthesis	Firmicutes;Clostridia;Clostridiales;Ruminococcaceae;Subdoligranulum	44	553	125	2420	345	144	39	29	91	203	594	47	72	72	57	114	43	213	189	35	124	218	874	50	31	26	1794	941	363	743	399	204	23	207	99	57	507	124	38	230	32	333	40	1753	88
1CMET2-PWY	N10-formyl-tetrahydrofolate_biosynthesis	Cofactor,_Prosthetic_Group,_Electron_Carrier,_and_Vitamin_Biosynthesis	Biosynthesis	Firmicutes;Clostridia;Clostridiales;Ruminococcaceae;Anaerotruncus	0	16	0	0	25	0	0	0	35	0	0	0	0	0	0	0	8	12	14	0	22	0	13	21	9	0	10	0	0	0	24	0	0	21	15	0	0	0	7	0	0	0	0	0	0
1CMET2-PWY	N10-formyl-tetrahydrofolate_biosynthesis	Cofactor,_Prosthetic_Group,_Electron_Carrier,_and_Vitamin_Biosynthesis	Biosynthesis	Proteobacteria;Gammaproteobacteria;Enterobacteriales;Enterobacteriaceae;Klebsiella	0	2462	0	0	0	0	0	0	0	0	0	0	0	0	0	0	0	0	0	0	0	0	0	0	0	0	0	0	0	0	0	0	0	0	0	0	0	0	0	0	0	0	0	0	0
1CMET2-PWY	N10-formyl-tetrahydrofolate_biosynthesis	Cofactor,_Prosthetic_Group,_Electron_Carrier,_and_Vitamin_Biosynthesis	Biosynthesis	Proteobacteria;Gammaproteobacteria;Pseudomonadales;Moraxellaceae;Enhydrobacter	0	0	0	0	0	0	0	0	0	0	0	0	0	0	0	0	0	0	0	0	0	0	0	0	0	0	0	0	0	0	0	0	2	0	0	0	0	0	0	0	0	0	0	0	0
1CMET2-PWY	N10-formyl-tetrahydrofolate_biosynthesis	Cofactor,_Prosthetic_Group,_Electron_Carrier,_and_Vitamin_Biosynthesis	Biosynthesis	Bacteroidetes;Bacteroidia;Bacteroidales;Porphyromonadaceae;Porphyromonas	0	0	0	0	0	0	0	0	0	0	0	0	0	0	0	0	0	0	5	0	0	0	0	0	0	0	0	0	0	0	0	0	0	0	0	0	0	0	0	0	0	0	0	0	0
1CMET2-PWY	N10-formyl-tetrahydrofolate_biosynthesis	Cofactor,_Prosthetic_Group,_Electron_Carrier,_and_Vitamin_Biosynthesis	Biosynthesis	Firmicutes;Negativicutes;Selenomonadales;Veillonellaceae;Anaerovibrio	0	0	0	0	0	0	0	0	0	0	0	0	0	0	0	0	0	0	0	0	0	0	0	0	0	0	0	0	0	0	0	0	0	0	0	0	0	0	0	0	0	0	0	0	0
1CMET2-PWY	N10-formyl-tetrahydrofolate_biosynthesis	Cofactor,_Prosthetic_Group,_Electron_Carrier,_and_Vitamin_Biosynthesis	Biosynthesis	Firmicutes;Negativicutes;Selenomonadales;Veillonellaceae;Dialister	6	0	0	0	0	0	10	0	53	0	17	0	0	0	0	0	0	23	0	0	31	12	0	0	23	0	0	0	0	0	13	0	0	14	0	42	12	7	9	0	0	6	0	12	0
1CMET2-PWY	N10-formyl-tetrahydrofolate_biosynthesis	Cofactor,_Prosthetic_Group,_Electron_Carrier,_and_Vitamin_Biosynthesis	Biosynthesis	Bacteroidetes;Bacteroidia;Bacteroidales;Bacteroidaceae;Bacteroides	0	1782	0	0	0	0	0	0	0	0	0	0	0	0	0	0	0	0	0	0	0	0	0	0	0	0	0	0	0	0	0	0	0	0	0	0	0	0	0	0	0	0	0	0	0
1CMET2-PWY	N10-formyl-tetrahydrofolate_biosynthesis	Cofactor,_Prosthetic_Group,_Electron_Carrier,_and_Vitamin_Biosynthesis	Biosynthesis	Firmicutes;Clostridia;Clostridiales;Ruminococcaceae;Faecalibacterium	0	0	0	45	0	0	0	0	0	0	0	0	0	0	0	0	0	0	60	0	0	0	1223	0	0	0	0	0	0	0	0	270	0	322	0	0	0	0	0	0	13	0	0	0	0
1CMET2-PWY	N10-formyl-tetrahydrofolate_biosynthesis	Cofactor,_Prosthetic_Group,_Electron_Carrier,_and_Vitamin_Biosynthesis	Biosynthesis	Firmicutes;Clostridia;Clostridiales;Lachnospiraceae;Lachnoclostridium	0	13	10	16	18	8	78	0	175	0	0	0	0	0	6	0	226	3	0	4	0	120	0	24	12	68	13	0	0	23	8	0	5	0	10	14	0	0	6	0	61	0	5	20	0
1CMET2-PWY	N10-formyl-tetrahydrofolate_biosynthesis	Cofactor,_Prosthetic_Group,_Electron_Carrier,_and_Vitamin_Biosynthesis	Biosynthesis	Firmicutes;Clostridia;Clostridiales;Lachnospiraceae;NA	19	0	0	0	195	0	0	0	41	0	47	88	60	0	95	0	0	379	0	0	0	0	0	0	0	0	234	0	28	35	0	192	0	50	0	0	15	30	0	0	0	152	0	0	32
1CMET2-PWY	N10-formyl-tetrahydrofolate_biosynthesis	Cofactor,_Prosthetic_Group,_Electron_Carrier,_and_Vitamin_Biosynthesis	Biosynthesis	Firmicutes;Clostridia;Clostridiales;Ruminococcaceae;Negativibacillus	0	129	0	103	0	0	0	11	0	0	0	0	0	0	0	16	0	76	0	17	0	0	575	150	6	0	132	0	0	0	0	0	0	63	0	10	0	21	0	25	12	24	10	0	9
1CMET2-PWY	N10-formyl-tetrahydrofolate_biosynthesis	Cofactor,_Prosthetic_Group,_Electron_Carrier,_and_Vitamin_Biosynthesis	Biosynthesis	Bacteroidetes;Bacteroidia;Bacteroidales;Bacteroidaceae;Bacteroides	166	1344	3414	204	211	1141	267	211	1027	1200	3909	1441	315	361	348	1427	173	1632	71	256	1594	138	4149	4362	685	6255	3366	0	565	8099	137	1006	73	693	230	346	115	236	260	806	257	473	254	1401	55
1CMET2-PWY	N10-formyl-tetrahydrofolate_biosynthesis	Cofactor,_Prosthetic_Group,_Electron_Carrier,_and_Vitamin_Biosynthesis	Biosynthesis	Bacteroidetes;Bacteroidia;Bacteroidales;Prevotellaceae;Prevotella	0	26	0	0	16	0	0	0	7	0	0	0	0	14	4	0	24	7	13	7	6	11	6	30	12	0	0	0	7	15	8	6	0	9	11	11	0	0	0	0	9	10	12	1028	0
1CMET2-PWY	N10-formyl-tetrahydrofolate_biosynthesis	Cofactor,_Prosthetic_Group,_Electron_Carrier,_and_Vitamin_Biosynthesis	Biosynthesis	Firmicutes;Clostridia;Clostridiales;Christensenellaceae;NA	0	16	0	178	0	0	0	35	18	0	348	0	0	0	0	0	0	15	12	0	0	0	20	0	0	0	24	0	0	0	0	60	5	48	0	0	0	0	0	0	13	22	0	29	0
1CMET2-PWY	N10-formyl-tetrahydrofolate_biosynthesis	Cofactor,_Prosthetic_Group,_Electron_Carrier,_and_Vitamin_Biosynthesis	Biosynthesis	Firmicutes;Clostridia;Clostridiales;Lachnospiraceae;Roseburia	0	189	13	4	32	0	0	24	0	3	23	9	4	0	5	53	3	102	11	0	5	5	6	60	0	20	31	3	10	10	5	5	0	16	5	4	0	0	0	0	0	0	0	80	0
1CMET2-PWY	N10-formyl-tetrahydrofolate_biosynthesis	Cofactor,_Prosthetic_Group,_Electron_Carrier,_and_Vitamin_Biosynthesis	Biosynthesis	Firmicutes;Clostridia;Clostridiales;Lachnospiraceae;CAG-56	13	0	0	530	18	19	8	128	53	29	138	66	12	11	0	0	18	114	36	0	0	65	104	17	0	0	23	0	60	13	111	64	0	81	0	9	79	24	0	47	11	28	0	10	0
1CMET2-PWY	N10-formyl-tetrahydrofolate_biosynthesis	Cofactor,_Prosthetic_Group,_Electron_Carrier,_and_Vitamin_Biosynthesis	Biosynthesis	Bacteroidetes;Bacteroidia;Bacteroidales;Marinifilaceae;Butyricimonas	0	0	0	0	0	0	0	0	0	0	0	0	0	0	0	0	0	0	0	0	0	0	0	0	19	0	0	0	61	0	0	0	0	0	0	0	0	0	0	67	0	51	20	0	0
1CMET2-PWY	N10-formyl-tetrahydrofolate_biosynthesis	Cofactor,_Prosthetic_Group,_Electron_Carrier,_and_Vitamin_Biosynthesis	Biosynthesis	Firmicutes;Clostridia;Clostridiales;Ruminococcaceae;Flavonifractor	29	26	26	47	102	162	0	0	161	13	72	0	126	16	24	0	66	17	0	0	24	45	21	37	12	18	38	15	7	86	183	0	0	0	45	16	0	16	28	0	178	31	0	27	8
1CMET2-PWY	N10-formyl-tetrahydrofolate_biosynthesis	Cofactor,_Prosthetic_Group,_Electron_Carrier,_and_Vitamin_Biosynthesis	Biosynthesis	Euryarchaeota;Methanobacteria;Methanobacteriales;Methanobacteriaceae;Methanobrevibacter	0	30	0	12	0	0	2	0	0	3	0	0	0	0	0	0	0	0	0	1	1	0	0	0	0	2	0	0	0	0	0	0	1	0	0	0	0	0	0	0	0	4	0	0	0
1CMET2-PWY	N10-formyl-tetrahydrofolate_biosynthesis	Cofactor,_Prosthetic_Group,_Electron_Carrier,_and_Vitamin_Biosynthesis	Biosynthesis	Bacteroidetes;Bacteroidia;Bacteroidales;Tannerellaceae;Parabacteroides	0	40	0	0	0	0	2729	0	0	0	0	0	0	0	0	0	0	0	0	0	0	0	0	0	0	0	0	0	0	0	0	0	0	0	0	0	0	0	0	0	0	0	0	0	0
1CMET2-PWY	N10-formyl-tetrahydrofolate_biosynthesis	Cofactor,_Prosthetic_Group,_Electron_Carrier,_and_Vitamin_Biosynthesis	Biosynthesis	Firmicutes;Bacilli;Lactobacillales;Streptococcaceae;Streptococcus	0	20	0	11	0	5	0	0	0	0	0	0	9	0	0	0	0	9	62	0	0	26	114	16	737	0	13	0	0	0	18	0	0	0	0	0	63	52	0	0	0	0	23	0	0
1CMET2-PWY	N10-formyl-tetrahydrofolate_biosynthesis	Cofactor,_Prosthetic_Group,_Electron_Carrier,_and_Vitamin_Biosynthesis	Biosynthesis	Firmicutes;Clostridia;Clostridiales;Lachnospiraceae;Coprococcus	23	0	0	0	187	61	8	0	0	16	0	0	0	0	0	0	0	0	41	0	0	0	0	0	0	9	0	101	88	136	0	0	0	50	50	0	269	0	0	75	0	0	0	17	0
1CMET2-PWY	N10-formyl-tetrahydrofolate_biosynthesis	Cofactor,_Prosthetic_Group,_Electron_Carrier,_and_Vitamin_Biosynthesis	Biosynthesis	Bacteroidetes;Bacteroidia;Bacteroidales;Prevotellaceae;Prevotella	7	74	0	0	79	0	0	0	57	0	0	0	0	0	0	0	0	21	218	0	35	0	49	142	9014	46	0	0	0	0	10359	35	0	52	2	21	0	0	0	44	144	0	39	0	0
1CMET2-PWY	N10-formyl-tetrahydrofolate_biosynthesis	Cofactor,_Prosthetic_Group,_Electron_Carrier,_and_Vitamin_Biosynthesis	Biosynthesis	Bacteroidetes;Bacteroidia;Bacteroidales;Bacteroidaceae;Bacteroides	0	0	0	0	0	0	0	0	0	0	0	0	0	28	0	0	14	0	0	0	0	14	0	0	0	0	0	0	0	19	0	0	0	0	697	0	0	0	0	0	0	0	0	13	0
1CMET2-PWY	N10-formyl-tetrahydrofolate_biosynthesis	Cofactor,_Prosthetic_Group,_Electron_Carrier,_and_Vitamin_Biosynthesis	Biosynthesis	Firmicutes;Clostridia;Clostridiales;Ruminococcaceae;Butyricicoccus	8	213	9	65	141	10	0	0	21	42	67	112	0	0	0	22	0	100	21	10	0	0	58	0	10	0	70	0	36	63	0	0	0	47	37	0	0	26	14	0	18	34	0	0	0
1CMET2-PWY	N10-formyl-tetrahydrofolate_biosynthesis	Cofactor,_Prosthetic_Group,_Electron_Carrier,_and_Vitamin_Biosynthesis	Biosynthesis	Firmicutes;Clostridia;Clostridiales;Ruminococcaceae;Oscillospira	0	0	122	26	112	180	0	0	0	0	10	0	0	14	20	75	269	16	0	0	0	196	0	57	0	65	74	12	10	303	19	0	0	0	117	50	0	0	25	0	28	0	30	0	0
1CMET2-PWY	N10-formyl-tetrahydrofolate_biosynthesis	Cofactor,_Prosthetic_Group,_Electron_Carrier,_and_Vitamin_Biosynthesis	Biosynthesis	Firmicutes;Bacilli;Lactobacillales;Lactobacillaceae;Lactobacillus	0	6	0	4	0	0	0	0	0	0	0	0	0	0	0	0	0	5	0	0	0	0	0	7	0	0	0	0	0	0	0	0	0	0	0	0	0	0	0	0	0	0	10	0	0
1CMET2-PWY	N10-formyl-tetrahydrofolate_biosynthesis	Cofactor,_Prosthetic_Group,_Electron_Carrier,_and_Vitamin_Biosynthesis	Biosynthesis	Firmicutes;Negativicutes;Selenomonadales;Acidaminococcaceae;Acidaminococcus	0	0	0	12	0	0	0	0	11	0	0	0	0	0	0	0	0	0	0	0	0	0	169	0	0	0	0	15	209	0	0	0	0	9	21	0	0	0	0	9	0	0	0	0	0
1CMET2-PWY	N10-formyl-tetrahydrofolate_biosynthesis	Cofactor,_Prosthetic_Group,_Electron_Carrier,_and_Vitamin_Biosynthesis	Biosynthesis	Firmicutes;Clostridia;Clostridiales;Lachnospiraceae;Lachnoclostridium	9	128	0	159	23	9	0	20	16	24	17	57	7	0	0	51	421	33	32	0	42	0	51	0	0	0	70	0	11	334	39	27	0	54	24	0	8	11	0	13	16	23	0	0	0
1CMET2-PWY	N10-formyl-tetrahydrofolate_biosynthesis	Cofactor,_Prosthetic_Group,_Electron_Carrier,_and_Vitamin_Biosynthesis	Biosynthesis	Firmicutes;Clostridia;Clostridiales;Ruminococcaceae;Ruminiclostridium	0	0	0	0	0	0	0	0	0	0	5	0	0	0	0	0	11	0	0	0	0	12	28	35	0	0	0	118	62	16	0	293	0	0	15	16	0	0	0	0	0	0	0	0	0
1CMET2-PWY	N10-formyl-tetrahydrofolate_biosynthesis	Cofactor,_Prosthetic_Group,_Electron_Carrier,_and_Vitamin_Biosynthesis	Biosynthesis	Bacteroidetes;Bacteroidia;Bacteroidales;Bacteroidaceae;Bacteroides	0	0	0	0	0	0	0	0	0	0	0	0	0	0	0	0	0	0	0	0	0	0	0	0	0	0	2635	0	0	0	0	0	0	0	0	0	0	0	0	0	0	0	0	0	0
1CMET2-PWY	N10-formyl-tetrahydrofolate_biosynthesis	Cofactor,_Prosthetic_Group,_Electron_Carrier,_and_Vitamin_Biosynthesis	Biosynthesis	Firmicutes;Clostridia;Clostridiales;Ruminococcaceae;Subdoligranulum	0	161	0	0	0	0	0	29	0	0	386	0	0	0	0	24	0	37	28	11	10	0	102	11	0	0	0	0	0	0	13	18	0	31	0	0	49	84	0	78	0	0	0	306	0
1CMET2-PWY	N10-formyl-tetrahydrofolate_biosynthesis	Cofactor,_Prosthetic_Group,_Electron_Carrier,_and_Vitamin_Biosynthesis	Biosynthesis	Firmicutes;Clostridia;Clostridiales;Family_XI;Peptoniphilus	11	0	0	0	0	39	8	0	0	9	11	5	12	13	0	30	0	0	5	0	36	0	0	0	0	0	0	18	12	0	88	6	0	33	5	36	68	0	0	0	0	0	10	15	0
1CMET2-PWY	N10-formyl-tetrahydrofolate_biosynthesis	Cofactor,_Prosthetic_Group,_Electron_Carrier,_and_Vitamin_Biosynthesis	Biosynthesis	Proteobacteria;Gammaproteobacteria;Betaproteobacteriales;Neisseriaceae;Snodgrassella	0	12	0	15	7	0	0	0	6	0	0	0	0	0	0	0	0	6	7	0	8	0	12	7	6	0	0	0	0	0	6	0	0	8	0	0	0	0	0	0	5	0	7	0	0
1CMET2-PWY	N10-formyl-tetrahydrofolate_biosynthesis	Cofactor,_Prosthetic_Group,_Electron_Carrier,_and_Vitamin_Biosynthesis	Biosynthesis	Firmicutes;Clostridia;Clostridiales;Ruminococcaceae;Ruminococcus	0	0	36	0	17	0	48	168	0	29	0	146	0	0	0	39	0	0	24	0	0	0	135	0	0	0	0	218	0	0	0	0	31	0	0	0	29	0	0	67	0	0	17	0	24
1CMET2-PWY	N10-formyl-tetrahydrofolate_biosynthesis	Cofactor,_Prosthetic_Group,_Electron_Carrier,_and_Vitamin_Biosynthesis	Biosynthesis	Firmicutes;Clostridia;Clostridiales;Clostridiaceae_1;Clostridium	0	22	0	143	0	0	0	0	0	0	0	0	0	0	0	0	5	0	7	16	0	13	1420	9	0	90	0	0	16	8	10	0	0	0	7	0	0	0	0	0	0	0	9	0	0
1CMET2-PWY	N10-formyl-tetrahydrofolate_biosynthesis	Cofactor,_Prosthetic_Group,_Electron_Carrier,_and_Vitamin_Biosynthesis	Biosynthesis	Firmicutes;Clostridia;Clostridiales;Family_XI;Peptoniphilus	7	0	0	0	2	0	0	0	0	3	3	2	3	0	2	0	0	21	2	0	15	9	13	0	10	0	0	7	3	5	46	0	0	10	1	18	16	0	2	1	0	9	10	5	0
1CMET2-PWY	N10-formyl-tetrahydrofolate_biosynthesis	Cofactor,_Prosthetic_Group,_Electron_Carrier,_and_Vitamin_Biosynthesis	Biosynthesis	Tenericutes;Mollicutes;Izimaplasmatales;NA;NA	0	3	0	0	0	3	0	0	0	0	0	0	0	0	0	0	0	0	0	0	0	0	0	5	0	0	0	0	0	0	5	0	0	4	0	0	0	0	0	0	0	0	0	0	0
1CMET2-PWY	N10-formyl-tetrahydrofolate_biosynthesis	Cofactor,_Prosthetic_Group,_Electron_Carrier,_and_Vitamin_Biosynthesis	Biosynthesis	Bacteroidetes;Bacteroidia;Bacteroidales;Prevotellaceae;Prevotella	0	0	0	0	0	0	0	0	2	0	270	0	0	0	0	0	0	0	0	0	0	0	176	0	0	0	0	0	0	0	0	0	0	0	0	0	0	0	0	0	0	0	0	0	0
1CMET2-PWY	N10-formyl-tetrahydrofolate_biosynthesis	Cofactor,_Prosthetic_Group,_Electron_Carrier,_and_Vitamin_Biosynthesis	Biosynthesis	Firmicutes;Clostridia;Clostridiales;Eubacteriaceae;Eubacterium	0	28	0	0	32	0	0	0	11	0	0	0	0	0	0	0	0	16	28	0	26	0	8	18	13	0	0	0	0	0	11	0	0	8	0	0	0	0	0	0	0	0	12	0	0
1CMET2-PWY	N10-formyl-tetrahydrofolate_biosynthesis	Cofactor,_Prosthetic_Group,_Electron_Carrier,_and_Vitamin_Biosynthesis	Biosynthesis	Firmicutes;Clostridia;Clostridiales;Ruminococcaceae;Ruminococcaceae_incertae_sedis	0	0	0	0	0	0	0	0	0	0	0	0	0	27	0	0	31	214	0	0	0	0	521	0	0	0	0	0	0	0	0	665	0	21	0	0	0	0	0	0	0	0	0	0	0
1CMET2-PWY	N10-formyl-tetrahydrofolate_biosynthesis	Cofactor,_Prosthetic_Group,_Electron_Carrier,_and_Vitamin_Biosynthesis	Biosynthesis	Firmicutes;Clostridia;Clostridiales;Family_XI;Peptoniphilus	0	8	7	0	3	0	0	5	35	0	0	0	0	0	0	0	50	0	0	0	55	49	0	5	36	4	0	0	0	0	0	0	3	0	0	27	70	0	0	0	6	21	0	0	10
1CMET2-PWY	N10-formyl-tetrahydrofolate_biosynthesis	Cofactor,_Prosthetic_Group,_Electron_Carrier,_and_Vitamin_Biosynthesis	Biosynthesis	Firmicutes;Erysipelotrichia;Erysipelotrichales;Erysipelotrichaceae;Holdemanella	0	0	0	0	0	0	0	0	37	0	0	0	0	0	0	0	0	0	0	0	0	0	0	0	0	0	0	0	0	0	0	0	0	0	0	0	0	0	0	0	0	0	0	0	0
1CMET2-PWY	N10-formyl-tetrahydrofolate_biosynthesis	Cofactor,_Prosthetic_Group,_Electron_Carrier,_and_Vitamin_Biosynthesis	Biosynthesis	Firmicutes;Clostridia;Clostridiales;Ruminococcaceae;Ruminococcus	0	0	0	0	171	0	0	0	0	0	26	0	0	0	0	0	29	23	12	0	0	9	0	0	0	0	31	14	111	365	0	473	0	0	16	15	0	0	0	27	0	0	0	0	0
1CMET2-PWY	N10-formyl-tetrahydrofolate_biosynthesis	Cofactor,_Prosthetic_Group,_Electron_Carrier,_and_Vitamin_Biosynthesis	Biosynthesis	Proteobacteria;Gammaproteobacteria;Orbales;Orbaceae;Gilliamella	0	37	0	15	29	0	0	0	34	0	0	0	0	0	0	0	0	35	39	0	27	0	34	19	16	0	0	0	0	0	20	0	0	37	0	0	0	0	0	0	22	0	20	0	0
1CMET2-PWY	N10-formyl-tetrahydrofolate_biosynthesis	Cofactor,_Prosthetic_Group,_Electron_Carrier,_and_Vitamin_Biosynthesis	Biosynthesis	Firmicutes;Clostridia;Clostridiales;Lachnospiraceae;Lachnospiraceae_incertae_sedis	0	53	0	89	17	0	0	158	0	0	59	26	0	0	0	32	0	0	0	0	0	0	28	0	0	31	42	0	70	0	0	443	0	34	48	0	0	0	0	78	0	0	0	13	0
1CMET2-PWY	N10-formyl-tetrahydrofolate_biosynthesis	Cofactor,_Prosthetic_Group,_Electron_Carrier,_and_Vitamin_Biosynthesis	Biosynthesis	Firmicutes;Clostridia;Clostridiales;Lachnospiraceae;Lachnospira	0	158	0	456	0	21	0	0	0	0	0	215	25	0	0	0	0	122	172	0	0	0	0	0	0	0	98	0	69	0	0	0	0	210	0	0	0	0	0	46	0	0	0	0	0
1CMET2-PWY	N10-formyl-tetrahydrofolate_biosynthesis	Cofactor,_Prosthetic_Group,_Electron_Carrier,_and_Vitamin_Biosynthesis	Biosynthesis	Bacteroidetes;Bacteroidia;Bacteroidales;Prevotellaceae;Paraprevotella	0	0	0	0	0	0	0	0	40	0	0	0	0	11	0	0	0	0	0	34	0	0	0	0	0	0	0	0	37	10	0	0	0	0	0	0	0	11	0	0	0	0	0	1131	0
1CMET2-PWY	N10-formyl-tetrahydrofolate_biosynthesis	Cofactor,_Prosthetic_Group,_Electron_Carrier,_and_Vitamin_Biosynthesis	Biosynthesis	Firmicutes;Clostridia;Clostridiales;Lachnospiraceae;UC5-1-2E3	0	47	119	0	0	36	0	0	12	0	0	0	0	7	0	32	354	57	0	10	55	72	0	71	14	0	127	9	43	67	0	0	0	0	106	0	0	17	0	0	17	0	21	0	0
1CMET2-PWY	N10-formyl-tetrahydrofolate_biosynthesis	Cofactor,_Prosthetic_Group,_Electron_Carrier,_and_Vitamin_Biosynthesis	Biosynthesis	Firmicutes;Clostridia;Clostridiales;Lachnospiraceae;Eisenbergiella	0	34	0	0	34	0	0	0	57	0	0	0	0	0	0	0	0	0	0	0	0	0	0	55	0	0	0	0	0	0	89	0	0	52	0	6	0	0	90	0	0	0	0	19	0
1CMET2-PWY	N10-formyl-tetrahydrofolate_biosynthesis	Cofactor,_Prosthetic_Group,_Electron_Carrier,_and_Vitamin_Biosynthesis	Biosynthesis	Firmicutes;Clostridia;Clostridiales;Ruminococcaceae;NA	18	4	8	27	27	10	9	8	0	18	0	12	0	0	4	0	0	0	86	13	0	0	494	8	9	84	23	0	105	0	0	8	0	7	0	0	0	0	0	18	0	128	0	0	7
1CMET2-PWY	N10-formyl-tetrahydrofolate_biosynthesis	Cofactor,_Prosthetic_Group,_Electron_Carrier,_and_Vitamin_Biosynthesis	Biosynthesis	Firmicutes;Clostridia;Clostridiales;Lachnospiraceae;Lachnoclostridium	0	22	0	0	0	0	0	64	0	0	0	0	86	0	48	0	787	12	0	19	0	307	0	0	0	31	0	33	32	0	20	0	0	0	349	23	0	37	19	0	124	0	0	0	0
1CMET2-PWY	N10-formyl-tetrahydrofolate_biosynthesis	Cofactor,_Prosthetic_Group,_Electron_Carrier,_and_Vitamin_Biosynthesis	Biosynthesis	Firmicutes;Negativicutes;Selenomonadales;Acidaminococcaceae;Phascolarctobacterium	0	266	0	0	0	0	0	0	0	0	0	0	0	0	0	0	0	419	0	0	0	0	0	12	0	0	0	0	0	0	0	0	0	0	0	0	0	19	0	0	0	0	0	0	0
1CMET2-PWY	N10-formyl-tetrahydrofolate_biosynthesis	Cofactor,_Prosthetic_Group,_Electron_Carrier,_and_Vitamin_Biosynthesis	Biosynthesis	Proteobacteria;Gammaproteobacteria;Betaproteobacteriales;Burkholderiaceae;Sutterella	0	0	0	0	8	0	0	0	0	0	0	0	0	0	0	0	0	0	146	0	9	0	1136	0	0	0	0	0	0	0	9	0	0	11	0	0	0	0	0	0	0	0	0	0	0
1CMET2-PWY	N10-formyl-tetrahydrofolate_biosynthesis	Cofactor,_Prosthetic_Group,_Electron_Carrier,_and_Vitamin_Biosynthesis	Biosynthesis	Firmicutes;Clostridia;Clostridiales;Family_XI;Ezakiella	5	5	5	6	0	0	4	0	23	8	16	5	0	0	0	10	11	45	2	0	0	0	9	3	0	2	3	3	4	4	55	2	3	18	0	5	35	1	2	2	0	22	8	2	3
1CMET2-PWY	N10-formyl-tetrahydrofolate_biosynthesis	Cofactor,_Prosthetic_Group,_Electron_Carrier,_and_Vitamin_Biosynthesis	Biosynthesis	Bacteroidetes;Bacteroidia;Bacteroidales;Tannerellaceae;Parabacteroides	0	101	0	421	59	0	0	0	39	0	0	0	0	0	169	0	2183	34	32	0	156	0	59	58	28	0	71	0	0	0	68	0	0	293	0	0	0	0	0	0	26	0	46	0	0
1CMET2-PWY	N10-formyl-tetrahydrofolate_biosynthesis	Cofactor,_Prosthetic_Group,_Electron_Carrier,_and_Vitamin_Biosynthesis	Biosynthesis	Firmicutes;Clostridia;Clostridiales;Ruminococcaceae;Ruminococcaceae_incertae_sedis	0	142	0	0	11	0	0	41	23	0	0	378	0	0	0	0	0	0	48	0	0	0	0	0	0	0	9	0	0	19	0	0	0	0	0	0	0	0	0	0	0	0	0	0	0
1CMET2-PWY	N10-formyl-tetrahydrofolate_biosynthesis	Cofactor,_Prosthetic_Group,_Electron_Carrier,_and_Vitamin_Biosynthesis	Biosynthesis	Firmicutes;Clostridia;Clostridiales;Lachnospiraceae;Tyzzerella	16	0	0	0	0	0	0	0	41	0	0	0	120	0	0	0	79	0	0	0	0	375	0	0	0	0	0	14	0	0	207	0	0	0	213	27	12	0	0	0	81	0	16	0	0
1CMET2-PWY	N10-formyl-tetrahydrofolate_biosynthesis	Cofactor,_Prosthetic_Group,_Electron_Carrier,_and_Vitamin_Biosynthesis	Biosynthesis	Bacteroidetes;Bacteroidia;Bacteroidales;Muribaculaceae;NA	0	0	0	0	0	0	0	0	0	0	0	0	0	0	0	0	0	0	0	0	241	0	0	0	0	0	0	0	0	0	0	0	0	0	0	0	0	8	0	0	2	0	0	0	0
1CMET2-PWY	N10-formyl-tetrahydrofolate_biosynthesis	Cofactor,_Prosthetic_Group,_Electron_Carrier,_and_Vitamin_Biosynthesis	Biosynthesis	Fusobacteria;Fusobacteriia;Fusobacteriales;Fusobacteriaceae;Fusobacterium	0	0	0	0	0	0	0	0	0	0	0	0	0	2195	0	0	0	0	0	0	0	0	0	0	0	0	0	0	0	0	0	0	0	0	0	0	0	0	0	0	0	0	0	0	0
1CMET2-PWY	N10-formyl-tetrahydrofolate_biosynthesis	Cofactor,_Prosthetic_Group,_Electron_Carrier,_and_Vitamin_Biosynthesis	Biosynthesis	Firmicutes;Clostridia;Clostridiales;Family_XIII;Mogibacterium	0	145	0	0	0	0	4	0	0	12	0	0	0	0	0	0	0	0	4	9	0	0	593	0	0	0	0	0	0	0	6	0	0	32	0	0	0	0	0	0	0	11	0	79	3
1CMET2-PWY	N10-formyl-tetrahydrofolate_biosynthesis	Cofactor,_Prosthetic_Group,_Electron_Carrier,_and_Vitamin_Biosynthesis	Biosynthesis	Bacteroidetes;Bacteroidia;Bacteroidales;Rikenellaceae;Alistipes	0	69	0	125	0	7	0	19	0	0	0	135	0	0	0	4	0	24	0	0	0	0	395	0	11	0	5	0	16	91	4	54	0	24	5	0	0	0	0	0	0	16	0	0	0
1CMET2-PWY	N10-formyl-tetrahydrofolate_biosynthesis	Cofactor,_Prosthetic_Group,_Electron_Carrier,_and_Vitamin_Biosynthesis	Biosynthesis	Firmicutes;Clostridia;Clostridiales;Ruminococcaceae;NA	0	20	0	0	0	0	0	0	0	0	0	0	0	0	12	0	0	0	36	0	13	0	0	15	10	0	0	0	0	0	10	31	0	11	11	0	172	0	0	0	0	0	0	233	0
1CMET2-PWY	N10-formyl-tetrahydrofolate_biosynthesis	Cofactor,_Prosthetic_Group,_Electron_Carrier,_and_Vitamin_Biosynthesis	Biosynthesis	Firmicutes;Clostridia;Clostridiales;Peptostreptococcaceae;Peptostreptococcus	0	0	0	0	0	0	0	0	0	0	0	0	0	2	0	0	0	39	0	0	0	429	0	0	0	0	0	8	0	0	317	6	0	15	0	17	12	0	14	6	0	0	0	0	0
1CMET2-PWY	N10-formyl-tetrahydrofolate_biosynthesis	Cofactor,_Prosthetic_Group,_Electron_Carrier,_and_Vitamin_Biosynthesis	Biosynthesis	Bacteroidetes;Bacteroidia;Bacteroidales;Porphyromonadaceae;Porphyromonas	69	0	17	115	0	0	0	12	0	16	42	0	0	0	0	13	0	0	0	0	20	0	0	0	0	0	0	0	0	0	567	22	18	0	0	0	0	0	0	0	7	0	0	0	17
1CMET2-PWY	N10-formyl-tetrahydrofolate_biosynthesis	Cofactor,_Prosthetic_Group,_Electron_Carrier,_and_Vitamin_Biosynthesis	Biosynthesis	Bacteroidetes;Bacteroidia;Bacteroidales;Bacteroidaceae;Bacteroides	0	0	82	42	0	33	0	0	25	149	40	0	0	0	19	0	25	118	16	62	0	542	0	0	12	0	212	0	0	802	17	101	22	0	14	45	0	29	48	0	66	13	41	480	0
1CMET2-PWY	N10-formyl-tetrahydrofolate_biosynthesis	Cofactor,_Prosthetic_Group,_Electron_Carrier,_and_Vitamin_Biosynthesis	Biosynthesis	Bacteroidetes;Bacteroidia;Bacteroidales;Bacteroidaceae;Bacteroides	0	0	0	0	0	0	0	0	0	0	0	0	0	0	0	0	0	189	0	0	0	0	0	0	41	0	0	0	0	0	0	0	0	0	0	0	0	0	0	0	0	0	0	0	0
1CMET2-PWY	N10-formyl-tetrahydrofolate_biosynthesis	Cofactor,_Prosthetic_Group,_Electron_Carrier,_and_Vitamin_Biosynthesis	Biosynthesis	Firmicutes;Clostridia;Clostridiales;Ruminococcaceae;Ruminococcaceae_incertae_sedis	0	19	0	24	17	75	0	0	0	0	29	0	0	0	7	0	8	8	77	0	0	10	200	0	6	0	0	0	41	19	13	113	0	137	8	0	0	0	0	6	0	4	0	0	0
1CMET2-PWY	N10-formyl-tetrahydrofolate_biosynthesis	Cofactor,_Prosthetic_Group,_Electron_Carrier,_and_Vitamin_Biosynthesis	Biosynthesis	Bacteroidetes;Bacteroidia;Bacteroidales;Prevotellaceae;Paraprevotella	0	0	0	0	0	0	0	0	0	0	0	8	0	0	0	0	0	0	0	0	0	0	0	20	0	0	16	0	0	0	0	0	0	0	0	0	0	0	0	0	0	614	0	0	0
1CMET2-PWY	N10-formyl-tetrahydrofolate_biosynthesis	Cofactor,_Prosthetic_Group,_Electron_Carrier,_and_Vitamin_Biosynthesis	Biosynthesis	Firmicutes;Bacilli;Lactobacillales;Lactobacillaceae;Lactobacillus	0	1398	0	0	0	9	0	0	0	0	0	0	0	0	0	0	6	0	0	0	0	0	0	0	12	93	0	0	0	0	0	0	0	0	0	0	0	0	0	9	0	0	0	0	0
1CMET2-PWY	N10-formyl-tetrahydrofolate_biosynthesis	Cofactor,_Prosthetic_Group,_Electron_Carrier,_and_Vitamin_Biosynthesis	Biosynthesis	Firmicutes;Clostridia;Clostridiales;Lachnospiraceae;Lachnospiraceae_incertae_sedis	0	46	34	109	0	20	0	0	6	0	0	10	0	0	0	6	0	221	21	11	190	0	43	0	0	0	9	0	0	138	0	71	0	18	0	0	0	10	0	10	0	0	0	17	0
1CMET2-PWY	N10-formyl-tetrahydrofolate_biosynthesis	Cofactor,_Prosthetic_Group,_Electron_Carrier,_and_Vitamin_Biosynthesis	Biosynthesis	Proteobacteria;Gammaproteobacteria;Pseudomonadales;Pseudomonadaceae;Pseudomonas	0	0	17	0	0	0	29	0	0	23	0	0	0	0	0	26	0	0	0	0	0	0	0	0	0	0	0	24	0	0	0	0	16	0	0	0	15	4	0	0	0	0	0	7	35
1CMET2-PWY	N10-formyl-tetrahydrofolate_biosynthesis	Cofactor,_Prosthetic_Group,_Electron_Carrier,_and_Vitamin_Biosynthesis	Biosynthesis	Firmicutes;Clostridia;Clostridiales;Ruminococcaceae;NA	0	0	0	0	0	0	0	0	0	0	0	0	0	0	0	0	0	0	0	0	0	0	0	0	0	0	0	0	0	0	0	0	0	0	0	15	0	0	0	0	0	0	0	0	69
1CMET2-PWY	N10-formyl-tetrahydrofolate_biosynthesis	Cofactor,_Prosthetic_Group,_Electron_Carrier,_and_Vitamin_Biosynthesis	Biosynthesis	Firmicutes;Clostridia;Clostridiales;Lachnospiraceae;Blautia	14	0	62	0	68	0	10	0	0	0	0	0	92	0	0	0	240	0	0	0	0	74	0	0	0	0	21	0	0	495	0	0	0	0	50	16	0	0	0	0	102	0	0	0	0
1CMET2-PWY	N10-formyl-tetrahydrofolate_biosynthesis	Cofactor,_Prosthetic_Group,_Electron_Carrier,_and_Vitamin_Biosynthesis	Biosynthesis	Firmicutes;Clostridia;Clostridiales;Clostridiales_vadinBB60_group;NA	0	9	0	0	7	0	0	0	0	0	0	3	0	0	0	0	0	7	9	0	0	0	1188	0	0	0	0	0	0	0	0	0	0	4	0	0	0	0	0	0	0	158	2	0	0
1CMET2-PWY	N10-formyl-tetrahydrofolate_biosynthesis	Cofactor,_Prosthetic_Group,_Electron_Carrier,_and_Vitamin_Biosynthesis	Biosynthesis	Firmicutes;Bacilli;Lactobacillales;Lactobacillaceae;Lactobacillus	0	0	0	0	296	0	0	0	0	0	0	0	0	0	0	0	0	0	0	0	0	0	0	0	0	0	0	0	0	0	0	0	0	2	0	0	0	0	0	0	0	0	0	0	0
1CMET2-PWY	N10-formyl-tetrahydrofolate_biosynthesis	Cofactor,_Prosthetic_Group,_Electron_Carrier,_and_Vitamin_Biosynthesis	Biosynthesis	Bacteroidetes;Bacteroidia;Bacteroidales;Bacteroidaceae;Bacteroides	9	246	0	240	0	15	6	151	46	30	70	17	8	284	14	169	19	139	8	15	148	10	51	146	26	285	18	4	8	9	58	136	0	112	23	14	30	6	0	23	0	49	0	105	10
1CMET2-PWY	N10-formyl-tetrahydrofolate_biosynthesis	Cofactor,_Prosthetic_Group,_Electron_Carrier,_and_Vitamin_Biosynthesis	Biosynthesis	Firmicutes;Clostridia;Clostridiales;Christensenellaceae;Christensenellaceae_R-7_group	0	0	0	0	0	0	0	96	0	0	43	0	0	0	0	0	0	0	18	0	0	0	442	0	6	0	0	18	152	0	0	0	0	0	0	0	112	0	0	45	0	0	4	5	0
1CMET2-PWY	N10-formyl-tetrahydrofolate_biosynthesis	Cofactor,_Prosthetic_Group,_Electron_Carrier,_and_Vitamin_Biosynthesis	Biosynthesis	Firmicutes;Clostridia;Clostridiales;Christensenellaceae;Christensenellaceae_R-7_group	0	215	0	0	126	13	8	0	53	35	37	28	0	4	8	36	0	37	21	0	6	4	172	0	0	0	0	0	0	44	30	98	0	15	0	0	0	0	0	24	0	21	0	0	0
1CMET2-PWY	N10-formyl-tetrahydrofolate_biosynthesis	Cofactor,_Prosthetic_Group,_Electron_Carrier,_and_Vitamin_Biosynthesis	Biosynthesis	Firmicutes;Negativicutes;Selenomonadales;Veillonellaceae;Veillonella	0	465	0	50	0	0	0	0	0	94	0	0	0	134	15	0	14	0	123	37	0	33	28	0	0	377	9	0	0	0	0	8	0	0	37	15	0	7	0	24	50	0	0	0	0
1CMET2-PWY	N10-formyl-tetrahydrofolate_biosynthesis	Cofactor,_Prosthetic_Group,_Electron_Carrier,_and_Vitamin_Biosynthesis	Biosynthesis	Bacteroidetes;Bacteroidia;Bacteroidales;Prevotellaceae;Paraprevotella	0	0	0	0	0	0	0	0	16	0	0	0	0	253	0	0	0	0	0	17	0	0	0	0	0	0	0	0	21	0	0	0	0	0	21	0	0	0	0	0	0	121	0	421	0
1CMET2-PWY	N10-formyl-tetrahydrofolate_biosynthesis	Cofactor,_Prosthetic_Group,_Electron_Carrier,_and_Vitamin_Biosynthesis	Biosynthesis	Bacteroidetes;Bacteroidia;Bacteroidales;Prevotellaceae;Prevotella	0	0	3	0	0	0	0	0	0	0	0	0	12	0	0	0	0	0	154	0	0	0	0	81	0	0	0	0	0	0	0	0	0	0	0	0	0	0	0	0	0	0	0	0	0
1CMET2-PWY	N10-formyl-tetrahydrofolate_biosynthesis	Cofactor,_Prosthetic_Group,_Electron_Carrier,_and_Vitamin_Biosynthesis	Biosynthesis	Firmicutes;Clostridia;Clostridiales;Lachnospiraceae;NA	0	184	125	56	0	0	0	0	60	27	38	0	45	0	0	0	0	0	0	0	0	0	229	0	0	0	0	0	0	125	0	102	0	67	113	0	0	0	0	0	0	0	88	0	0
1CMET2-PWY	N10-formyl-tetrahydrofolate_biosynthesis	Cofactor,_Prosthetic_Group,_Electron_Carrier,_and_Vitamin_Biosynthesis	Biosynthesis	Firmicutes;Clostridia;Clostridiales;Ruminococcaceae;Ruminococcus	0	0	0	0	0	0	0	0	0	0	268	0	0	10	5	17	0	0	36	11	0	0	0	0	0	0	0	0	113	10	0	0	0	9	11	0	108	0	0	0	0	0	0	0	0
1CMET2-PWY	N10-formyl-tetrahydrofolate_biosynthesis	Cofactor,_Prosthetic_Group,_Electron_Carrier,_and_Vitamin_Biosynthesis	Biosynthesis	Firmicutes;Clostridia;Clostridiales;Lachnospiraceae;Lachnospiraceae_incertae_sedis	0	821	0	0	0	0	0	0	0	0	0	0	0	0	0	0	17	31	0	0	0	0	0	0	0	0	0	0	0	0	0	0	0	0	0	0	0	0	0	0	0	0	0	0	0
1CMET2-PWY	N10-formyl-tetrahydrofolate_biosynthesis	Cofactor,_Prosthetic_Group,_Electron_Carrier,_and_Vitamin_Biosynthesis	Biosynthesis	Firmicutes;Clostridia;Clostridiales;Ruminococcaceae;Butyricicoccus	0	0	0	0	0	0	0	17	0	0	45	54	0	0	0	0	138	41	0	0	62	22	124	12	0	0	0	0	0	0	42	125	0	0	0	34	20	0	0	19	0	0	28	0	23
1CMET2-PWY	N10-formyl-tetrahydrofolate_biosynthesis	Cofactor,_Prosthetic_Group,_Electron_Carrier,_and_Vitamin_Biosynthesis	Biosynthesis	Firmicutes;Clostridia;Clostridiales;Ruminococcaceae;Subdoligranulum	25	1105	0	160	1042	72	32	85	65	143	293	98	38	23	26	30	341	217	95	21	56	76	3532	327	50	8	254	94	472	174	66	175	13	662	98	50	101	69	17	34	31	45	126	93	5
1CMET2-PWY	N10-formyl-tetrahydrofolate_biosynthesis	Cofactor,_Prosthetic_Group,_Electron_Carrier,_and_Vitamin_Biosynthesis	Biosynthesis	Firmicutes;Clostridia;Clostridiales;Ruminococcaceae;Ruminococcaceae_incertae_sedis	0	0	0	0	0	0	0	0	0	0	0	0	0	0	0	0	0	0	0	0	0	18	92	0	0	0	0	0	0	4	0	327	0	0	0	0	0	0	0	0	0	0	0	15	0
1CMET2-PWY	N10-formyl-tetrahydrofolate_biosynthesis	Cofactor,_Prosthetic_Group,_Electron_Carrier,_and_Vitamin_Biosynthesis	Biosynthesis	Firmicutes;Clostridia;Clostridiales;Lachnospiraceae;NA	0	0	0	109	0	0	0	95	0	0	0	0	0	0	19	20	32	117	27	0	31	0	26	0	0	0	58	0	36	54	0	33	0	65	24	0	21	0	0	18	0	17	0	74	0
1CMET2-PWY	N10-formyl-tetrahydrofolate_biosynthesis	Cofactor,_Prosthetic_Group,_Electron_Carrier,_and_Vitamin_Biosynthesis	Biosynthesis	Firmicutes;Clostridia;Clostridiales;Lachnospiraceae;Blautia	0	87	0	26	40	0	0	0	0	14	45	0	0	0	0	0	0	45	41	0	0	41	530	216	0	0	0	0	0	0	18	54	0	67	0	0	43	28	0	24	0	0	0	26	0
1CMET2-PWY	N10-formyl-tetrahydrofolate_biosynthesis	Cofactor,_Prosthetic_Group,_Electron_Carrier,_and_Vitamin_Biosynthesis	Biosynthesis	Firmicutes;Bacilli;Lactobacillales;Streptococcaceae;Streptococcus	0	4	0	0	0	0	0	0	0	0	0	0	0	0	11	0	0	0	131	0	0	0	9	2	0	0	0	0	4	0	0	0	0	0	0	0	0	0	0	11	0	0	0	0	0
1CMET2-PWY	N10-formyl-tetrahydrofolate_biosynthesis	Cofactor,_Prosthetic_Group,_Electron_Carrier,_and_Vitamin_Biosynthesis	Biosynthesis	Firmicutes;Clostridia;Clostridiales;Peptostreptococcaceae;Peptoclostridium	0	0	0	0	0	0	0	0	0	0	0	0	0	649	0	0	5	0	0	0	0	0	0	4	0	0	0	0	2	6	0	0	0	0	0	0	0	0	0	0	0	0	0	0	0
1CMET2-PWY	N10-formyl-tetrahydrofolate_biosynthesis	Cofactor,_Prosthetic_Group,_Electron_Carrier,_and_Vitamin_Biosynthesis	Biosynthesis	Bacteroidetes;Bacteroidia;Bacteroidales;Marinifilaceae;Butyricimonas	0	0	0	5	0	0	0	0	0	0	0	0	0	0	0	0	16	0	0	0	0	0	0	0	0	0	0	0	47	0	0	0	0	0	0	0	0	0	0	0	0	0	0	266	0
1CMET2-PWY	N10-formyl-tetrahydrofolate_biosynthesis	Cofactor,_Prosthetic_Group,_Electron_Carrier,_and_Vitamin_Biosynthesis	Biosynthesis	Firmicutes;Clostridia;Clostridiales;Ruminococcaceae;Ruminococcus	7	0	74	10	6	62	0	0	0	0	130	0	169	0	13	0	0	0	0	0	0	0	0	147	0	0	31	61	0	38	53	0	0	0	0	0	9	0	0	0	34	0	0	0	0
1CMET2-PWY	N10-formyl-tetrahydrofolate_biosynthesis	Cofactor,_Prosthetic_Group,_Electron_Carrier,_and_Vitamin_Biosynthesis	Biosynthesis	Actinobacteria;Actinobacteria;Actinomycetales;Actinomycetaceae;Mobiluncus	0	11	0	31	0	7	7	16	60	0	22	0	14	0	0	0	0	0	0	0	3	0	5	0	6	0	3	14	0	5	0	0	0	5	0	0	76	17	0	0	4	86	0	0	0
1CMET2-PWY	N10-formyl-tetrahydrofolate_biosynthesis	Cofactor,_Prosthetic_Group,_Electron_Carrier,_and_Vitamin_Biosynthesis	Biosynthesis	Firmicutes;Clostridia;Clostridiales;Ruminococcaceae;Ruminococcaceae_incertae_sedis	0	0	26	0	65	41	9	0	68	0	0	0	0	0	0	0	0	120	0	0	22	74	6	92	0	0	47	22	0	180	0	34	0	0	0	16	21	9	0	0	25	0	0	100	0
1CMET2-PWY	N10-formyl-tetrahydrofolate_biosynthesis	Cofactor,_Prosthetic_Group,_Electron_Carrier,_and_Vitamin_Biosynthesis	Biosynthesis	Firmicutes;Clostridia;Clostridiales;Ruminococcaceae;Ruminococcaceae_incertae_sedis	16	0	0	64	11	0	0	0	0	0	0	0	0	0	0	0	0	0	58	0	0	0	0	5	0	0	0	0	0	0	5	0	0	540	0	0	0	0	0	0	0	0	0	0	0
1CMET2-PWY	N10-formyl-tetrahydrofolate_biosynthesis	Cofactor,_Prosthetic_Group,_Electron_Carrier,_and_Vitamin_Biosynthesis	Biosynthesis	Proteobacteria;Gammaproteobacteria;Orbales;Orbaceae;Frischella	0	60	0	14	39	0	0	0	39	0	0	0	0	0	0	0	0	35	50	0	36	0	39	23	20	0	0	0	0	0	19	0	0	32	0	0	0	0	0	0	19	0	40	0	0
1CMET2-PWY	N10-formyl-tetrahydrofolate_biosynthesis	Cofactor,_Prosthetic_Group,_Electron_Carrier,_and_Vitamin_Biosynthesis	Biosynthesis	Bacteroidetes;Bacteroidia;Bacteroidales;Prevotellaceae;Prevotella	0	10	0	9	0	0	0	0	0	14	0	0	0	0	0	0	0	684	0	0	0	0	0	8	0	0	0	0	0	0	9	20	0	0	0	0	90	0	0	0	0	0	0	0	0
1CMET2-PWY	N10-formyl-tetrahydrofolate_biosynthesis	Cofactor,_Prosthetic_Group,_Electron_Carrier,_and_Vitamin_Biosynthesis	Biosynthesis	Firmicutes;Clostridia;Clostridiales;NA;NA	18	0	0	56	0	23	0	0	0	0	9	25	13	0	0	0	0	0	54	0	0	0	0	0	0	11	21	0	5	17	18	0	0	0	0	0	0	0	13	14	0	10	8	0	0
1CMET2-PWY	N10-formyl-tetrahydrofolate_biosynthesis	Cofactor,_Prosthetic_Group,_Electron_Carrier,_and_Vitamin_Biosynthesis	Biosynthesis	Firmicutes;Clostridia;Clostridiales;Clostridiaceae_1;Clostridium	0	0	0	0	0	0	0	0	0	0	46	43	0	0	16	90	0	16	22	0	0	0	48	0	0	0	122	17	0	0	0	0	0	175	0	0	17	0	0	0	0	0	0	0	0
1CMET2-PWY	N10-formyl-tetrahydrofolate_biosynthesis	Cofactor,_Prosthetic_Group,_Electron_Carrier,_and_Vitamin_Biosynthesis	Biosynthesis	Firmicutes;Clostridia;Clostridiales;Family_XIII;Anaerovorax	0	0	0	0	0	0	0	0	0	0	0	0	0	0	0	0	0	0	0	0	5	0	0	0	0	0	0	0	0	0	0	0	0	0	0	0	0	0	0	0	0	0	0	0	0
1CMET2-PWY	N10-formyl-tetrahydrofolate_biosynthesis	Cofactor,_Prosthetic_Group,_Electron_Carrier,_and_Vitamin_Biosynthesis	Biosynthesis	Bacteroidetes;Bacteroidia;Bacteroidales;Prevotellaceae;Prevotella	0	0	0	0	0	0	0	0	0	0	0	0	0	0	0	0	0	0	0	0	0	0	0	0	0	0	0	0	0	0	0	1501	0	0	5	3	0	0	0	6	0	0	0	0	0
1CMET2-PWY	N10-formyl-tetrahydrofolate_biosynthesis	Cofactor,_Prosthetic_Group,_Electron_Carrier,_and_Vitamin_Biosynthesis	Biosynthesis	Firmicutes;Negativicutes;Selenomonadales;Veillonellaceae;Veillonella	15	154	0	0	620	0	0	0	0	0	19	0	0	0	0	25	0	0	0	0	226	0	0	0	17	0	0	32	0	31	0	0	5	0	0	0	0	0	0	0	0	0	0	0	0
1CMET2-PWY	N10-formyl-tetrahydrofolate_biosynthesis	Cofactor,_Prosthetic_Group,_Electron_Carrier,_and_Vitamin_Biosynthesis	Biosynthesis	Firmicutes;Clostridia;Clostridiales;Lachnospiraceae;Lachnospiraceae_incertae_sedis	0	55	0	45	170	0	0	0	0	71	0	0	0	0	0	0	0	150	0	0	0	0	0	0	0	0	0	0	20	0	0	142	0	19	0	0	0	0	0	0	13	0	0	0	0
1CMET2-PWY	N10-formyl-tetrahydrofolate_biosynthesis	Cofactor,_Prosthetic_Group,_Electron_Carrier,_and_Vitamin_Biosynthesis	Biosynthesis	Bacteroidetes;Bacteroidia;Bacteroidales;Rikenellaceae;Alistipes	0	0	0	0	0	0	0	0	0	0	0	0	0	0	0	0	0	0	0	0	0	0	0	0	0	0	0	0	0	0	0	0	0	0	0	0	0	0	0	0	0	0	0	0	0
1CMET2-PWY	N10-formyl-tetrahydrofolate_biosynthesis	Cofactor,_Prosthetic_Group,_Electron_Carrier,_and_Vitamin_Biosynthesis	Biosynthesis	Firmicutes;Clostridia;Clostridiales;Ruminococcaceae;Ruminococcus	0	1411	0	19	0	0	0	0	0	0	0	0	0	0	32	0	0	0	0	0	0	0	0	0	0	0	0	0	0	0	7	0	0	13	0	0	0	0	0	0	0	0	0	0	0
1CMET2-PWY	N10-formyl-tetrahydrofolate_biosynthesis	Cofactor,_Prosthetic_Group,_Electron_Carrier,_and_Vitamin_Biosynthesis	Biosynthesis	Firmicutes;Clostridia;Clostridiales;Lachnospiraceae;Lachnospiraceae_incertae_sedis	0	27	0	0	0	0	0	0	0	0	0	0	0	21	55	0	34	47	0	14	0	35	0	0	0	0	0	0	0	41	21	768	0	13	0	0	0	58	0	0	0	0	0	17	0
1CMET2-PWY	N10-formyl-tetrahydrofolate_biosynthesis	Cofactor,_Prosthetic_Group,_Electron_Carrier,_and_Vitamin_Biosynthesis	Biosynthesis	Bacteroidetes;Bacteroidia;Bacteroidales;Prevotellaceae;Prevotella	5	32	0	8	23	0	7	0	10	8	0	0	0	7	5	5	19	0	256	88	0	0	0	34	31	7	9	0	0	8	9	0	0	8	4	0	586	30	0	0	10	0	12	974	0
1CMET2-PWY	N10-formyl-tetrahydrofolate_biosynthesis	Cofactor,_Prosthetic_Group,_Electron_Carrier,_and_Vitamin_Biosynthesis	Biosynthesis	Fusobacteria;Fusobacteriia;Fusobacteriales;Fusobacteriaceae;Fusobacterium	0	0	0	0	0	0	0	0	0	0	0	0	0	1510	0	0	0	0	0	0	0	0	0	0	0	0	0	0	0	0	0	0	0	0	0	0	0	0	0	0	0	0	0	0	0
1CMET2-PWY	N10-formyl-tetrahydrofolate_biosynthesis	Cofactor,_Prosthetic_Group,_Electron_Carrier,_and_Vitamin_Biosynthesis	Biosynthesis	Firmicutes;Clostridia;Clostridiales;Lachnospiraceae;Lachnoclostridium	0	0	59	39	38	0	0	0	0	0	0	0	0	0	0	0	0	0	0	0	0	104	0	0	40	0	33	0	0	478	0	0	0	0	0	0	0	0	0	0	0	50	0	0	42
1CMET2-PWY	N10-formyl-tetrahydrofolate_biosynthesis	Cofactor,_Prosthetic_Group,_Electron_Carrier,_and_Vitamin_Biosynthesis	Biosynthesis	Firmicutes;Clostridia;Clostridiales;Lachnospiraceae;Eisenbergiella	0	0	0	0	0	0	0	0	0	0	0	0	0	0	0	0	0	0	0	0	23	0	0	0	0	0	0	0	0	0	0	0	0	0	0	0	0	0	0	0	0	0	0	0	0
1CMET2-PWY	N10-formyl-tetrahydrofolate_biosynthesis	Cofactor,_Prosthetic_Group,_Electron_Carrier,_and_Vitamin_Biosynthesis	Biosynthesis	Bacteroidetes;Bacteroidia;Bacteroidales;Prevotellaceae;Prevotella	0	0	0	0	0	0	0	0	0	0	0	0	0	0	0	0	119	0	0	0	0	0	0	0	0	0	0	0	4	0	0	0	0	0	0	0	0	0	0	0	0	0	0	0	0
1CMET2-PWY	N10-formyl-tetrahydrofolate_biosynthesis	Cofactor,_Prosthetic_Group,_Electron_Carrier,_and_Vitamin_Biosynthesis	Biosynthesis	Proteobacteria;Deltaproteobacteria;Desulfovibrionales;Desulfovibrionaceae;Desulfovibrio	0	907	0	0	0	2	0	0	0	0	0	0	0	0	0	0	0	0	0	0	4	0	3	0	0	0	0	0	0	0	0	0	0	0	0	0	0	0	0	0	0	0	0	0	0
1CMET2-PWY	N10-formyl-tetrahydrofolate_biosynthesis	Cofactor,_Prosthetic_Group,_Electron_Carrier,_and_Vitamin_Biosynthesis	Biosynthesis	Firmicutes;Clostridia;Clostridiales;Ruminococcaceae;Ruminococcaceae_incertae_sedis	0	42	0	0	0	0	0	0	0	0	0	0	0	0	0	0	0	0	37	0	49	0	0	241	0	0	0	0	0	0	57	44	0	0	0	0	0	0	0	0	0	22	0	0	0
1CMET2-PWY	N10-formyl-tetrahydrofolate_biosynthesis	Cofactor,_Prosthetic_Group,_Electron_Carrier,_and_Vitamin_Biosynthesis	Biosynthesis	Firmicutes;Bacilli;Lactobacillales;Lactobacillaceae;Lactobacillus	43	0	0	89	0	36	0	30	0	0	30	53	52	0	0	0	0	0	0	0	0	10	0	0	0	16	97	0	0	0	17	0	0	10	6	0	0	22	25	40	0	47	0	0	0
1CMET2-PWY	N10-formyl-tetrahydrofolate_biosynthesis	Cofactor,_Prosthetic_Group,_Electron_Carrier,_and_Vitamin_Biosynthesis	Biosynthesis	Bacteroidetes;Bacteroidia;Bacteroidales;Muribaculaceae;NA	0	0	0	0	0	0	0	0	0	0	0	0	0	0	0	0	0	0	0	0	0	0	0	0	0	0	0	0	0	2	0	0	0	0	0	0	0	0	0	0	0	13	0	2	0
1CMET2-PWY	N10-formyl-tetrahydrofolate_biosynthesis	Cofactor,_Prosthetic_Group,_Electron_Carrier,_and_Vitamin_Biosynthesis	Biosynthesis	Firmicutes;Bacilli;Lactobacillales;Lactobacillaceae;Lactobacillus	0	103	0	9	0	0	0	0	0	0	0	0	0	2	0	0	0	0	1	0	0	0	45	0	0	2	0	0	0	0	2	0	0	1	0	5	0	0	0	4	0	0	0	0	0
1CMET2-PWY	N10-formyl-tetrahydrofolate_biosynthesis	Cofactor,_Prosthetic_Group,_Electron_Carrier,_and_Vitamin_Biosynthesis	Biosynthesis	Proteobacteria;Gammaproteobacteria;Enterobacteriales;Enterobacteriaceae;Escherichia/Shigella	79	198	85	44	4798	743	154	78	292	33	260	74	205	35	35	31	19	96	365	17	179	56	100	28	82	78	181	41	28	16	728	28	14	86	25	79	65	228	39	196	145	158	99	52	74
1CMET2-PWY	N10-formyl-tetrahydrofolate_biosynthesis	Cofactor,_Prosthetic_Group,_Electron_Carrier,_and_Vitamin_Biosynthesis	Biosynthesis	Firmicutes;Clostridia;Clostridiales;Lachnospiraceae;Roseburia	0	1289	789	746	989	0	0	0	0	571	204	0	0	0	54	91	0	432	271	0	142	0	389	0	0	0	610	99	223	645	0	638	0	363	141	121	0	0	86	297	80	0	157	0	0
1CMET2-PWY	N10-formyl-tetrahydrofolate_biosynthesis	Cofactor,_Prosthetic_Group,_Electron_Carrier,_and_Vitamin_Biosynthesis	Biosynthesis	Firmicutes;Clostridia;Clostridiales;Lachnospiraceae;Coprococcus	0	0	0	0	58	126	0	0	0	0	0	0	153	0	0	0	0	0	0	0	0	111	0	184	22	0	0	21	0	0	25	0	0	0	177	12	0	0	0	0	0	0	0	11	0
1CMET2-PWY	N10-formyl-tetrahydrofolate_biosynthesis	Cofactor,_Prosthetic_Group,_Electron_Carrier,_and_Vitamin_Biosynthesis	Biosynthesis	Firmicutes;Clostridia;Clostridiales;Family_XIII;Anaerovorax	0	0	0	10	0	0	4	3	11	9	21	10	0	0	0	3	8	18	0	0	0	25	0	0	21	6	0	0	3	0	28	7	5	27	0	10	57	11	0	0	0	22	0	0	0
1CMET2-PWY	N10-formyl-tetrahydrofolate_biosynthesis	Cofactor,_Prosthetic_Group,_Electron_Carrier,_and_Vitamin_Biosynthesis	Biosynthesis	Actinobacteria;Actinobacteria;Bifidobacteriales;Bifidobacteriaceae;Bifidobacterium	0	308	0	0	0	0	0	0	0	23	0	0	0	0	0	22	0	0	0	0	0	0	202	0	0	0	13	0	0	73	0	0	0	0	0	0	0	0	0	0	0	0	14	147	0
1CMET2-PWY	N10-formyl-tetrahydrofolate_biosynthesis	Cofactor,_Prosthetic_Group,_Electron_Carrier,_and_Vitamin_Biosynthesis	Biosynthesis	Bacteroidetes;Bacteroidia;Bacteroidales;Bacteroidaceae;Bacteroides	0	0	0	0	0	0	0	0	0	0	0	0	0	0	0	0	0	0	0	0	0	0	0	0	0	0	0	0	0	0	0	0	0	0	0	0	0	0	0	0	0	0	0	0	0
1CMET2-PWY	N10-formyl-tetrahydrofolate_biosynthesis	Cofactor,_Prosthetic_Group,_Electron_Carrier,_and_Vitamin_Biosynthesis	Biosynthesis	Bacteroidetes;Bacteroidia;Bacteroidales;Prevotellaceae;Prevotella	0	0	0	0	0	0	0	0	444	0	0	11	0	0	0	0	0	0	0	0	0	0	0	0	0	0	0	0	0	0	0	0	0	0	0	0	0	0	0	0	0	0	0	14	0
1CMET2-PWY	N10-formyl-tetrahydrofolate_biosynthesis	Cofactor,_Prosthetic_Group,_Electron_Carrier,_and_Vitamin_Biosynthesis	Biosynthesis	Firmicutes;Clostridia;Clostridiales;Family_XI;Anaerococcus	7	0	0	0	0	0	0	0	26	0	15	0	0	0	0	0	0	27	0	0	0	7	94	0	0	0	0	0	14	0	0	0	0	0	0	0	34	0	0	0	0	33	0	0	0
1CMET2-PWY	N10-formyl-tetrahydrofolate_biosynthesis	Cofactor,_Prosthetic_Group,_Electron_Carrier,_and_Vitamin_Biosynthesis	Biosynthesis	Firmicutes;Clostridia;Clostridiales;Ruminococcaceae;Ruminococcaceae_incertae_sedis	0	0	0	0	0	0	0	0	0	0	0	0	45	0	0	0	0	0	0	0	0	0	53	0	0	0	58	0	0	0	0	0	5	10	0	0	0	25	0	0	0	17	0	0	10
1CMET2-PWY	N10-formyl-tetrahydrofolate_biosynthesis	Cofactor,_Prosthetic_Group,_Electron_Carrier,_and_Vitamin_Biosynthesis	Biosynthesis	Bacteroidetes;Bacteroidia;Bacteroidales;Rikenellaceae;Alistipes	0	0	0	0	0	0	0	0	0	0	0	0	0	0	0	0	0	0	0	0	0	0	0	4	0	0	0	0	0	0	0	0	0	0	0	0	0	0	0	0	0	0	0	0	0
1CMET2-PWY	N10-formyl-tetrahydrofolate_biosynthesis	Cofactor,_Prosthetic_Group,_Electron_Carrier,_and_Vitamin_Biosynthesis	Biosynthesis	Bacteroidetes;Bacteroidia;Bacteroidales;NA;NA	0	1341	0	0	0	0	0	0	7	0	0	0	0	0	0	0	0	4	0	0	0	0	0	0	0	0	0	0	0	0	0	0	0	0	0	0	0	0	0	0	0	0	0	22	0
1CMET2-PWY	N10-formyl-tetrahydrofolate_biosynthesis	Cofactor,_Prosthetic_Group,_Electron_Carrier,_and_Vitamin_Biosynthesis	Biosynthesis	Firmicutes;Erysipelotrichia;Erysipelotrichales;Erysipelotrichaceae;Turicibacter	0	0	0	0	0	0	0	0	0	0	0	0	50	0	0	0	0	0	0	0	9	0	0	0	0	0	0	0	0	84	0	0	0	38	0	0	0	0	0	40	0	0	0	24	0
1CMET2-PWY	N10-formyl-tetrahydrofolate_biosynthesis	Cofactor,_Prosthetic_Group,_Electron_Carrier,_and_Vitamin_Biosynthesis	Biosynthesis	Firmicutes;Clostridia;Clostridiales;Lachnospiraceae;Dorea	70	500	0	357	598	125	23	147	119	191	71	137	28	39	63	146	44	1010	357	58	685	563	1794	810	56	0	296	88	286	93	257	608	23	308	65	382	200	123	0	151	61	122	187	50	72
1CMET2-PWY	N10-formyl-tetrahydrofolate_biosynthesis	Cofactor,_Prosthetic_Group,_Electron_Carrier,_and_Vitamin_Biosynthesis	Biosynthesis	Bacteroidetes;Bacteroidia;Bacteroidales;Marinifilaceae;Odoribacter	0	0	0	0	0	0	0	0	0	0	0	0	0	0	0	0	0	0	0	0	0	0	404	0	0	0	0	0	0	0	0	0	0	0	0	0	0	0	0	0	0	0	0	0	0
1CMET2-PWY	N10-formyl-tetrahydrofolate_biosynthesis	Cofactor,_Prosthetic_Group,_Electron_Carrier,_and_Vitamin_Biosynthesis	Biosynthesis	Firmicutes;Clostridia;Clostridiales;Ruminococcaceae;Oscillospira	0	0	0	0	0	0	0	0	0	17	15	0	51	0	0	0	17	0	0	0	0	0	0	0	23	20	0	0	0	0	64	0	0	62	71	0	0	0	0	0	0	0	0	0	0
1CMET2-PWY	N10-formyl-tetrahydrofolate_biosynthesis	Cofactor,_Prosthetic_Group,_Electron_Carrier,_and_Vitamin_Biosynthesis	Biosynthesis	Firmicutes;Clostridia;Clostridiales;Lachnospiraceae;Ruminococcus	0	129	0	0	0	0	0	0	0	0	0	0	0	0	0	0	0	0	0	0	0	0	239	0	0	0	0	0	0	55	0	0	0	0	0	587	0	0	0	51	0	0	116	0	52
1CMET2-PWY	N10-formyl-tetrahydrofolate_biosynthesis	Cofactor,_Prosthetic_Group,_Electron_Carrier,_and_Vitamin_Biosynthesis	Biosynthesis	Firmicutes;Erysipelotrichia;Erysipelotrichales;Erysipelotrichaceae;Erysipelotrichaceae UCG-004	4	0	0	5	0	0	0	0	0	0	0	5	0	0	0	0	0	0	0	0	0	0	0	0	0	0	961	0	0	0	0	0	0	0	0	0	0	4	0	4	0	0	0	0	0
1CMET2-PWY	N10-formyl-tetrahydrofolate_biosynthesis	Cofactor,_Prosthetic_Group,_Electron_Carrier,_and_Vitamin_Biosynthesis	Biosynthesis	Proteobacteria;Gammaproteobacteria;Betaproteobacteriales;Burkholderiaceae;Sutterella	0	824	0	0	0	0	0	0	0	0	0	0	0	0	0	0	0	0	0	0	0	0	0	0	0	0	0	0	0	0	0	0	0	0	0	0	0	0	0	0	0	0	0	0	0
1CMET2-PWY	N10-formyl-tetrahydrofolate_biosynthesis	Cofactor,_Prosthetic_Group,_Electron_Carrier,_and_Vitamin_Biosynthesis	Biosynthesis	Bacteroidetes;Bacteroidia;Bacteroidales;Tannerellaceae;Parabacteroides	0	0	0	0	0	0	0	0	0	0	0	0	0	0	0	0	0	0	0	0	0	0	74	0	0	0	0	0	0	0	0	0	0	0	0	0	0	0	0	0	0	0	0	0	0
1CMET2-PWY	N10-formyl-tetrahydrofolate_biosynthesis	Cofactor,_Prosthetic_Group,_Electron_Carrier,_and_Vitamin_Biosynthesis	Biosynthesis	Firmicutes;Clostridia;Clostridiales;Lachnospiraceae;Lachnoclostridium	25	0	126	61	70	0	0	0	0	0	0	0	23	0	0	0	0	0	0	0	41	69	0	24	18	0	18	0	0	96	17	0	0	0	0	73	0	0	0	0	0	28	25	0	27
1CMET2-PWY	N10-formyl-tetrahydrofolate_biosynthesis	Cofactor,_Prosthetic_Group,_Electron_Carrier,_and_Vitamin_Biosynthesis	Biosynthesis	Firmicutes;Clostridia;Clostridiales;Ruminococcaceae;Ruminococcaceae_incertae_sedis	0	0	0	0	0	0	0	60	0	0	0	0	0	0	0	0	0	0	0	0	0	0	0	0	0	0	0	0	0	0	0	0	0	0	33	0	0	0	0	0	0	0	0	0	0
1CMET2-PWY	N10-formyl-tetrahydrofolate_biosynthesis	Cofactor,_Prosthetic_Group,_Electron_Carrier,_and_Vitamin_Biosynthesis	Biosynthesis	Bacteroidetes;Bacteroidia;Bacteroidales;Bacteroidaceae;Bacteroides	0	223	42	0	0	0	0	0	0	0	0	0	0	0	0	0	0	0	0	0	0	0	0	0	0	1167	0	0	0	0	0	0	0	0	0	0	0	0	0	0	0	0	0	0	0
1CMET2-PWY	N10-formyl-tetrahydrofolate_biosynthesis	Cofactor,_Prosthetic_Group,_Electron_Carrier,_and_Vitamin_Biosynthesis	Biosynthesis	Firmicutes;Clostridia;Clostridiales;Ruminococcaceae;Faecalibacterium	0	0	0	0	0	0	0	0	0	0	0	0	0	0	0	0	0	0	0	0	0	0	0	0	0	0	0	0	0	0	0	0	0	0	0	0	0	0	0	0	0	0	0	0	0
1CMET2-PWY	N10-formyl-tetrahydrofolate_biosynthesis	Cofactor,_Prosthetic_Group,_Electron_Carrier,_and_Vitamin_Biosynthesis	Biosynthesis	Bacteroidetes;Bacteroidia;Bacteroidales;Marinifilaceae;Odoribacter	6	84	132	216	12	3	1	57	0	35	0	54	3	3	2	60	4	107	36	1	30	4	0	4	6	2	10	68	34	244	116	371	0	139	48	2	25	32	0	10	0	19	5	101	2
1CMET2-PWY	N10-formyl-tetrahydrofolate_biosynthesis	Cofactor,_Prosthetic_Group,_Electron_Carrier,_and_Vitamin_Biosynthesis	Biosynthesis	Firmicutes;Erysipelotrichia;Erysipelotrichales;Erysipelotrichaceae;Holdemanella	0	0	0	0	0	0	0	0	0	0	0	0	0	0	0	0	0	0	0	0	0	0	0	0	0	0	0	0	0	0	0	1077	0	0	0	0	0	0	0	0	0	0	0	0	0
1CMET2-PWY	N10-formyl-tetrahydrofolate_biosynthesis	Cofactor,_Prosthetic_Group,_Electron_Carrier,_and_Vitamin_Biosynthesis	Biosynthesis	Bacteroidetes;Bacteroidia;Bacteroidales;Marinifilaceae;Butyricimonas	0	0	0	0	0	0	0	0	0	0	0	0	0	0	0	0	0	0	0	0	0	0	0	0	0	0	0	0	0	0	0	0	0	0	0	0	0	0	0	0	0	0	0	0	0
1CMET2-PWY	N10-formyl-tetrahydrofolate_biosynthesis	Cofactor,_Prosthetic_Group,_Electron_Carrier,_and_Vitamin_Biosynthesis	Biosynthesis	Bacteroidetes;Bacteroidia;Bacteroidales;Porphyromonadaceae;Porphyromonas	0	0	0	0	0	0	0	0	0	0	20	0	0	0	0	0	0	0	0	0	0	0	0	0	15	0	0	0	0	0	0	0	0	0	0	0	0	0	0	0	0	0	0	0	0
1CMET2-PWY	N10-formyl-tetrahydrofolate_biosynthesis	Cofactor,_Prosthetic_Group,_Electron_Carrier,_and_Vitamin_Biosynthesis	Biosynthesis	Firmicutes;Clostridia;Clostridiales;Ruminococcaceae;Ruminococcus	0	885	0	0	0	50	0	0	0	0	0	0	0	0	0	0	10	0	0	0	0	0	0	0	0	0	14	0	0	0	0	0	0	0	0	0	0	0	0	0	0	0	0	0	0
1CMET2-PWY	N10-formyl-tetrahydrofolate_biosynthesis	Cofactor,_Prosthetic_Group,_Electron_Carrier,_and_Vitamin_Biosynthesis	Biosynthesis	Firmicutes;Clostridia;Clostridiales;Lachnospiraceae;Lachnospiraceae_incertae_sedis	0	48	0	116	29	0	0	34	0	0	0	77	0	26	0	0	0	144	26	0	0	86	52	31	0	0	20	15	0	0	0	61	0	0	0	21	0	0	0	0	0	0	31	0	0
1CMET2-PWY	N10-formyl-tetrahydrofolate_biosynthesis	Cofactor,_Prosthetic_Group,_Electron_Carrier,_and_Vitamin_Biosynthesis	Biosynthesis	Firmicutes;Clostridia;Clostridiales;Ruminococcaceae;Negativibacillus	0	0	0	0	0	0	0	0	94	19	0	0	221	0	0	0	9	0	0	0	0	0	0	0	0	0	0	0	0	0	23	24	0	0	30	0	0	0	0	0	0	0	0	212	0
1CMET2-PWY	N10-formyl-tetrahydrofolate_biosynthesis	Cofactor,_Prosthetic_Group,_Electron_Carrier,_and_Vitamin_Biosynthesis	Biosynthesis	Bacteroidetes;Bacteroidia;Bacteroidales;Marinifilaceae;Odoribacter	0	387	0	0	0	0	0	0	0	0	0	0	0	0	0	0	0	0	0	0	0	0	0	0	0	0	0	0	0	0	0	0	0	0	0	0	0	0	0	27	0	0	0	0	0
1CMET2-PWY	N10-formyl-tetrahydrofolate_biosynthesis	Cofactor,_Prosthetic_Group,_Electron_Carrier,_and_Vitamin_Biosynthesis	Biosynthesis	Firmicutes;Clostridia;Clostridiales;Lachnospiraceae;NA	0	48	16	0	0	0	0	39	0	26	27	0	0	0	0	0	0	17	0	0	64	0	0	350	0	0	0	15	0	0	55	28	0	44	0	0	0	18	0	0	0	0	0	0	0
1CMET2-PWY	N10-formyl-tetrahydrofolate_biosynthesis	Cofactor,_Prosthetic_Group,_Electron_Carrier,_and_Vitamin_Biosynthesis	Biosynthesis	Firmicutes;Negativicutes;Selenomonadales;Veillonellaceae;Veillonella	0	0	0	0	428	0	0	0	0	0	19	0	0	0	18	0	0	12	0	0	83	22	0	47	0	0	0	0	0	0	0	0	0	23	0	0	14	0	0	0	0	0	0	11	0
1CMET2-PWY	N10-formyl-tetrahydrofolate_biosynthesis	Cofactor,_Prosthetic_Group,_Electron_Carrier,_and_Vitamin_Biosynthesis	Biosynthesis	Firmicutes;Clostridia;Clostridiales;Lachnospiraceae;Ruminococcus	36	509	759	154	523	639	198	30	300	95	23	0	165	31	33	29	2267	73	62	39	267	244	88	981	42	10	207	89	187	320	580	92	25	533	440	577	0	95	46	124	113	78	52	250	49
1CMET2-PWY	N10-formyl-tetrahydrofolate_biosynthesis	Cofactor,_Prosthetic_Group,_Electron_Carrier,_and_Vitamin_Biosynthesis	Biosynthesis	Actinobacteria;Actinobacteria;Bifidobacteriales;Bifidobacteriaceae;Bifidobacterium	0	0	0	153	0	0	0	0	0	29	0	0	0	0	0	0	0	0	0	0	0	0	0	0	0	0	0	0	0	320	0	0	0	0	0	0	0	0	0	0	0	45	0	0	0
1CMET2-PWY	N10-formyl-tetrahydrofolate_biosynthesis	Cofactor,_Prosthetic_Group,_Electron_Carrier,_and_Vitamin_Biosynthesis	Biosynthesis	Firmicutes;Clostridia;Clostridiales;Lachnospiraceae;Lachnospiraceae_incertae_sedis	0	39	0	43	0	0	0	13	7	13	39	14	0	0	0	23	0	24	0	0	0	0	58	0	0	0	15	12	0	17	11	50	0	34	0	0	12	0	0	23	0	0	0	69	0
1CMET2-PWY	N10-formyl-tetrahydrofolate_biosynthesis	Cofactor,_Prosthetic_Group,_Electron_Carrier,_and_Vitamin_Biosynthesis	Biosynthesis	Firmicutes;Clostridia;Clostridiales;Ruminococcaceae;Ruminiclostridium	0	0	0	0	0	0	0	0	0	0	0	0	0	0	0	0	0	0	0	0	0	0	0	45	0	0	25	0	0	0	0	0	0	57	0	0	0	0	0	0	0	44	0	499	0
1CMET2-PWY	N10-formyl-tetrahydrofolate_biosynthesis	Cofactor,_Prosthetic_Group,_Electron_Carrier,_and_Vitamin_Biosynthesis	Biosynthesis	Bacteroidetes;Bacteroidia;Bacteroidales;Rikenellaceae;Rikenellaceae_RC9_gut_group	0	1221	0	0	0	0	0	0	0	0	0	0	0	0	0	0	0	0	0	0	0	0	0	0	0	0	0	0	0	0	0	0	0	0	0	0	0	0	0	0	0	0	0	0	0
1CMET2-PWY	N10-formyl-tetrahydrofolate_biosynthesis	Cofactor,_Prosthetic_Group,_Electron_Carrier,_and_Vitamin_Biosynthesis	Biosynthesis	Bacteroidetes;Bacteroidia;Bacteroidales;Prevotellaceae;Prevotella	0	0	0	0	0	0	0	0	0	0	0	0	0	0	0	0	0	0	0	0	0	0	0	13	0	0	0	0	0	0	0	0	0	0	0	0	0	0	0	0	0	0	0	0	0
1CMET2-PWY	N10-formyl-tetrahydrofolate_biosynthesis	Cofactor,_Prosthetic_Group,_Electron_Carrier,_and_Vitamin_Biosynthesis	Biosynthesis	Proteobacteria;Gammaproteobacteria;Betaproteobacteriales;Burkholderiaceae;Sutterella	0	0	0	0	0	0	0	0	0	0	0	0	0	0	0	0	0	6	240	0	0	0	404	0	0	0	0	0	0	0	0	0	0	0	0	0	0	0	0	0	0	0	0	0	52
1CMET2-PWY	N10-formyl-tetrahydrofolate_biosynthesis	Cofactor,_Prosthetic_Group,_Electron_Carrier,_and_Vitamin_Biosynthesis	Biosynthesis	Bacteroidetes;Bacteroidia;Bacteroidales;Marinifilaceae;Butyricimonas	0	0	0	0	0	0	0	0	0	0	0	0	0	0	0	0	0	51	0	70	0	0	0	0	0	0	0	0	0	0	0	0	0	0	0	0	63	21	0	0	0	0	0	0	0
1CMET2-PWY	N10-formyl-tetrahydrofolate_biosynthesis	Cofactor,_Prosthetic_Group,_Electron_Carrier,_and_Vitamin_Biosynthesis	Biosynthesis	Firmicutes;Clostridia;Clostridiales;Lachnospiraceae;Lachnospiraceae_incertae_sedis	0	0	0	0	0	0	0	0	0	0	0	0	0	0	0	0	19	0	0	0	0	0	0	0	0	0	0	0	11	56	0	774	0	0	0	0	0	0	0	0	0	0	0	0	0
1CMET2-PWY	N10-formyl-tetrahydrofolate_biosynthesis	Cofactor,_Prosthetic_Group,_Electron_Carrier,_and_Vitamin_Biosynthesis	Biosynthesis	Firmicutes;Clostridia;Clostridiales;Ruminococcaceae;Ruminococcus	0	0	0	142	0	0	0	0	0	0	0	0	0	9	0	0	0	0	0	0	0	5	91	109	0	0	69	0	5	0	0	0	0	61	10	8	0	0	0	0	0	16	0	0	0
1CMET2-PWY	N10-formyl-tetrahydrofolate_biosynthesis	Cofactor,_Prosthetic_Group,_Electron_Carrier,_and_Vitamin_Biosynthesis	Biosynthesis	Firmicutes;Bacilli;Lactobacillales;Lactobacillaceae;Lactobacillus	0	0	0	0	0	0	0	0	0	0	0	0	0	0	0	0	0	0	0	50	0	0	518	0	0	0	0	0	0	0	0	0	0	0	0	0	0	16	0	0	0	0	0	0	0
1CMET2-PWY	N10-formyl-tetrahydrofolate_biosynthesis	Cofactor,_Prosthetic_Group,_Electron_Carrier,_and_Vitamin_Biosynthesis	Biosynthesis	Proteobacteria;Gammaproteobacteria;Betaproteobacteriales;Burkholderiaceae;Parasutterella	52	129	9	26	25	8	0	6	10	653	14	252	26	25	112	1270	25	167	0	92	0	16	22	17	13	12	1744	109	150	2679	318	76	0	90	29	32	6	41	33	8	0	43	340	35	0
1CMET2-PWY	N10-formyl-tetrahydrofolate_biosynthesis	Cofactor,_Prosthetic_Group,_Electron_Carrier,_and_Vitamin_Biosynthesis	Biosynthesis	Firmicutes;Clostridia;NA;NA;NA	0	0	0	0	0	0	0	0	0	0	0	0	0	0	0	0	0	10	0	0	11	0	0	0	0	0	0	0	0	0	0	0	0	0	0	0	0	0	0	0	0	0	0	0	0
1CMET2-PWY	N10-formyl-tetrahydrofolate_biosynthesis	Cofactor,_Prosthetic_Group,_Electron_Carrier,_and_Vitamin_Biosynthesis	Biosynthesis	Firmicutes;Clostridia;Clostridiales;Ruminococcaceae;Ruminococcus	0	0	0	0	0	10	0	0	0	0	0	0	984	0	0	0	0	0	0	0	0	0	0	0	0	0	0	0	0	0	0	0	0	0	0	0	0	0	0	0	0	0	0	0	0
1CMET2-PWY	N10-formyl-tetrahydrofolate_biosynthesis	Cofactor,_Prosthetic_Group,_Electron_Carrier,_and_Vitamin_Biosynthesis	Biosynthesis	Firmicutes;Clostridia;Clostridiales;Family_XI;Murdochiella	2	0	0	2	0	0	2	0	7	0	5	0	0	0	0	0	0	0	1	0	2	24	0	2	3	1	0	0	0	1	21	0	0	2	0	4	7	0	2	0	0	93	0	0	2
1CMET2-PWY	N10-formyl-tetrahydrofolate_biosynthesis	Cofactor,_Prosthetic_Group,_Electron_Carrier,_and_Vitamin_Biosynthesis	Biosynthesis	Firmicutes;Clostridia;Clostridiales;Lachnospiraceae;NA	0	760	0	0	0	0	0	0	0	0	0	0	0	0	0	0	0	0	0	0	0	0	5	0	0	0	0	0	0	0	0	0	0	245	0	0	0	0	0	0	0	0	0	0	0
1CMET2-PWY	N10-formyl-tetrahydrofolate_biosynthesis	Cofactor,_Prosthetic_Group,_Electron_Carrier,_and_Vitamin_Biosynthesis	Biosynthesis	Firmicutes;Clostridia;Clostridiales;Ruminococcaceae;Ruminiclostridium	0	66	0	116	0	31	0	25	13	21	0	17	0	0	0	0	0	76	24	0	34	0	10	66	0	0	0	0	0	0	17	48	0	21	0	0	0	18	0	0	0	0	0	0	0
1CMET2-PWY	N10-formyl-tetrahydrofolate_biosynthesis	Cofactor,_Prosthetic_Group,_Electron_Carrier,_and_Vitamin_Biosynthesis	Biosynthesis	Firmicutes;Clostridia;Clostridiales;Lachnospiraceae;Butyrivibrio	0	0	0	0	0	0	0	0	0	0	0	0	0	0	0	0	0	0	0	0	0	0	0	12	0	0	0	0	0	0	0	0	0	0	0	0	0	0	0	0	0	0	0	0	0
1CMET2-PWY	N10-formyl-tetrahydrofolate_biosynthesis	Cofactor,_Prosthetic_Group,_Electron_Carrier,_and_Vitamin_Biosynthesis	Biosynthesis	Actinobacteria;Coriobacteriia;Coriobacteriales;Eggerthellaceae;NA	0	0	2	0	4	0	0	0	0	0	0	21	0	0	0	0	0	6	79	2	0	0	291	14	0	0	0	0	29	0	0	57	0	0	0	0	0	8	0	2	0	2	4	5	0
1CMET2-PWY	N10-formyl-tetrahydrofolate_biosynthesis	Cofactor,_Prosthetic_Group,_Electron_Carrier,_and_Vitamin_Biosynthesis	Biosynthesis	Bacteroidetes;Bacteroidia;Bacteroidales;Bacteroidaceae;Bacteroides	0	0	0	0	0	0	0	0	0	0	0	0	0	0	0	0	0	0	0	0	0	0	0	0	0	0	0	0	0	0	0	0	0	0	0	0	0	0	0	0	0	0	0	0	0
1CMET2-PWY	N10-formyl-tetrahydrofolate_biosynthesis	Cofactor,_Prosthetic_Group,_Electron_Carrier,_and_Vitamin_Biosynthesis	Biosynthesis	Bacteroidetes;Bacteroidia;Bacteroidales;Tannerellaceae;Parabacteroides	84	0	0	1081	45	0	0	0	57	0	44	0	0	0	0	0	0	482	105	0	515	1373	58	1433	0	0	39	0	175	1368	1426	0	0	1155	113	44	0	59	0	137	0	0	80	1422	0
1CMET2-PWY	N10-formyl-tetrahydrofolate_biosynthesis	Cofactor,_Prosthetic_Group,_Electron_Carrier,_and_Vitamin_Biosynthesis	Biosynthesis	Bacteroidetes;Bacteroidia;Bacteroidales;Prevotellaceae;Prevotella	0	0	0	0	0	0	0	0	0	0	0	0	0	0	0	0	0	0	0	0	0	0	0	3	0	0	0	0	0	0	0	0	0	0	0	0	0	0	0	0	0	0	0	0	0
1CMET2-PWY	N10-formyl-tetrahydrofolate_biosynthesis	Cofactor,_Prosthetic_Group,_Electron_Carrier,_and_Vitamin_Biosynthesis	Biosynthesis	Firmicutes;Clostridia;Clostridiales;NA;NA	7	0	0	65	3	11	0	0	0	0	45	10	9	0	0	0	0	0	148	0	0	0	27	0	0	0	0	0	4	0	0	73	0	25	0	0	0	0	0	12	0	7	0	5	0
1CMET2-PWY	N10-formyl-tetrahydrofolate_biosynthesis	Cofactor,_Prosthetic_Group,_Electron_Carrier,_and_Vitamin_Biosynthesis	Biosynthesis	Firmicutes;Clostridia;Clostridiales;Lachnospiraceae;NA	0	0	0	67	0	0	0	0	0	0	0	0	0	96	0	0	73	0	0	0	0	60	0	0	41	0	0	0	0	48	0	0	0	0	73	101	0	0	39	0	29	0	0	0	0
1CMET2-PWY	N10-formyl-tetrahydrofolate_biosynthesis	Cofactor,_Prosthetic_Group,_Electron_Carrier,_and_Vitamin_Biosynthesis	Biosynthesis	Firmicutes;Negativicutes;Selenomonadales;Veillonellaceae;Dialister	0	0	0	0	0	0	0	0	0	0	0	0	0	0	0	0	0	0	0	0	0	0	260	0	0	0	0	0	0	0	0	0	0	0	0	0	0	0	0	0	0	0	0	0	0
1CMET2-PWY	N10-formyl-tetrahydrofolate_biosynthesis	Cofactor,_Prosthetic_Group,_Electron_Carrier,_and_Vitamin_Biosynthesis	Biosynthesis	Firmicutes;Bacilli;Lactobacillales;Streptococcaceae;Streptococcus	11	0	13	13	0	0	0	0	0	0	0	0	0	0	0	0	0	0	0	0	0	0	0	0	0	0	0	0	0	0	651	0	0	0	0	0	0	0	0	0	0	0	0	0	0
1CMET2-PWY	N10-formyl-tetrahydrofolate_biosynthesis	Cofactor,_Prosthetic_Group,_Electron_Carrier,_and_Vitamin_Biosynthesis	Biosynthesis	Bacteroidetes;Bacteroidia;Bacteroidales;Porphyromonadaceae;Porphyromonas	0	30	0	0	0	0	0	0	0	0	0	0	0	0	0	0	0	0	0	0	0	0	0	0	0	37	0	0	0	0	6	0	0	0	0	24	0	0	0	0	0	0	0	0	0
1CMET2-PWY	N10-formyl-tetrahydrofolate_biosynthesis	Cofactor,_Prosthetic_Group,_Electron_Carrier,_and_Vitamin_Biosynthesis	Biosynthesis	Firmicutes;Clostridia;Clostridiales;Lachnospiraceae;Dorea	0	9	50	125	14	12	0	5	9	0	0	6	0	0	0	0	140	93	26	0	17	0	36	0	7	0	19	0	14	0	24	28	0	19	20	0	11	0	0	0	0	47	0	33	18
1CMET2-PWY	N10-formyl-tetrahydrofolate_biosynthesis	Cofactor,_Prosthetic_Group,_Electron_Carrier,_and_Vitamin_Biosynthesis	Biosynthesis	Bacteroidetes;Bacteroidia;Bacteroidales;Bacteroidaceae;Bacteroides	0	0	0	0	0	0	0	0	0	0	0	0	0	0	0	0	0	0	0	0	0	0	0	0	0	0	0	0	0	0	0	0	0	0	0	0	0	0	0	0	0	0	0	0	0
1CMET2-PWY	N10-formyl-tetrahydrofolate_biosynthesis	Cofactor,_Prosthetic_Group,_Electron_Carrier,_and_Vitamin_Biosynthesis	Biosynthesis	Firmicutes;Negativicutes;Selenomonadales;Acidaminococcaceae;Succiniclasticum	0	0	0	0	0	0	0	0	0	0	0	0	0	0	0	0	0	0	0	0	0	0	0	0	0	0	0	0	0	4	0	0	0	0	0	0	0	0	0	0	0	0	0	0	0
1CMET2-PWY	N10-formyl-tetrahydrofolate_biosynthesis	Cofactor,_Prosthetic_Group,_Electron_Carrier,_and_Vitamin_Biosynthesis	Biosynthesis	Firmicutes;Clostridia;Clostridiales;Lachnospiraceae;Epulopiscium	0	0	0	0	41	0	0	0	0	0	0	0	0	0	0	0	0	0	0	0	0	0	0	4	0	0	0	0	0	0	0	0	0	0	0	0	0	0	0	0	0	0	0	0	0
1CMET2-PWY	N10-formyl-tetrahydrofolate_biosynthesis	Cofactor,_Prosthetic_Group,_Electron_Carrier,_and_Vitamin_Biosynthesis	Biosynthesis	Firmicutes;Clostridia;Clostridiales;Lachnospiraceae;Fusicatenibacter	48	685	74	679	941	50	24	51	123	282	207	152	50	305	72	221	764	458	153	72	271	126	1960	123	38	28	352	69	478	161	217	289	24	510	257	77	58	90	47	197	73	23	136	268	28
1CMET2-PWY	N10-formyl-tetrahydrofolate_biosynthesis	Cofactor,_Prosthetic_Group,_Electron_Carrier,_and_Vitamin_Biosynthesis	Biosynthesis	Bacteroidetes;Bacteroidia;Bacteroidales;Porphyromonadaceae;Porphyromonas	0	0	0	0	0	0	11	0	238	10	0	0	0	0	0	0	0	0	0	0	0	0	0	0	0	0	0	35	0	0	0	0	0	0	0	0	0	0	0	0	0	0	5	0	0
1CMET2-PWY	N10-formyl-tetrahydrofolate_biosynthesis	Cofactor,_Prosthetic_Group,_Electron_Carrier,_and_Vitamin_Biosynthesis	Biosynthesis	Firmicutes;Clostridia;Clostridiales;Ruminococcaceae;Intestinimonas	0	167	0	196	0	0	0	48	0	0	0	35	0	0	0	0	0	0	97	0	0	0	261	0	0	0	0	0	71	0	0	0	0	0	0	0	0	0	0	21	0	24	0	0	0
1CMET2-PWY	N10-formyl-tetrahydrofolate_biosynthesis	Cofactor,_Prosthetic_Group,_Electron_Carrier,_and_Vitamin_Biosynthesis	Biosynthesis	Firmicutes;Erysipelotrichia;Erysipelotrichales;Erysipelotrichaceae;Erysipelatoclostridium	0	10	0	0	385	0	19	0	7	0	0	0	41	0	0	0	0	32	8	0	30	0	0	21	0	0	23	9	0	0	0	7	0	10	18	0	0	53	0	15	13	0	12	30	0
1CMET2-PWY	N10-formyl-tetrahydrofolate_biosynthesis	Cofactor,_Prosthetic_Group,_Electron_Carrier,_and_Vitamin_Biosynthesis	Biosynthesis	Firmicutes;Erysipelotrichia;Erysipelotrichales;Erysipelotrichaceae;Faecalitalea	4	0	0	0	16	0	0	12	0	0	0	0	25	0	0	0	16	0	0	0	0	0	0	0	5	0	0	0	31	0	15	0	0	0	5	0	0	0	0	0	458	0	0	0	0
1CMET2-PWY	N10-formyl-tetrahydrofolate_biosynthesis	Cofactor,_Prosthetic_Group,_Electron_Carrier,_and_Vitamin_Biosynthesis	Biosynthesis	Firmicutes;Clostridia;Clostridiales;Family_XIII;Family_XIII_AD3011_group	17	26	0	17	15	0	0	0	16	0	17	12	0	0	0	0	0	20	26	0	20	55	69	23	0	0	16	0	22	0	13	12	0	18	0	0	0	0	0	15	0	0	0	17	0
1CMET2-PWY	N10-formyl-tetrahydrofolate_biosynthesis	Cofactor,_Prosthetic_Group,_Electron_Carrier,_and_Vitamin_Biosynthesis	Biosynthesis	Firmicutes;Clostridia;Clostridiales;Ruminococcaceae;Ruminococcaceae_incertae_sedis	0	31	0	22	61	99	0	0	31	0	76	0	0	0	0	0	0	0	0	0	0	0	0	0	18	0	25	40	53	0	49	0	0	18	0	0	0	27	0	0	0	0	0	80	0
1CMET2-PWY	N10-formyl-tetrahydrofolate_biosynthesis	Cofactor,_Prosthetic_Group,_Electron_Carrier,_and_Vitamin_Biosynthesis	Biosynthesis	Bacteroidetes;Bacteroidia;Bacteroidales;Bacteroidaceae;Bacteroides	0	0	0	0	259	0	0	0	0	0	0	0	0	0	0	0	0	0	0	0	10	7	27	0	31	0	13	107	0	0	0	0	0	67	0	0	22	32	12	0	0	0	0	0	0
1CMET2-PWY	N10-formyl-tetrahydrofolate_biosynthesis	Cofactor,_Prosthetic_Group,_Electron_Carrier,_and_Vitamin_Biosynthesis	Biosynthesis	Firmicutes;Clostridia;Clostridiales;Lachnospiraceae;NA	0	53	0	0	0	0	0	0	0	0	0	42	0	0	0	12	0	39	21	0	30	0	20	0	0	0	21	0	0	0	0	46	0	24	31	0	10	0	0	0	0	0	0	0	0
1CMET2-PWY	N10-formyl-tetrahydrofolate_biosynthesis	Cofactor,_Prosthetic_Group,_Electron_Carrier,_and_Vitamin_Biosynthesis	Biosynthesis	Bacteroidetes;Bacteroidia;Bacteroidales;Prevotellaceae;Prevotella	0	10046	0	1021	25	36	36	0	23	0	0	0	0	16	0	0	86	9	18	10	11	41	551	54	60	18	11	0	24	40	59	11	0	22	14	0	0	0	0	168	14	512	0	25	0
1CMET2-PWY	N10-formyl-tetrahydrofolate_biosynthesis	Cofactor,_Prosthetic_Group,_Electron_Carrier,_and_Vitamin_Biosynthesis	Biosynthesis	Firmicutes;Erysipelotrichia;Erysipelotrichales;Erysipelotrichaceae;Turicibacter	0	0	0	0	30	0	0	0	0	7	0	0	0	0	0	0	18	0	9	0	0	0	102	0	0	0	0	0	0	0	0	466	0	0	0	0	0	0	0	0	0	0	0	0	0
1CMET2-PWY	N10-formyl-tetrahydrofolate_biosynthesis	Cofactor,_Prosthetic_Group,_Electron_Carrier,_and_Vitamin_Biosynthesis	Biosynthesis	Firmicutes;Clostridia;Clostridiales;Ruminococcaceae;Ruminococcaceae_incertae_sedis	0	92	0	71	0	0	0	0	0	0	0	0	0	0	0	0	0	0	0	0	0	0	0	0	0	0	0	0	0	0	30	0	29	0	0	0	0	0	0	0	0	0	0	0	0
1CMET2-PWY	N10-formyl-tetrahydrofolate_biosynthesis	Cofactor,_Prosthetic_Group,_Electron_Carrier,_and_Vitamin_Biosynthesis	Biosynthesis	Firmicutes;Clostridia;Clostridiales;Ruminococcaceae;Ruminococcaceae_incertae_sedis	0	51	0	0	0	0	0	13	0	0	0	584	0	0	0	0	0	38	0	0	0	0	173	0	0	0	0	0	0	0	0	24	0	0	0	0	0	0	0	0	0	0	0	0	0
1CMET2-PWY	N10-formyl-tetrahydrofolate_biosynthesis	Cofactor,_Prosthetic_Group,_Electron_Carrier,_and_Vitamin_Biosynthesis	Biosynthesis	Firmicutes;Clostridia;Clostridiales;Family_XI;Peptoniphilus	0	0	0	7	0	0	0	0	19	2	5	0	0	0	0	0	0	11	0	0	6	9	0	0	33	0	0	0	0	0	53	0	3	7	0	12	55	0	3	0	0	0	0	7	0
1CMET2-PWY	N10-formyl-tetrahydrofolate_biosynthesis	Cofactor,_Prosthetic_Group,_Electron_Carrier,_and_Vitamin_Biosynthesis	Biosynthesis	Firmicutes;Clostridia;Clostridiales;Ruminococcaceae;Negativibacillus	0	0	0	0	377	28	0	0	0	0	0	0	84	0	0	0	0	0	18	0	0	0	0	0	0	0	0	20	0	28	0	0	0	0	0	0	0	0	0	0	0	0	0	0	0
1CMET2-PWY	N10-formyl-tetrahydrofolate_biosynthesis	Cofactor,_Prosthetic_Group,_Electron_Carrier,_and_Vitamin_Biosynthesis	Biosynthesis	Bacteroidetes;Bacteroidia;Bacteroidales;Bacteroidaceae;Bacteroides	0	0	0	0	0	0	0	0	0	0	0	0	0	0	0	0	0	0	0	0	0	0	0	0	0	0	0	0	0	0	0	0	0	0	0	0	0	0	0	0	0	0	0	0	0
1CMET2-PWY	N10-formyl-tetrahydrofolate_biosynthesis	Cofactor,_Prosthetic_Group,_Electron_Carrier,_and_Vitamin_Biosynthesis	Biosynthesis	Firmicutes;Clostridia;Clostridiales;Ruminococcaceae;Faecalibacterium	0	0	0	715	0	0	0	0	0	0	0	0	0	0	0	0	0	0	0	0	0	0	0	0	0	0	0	0	0	0	0	0	0	0	0	0	0	0	0	0	0	0	0	0	0
1CMET2-PWY	N10-formyl-tetrahydrofolate_biosynthesis	Cofactor,_Prosthetic_Group,_Electron_Carrier,_and_Vitamin_Biosynthesis	Biosynthesis	Actinobacteria;Actinobacteria;Corynebacteriales;Corynebacteriaceae;Lawsonella	0	0	0	0	0	4	0	0	6	0	0	0	4	0	0	4	21	6	0	0	12	10	0	0	4	0	2	0	0	0	19	0	0	9	0	7	16	0	1	0	0	5	10	3	0
1CMET2-PWY	N10-formyl-tetrahydrofolate_biosynthesis	Cofactor,_Prosthetic_Group,_Electron_Carrier,_and_Vitamin_Biosynthesis	Biosynthesis	Bacteroidetes;Bacteroidia;Bacteroidales;Tannerellaceae;Parabacteroides	0	0	0	0	0	0	0	0	0	0	0	0	0	0	0	0	0	0	0	0	0	0	931	0	0	0	0	0	0	0	0	0	0	0	0	0	0	0	0	0	0	0	0	0	0
1CMET2-PWY	N10-formyl-tetrahydrofolate_biosynthesis	Cofactor,_Prosthetic_Group,_Electron_Carrier,_and_Vitamin_Biosynthesis	Biosynthesis	Bacteroidetes;Bacteroidia;Bacteroidales;Bacteroidaceae;Bacteroides	16	219	27	0	13	22	10	11	17	94	152	181	20	192	0	0	0	192	21	0	33	198	268	53	72	513	19	8	48	0	104	218	0	51	27	28	38	12	16	19	0	0	0	0	0
1CMET2-PWY	N10-formyl-tetrahydrofolate_biosynthesis	Cofactor,_Prosthetic_Group,_Electron_Carrier,_and_Vitamin_Biosynthesis	Biosynthesis	Firmicutes;Negativicutes;Selenomonadales;Veillonellaceae;Dialister	0	0	0	0	0	0	0	0	0	0	0	0	0	0	0	0	0	0	0	0	0	0	231	0	0	0	0	0	0	0	0	0	0	0	0	0	0	0	0	0	0	0	0	0	0
1CMET2-PWY	N10-formyl-tetrahydrofolate_biosynthesis	Cofactor,_Prosthetic_Group,_Electron_Carrier,_and_Vitamin_Biosynthesis	Biosynthesis	Firmicutes;Clostridia;Clostridiales;Lachnospiraceae;Sellimonas	24	0	0	0	116	0	0	0	0	0	0	0	91	0	78	0	0	0	0	0	0	23	0	0	0	11	0	0	0	181	0	0	0	0	0	0	0	0	10	0	0	0	0	36	0
1CMET2-PWY	N10-formyl-tetrahydrofolate_biosynthesis	Cofactor,_Prosthetic_Group,_Electron_Carrier,_and_Vitamin_Biosynthesis	Biosynthesis	Bacteroidetes;Bacteroidia;Bacteroidales;Porphyromonadaceae;Porphyromonas	0	0	0	0	0	0	0	0	0	0	0	0	0	0	0	0	0	151	0	0	0	39	0	0	15	0	0	0	0	0	46	0	0	0	0	0	107	0	0	0	0	0	0	0	0
1CMET2-PWY	N10-formyl-tetrahydrofolate_biosynthesis	Cofactor,_Prosthetic_Group,_Electron_Carrier,_and_Vitamin_Biosynthesis	Biosynthesis	Firmicutes;Negativicutes;Selenomonadales;Veillonellaceae;Dialister	0	0	0	2	0	0	0	0	8	0	0	0	0	0	0	0	0	8	0	0	2	0	0	0	0	0	0	0	0	0	31	0	0	7	0	19	0	0	0	0	0	0	0	0	0
1CMET2-PWY	N10-formyl-tetrahydrofolate_biosynthesis	Cofactor,_Prosthetic_Group,_Electron_Carrier,_and_Vitamin_Biosynthesis	Biosynthesis	Firmicutes;Clostridia;Clostridiales;Lachnospiraceae;NA	0	0	0	0	0	0	0	0	0	0	0	511	0	0	0	0	0	88	0	0	0	0	15	0	0	0	0	26	14	0	0	0	0	175	0	0	7	0	0	0	0	15	0	0	0
1CMET2-PWY	N10-formyl-tetrahydrofolate_biosynthesis	Cofactor,_Prosthetic_Group,_Electron_Carrier,_and_Vitamin_Biosynthesis	Biosynthesis	Firmicutes;Clostridia;Clostridiales;Lachnospiraceae;Agathobacter	0	0	0	919	0	0	0	0	0	0	0	0	0	0	0	0	0	0	0	0	0	0	0	0	0	0	0	0	0	0	0	0	0	0	0	0	0	0	0	0	0	0	0	0	0
1CMET2-PWY	N10-formyl-tetrahydrofolate_biosynthesis	Cofactor,_Prosthetic_Group,_Electron_Carrier,_and_Vitamin_Biosynthesis	Biosynthesis	Firmicutes;Clostridia;Clostridiales;Ruminococcaceae;Ruminococcaceae_incertae_sedis	0	0	0	0	0	0	0	0	0	0	0	0	0	0	0	0	0	0	0	0	0	0	0	0	0	0	0	0	0	0	0	0	0	0	0	0	0	0	0	0	0	0	0	0	0
1CMET2-PWY	N10-formyl-tetrahydrofolate_biosynthesis	Cofactor,_Prosthetic_Group,_Electron_Carrier,_and_Vitamin_Biosynthesis	Biosynthesis	Actinobacteria;Actinobacteria;Bifidobacteriales;Bifidobacteriaceae;Bifidobacterium	0	72	0	0	134	0	0	0	0	0	0	0	0	0	0	0	0	0	6	0	0	0	28	0	0	15	0	0	0	87	0	0	0	0	0	0	0	0	0	27	0	0	0	0	0
1CMET2-PWY	N10-formyl-tetrahydrofolate_biosynthesis	Cofactor,_Prosthetic_Group,_Electron_Carrier,_and_Vitamin_Biosynthesis	Biosynthesis	Firmicutes;Clostridia;Clostridiales;Ruminococcaceae;Ruminiclostridium	0	23	0	10	55	0	6	0	0	8	0	7	0	0	4	0	0	0	10	0	6	2	49	19	0	2	7	0	0	15	0	0	0	28	0	0	3	0	4	0	4	12	9	4	0
1CMET2-PWY	N10-formyl-tetrahydrofolate_biosynthesis	Cofactor,_Prosthetic_Group,_Electron_Carrier,_and_Vitamin_Biosynthesis	Biosynthesis	Bacteroidetes;Bacteroidia;Bacteroidales;Rikenellaceae;Alistipes	0	0	62	246	0	0	0	0	0	0	0	0	0	0	0	0	0	0	49	0	0	0	0	0	0	0	0	0	0	0	0	0	0	0	0	0	0	0	0	0	0	0	0	0	0
1CMET2-PWY	N10-formyl-tetrahydrofolate_biosynthesis	Cofactor,_Prosthetic_Group,_Electron_Carrier,_and_Vitamin_Biosynthesis	Biosynthesis	Bacteroidetes;Bacteroidia;Bacteroidales;Bacteroidaceae;Bacteroides	0	0	0	73	0	0	0	0	753	0	12	0	40	41	20	0	54	0	0	0	0	22	0	0	0	0	34	0	29	34	0	30	0	0	22	0	0	0	0	673	0	0	0	43	0
1CMET2-PWY	N10-formyl-tetrahydrofolate_biosynthesis	Cofactor,_Prosthetic_Group,_Electron_Carrier,_and_Vitamin_Biosynthesis	Biosynthesis	Firmicutes;Clostridia;Clostridiales;Family_XI;Murdochiella	0	0	2	0	0	0	0	0	7	0	27	0	0	0	0	0	0	0	0	0	0	0	0	0	0	0	0	3	0	0	0	4	0	0	0	0	55	0	0	0	0	0	0	0	0
1CMET2-PWY	N10-formyl-tetrahydrofolate_biosynthesis	Cofactor,_Prosthetic_Group,_Electron_Carrier,_and_Vitamin_Biosynthesis	Biosynthesis	Firmicutes;Clostridia;Clostridiales;Ruminococcaceae;Ruminococcaceae_incertae_sedis	0	0	0	0	0	0	0	0	0	0	0	0	0	0	0	0	0	37	0	0	0	0	0	0	0	0	0	0	0	0	0	213	0	0	0	0	0	0	0	0	0	0	0	0	0
1CMET2-PWY	N10-formyl-tetrahydrofolate_biosynthesis	Cofactor,_Prosthetic_Group,_Electron_Carrier,_and_Vitamin_Biosynthesis	Biosynthesis	Actinobacteria;Actinobacteria;Actinomycetales;Actinomycetaceae;Varibaculum	0	0	3	0	0	15	0	3	44	0	26	4	0	0	0	3	0	0	0	0	0	4	0	0	0	3	0	3	4	0	0	7	0	0	0	4	46	4	0	0	0	13	0	0	0
1CMET2-PWY	N10-formyl-tetrahydrofolate_biosynthesis	Cofactor,_Prosthetic_Group,_Electron_Carrier,_and_Vitamin_Biosynthesis	Biosynthesis	Firmicutes;Clostridia;Clostridiales;Ruminococcaceae;Ruminiclostridium	0	50	0	0	13	29	0	10	82	0	18	0	13	12	6	35	26	11	0	0	0	17	0	0	8	0	0	0	10	8	0	7	0	0	11	0	0	8	11	0	29	0	24	18	0
1CMET2-PWY	N10-formyl-tetrahydrofolate_biosynthesis	Cofactor,_Prosthetic_Group,_Electron_Carrier,_and_Vitamin_Biosynthesis	Biosynthesis	Firmicutes;Clostridia;Clostridiales;Ruminococcaceae;NA	0	0	0	0	0	0	0	0	0	0	0	0	0	0	0	0	0	0	0	0	0	114	0	0	0	0	0	0	0	0	0	0	0	0	0	0	0	0	0	0	0	0	0	0	0
1CMET2-PWY	N10-formyl-tetrahydrofolate_biosynthesis	Cofactor,_Prosthetic_Group,_Electron_Carrier,_and_Vitamin_Biosynthesis	Biosynthesis	Firmicutes;Clostridia;Clostridiales;Lachnospiraceae;Lachnospiraceae_incertae_sedis	0	0	0	0	0	0	0	0	0	0	0	0	0	0	0	23	0	0	44	0	0	0	79	0	0	0	0	0	0	0	0	221	0	0	0	0	0	0	0	0	0	56	0	0	0
1CMET2-PWY	N10-formyl-tetrahydrofolate_biosynthesis	Cofactor,_Prosthetic_Group,_Electron_Carrier,_and_Vitamin_Biosynthesis	Biosynthesis	Firmicutes;Erysipelotrichia;Erysipelotrichales;Erysipelotrichaceae;Holdemanella	0	182	0	0	0	0	4	0	0	0	0	0	0	0	0	0	0	450	0	0	0	0	0	0	0	0	0	0	0	0	0	0	0	35	0	0	0	0	0	0	0	0	0	0	4
1CMET2-PWY	N10-formyl-tetrahydrofolate_biosynthesis	Cofactor,_Prosthetic_Group,_Electron_Carrier,_and_Vitamin_Biosynthesis	Biosynthesis	Firmicutes;Clostridia;Clostridiales;Lachnospiraceae;Marvinbryantia	0	0	0	0	18	0	0	12	0	0	13	0	0	0	0	0	0	0	27	0	0	0	147	0	0	0	14	0	0	0	0	490	0	0	0	0	0	0	0	0	0	0	0	0	0
1CMET2-PWY	N10-formyl-tetrahydrofolate_biosynthesis	Cofactor,_Prosthetic_Group,_Electron_Carrier,_and_Vitamin_Biosynthesis	Biosynthesis	Firmicutes;Clostridia;Clostridiales;Lachnospiraceae;NA	0	18	0	0	0	0	0	0	0	0	0	0	0	0	0	0	0	0	0	0	0	0	0	75	0	0	8	0	0	0	0	0	0	0	0	0	0	0	0	0	10	0	0	0	0
1CMET2-PWY	N10-formyl-tetrahydrofolate_biosynthesis	Cofactor,_Prosthetic_Group,_Electron_Carrier,_and_Vitamin_Biosynthesis	Biosynthesis	Bacteroidetes;Bacteroidia;Bacteroidales;Tannerellaceae;Parabacteroides	0	0	0	0	0	0	0	0	0	0	0	0	0	0	0	0	0	0	0	0	0	0	214	0	0	0	0	0	0	0	0	0	0	0	0	0	0	0	0	0	0	0	0	0	0
1CMET2-PWY	N10-formyl-tetrahydrofolate_biosynthesis	Cofactor,_Prosthetic_Group,_Electron_Carrier,_and_Vitamin_Biosynthesis	Biosynthesis	Bacteroidetes;Bacteroidia;Bacteroidales;Bacteroidaceae;Bacteroides	97	281	0	6016	121	3146	77	3686	197	0	201	606	717	204	129	468	7639	460	119	146	173	3575	0	1626	0	0	372	1743	752	3608	167	1566	57	7057	316	166	276	403	129	350	5201	257	181	298	0
1CMET2-PWY	N10-formyl-tetrahydrofolate_biosynthesis	Cofactor,_Prosthetic_Group,_Electron_Carrier,_and_Vitamin_Biosynthesis	Biosynthesis	Firmicutes;Clostridia;Clostridiales;Lachnospiraceae;Roseburia	27	1674	0	0	752	0	0	0	186	140	0	0	35	39	45	127	2010	493	153	205	372	1177	0	81	38	308	0	72	0	763	448	353	0	541	144	0	50	96	0	242	61	264	122	1201	35
1CMET2-PWY	N10-formyl-tetrahydrofolate_biosynthesis	Cofactor,_Prosthetic_Group,_Electron_Carrier,_and_Vitamin_Biosynthesis	Biosynthesis	Tenericutes;Mollicutes;Mollicutes_RF39;NA;NA	0	0	0	0	0	0	0	0	0	0	0	0	0	0	0	0	0	0	0	0	0	0	0	0	0	0	0	0	0	0	0	0	0	0	0	0	0	0	0	0	0	0	0	0	0
1CMET2-PWY	N10-formyl-tetrahydrofolate_biosynthesis	Cofactor,_Prosthetic_Group,_Electron_Carrier,_and_Vitamin_Biosynthesis	Biosynthesis	Firmicutes;Clostridia;Clostridiales;Ruminococcaceae;Caproiciproducens	0	0	0	0	0	0	0	0	0	0	0	0	741	0	0	0	0	0	0	0	0	0	0	0	0	0	16	0	0	0	0	0	0	0	0	0	0	0	0	0	0	0	0	0	0
1CMET2-PWY	N10-formyl-tetrahydrofolate_biosynthesis	Cofactor,_Prosthetic_Group,_Electron_Carrier,_and_Vitamin_Biosynthesis	Biosynthesis	Firmicutes;Erysipelotrichia;Erysipelotrichales;Erysipelotrichaceae;Erysipelatoclostridium	0	0	0	63	0	0	42	0	0	0	0	0	0	12	33	22	52	0	0	0	49	14	0	14	0	0	0	0	0	15	0	0	0	0	14	16	0	0	8	0	24	0	0	0	0
1CMET2-PWY	N10-formyl-tetrahydrofolate_biosynthesis	Cofactor,_Prosthetic_Group,_Electron_Carrier,_and_Vitamin_Biosynthesis	Biosynthesis	Proteobacteria;Gammaproteobacteria;Enterobacteriales;Enterobacteriaceae;NA	117	202	0	0	0	135	91	0	0	0	0	0	0	0	0	0	121	0	161	0	0	0	0	0	0	0	0	0	0	0	0	0	0	0	0	0	0	0	0	0	0	0	0	0	0
1CMET2-PWY	N10-formyl-tetrahydrofolate_biosynthesis	Cofactor,_Prosthetic_Group,_Electron_Carrier,_and_Vitamin_Biosynthesis	Biosynthesis	Firmicutes;Clostridia;Clostridiales;Ruminococcaceae;NA	0	0	13	15	11	0	0	0	13	0	0	11	46	0	0	0	0	0	0	0	0	0	0	27	0	0	10	0	0	0	0	0	0	0	0	0	0	0	0	0	0	12	0	0	0
1CMET2-PWY	N10-formyl-tetrahydrofolate_biosynthesis	Cofactor,_Prosthetic_Group,_Electron_Carrier,_and_Vitamin_Biosynthesis	Biosynthesis	Firmicutes;Clostridia;Clostridiales;Clostridiales_vadinBB60_group;NA	0	0	0	5	0	0	0	0	0	0	0	0	0	0	0	0	0	0	0	0	0	0	0	0	0	0	0	0	0	0	6	0	0	0	0	0	0	0	0	8	0	80	0	0	0
1CMET2-PWY	N10-formyl-tetrahydrofolate_biosynthesis	Cofactor,_Prosthetic_Group,_Electron_Carrier,_and_Vitamin_Biosynthesis	Biosynthesis	Firmicutes;Clostridia;Clostridiales;Lachnospiraceae;NA	0	0	0	145	47	0	0	19	0	0	0	0	0	0	0	0	0	0	0	0	0	0	61	50	0	0	0	0	0	257	32	20	0	35	52	0	0	0	0	0	0	0	0	0	0
1CMET2-PWY	N10-formyl-tetrahydrofolate_biosynthesis	Cofactor,_Prosthetic_Group,_Electron_Carrier,_and_Vitamin_Biosynthesis	Biosynthesis	Firmicutes;Clostridia;Clostridiales;Ruminococcaceae;Oscillibacter	0	0	268	0	0	0	0	0	0	0	0	0	0	0	0	0	0	0	0	0	0	0	7	0	0	0	36	0	0	274	0	0	0	0	0	0	0	0	0	0	0	0	0	0	0
1CMET2-PWY	N10-formyl-tetrahydrofolate_biosynthesis	Cofactor,_Prosthetic_Group,_Electron_Carrier,_and_Vitamin_Biosynthesis	Biosynthesis	Bacteroidetes;Bacteroidia;Bacteroidales;Rikenellaceae;Alistipes	0	0	0	0	5	0	0	0	0	3	0	0	0	0	0	0	0	0	0	0	0	0	0	0	0	0	0	0	0	0	0	0	0	33	0	0	0	344	4	0	0	0	0	0	0
1CMET2-PWY	N10-formyl-tetrahydrofolate_biosynthesis	Cofactor,_Prosthetic_Group,_Electron_Carrier,_and_Vitamin_Biosynthesis	Biosynthesis	Proteobacteria;NA;NA;NA;NA	0	0	0	0	0	0	0	0	0	0	0	0	0	0	0	0	0	0	2	0	3	0	0	0	0	0	0	0	0	0	0	0	0	0	0	0	0	0	0	0	0	0	1	0	0
1CMET2-PWY	N10-formyl-tetrahydrofolate_biosynthesis	Cofactor,_Prosthetic_Group,_Electron_Carrier,_and_Vitamin_Biosynthesis	Biosynthesis	Verrucomicrobia;Verrucomicrobiae;Verrucomicrobiales;Akkermansiaceae;Akkermansia	0	461	134	0	66	0	4	0	0	2	0	0	0	8	0	2	3	0	0	0	0	12	0	0	0	630	5	6	0	3	13	0	3	0	75	0	7	0	0	0	0	0	5	0	15
1CMET2-PWY	N10-formyl-tetrahydrofolate_biosynthesis	Cofactor,_Prosthetic_Group,_Electron_Carrier,_and_Vitamin_Biosynthesis	Biosynthesis	Bacteroidetes;Bacteroidia;Bacteroidales;Marinifilaceae;Sanguibacteroides	0	0	0	0	0	0	0	0	0	0	0	0	0	0	0	0	0	0	0	0	0	0	0	0	0	0	0	0	24	0	0	0	0	2	0	0	0	0	0	0	0	0	0	0	0
1CMET2-PWY	N10-formyl-tetrahydrofolate_biosynthesis	Cofactor,_Prosthetic_Group,_Electron_Carrier,_and_Vitamin_Biosynthesis	Biosynthesis	Proteobacteria;Gammaproteobacteria;Enterobacteriales;Enterobacteriaceae;Morganella	0	0	0	0	0	0	0	0	0	0	0	0	0	0	0	0	0	0	203	0	0	0	0	0	0	0	0	0	0	0	0	0	0	0	0	0	0	123	0	0	0	0	0	0	59
1CMET2-PWY	N10-formyl-tetrahydrofolate_biosynthesis	Cofactor,_Prosthetic_Group,_Electron_Carrier,_and_Vitamin_Biosynthesis	Biosynthesis	Actinobacteria;Actinobacteria;Corynebacteriales;Corynebacteriaceae;Corynebacterium	0	0	0	15	0	8	0	0	0	0	0	0	0	0	0	0	0	15	0	0	0	0	14	0	0	0	0	0	0	0	0	0	0	0	39	152	96	0	16	0	16	0	0	0	13
1CMET2-PWY	N10-formyl-tetrahydrofolate_biosynthesis	Cofactor,_Prosthetic_Group,_Electron_Carrier,_and_Vitamin_Biosynthesis	Biosynthesis	Firmicutes;Clostridia;Clostridiales;Family_XI;Anaerococcus	7	0	0	0	0	0	0	0	0	0	0	0	0	0	0	0	0	0	0	0	0	0	5	0	0	0	0	0	0	0	26	0	0	0	0	13	22	0	0	0	0	16	0	0	0
1CMET2-PWY	N10-formyl-tetrahydrofolate_biosynthesis	Cofactor,_Prosthetic_Group,_Electron_Carrier,_and_Vitamin_Biosynthesis	Biosynthesis	Firmicutes;Clostridia;Clostridiales;Lachnospiraceae;Hungatella	0	0	0	28	0	0	0	0	386	0	0	0	0	0	0	0	57	0	0	0	0	0	0	0	0	0	20	0	0	0	90	0	0	0	0	0	0	0	0	0	0	0	0	0	0
1CMET2-PWY	N10-formyl-tetrahydrofolate_biosynthesis	Cofactor,_Prosthetic_Group,_Electron_Carrier,_and_Vitamin_Biosynthesis	Biosynthesis	Bacteroidetes;Bacteroidia;Bacteroidales;Porphyromonadaceae;Porphyromonas	0	0	0	0	0	0	0	0	0	0	0	0	0	0	0	0	0	0	0	0	0	0	0	0	0	0	0	0	0	0	0	0	0	0	0	0	0	0	0	0	0	0	38	0	0
1CMET2-PWY	N10-formyl-tetrahydrofolate_biosynthesis	Cofactor,_Prosthetic_Group,_Electron_Carrier,_and_Vitamin_Biosynthesis	Biosynthesis	Firmicutes;Clostridia;Clostridiales;Lachnospiraceae;NA	0	0	0	226	0	0	0	0	0	0	30	98	0	0	0	0	0	0	0	0	31	0	0	35	34	0	0	0	0	0	0	0	0	0	0	0	0	0	0	0	37	0	60	0	0
1CMET2-PWY	N10-formyl-tetrahydrofolate_biosynthesis	Cofactor,_Prosthetic_Group,_Electron_Carrier,_and_Vitamin_Biosynthesis	Biosynthesis	Firmicutes;Negativicutes;Selenomonadales;Veillonellaceae;Allisonella	0	27	0	51	0	0	0	0	0	0	0	0	0	0	0	0	0	0	0	0	0	0	0	0	0	0	13	0	0	0	0	0	0	0	0	0	0	0	0	0	0	0	0	0	0
1CMET2-PWY	N10-formyl-tetrahydrofolate_biosynthesis	Cofactor,_Prosthetic_Group,_Electron_Carrier,_and_Vitamin_Biosynthesis	Biosynthesis	Firmicutes;Clostridia;Clostridiales;Family_XI;Anaerococcus	0	0	0	0	0	0	0	0	0	0	0	0	0	0	0	32	0	0	0	0	42	0	0	0	0	0	0	0	0	0	0	17	0	0	0	332	0	0	0	0	0	0	0	0	0
1CMET2-PWY	N10-formyl-tetrahydrofolate_biosynthesis	Cofactor,_Prosthetic_Group,_Electron_Carrier,_and_Vitamin_Biosynthesis	Biosynthesis	Proteobacteria;Gammaproteobacteria;Betaproteobacteriales;Burkholderiaceae;Sutterella	0	0	0	0	0	0	0	0	0	0	0	0	0	273	0	0	0	0	0	0	0	0	0	0	0	0	0	0	0	0	0	72	0	0	0	51	37	0	0	0	0	0	0	0	0
1CMET2-PWY	N10-formyl-tetrahydrofolate_biosynthesis	Cofactor,_Prosthetic_Group,_Electron_Carrier,_and_Vitamin_Biosynthesis	Biosynthesis	Bacteroidetes;Bacteroidia;Bacteroidales;Prevotellaceae;Prevotella	0	14	3	93	12	0	6	0	71	21	249	0	19	5	5	0	5	50	8	0	7	34	87	13	29	0	8	0	9	0	20	55	0	20	6	17	46	11	16	0	6	192	13	26	3
1CMET2-PWY	N10-formyl-tetrahydrofolate_biosynthesis	Cofactor,_Prosthetic_Group,_Electron_Carrier,_and_Vitamin_Biosynthesis	Biosynthesis	Firmicutes;Clostridia;Clostridiales;Lachnospiraceae;NA	0	0	0	169	0	0	0	12	0	18	0	0	0	6	0	0	0	0	0	0	0	0	0	0	0	0	11	0	0	304	0	14	0	0	0	0	0	0	0	15	0	0	0	0	0
1CMET2-PWY	N10-formyl-tetrahydrofolate_biosynthesis	Cofactor,_Prosthetic_Group,_Electron_Carrier,_and_Vitamin_Biosynthesis	Biosynthesis	Firmicutes;Clostridia;Clostridiales;Lachnospiraceae;Agathobacter	0	0	0	0	0	0	0	0	0	0	0	0	0	0	0	0	0	0	0	0	0	0	0	0	0	0	0	0	0	613	0	0	0	0	0	0	0	0	0	0	0	0	0	0	0
1CMET2-PWY	N10-formyl-tetrahydrofolate_biosynthesis	Cofactor,_Prosthetic_Group,_Electron_Carrier,_and_Vitamin_Biosynthesis	Biosynthesis	Firmicutes;Clostridia;Clostridiales;Lachnospiraceae;Dorea	0	64	0	0	0	26	0	0	0	0	0	0	0	0	0	29	0	139	40	0	0	0	0	0	0	0	0	0	26	0	0	0	0	0	42	0	20	0	0	31	0	0	0	0	0
1CMET2-PWY	N10-formyl-tetrahydrofolate_biosynthesis	Cofactor,_Prosthetic_Group,_Electron_Carrier,_and_Vitamin_Biosynthesis	Biosynthesis	Firmicutes;Clostridia;Clostridiales;Lachnospiraceae;Coprococcus	0	0	0	0	8	0	0	0	0	0	0	0	0	0	0	0	345	0	0	0	0	0	0	0	0	0	0	0	0	68	0	0	0	0	287	51	0	0	0	0	0	0	0	0	0
1CMET2-PWY	N10-formyl-tetrahydrofolate_biosynthesis	Cofactor,_Prosthetic_Group,_Electron_Carrier,_and_Vitamin_Biosynthesis	Biosynthesis	Bacteroidetes;Bacteroidia;Bacteroidales;Bacteroidaceae;Bacteroides	0	0	0	0	0	0	0	862	0	0	0	0	0	0	0	0	0	0	0	0	0	0	0	0	0	0	0	0	0	0	0	0	0	0	0	0	0	0	0	0	0	0	0	0	0
1CMET2-PWY	N10-formyl-tetrahydrofolate_biosynthesis	Cofactor,_Prosthetic_Group,_Electron_Carrier,_and_Vitamin_Biosynthesis	Biosynthesis	Actinobacteria;Coriobacteriia;Coriobacteriales;Eggerthellaceae;Adlercreutzia	0	10	6	12	24	17	0	0	11	0	0	16	0	0	0	7	0	7	12	0	26	0	19	19	4	3	10	1	8	0	14	6	0	15	0	0	0	6	0	0	0	0	0	13	0
1CMET2-PWY	N10-formyl-tetrahydrofolate_biosynthesis	Cofactor,_Prosthetic_Group,_Electron_Carrier,_and_Vitamin_Biosynthesis	Biosynthesis	Firmicutes;Clostridia;Clostridiales;Lachnospiraceae;Lachnoclostridium	0	16	56	0	0	0	0	0	0	19	0	0	0	0	0	0	0	13	0	0	16	0	19	0	0	12	0	0	0	0	0	0	0	32	0	0	0	0	0	0	0	0	39	63	0
1CMET2-PWY	N10-formyl-tetrahydrofolate_biosynthesis	Cofactor,_Prosthetic_Group,_Electron_Carrier,_and_Vitamin_Biosynthesis	Biosynthesis	Firmicutes;Clostridia;Clostridiales;Ruminococcaceae;Ruminococcaceae_incertae_sedis	0	0	0	0	0	0	0	0	0	0	0	0	0	0	0	111	0	50	0	0	0	0	0	0	0	0	0	0	0	0	0	0	0	0	0	0	0	0	0	0	0	0	0	0	0
1CMET2-PWY	N10-formyl-tetrahydrofolate_biosynthesis	Cofactor,_Prosthetic_Group,_Electron_Carrier,_and_Vitamin_Biosynthesis	Biosynthesis	Firmicutes;Clostridia;Clostridiales;Ruminococcaceae;Ruminococcus	0	47	10	0	45	0	10	0	35	411	0	0	18	29	18	448	32	26	32	21	21	12	55	49	12	0	34	0	27	16	23	18	9	1079	28	0	0	10	0	122	27	9	20	20	0
1CMET2-PWY	N10-formyl-tetrahydrofolate_biosynthesis	Cofactor,_Prosthetic_Group,_Electron_Carrier,_and_Vitamin_Biosynthesis	Biosynthesis	Firmicutes;Bacilli;Lactobacillales;Lactobacillaceae;Lactobacillus	0	0	0	10	0	0	0	0	0	18	0	0	0	0	0	0	0	0	0	0	0	0	33	0	0	0	0	0	41	408	0	0	0	0	0	0	4	0	0	0	0	0	10	0	0
1CMET2-PWY	N10-formyl-tetrahydrofolate_biosynthesis	Cofactor,_Prosthetic_Group,_Electron_Carrier,_and_Vitamin_Biosynthesis	Biosynthesis	Bacteroidetes;Bacteroidia;Bacteroidales;Rikenellaceae;Alistipes	0	84	5	0	0	0	0	0	15	0	0	0	0	0	4	0	0	0	0	0	0	0	0	0	0	0	0	0	10	0	0	0	0	0	0	0	16	0	0	0	0	0	0	190	0
1CMET2-PWY	N10-formyl-tetrahydrofolate_biosynthesis	Cofactor,_Prosthetic_Group,_Electron_Carrier,_and_Vitamin_Biosynthesis	Biosynthesis	Actinobacteria;Coriobacteriia;Coriobacteriales;Eggerthellaceae;Senegalimassilia	0	5	0	0	0	0	0	0	0	0	0	0	0	0	0	0	0	26	0	10	0	0	134	0	0	0	0	0	0	22	0	0	0	7	0	0	28	0	0	0	0	12	0	0	0
1CMET2-PWY	N10-formyl-tetrahydrofolate_biosynthesis	Cofactor,_Prosthetic_Group,_Electron_Carrier,_and_Vitamin_Biosynthesis	Biosynthesis	Firmicutes;Clostridia;Clostridiales;Ruminococcaceae;Ruminiclostridium	0	0	0	0	0	0	0	0	0	0	0	0	0	0	0	0	0	0	0	0	0	0	0	543	0	0	0	0	0	0	0	0	0	0	0	0	0	0	0	0	0	0	0	0	0
1CMET2-PWY	N10-formyl-tetrahydrofolate_biosynthesis	Cofactor,_Prosthetic_Group,_Electron_Carrier,_and_Vitamin_Biosynthesis	Biosynthesis	Actinobacteria;Coriobacteriia;Coriobacteriales;Eggerthellaceae;Eggerthella	0	0	0	13	35	0	0	4	22	0	9	0	35	0	0	0	19	0	0	0	12	36	0	10	0	0	0	0	0	0	10	0	0	0	13	45	0	0	0	0	30	0	13	0	0
1CMET2-PWY	N10-formyl-tetrahydrofolate_biosynthesis	Cofactor,_Prosthetic_Group,_Electron_Carrier,_and_Vitamin_Biosynthesis	Biosynthesis	Firmicutes;Clostridia;Clostridiales;Ruminococcaceae;Faecalibacterium	0	0	0	0	0	0	0	0	0	0	0	0	0	0	0	0	0	0	0	0	0	0	0	0	0	0	0	0	0	0	0	526	0	0	0	0	0	0	0	0	0	0	0	0	0
1CMET2-PWY	N10-formyl-tetrahydrofolate_biosynthesis	Cofactor,_Prosthetic_Group,_Electron_Carrier,_and_Vitamin_Biosynthesis	Biosynthesis	Firmicutes;Clostridia;Clostridiales;Lachnospiraceae;GCA-900066575	0	48	0	23	0	0	0	96	0	0	0	8	0	0	0	0	0	94	26	0	0	0	0	11	0	0	18	0	0	25	0	0	0	29	24	0	0	0	0	16	0	7	0	0	0
1CMET2-PWY	N10-formyl-tetrahydrofolate_biosynthesis	Cofactor,_Prosthetic_Group,_Electron_Carrier,_and_Vitamin_Biosynthesis	Biosynthesis	Firmicutes;Clostridia;Clostridiales;Ruminococcaceae;NA	0	29	16	0	31	0	0	5	0	9	0	0	7	0	0	10	21	12	12	0	11	0	52	27	0	0	29	0	17	0	5	18	0	23	11	0	0	0	0	0	0	0	10	0	0
1CMET2-PWY	N10-formyl-tetrahydrofolate_biosynthesis	Cofactor,_Prosthetic_Group,_Electron_Carrier,_and_Vitamin_Biosynthesis	Biosynthesis	Firmicutes;Clostridia;Clostridiales;Peptostreptococcaceae;Terrisporobacter	0	0	0	0	0	0	0	0	0	0	0	10	0	0	0	21	0	0	7	0	10	0	0	11	0	0	0	0	0	0	0	0	0	18	0	0	19	0	0	0	0	0	0	0	0
1CMET2-PWY	N10-formyl-tetrahydrofolate_biosynthesis	Cofactor,_Prosthetic_Group,_Electron_Carrier,_and_Vitamin_Biosynthesis	Biosynthesis	Firmicutes;Clostridia;Clostridiales;Lachnospiraceae;Anaerostipes	0	33	95	0	126	0	0	0	0	0	81	28	0	0	0	0	0	51	0	0	0	0	0	0	0	0	0	0	0	0	0	32	0	0	0	0	16	0	0	0	0	0	14	0	0
1CMET2-PWY	N10-formyl-tetrahydrofolate_biosynthesis	Cofactor,_Prosthetic_Group,_Electron_Carrier,_and_Vitamin_Biosynthesis	Biosynthesis	Fusobacteria;Fusobacteriia;Fusobacteriales;Fusobacteriaceae;Fusobacterium	0	18	0	0	11	0	0	0	68	0	0	0	0	0	0	0	0	13	13	0	48	0	15	49	0	0	33	0	0	0	6	0	0	22	0	0	0	0	0	0	7	0	0	0	0
1CMET2-PWY	N10-formyl-tetrahydrofolate_biosynthesis	Cofactor,_Prosthetic_Group,_Electron_Carrier,_and_Vitamin_Biosynthesis	Biosynthesis	Bacteroidetes;Bacteroidia;Bacteroidales;Marinifilaceae;Butyricimonas	0	0	0	0	0	0	0	0	0	0	0	0	0	0	0	0	0	125	102	0	0	0	0	0	0	0	0	0	0	0	0	0	0	0	0	0	0	0	0	0	0	0	0	0	0
1CMET2-PWY	N10-formyl-tetrahydrofolate_biosynthesis	Cofactor,_Prosthetic_Group,_Electron_Carrier,_and_Vitamin_Biosynthesis	Biosynthesis	Firmicutes;Clostridia;Clostridiales;Family_XI;Peptoniphilus	0	0	0	0	0	0	0	0	23	0	11	0	0	0	0	0	0	2	0	0	0	0	0	0	0	0	4	0	0	0	0	0	0	13	0	0	5	2	0	0	1	0	0	0	0
1CMET2-PWY	N10-formyl-tetrahydrofolate_biosynthesis	Cofactor,_Prosthetic_Group,_Electron_Carrier,_and_Vitamin_Biosynthesis	Biosynthesis	Firmicutes;Clostridia;Clostridiales;Ruminococcaceae;Ruminiclostridium	0	22	54	64	32	16	0	0	23	11	17	0	0	0	0	23	25	29	0	0	0	12	17	54	0	0	0	15	0	22	0	27	0	0	0	0	13	0	0	12	13	0	0	0	0
1CMET2-PWY	N10-formyl-tetrahydrofolate_biosynthesis	Cofactor,_Prosthetic_Group,_Electron_Carrier,_and_Vitamin_Biosynthesis	Biosynthesis	Firmicutes;Clostridia;Clostridiales;Christensenellaceae;Christensenellaceae_R-7_group	0	7	0	21	0	0	0	0	0	0	6	0	331	0	0	0	0	0	0	0	0	0	0	52	4	0	0	0	15	0	0	0	0	19	0	0	0	0	0	0	0	10	0	0	0
1CMET2-PWY	N10-formyl-tetrahydrofolate_biosynthesis	Cofactor,_Prosthetic_Group,_Electron_Carrier,_and_Vitamin_Biosynthesis	Biosynthesis	Bacteroidetes;Bacteroidia;Bacteroidales;Marinifilaceae;Odoribacter	0	0	0	0	0	0	0	0	0	0	0	0	0	0	0	0	0	0	0	0	0	0	0	0	0	0	0	0	10	0	0	0	0	0	0	0	0	0	0	0	0	0	0	0	0
1CMET2-PWY	N10-formyl-tetrahydrofolate_biosynthesis	Cofactor,_Prosthetic_Group,_Electron_Carrier,_and_Vitamin_Biosynthesis	Biosynthesis	Firmicutes;Clostridia;Clostridiales;Lachnospiraceae;Lachnoclostridium	0	0	0	0	0	0	0	0	0	0	0	0	0	0	0	0	173	0	0	0	0	37	0	51	0	50	0	0	0	98	15	0	0	0	0	0	0	0	9	0	25	0	0	0	0
1CMET2-PWY	N10-formyl-tetrahydrofolate_biosynthesis	Cofactor,_Prosthetic_Group,_Electron_Carrier,_and_Vitamin_Biosynthesis	Biosynthesis	Proteobacteria;Gammaproteobacteria;Betaproteobacteriales;Burkholderiaceae;Sutterella	0	0	0	0	0	0	0	0	0	0	0	0	0	0	0	0	0	0	0	0	0	0	0	0	0	0	0	0	0	0	0	0	0	0	0	0	0	0	0	0	0	85	0	0	0
1CMET2-PWY	N10-formyl-tetrahydrofolate_biosynthesis	Cofactor,_Prosthetic_Group,_Electron_Carrier,_and_Vitamin_Biosynthesis	Biosynthesis	Firmicutes;Clostridia;Clostridiales;Lachnospiraceae;Blautia	0	0	0	0	50	31	0	0	0	0	0	0	0	0	0	0	33	48	0	0	0	0	66	0	0	0	0	0	134	0	0	55	0	183	0	0	0	0	0	0	0	0	0	0	0
1CMET2-PWY	N10-formyl-tetrahydrofolate_biosynthesis	Cofactor,_Prosthetic_Group,_Electron_Carrier,_and_Vitamin_Biosynthesis	Biosynthesis	Firmicutes;Clostridia;Clostridiales;Ruminococcaceae;Ruminococcus	0	0	0	0	0	0	0	0	0	0	0	0	0	0	0	0	0	0	0	0	0	0	0	0	0	0	0	0	0	0	0	569	0	0	0	0	0	0	0	0	0	0	0	0	0
1CMET2-PWY	N10-formyl-tetrahydrofolate_biosynthesis	Cofactor,_Prosthetic_Group,_Electron_Carrier,_and_Vitamin_Biosynthesis	Biosynthesis	Tenericutes;Mollicutes;Mollicutes_RF39;NA;NA	0	0	0	0	0	0	0	11	0	0	0	0	0	0	0	0	0	0	0	0	0	0	0	43	0	0	0	0	0	0	0	101	0	0	5	0	0	0	0	0	0	0	0	0	0
1CMET2-PWY	N10-formyl-tetrahydrofolate_biosynthesis	Cofactor,_Prosthetic_Group,_Electron_Carrier,_and_Vitamin_Biosynthesis	Biosynthesis	Actinobacteria;Actinobacteria;Bifidobacteriales;Bifidobacteriaceae;Bifidobacterium	0	23	0	8	26	0	24	3	31	49	31	0	13	7	7	22	11	21	32	0	0	0	15	0	8	0	18	13	0	99	0	7	0	0	0	0	95	0	0	0	5	18	42	0	9
1CMET2-PWY	N10-formyl-tetrahydrofolate_biosynthesis	Cofactor,_Prosthetic_Group,_Electron_Carrier,_and_Vitamin_Biosynthesis	Biosynthesis	Firmicutes;Clostridia;Clostridiales;Ruminococcaceae;Faecalibacterium	0	0	0	0	0	0	0	0	0	0	0	0	0	0	0	0	0	0	0	0	0	0	0	0	0	0	0	0	0	0	0	0	0	0	0	0	0	0	0	0	0	0	0	0	0
1CMET2-PWY	N10-formyl-tetrahydrofolate_biosynthesis	Cofactor,_Prosthetic_Group,_Electron_Carrier,_and_Vitamin_Biosynthesis	Biosynthesis	Firmicutes;Clostridia;Clostridiales;Ruminococcaceae;Ruminiclostridium	0	0	21	46	0	0	0	0	0	0	0	0	9	0	0	0	0	0	0	0	0	0	0	0	0	1	0	5	0	0	0	0	0	0	0	0	0	0	0	0	0	0	0	3	0
1CMET2-PWY	N10-formyl-tetrahydrofolate_biosynthesis	Cofactor,_Prosthetic_Group,_Electron_Carrier,_and_Vitamin_Biosynthesis	Biosynthesis	Firmicutes;Clostridia;Clostridiales;Lachnospiraceae;Agathobacter	0	0	0	658	0	0	0	0	0	0	0	0	0	0	0	0	0	0	0	0	0	0	0	0	0	0	0	0	0	0	0	0	0	0	0	0	0	0	0	0	0	0	0	0	0
1CMET2-PWY	N10-formyl-tetrahydrofolate_biosynthesis	Cofactor,_Prosthetic_Group,_Electron_Carrier,_and_Vitamin_Biosynthesis	Biosynthesis	Firmicutes;Clostridia;Clostridiales;Ruminococcaceae;Faecalibacterium	0	0	0	0	0	0	0	0	0	0	0	0	0	0	0	0	0	0	0	0	0	0	0	0	0	0	0	0	0	0	0	0	0	0	0	0	0	0	0	0	0	0	0	134	0
1CMET2-PWY	N10-formyl-tetrahydrofolate_biosynthesis	Cofactor,_Prosthetic_Group,_Electron_Carrier,_and_Vitamin_Biosynthesis	Biosynthesis	Firmicutes;Erysipelotrichia;Erysipelotrichales;Erysipelotrichaceae;Coprobacillus	27	0	0	170	0	25	0	0	869	0	0	0	0	0	0	0	0	0	0	0	0	0	0	30	0	0	37	0	0	0	200	0	0	0	0	0	0	25	47	0	0	0	0	0	0
1CMET2-PWY	N10-formyl-tetrahydrofolate_biosynthesis	Cofactor,_Prosthetic_Group,_Electron_Carrier,_and_Vitamin_Biosynthesis	Biosynthesis	Firmicutes;Negativicutes;Selenomonadales;Veillonellaceae;Veillonella	0	54	0	0	461	0	0	0	0	0	0	0	0	0	0	0	0	0	0	0	0	0	0	0	0	0	0	0	0	0	0	0	0	0	0	0	0	0	0	0	0	0	0	0	0
1CMET2-PWY	N10-formyl-tetrahydrofolate_biosynthesis	Cofactor,_Prosthetic_Group,_Electron_Carrier,_and_Vitamin_Biosynthesis	Biosynthesis	Firmicutes;Clostridia;Clostridiales;Ruminococcaceae;Ruminococcaceae_incertae_sedis	0	0	0	0	0	0	0	23	0	0	0	0	0	0	0	0	0	0	14	0	0	0	29	0	0	0	7	0	0	0	0	0	0	0	0	0	0	0	0	0	0	7	0	0	0
1CMET2-PWY	N10-formyl-tetrahydrofolate_biosynthesis	Cofactor,_Prosthetic_Group,_Electron_Carrier,_and_Vitamin_Biosynthesis	Biosynthesis	Firmicutes;Clostridia;Clostridiales;Lachnospiraceae;Lachnoclostridium	0	0	0	0	0	9	0	0	0	0	0	0	0	0	0	0	9	0	0	0	0	29	0	0	0	12	0	0	0	0	0	0	0	0	4	8	0	0	0	0	19	0	13	30	0
1CMET2-PWY	N10-formyl-tetrahydrofolate_biosynthesis	Cofactor,_Prosthetic_Group,_Electron_Carrier,_and_Vitamin_Biosynthesis	Biosynthesis	Firmicutes;Clostridia;Clostridiales;Ruminococcaceae;Hydrogenoanaerobacterium	0	8	0	30	16	27	0	0	0	0	0	10	0	0	0	0	0	0	5	0	0	0	0	0	0	0	0	5	0	0	0	0	8	10	0	0	0	0	0	0	0	0	0	17	0
1CMET2-PWY	N10-formyl-tetrahydrofolate_biosynthesis	Cofactor,_Prosthetic_Group,_Electron_Carrier,_and_Vitamin_Biosynthesis	Biosynthesis	Bacteroidetes;Bacteroidia;Bacteroidales;Tannerellaceae;Parabacteroides	0	0	488	0	64	0	1159	0	284	571	0	140	0	0	116	291	0	0	0	0	65	0	0	0	0	0	158	0	0	157	0	775	38	0	0	0	37	285	158	0	925	0	0	0	52
1CMET2-PWY	N10-formyl-tetrahydrofolate_biosynthesis	Cofactor,_Prosthetic_Group,_Electron_Carrier,_and_Vitamin_Biosynthesis	Biosynthesis	Bacteroidetes;Bacteroidia;Bacteroidales;Bacteroidaceae;Bacteroides	0	651	0	0	0	0	0	0	0	0	0	0	0	0	0	0	0	0	0	0	0	0	0	0	0	0	0	0	0	0	0	0	0	0	0	0	0	0	0	0	0	0	0	0	0
1CMET2-PWY	N10-formyl-tetrahydrofolate_biosynthesis	Cofactor,_Prosthetic_Group,_Electron_Carrier,_and_Vitamin_Biosynthesis	Biosynthesis	Firmicutes;Clostridia;Clostridiales;Clostridiales_vadinBB60_group;NA	0	0	10	0	0	0	53	0	0	0	32	0	0	0	0	0	0	0	0	0	0	0	0	0	0	0	494	0	0	0	0	0	0	0	0	0	0	0	0	0	0	0	0	0	0
1CMET2-PWY	N10-formyl-tetrahydrofolate_biosynthesis	Cofactor,_Prosthetic_Group,_Electron_Carrier,_and_Vitamin_Biosynthesis	Biosynthesis	Tenericutes;Mollicutes;Mollicutes_RF39;NA;NA	0	0	0	0	0	0	0	0	0	0	0	0	0	0	0	0	0	0	0	0	0	0	0	0	0	0	0	0	0	1	0	0	0	0	0	0	0	0	0	0	0	0	0	0	0
1CMET2-PWY	N10-formyl-tetrahydrofolate_biosynthesis	Cofactor,_Prosthetic_Group,_Electron_Carrier,_and_Vitamin_Biosynthesis	Biosynthesis	Firmicutes;Clostridia;Clostridiales;Clostridiales_vadinBB60_group;NA	0	0	0	0	0	0	0	0	0	0	0	0	3	0	0	0	0	0	0	0	0	3	7	0	2	0	0	0	0	4	0	0	0	0	0	0	0	0	0	0	0	0	0	20	0
1CMET2-PWY	N10-formyl-tetrahydrofolate_biosynthesis	Cofactor,_Prosthetic_Group,_Electron_Carrier,_and_Vitamin_Biosynthesis	Biosynthesis	Firmicutes;Clostridia;Clostridiales;Lachnospiraceae;NA	0	0	0	0	342	0	0	0	0	0	0	0	0	0	0	0	0	0	0	0	0	0	0	0	0	0	0	0	0	0	0	0	0	0	0	0	0	0	0	0	0	0	0	0	0
1CMET2-PWY	N10-formyl-tetrahydrofolate_biosynthesis	Cofactor,_Prosthetic_Group,_Electron_Carrier,_and_Vitamin_Biosynthesis	Biosynthesis	Firmicutes;Clostridia;Clostridiales;Lachnospiraceae;Blautia	0	221	0	0	0	0	0	0	0	0	0	0	0	0	0	0	0	0	0	0	0	0	299	0	0	0	0	0	0	0	0	0	0	0	0	0	0	0	0	0	0	0	0	0	0
1CMET2-PWY	N10-formyl-tetrahydrofolate_biosynthesis	Cofactor,_Prosthetic_Group,_Electron_Carrier,_and_Vitamin_Biosynthesis	Biosynthesis	Firmicutes;Clostridia;Clostridiales;Ruminococcaceae;Ruminococcaceae_incertae_sedis	0	0	0	0	0	0	0	0	0	0	0	0	0	0	0	0	0	65	0	0	0	0	0	0	0	0	0	0	0	0	0	38	0	58	0	0	0	0	0	0	0	0	0	0	0
1CMET2-PWY	N10-formyl-tetrahydrofolate_biosynthesis	Cofactor,_Prosthetic_Group,_Electron_Carrier,_and_Vitamin_Biosynthesis	Biosynthesis	Firmicutes;Clostridia;Clostridiales;Lachnospiraceae;Blautia	0	0	0	0	91	0	0	0	0	0	0	0	41	0	17	0	267	0	0	0	0	0	0	0	71	49	0	0	0	32	0	0	0	0	0	0	0	0	0	0	24	0	0	0	0
1CMET2-PWY	N10-formyl-tetrahydrofolate_biosynthesis	Cofactor,_Prosthetic_Group,_Electron_Carrier,_and_Vitamin_Biosynthesis	Biosynthesis	Firmicutes;Clostridia;Clostridiales;Ruminococcaceae;NA	0	0	0	0	0	0	0	0	60	0	0	0	0	0	0	0	0	0	0	0	0	0	169	0	0	0	57	0	0	0	0	0	0	0	0	0	0	0	0	48	0	77	0	0	0
1CMET2-PWY	N10-formyl-tetrahydrofolate_biosynthesis	Cofactor,_Prosthetic_Group,_Electron_Carrier,_and_Vitamin_Biosynthesis	Biosynthesis	Bacteroidetes;Bacteroidia;Bacteroidales;Bacteroidaceae;Bacteroides	0	344	0	0	0	0	0	0	0	0	0	0	0	0	0	0	0	0	0	0	0	0	0	0	0	0	0	0	0	0	0	0	0	0	0	0	0	0	0	0	0	0	0	0	0
1CMET2-PWY	N10-formyl-tetrahydrofolate_biosynthesis	Cofactor,_Prosthetic_Group,_Electron_Carrier,_and_Vitamin_Biosynthesis	Biosynthesis	Verrucomicrobia;Verrucomicrobiae;Verrucomicrobiales;Akkermansiaceae;Akkermansia	0	0	0	0	0	0	0	114	4746	0	267	47	0	8	8	0	0	0	0	0	0	0	6	0	0	0	0	0	12	0	12	0	0	37	0	0	0	0	0	0	50	6	5	0	0
1CMET2-PWY	N10-formyl-tetrahydrofolate_biosynthesis	Cofactor,_Prosthetic_Group,_Electron_Carrier,_and_Vitamin_Biosynthesis	Biosynthesis	Firmicutes;Clostridia;Clostridiales;Ruminococcaceae;Ruminococcaceae_incertae_sedis	0	0	0	0	0	0	0	0	0	13	0	0	273	0	0	0	0	0	0	0	0	0	0	0	0	0	88	0	0	0	15	0	0	0	0	0	0	0	0	0	0	0	0	0	0
1CMET2-PWY	N10-formyl-tetrahydrofolate_biosynthesis	Cofactor,_Prosthetic_Group,_Electron_Carrier,_and_Vitamin_Biosynthesis	Biosynthesis	Bacteroidetes;Bacteroidia;Bacteroidales;Tannerellaceae;Parabacteroides	0	0	0	486	0	0	0	0	0	0	0	0	0	0	0	0	0	0	0	0	0	0	0	0	0	0	0	0	50	0	0	0	0	0	0	0	0	0	0	0	0	0	0	0	0
1CMET2-PWY	N10-formyl-tetrahydrofolate_biosynthesis	Cofactor,_Prosthetic_Group,_Electron_Carrier,_and_Vitamin_Biosynthesis	Biosynthesis	Proteobacteria;Gammaproteobacteria;Betaproteobacteriales;Burkholderiaceae;Sutterella	0	0	0	0	0	0	0	0	0	0	0	0	0	0	0	0	0	0	0	0	0	0	361	0	0	0	0	0	0	0	0	0	0	0	0	0	0	0	0	0	0	0	0	0	0
1CMET2-PWY	N10-formyl-tetrahydrofolate_biosynthesis	Cofactor,_Prosthetic_Group,_Electron_Carrier,_and_Vitamin_Biosynthesis	Biosynthesis	Firmicutes;Clostridia;Clostridiales;Ruminococcaceae;Faecalibacterium	0	0	0	0	0	0	0	180	0	0	0	267	0	0	0	0	0	0	0	0	0	0	0	0	0	0	0	0	0	0	0	0	0	0	0	0	0	0	0	0	0	0	0	0	0
1CMET2-PWY	N10-formyl-tetrahydrofolate_biosynthesis	Cofactor,_Prosthetic_Group,_Electron_Carrier,_and_Vitamin_Biosynthesis	Biosynthesis	Firmicutes;Clostridia;Clostridiales;Ruminococcaceae;Ruminococcaceae_incertae_sedis	0	0	0	0	0	0	0	0	0	0	0	0	0	0	0	0	0	0	0	0	10	0	550	0	0	0	0	0	0	0	0	0	0	0	0	0	0	0	0	0	3	0	0	0	0
1CMET2-PWY	N10-formyl-tetrahydrofolate_biosynthesis	Cofactor,_Prosthetic_Group,_Electron_Carrier,_and_Vitamin_Biosynthesis	Biosynthesis	Firmicutes;Clostridia;Clostridiales;Ruminococcaceae;Butyricicoccus	0	0	38	0	0	0	0	0	0	0	0	0	0	0	0	0	0	48	13	0	0	0	14	0	0	0	0	10	0	0	0	0	0	0	0	0	43	0	0	20	0	0	0	0	0
1CMET2-PWY	N10-formyl-tetrahydrofolate_biosynthesis	Cofactor,_Prosthetic_Group,_Electron_Carrier,_and_Vitamin_Biosynthesis	Biosynthesis	Firmicutes;Clostridia;Clostridiales;Family_XIII;Mogibacterium	0	0	0	8	0	14	0	0	13	0	13	0	0	0	0	3	0	24	0	0	5	0	11	0	0	0	0	0	3	0	0	0	0	0	0	0	71	0	0	0	0	18	0	8	0
1CMET2-PWY	N10-formyl-tetrahydrofolate_biosynthesis	Cofactor,_Prosthetic_Group,_Electron_Carrier,_and_Vitamin_Biosynthesis	Biosynthesis	Firmicutes;Clostridia;Clostridiales;Ruminococcaceae;NA	0	0	0	4	0	0	0	0	10	0	7	0	0	0	0	0	0	5	0	0	0	0	3	0	0	0	0	0	0	0	0	8	0	0	0	0	11	0	0	0	0	9	0	0	0
1CMET2-PWY	N10-formyl-tetrahydrofolate_biosynthesis	Cofactor,_Prosthetic_Group,_Electron_Carrier,_and_Vitamin_Biosynthesis	Biosynthesis	Firmicutes;Clostridia;Clostridiales;Lachnospiraceae;Lachnospira	0	0	0	0	0	0	0	0	0	0	520	0	0	0	0	0	0	0	0	0	0	0	0	0	0	0	0	0	0	0	0	0	0	0	0	0	0	0	0	0	0	0	0	0	0
1CMET2-PWY	N10-formyl-tetrahydrofolate_biosynthesis	Cofactor,_Prosthetic_Group,_Electron_Carrier,_and_Vitamin_Biosynthesis	Biosynthesis	Bacteroidetes;Bacteroidia;Bacteroidales;Tannerellaceae;Parabacteroides	0	768	0	312	0	139	0	149	0	0	0	0	14	0	13	0	740	12	0	20	0	0	0	0	50	302	12	0	134	0	0	0	0	0	0	0	0	0	0	0	0	225	0	0	0
1CMET2-PWY	N10-formyl-tetrahydrofolate_biosynthesis	Cofactor,_Prosthetic_Group,_Electron_Carrier,_and_Vitamin_Biosynthesis	Biosynthesis	Firmicutes;Negativicutes;Selenomonadales;Veillonellaceae;Dialister	0	0	0	0	0	0	0	0	0	0	0	0	0	0	0	0	0	0	0	0	17	0	0	0	0	0	0	0	0	0	0	0	0	0	0	0	0	0	0	0	0	0	0	0	0
1CMET2-PWY	N10-formyl-tetrahydrofolate_biosynthesis	Cofactor,_Prosthetic_Group,_Electron_Carrier,_and_Vitamin_Biosynthesis	Biosynthesis	Cyanobacteria;Melainabacteria;Gastranaerophilales;NA;NA	0	0	0	0	0	0	0	0	0	0	0	0	0	0	0	0	0	0	0	0	0	0	0	0	0	0	0	0	0	0	0	0	0	0	0	0	0	0	0	0	0	0	0	0	0
1CMET2-PWY	N10-formyl-tetrahydrofolate_biosynthesis	Cofactor,_Prosthetic_Group,_Electron_Carrier,_and_Vitamin_Biosynthesis	Biosynthesis	Firmicutes;Clostridia;Clostridiales;Lachnospiraceae;NA	0	73	0	0	0	0	0	0	0	0	0	0	0	0	0	0	0	0	20	0	0	0	11	0	0	0	0	33	0	0	0	150	0	0	0	0	0	17	0	0	0	0	0	0	0
1CMET2-PWY	N10-formyl-tetrahydrofolate_biosynthesis	Cofactor,_Prosthetic_Group,_Electron_Carrier,_and_Vitamin_Biosynthesis	Biosynthesis	Actinobacteria;Coriobacteriia;Coriobacteriales;Eggerthellaceae;Slackia	0	36	0	3	0	0	0	0	0	0	0	0	0	0	0	0	0	54	0	0	0	0	104	0	0	0	0	0	30	0	0	0	0	0	0	0	0	0	0	27	0	6	4	0	9
1CMET2-PWY	N10-formyl-tetrahydrofolate_biosynthesis	Cofactor,_Prosthetic_Group,_Electron_Carrier,_and_Vitamin_Biosynthesis	Biosynthesis	Proteobacteria;Gammaproteobacteria;Betaproteobacteriales;Burkholderiaceae;Parasutterella	0	0	0	0	0	0	0	0	0	0	0	0	0	0	0	0	0	0	0	0	0	0	0	0	0	0	0	0	0	0	0	0	0	0	0	0	0	0	0	0	0	0	61	0	0
1CMET2-PWY	N10-formyl-tetrahydrofolate_biosynthesis	Cofactor,_Prosthetic_Group,_Electron_Carrier,_and_Vitamin_Biosynthesis	Biosynthesis	Firmicutes;Clostridia;Clostridiales;Ruminococcaceae;NA	0	0	0	44	27	0	0	7	0	0	14	0	0	0	0	0	0	0	0	0	0	0	10	0	0	0	29	0	21	75	0	0	0	36	0	0	0	0	0	0	0	0	0	29	0
1CMET2-PWY	N10-formyl-tetrahydrofolate_biosynthesis	Cofactor,_Prosthetic_Group,_Electron_Carrier,_and_Vitamin_Biosynthesis	Biosynthesis	Bacteroidetes;Bacteroidia;Bacteroidales;Tannerellaceae;Parabacteroides	0	0	0	0	578	0	0	0	0	0	0	0	0	0	0	0	0	0	0	0	0	0	0	0	0	0	0	0	0	0	0	0	0	0	0	0	0	0	0	0	0	0	0	0	0
1CMET2-PWY	N10-formyl-tetrahydrofolate_biosynthesis	Cofactor,_Prosthetic_Group,_Electron_Carrier,_and_Vitamin_Biosynthesis	Biosynthesis	Bacteroidetes;Bacteroidia;Bacteroidales;Bacteroidaceae;Bacteroides	0	0	0	0	0	0	0	0	0	0	0	0	0	0	0	0	0	0	0	0	0	0	0	0	0	0	0	0	0	0	0	0	0	0	0	0	0	575	0	0	0	0	0	0	0
1CMET2-PWY	N10-formyl-tetrahydrofolate_biosynthesis	Cofactor,_Prosthetic_Group,_Electron_Carrier,_and_Vitamin_Biosynthesis	Biosynthesis	Firmicutes;Erysipelotrichia;Erysipelotrichales;Erysipelotrichaceae;Ruminococcaceae_incertae_sedis	0	0	0	0	0	0	0	0	0	0	0	0	0	0	0	0	0	0	0	0	0	0	2	421	0	0	0	0	0	0	0	0	0	0	0	0	0	0	0	0	0	0	0	0	0
1CMET2-PWY	N10-formyl-tetrahydrofolate_biosynthesis	Cofactor,_Prosthetic_Group,_Electron_Carrier,_and_Vitamin_Biosynthesis	Biosynthesis	Firmicutes;Clostridia;Clostridiales;Lachnospiraceae;Blautia	0	0	0	0	0	0	0	0	0	0	0	0	0	0	0	0	0	257	0	0	0	0	31	0	0	0	31	0	0	0	0	172	0	31	0	0	0	0	0	0	0	0	0	0	0
1CMET2-PWY	N10-formyl-tetrahydrofolate_biosynthesis	Cofactor,_Prosthetic_Group,_Electron_Carrier,_and_Vitamin_Biosynthesis	Biosynthesis	Bacteroidetes;Bacteroidia;Bacteroidales;Bacteroidaceae;Bacteroides	33	0	0	71	0	48	0	46	0	0	42	70	60	0	0	0	0	0	0	0	0	0	0	0	0	37	15474	0	0	0	0	0	0	0	0	0	0	23	20	30	0	87	0	46	0
1CMET2-PWY	N10-formyl-tetrahydrofolate_biosynthesis	Cofactor,_Prosthetic_Group,_Electron_Carrier,_and_Vitamin_Biosynthesis	Biosynthesis	Bacteroidetes;Bacteroidia;Bacteroidales;Muribaculaceae;NA	0	0	0	0	0	0	0	0	18	0	0	0	0	0	0	0	0	0	0	0	0	0	0	0	0	0	0	0	0	0	0	0	0	0	0	0	4	10	0	0	0	0	0	0	0
1CMET2-PWY	N10-formyl-tetrahydrofolate_biosynthesis	Cofactor,_Prosthetic_Group,_Electron_Carrier,_and_Vitamin_Biosynthesis	Biosynthesis	Firmicutes;Clostridia;Clostridiales;Lachnospiraceae;Eisenbergiella	0	0	0	0	0	0	0	0	0	0	0	0	18	0	0	0	49	0	0	0	0	0	0	0	0	0	22	0	0	49	0	0	0	0	0	0	0	0	0	0	29	0	0	0	0
1CMET2-PWY	N10-formyl-tetrahydrofolate_biosynthesis	Cofactor,_Prosthetic_Group,_Electron_Carrier,_and_Vitamin_Biosynthesis	Biosynthesis	Proteobacteria;Gammaproteobacteria;Betaproteobacteriales;Burkholderiaceae;Comamonas	0	0	0	0	0	0	0	0	0	0	0	0	0	0	0	0	0	0	0	0	0	0	57	0	0	0	0	0	51	0	0	0	0	0	0	0	0	0	0	0	0	0	0	0	0
1CMET2-PWY	N10-formyl-tetrahydrofolate_biosynthesis	Cofactor,_Prosthetic_Group,_Electron_Carrier,_and_Vitamin_Biosynthesis	Biosynthesis	Firmicutes;Clostridia;Clostridiales;Lachnospiraceae;Coprococcus	0	0	0	0	0	0	0	0	0	0	0	0	0	0	0	0	0	0	0	0	0	0	0	0	0	0	0	0	0	0	0	0	0	0	0	0	0	0	0	0	0	0	0	0	0
1CMET2-PWY	N10-formyl-tetrahydrofolate_biosynthesis	Cofactor,_Prosthetic_Group,_Electron_Carrier,_and_Vitamin_Biosynthesis	Biosynthesis	Firmicutes;Clostridia;Clostridiales;Lachnospiraceae;Lachnospiraceae_incertae_sedis	0	0	0	0	0	0	0	0	0	0	0	539	0	0	0	0	0	0	0	0	0	0	0	0	0	0	0	0	0	0	0	0	0	0	0	0	0	0	0	0	0	0	0	0	0
1CMET2-PWY	N10-formyl-tetrahydrofolate_biosynthesis	Cofactor,_Prosthetic_Group,_Electron_Carrier,_and_Vitamin_Biosynthesis	Biosynthesis	Firmicutes;Clostridia;Clostridiales;Peptococcaceae;Peptococcus	0	25	0	0	0	0	0	0	0	0	0	0	0	0	0	0	0	0	0	0	0	0	0	0	0	0	0	0	46	3	0	0	0	6	0	0	0	0	0	0	0	0	0	0	0
1CMET2-PWY	N10-formyl-tetrahydrofolate_biosynthesis	Cofactor,_Prosthetic_Group,_Electron_Carrier,_and_Vitamin_Biosynthesis	Biosynthesis	Firmicutes;Clostridia;Clostridiales;Clostridiaceae_1;Clostridium	0	0	0	0	65	0	0	0	0	0	0	0	0	21	0	0	0	0	0	0	0	0	0	0	0	0	0	0	7	0	0	0	0	0	0	0	0	0	0	0	0	0	0	0	0
1CMET2-PWY	N10-formyl-tetrahydrofolate_biosynthesis	Cofactor,_Prosthetic_Group,_Electron_Carrier,_and_Vitamin_Biosynthesis	Biosynthesis	Firmicutes;Clostridia;Clostridiales;Ruminococcaceae;Ruminococcaceae_incertae_sedis	3	0	0	6	0	0	0	0	0	0	0	0	0	0	0	0	0	39	0	0	0	0	0	0	0	0	0	0	0	2	0	0	0	17	0	0	0	0	0	0	0	0	0	0	4
1CMET2-PWY	N10-formyl-tetrahydrofolate_biosynthesis	Cofactor,_Prosthetic_Group,_Electron_Carrier,_and_Vitamin_Biosynthesis	Biosynthesis	Bacteroidetes;Bacteroidia;Bacteroidales;Prevotellaceae;Alloprevotella	0	0	0	0	2	0	0	0	0	0	0	0	0	0	0	0	0	0	0	0	0	0	0	0	1	0	0	0	0	0	0	0	0	6	0	0	0	0	0	0	0	0	0	0	0
1CMET2-PWY	N10-formyl-tetrahydrofolate_biosynthesis	Cofactor,_Prosthetic_Group,_Electron_Carrier,_and_Vitamin_Biosynthesis	Biosynthesis	Bacteroidetes;Bacteroidia;Bacteroidales;Tannerellaceae;Parabacteroides	0	0	0	0	0	0	0	0	0	0	0	0	0	0	0	0	0	0	0	0	0	0	0	0	0	0	0	0	0	0	0	0	0	0	0	0	0	0	0	0	0	0	0	0	0
1CMET2-PWY	N10-formyl-tetrahydrofolate_biosynthesis	Cofactor,_Prosthetic_Group,_Electron_Carrier,_and_Vitamin_Biosynthesis	Biosynthesis	Bacteroidetes;Bacteroidia;Bacteroidales;Tannerellaceae;Parabacteroides	6	461	103	254	14	63	28	30	76	119	5	50	946	35	9	3	19	155	15	44	91	12	424	292	15	6	329	2	92	13	11	177	0	89	313	13	4	67	2	97	5	142	17	153	14
1CMET2-PWY	N10-formyl-tetrahydrofolate_biosynthesis	Cofactor,_Prosthetic_Group,_Electron_Carrier,_and_Vitamin_Biosynthesis	Biosynthesis	Bacteroidetes;Bacteroidia;Bacteroidales;Bacteroidaceae;Bacteroides	32	952	16	1180	116	70	0	515	59	135	39	90	69	46	32	36	44	767	0	19	43	71	586	2320	84	4709	87	0	48	68	76	38	0	332	859	61	151	19	42	71	36	68	31	219	0
1CMET2-PWY	N10-formyl-tetrahydrofolate_biosynthesis	Cofactor,_Prosthetic_Group,_Electron_Carrier,_and_Vitamin_Biosynthesis	Biosynthesis	Euryarchaeota;Methanobacteria;Methanobacteriales;Methanobacteriaceae;Methanosphaera	0	0	0	0	0	0	0	0	0	0	0	0	0	0	0	0	0	0	0	0	0	0	0	0	0	0	0	0	0	0	0	0	0	0	0	0	0	0	0	0	0	1	0	0	0
1CMET2-PWY	N10-formyl-tetrahydrofolate_biosynthesis	Cofactor,_Prosthetic_Group,_Electron_Carrier,_and_Vitamin_Biosynthesis	Biosynthesis	Firmicutes;Clostridia;Clostridiales;Family_XI;Peptoniphilus	0	0	0	0	0	0	0	0	0	0	0	0	0	0	0	0	0	64	0	0	0	0	28	0	0	0	0	0	0	7	0	0	0	0	0	41	0	6	0	0	0	0	0	0	0
1CMET2-PWY	N10-formyl-tetrahydrofolate_biosynthesis	Cofactor,_Prosthetic_Group,_Electron_Carrier,_and_Vitamin_Biosynthesis	Biosynthesis	Bacteroidetes;Bacteroidia;Bacteroidales;Barnesiellaceae;Coprobacter	0	0	0	0	0	0	0	0	0	125	0	3	0	0	0	0	0	26	0	0	0	0	0	0	0	0	0	0	0	0	0	57	0	24	0	0	0	0	0	0	0	0	0	0	0
1CMET2-PWY	N10-formyl-tetrahydrofolate_biosynthesis	Cofactor,_Prosthetic_Group,_Electron_Carrier,_and_Vitamin_Biosynthesis	Biosynthesis	Firmicutes;Clostridia;Clostridiales;Ruminococcaceae;Ruminococcaceae_incertae_sedis	0	0	0	0	0	0	0	0	0	0	0	0	0	0	0	0	0	0	0	0	0	0	0	0	0	0	0	0	0	0	0	0	0	162	0	0	0	0	0	0	0	0	0	0	0
1CMET2-PWY	N10-formyl-tetrahydrofolate_biosynthesis	Cofactor,_Prosthetic_Group,_Electron_Carrier,_and_Vitamin_Biosynthesis	Biosynthesis	Firmicutes;Clostridia;Clostridiales;Ruminococcaceae;Ruminococcaceae_incertae_sedis	0	154	0	0	0	0	0	0	0	0	0	0	0	0	0	0	0	0	0	0	0	0	0	0	0	0	0	0	19	0	0	26	0	0	0	0	0	0	0	0	0	0	0	0	0
1CMET2-PWY	N10-formyl-tetrahydrofolate_biosynthesis	Cofactor,_Prosthetic_Group,_Electron_Carrier,_and_Vitamin_Biosynthesis	Biosynthesis	Bacteroidetes;Bacteroidia;Bacteroidales;Marinifilaceae;Butyricimonas	0	0	0	0	0	0	0	0	95	0	0	0	0	0	0	0	0	0	0	0	0	0	0	0	0	0	0	0	0	0	0	0	0	0	136	0	0	0	0	0	0	0	0	0	0
1CMET2-PWY	N10-formyl-tetrahydrofolate_biosynthesis	Cofactor,_Prosthetic_Group,_Electron_Carrier,_and_Vitamin_Biosynthesis	Biosynthesis	Firmicutes;Clostridia;Clostridiales;Peptococcaceae;Peptococcus	0	6	0	0	0	0	0	0	0	0	0	0	0	0	0	0	0	0	87	0	0	0	0	0	0	0	0	0	0	0	0	0	0	0	0	0	0	0	0	0	0	11	0	0	0
1CMET2-PWY	N10-formyl-tetrahydrofolate_biosynthesis	Cofactor,_Prosthetic_Group,_Electron_Carrier,_and_Vitamin_Biosynthesis	Biosynthesis	Bacteroidetes;Bacteroidia;Bacteroidales;Marinifilaceae;Butyricimonas	0	0	0	0	0	0	0	0	44	0	0	0	0	0	0	0	0	0	0	0	0	0	0	0	0	0	0	0	0	0	0	0	0	0	83	0	0	0	0	0	0	0	0	0	0
1CMET2-PWY	N10-formyl-tetrahydrofolate_biosynthesis	Cofactor,_Prosthetic_Group,_Electron_Carrier,_and_Vitamin_Biosynthesis	Biosynthesis	Firmicutes;Clostridia;Clostridiales;Lachnospiraceae;Coprococcus	0	0	0	0	0	0	0	0	0	0	0	0	0	0	0	0	0	0	0	0	0	0	0	48	0	0	0	0	0	0	0	0	0	0	0	0	0	0	0	0	0	0	0	0	0
1CMET2-PWY	N10-formyl-tetrahydrofolate_biosynthesis	Cofactor,_Prosthetic_Group,_Electron_Carrier,_and_Vitamin_Biosynthesis	Biosynthesis	Firmicutes;Negativicutes;Selenomonadales;Veillonellaceae;Dialister	0	0	0	0	0	0	0	0	0	0	0	0	0	0	0	0	0	0	0	0	0	0	0	0	0	22	0	0	0	0	0	0	0	0	0	0	19	0	17	0	0	0	0	0	0
1CMET2-PWY	N10-formyl-tetrahydrofolate_biosynthesis	Cofactor,_Prosthetic_Group,_Electron_Carrier,_and_Vitamin_Biosynthesis	Biosynthesis	Proteobacteria;Alphaproteobacteria;Rhodospirillales;NA;NA	0	25	0	883	19	7	2	0	15421	0	35	1934	0	17	0	0	0	18	15	0	6	0	542	19	11	0	18	353	0	0	18	88	0	36	0	0	0	4	0	0	0	19	12	0	0
1CMET2-PWY	N10-formyl-tetrahydrofolate_biosynthesis	Cofactor,_Prosthetic_Group,_Electron_Carrier,_and_Vitamin_Biosynthesis	Biosynthesis	Firmicutes;Clostridia;Clostridiales;Ruminococcaceae;Ruminococcaceae_incertae_sedis	0	0	0	0	0	0	0	0	0	0	0	0	0	0	0	0	0	0	0	0	0	0	0	25	0	0	0	0	0	0	0	0	0	0	0	0	0	10	0	0	0	0	0	0	0
1CMET2-PWY	N10-formyl-tetrahydrofolate_biosynthesis	Cofactor,_Prosthetic_Group,_Electron_Carrier,_and_Vitamin_Biosynthesis	Biosynthesis	Firmicutes;Clostridia;Clostridiales;Ruminococcaceae;Ruminococcaceae_incertae_sedis	0	0	0	0	0	0	0	0	0	0	0	0	0	0	0	0	0	0	29	0	0	0	0	0	0	0	0	0	0	0	0	0	0	10	0	0	9	0	0	30	0	0	0	0	0
1CMET2-PWY	N10-formyl-tetrahydrofolate_biosynthesis	Cofactor,_Prosthetic_Group,_Electron_Carrier,_and_Vitamin_Biosynthesis	Biosynthesis	Firmicutes;Clostridia;Clostridiales;Ruminococcaceae;Ruminococcaceae_incertae_sedis	0	0	0	0	0	0	0	0	0	0	0	0	0	0	0	0	0	0	0	0	0	0	0	0	0	0	0	0	0	0	0	0	0	0	0	0	0	0	0	0	0	0	0	0	0
1CMET2-PWY	N10-formyl-tetrahydrofolate_biosynthesis	Cofactor,_Prosthetic_Group,_Electron_Carrier,_and_Vitamin_Biosynthesis	Biosynthesis	Firmicutes;Clostridia;Clostridiales;Ruminococcaceae;Ruminococcaceae_incertae_sedis	0	0	0	0	0	0	0	0	0	0	0	0	0	0	0	0	0	0	0	0	0	0	0	0	0	0	0	0	0	0	0	0	0	0	0	0	0	0	0	0	0	0	0	0	0
1CMET2-PWY	N10-formyl-tetrahydrofolate_biosynthesis	Cofactor,_Prosthetic_Group,_Electron_Carrier,_and_Vitamin_Biosynthesis	Biosynthesis	Firmicutes;Clostridia;Clostridiales;Ruminococcaceae;Ruminiclostridium	0	58	0	0	0	0	0	19	0	0	0	21	0	0	0	0	0	0	23	0	0	0	149	35	0	0	0	0	0	0	0	0	0	0	0	0	0	0	0	13	0	0	0	0	0
1CMET2-PWY	N10-formyl-tetrahydrofolate_biosynthesis	Cofactor,_Prosthetic_Group,_Electron_Carrier,_and_Vitamin_Biosynthesis	Biosynthesis	Firmicutes;Clostridia;Clostridiales;Family_XI;Anaerococcus	0	0	0	0	0	0	0	0	0	0	0	0	0	0	0	0	0	0	0	0	92	0	0	0	0	0	0	0	0	0	0	0	0	0	0	67	0	0	0	5	17	0	0	0	16
1CMET2-PWY	N10-formyl-tetrahydrofolate_biosynthesis	Cofactor,_Prosthetic_Group,_Electron_Carrier,_and_Vitamin_Biosynthesis	Biosynthesis	Bacteroidetes;Bacteroidia;Bacteroidales;Tannerellaceae;Parabacteroides	0	0	0	478	0	0	0	0	0	0	0	0	0	0	0	0	0	0	0	0	0	0	0	0	0	0	0	0	0	0	0	0	0	0	0	0	0	0	0	0	0	0	0	0	0
1CMET2-PWY	N10-formyl-tetrahydrofolate_biosynthesis	Cofactor,_Prosthetic_Group,_Electron_Carrier,_and_Vitamin_Biosynthesis	Biosynthesis	Bacteroidetes;Bacteroidia;Bacteroidales;Bacteroidaceae;Bacteroides	0	0	0	0	0	0	0	0	0	0	0	0	0	0	0	0	0	0	0	0	0	0	0	0	0	0	0	0	0	0	0	0	0	0	0	0	0	0	177	0	0	0	0	306	0
1CMET2-PWY	N10-formyl-tetrahydrofolate_biosynthesis	Cofactor,_Prosthetic_Group,_Electron_Carrier,_and_Vitamin_Biosynthesis	Biosynthesis	Bacteroidetes;Bacteroidia;Bacteroidales;Bacteroidaceae;Bacteroides	0	0	0	0	0	0	0	0	0	0	0	0	0	0	0	0	0	0	0	0	0	0	0	0	0	0	0	0	480	0	0	0	0	0	0	0	0	0	0	0	0	0	0	0	0
1CMET2-PWY	N10-formyl-tetrahydrofolate_biosynthesis	Cofactor,_Prosthetic_Group,_Electron_Carrier,_and_Vitamin_Biosynthesis	Biosynthesis	Proteobacteria;Gammaproteobacteria;Betaproteobacteriales;Burkholderiaceae;Sutterella	0	0	0	0	0	0	0	0	0	0	0	0	0	0	0	0	0	294	0	0	0	0	0	0	0	0	0	0	0	0	0	0	0	0	0	0	0	0	0	0	0	0	0	0	0
1CMET2-PWY	N10-formyl-tetrahydrofolate_biosynthesis	Cofactor,_Prosthetic_Group,_Electron_Carrier,_and_Vitamin_Biosynthesis	Biosynthesis	Firmicutes;Clostridia;Clostridiales;Family_XI;Finegoldia	10	7	2	10	7	127	15	4	11	13	9	6	7	14	2	28	79	32	36	1	337	74	12	8	57	2	2	29	6	14	173	9	3	66	12	288	100	7	2	12	6	24	33	14	18
1CMET2-PWY	N10-formyl-tetrahydrofolate_biosynthesis	Cofactor,_Prosthetic_Group,_Electron_Carrier,_and_Vitamin_Biosynthesis	Biosynthesis	Firmicutes;Bacilli;Lactobacillales;Lactobacillaceae;Lactobacillus	0	0	0	0	0	0	0	0	3	37	0	0	0	0	0	0	0	0	13	0	0	0	0	0	0	0	0	10	0	109	0	0	0	0	0	0	0	0	0	129	0	0	0	0	0
1CMET2-PWY	N10-formyl-tetrahydrofolate_biosynthesis	Cofactor,_Prosthetic_Group,_Electron_Carrier,_and_Vitamin_Biosynthesis	Biosynthesis	Firmicutes;Clostridia;Clostridiales;Family_XIII;Family_XIII_UCG-001	0	0	0	0	8	0	0	0	0	10	0	10	0	0	0	0	0	62	22	0	0	0	25	0	0	0	0	0	0	45	0	0	0	0	0	0	0	0	0	0	0	10	0	0	0
1CMET2-PWY	N10-formyl-tetrahydrofolate_biosynthesis	Cofactor,_Prosthetic_Group,_Electron_Carrier,_and_Vitamin_Biosynthesis	Biosynthesis	Cyanobacteria;Melainabacteria;Gastranaerophilales;NA;NA	0	87	0	13	0	0	0	0	0	0	0	0	0	0	0	0	0	0	0	0	0	0	0	0	0	0	80	10	3	0	0	27	0	0	0	0	0	0	0	0	0	6	0	0	0
1CMET2-PWY	N10-formyl-tetrahydrofolate_biosynthesis	Cofactor,_Prosthetic_Group,_Electron_Carrier,_and_Vitamin_Biosynthesis	Biosynthesis	Tenericutes;Mollicutes;Mollicutes_RF39;NA;NA	0	0	0	0	0	0	0	0	0	0	0	0	0	0	0	0	3	0	0	0	0	0	0	0	0	0	0	0	0	1	0	295	0	0	4	0	0	0	0	0	0	0	0	3	0
1CMET2-PWY	N10-formyl-tetrahydrofolate_biosynthesis	Cofactor,_Prosthetic_Group,_Electron_Carrier,_and_Vitamin_Biosynthesis	Biosynthesis	Firmicutes;Clostridia;Clostridiales;Lachnospiraceae;Lachnoclostridium	0	0	0	0	33	0	0	0	126	0	0	0	36	0	0	0	0	0	0	0	0	0	0	0	0	0	0	0	0	0	0	0	0	0	0	0	0	0	0	0	0	0	0	0	0
1CMET2-PWY	N10-formyl-tetrahydrofolate_biosynthesis	Cofactor,_Prosthetic_Group,_Electron_Carrier,_and_Vitamin_Biosynthesis	Biosynthesis	Firmicutes;Clostridia;Clostridiales;Ruminococcaceae;Ruminococcus	0	0	0	0	0	0	0	57	0	0	0	0	16	0	0	0	0	0	0	0	23	31	0	0	0	23	0	0	0	0	0	0	0	0	0	0	0	0	0	0	0	0	0	0	0
1CMET2-PWY	N10-formyl-tetrahydrofolate_biosynthesis	Cofactor,_Prosthetic_Group,_Electron_Carrier,_and_Vitamin_Biosynthesis	Biosynthesis	Firmicutes;Clostridia;Clostridiales;Lachnospiraceae;Coprococcus	0	0	0	0	0	0	29	0	333	0	0	0	44	0	0	0	0	0	0	0	0	0	0	0	0	0	0	0	0	0	0	0	0	0	0	0	0	0	0	0	0	0	0	0	0
1CMET2-PWY	N10-formyl-tetrahydrofolate_biosynthesis	Cofactor,_Prosthetic_Group,_Electron_Carrier,_and_Vitamin_Biosynthesis	Biosynthesis	Firmicutes;Clostridia;Clostridiales;Lachnospiraceae;Lachnospiraceae_incertae_sedis	0	0	0	11	0	0	0	256	0	0	0	0	0	0	0	0	0	0	0	0	0	0	23	0	0	0	0	0	0	0	0	11	0	10	0	0	0	0	0	0	0	12	0	10	0
1CMET2-PWY	N10-formyl-tetrahydrofolate_biosynthesis	Cofactor,_Prosthetic_Group,_Electron_Carrier,_and_Vitamin_Biosynthesis	Biosynthesis	Firmicutes;Clostridia;Clostridiales;Lachnospiraceae;Lachnospiraceae_incertae_sedis	0	0	0	0	73	0	0	0	0	0	0	122	0	0	0	0	0	79	0	0	20	0	0	0	0	0	0	0	0	0	0	45	0	0	0	0	0	0	0	0	0	0	0	0	0
1CMET2-PWY	N10-formyl-tetrahydrofolate_biosynthesis	Cofactor,_Prosthetic_Group,_Electron_Carrier,_and_Vitamin_Biosynthesis	Biosynthesis	Actinobacteria;Coriobacteriia;Coriobacteriales;Coriobacteriales_Incertae_Sedis;NA	0	0	1	5	0	0	0	0	5	0	5	0	2	2	2	0	0	0	0	0	36	0	5	0	0	0	24	5	0	0	0	0	0	0	12	0	8	0	0	0	0	0	0	0	0
1CMET2-PWY	N10-formyl-tetrahydrofolate_biosynthesis	Cofactor,_Prosthetic_Group,_Electron_Carrier,_and_Vitamin_Biosynthesis	Biosynthesis	Firmicutes;Negativicutes;Selenomonadales;Acidaminococcaceae;Phascolarctobacterium	10	1881	0	690	15	16	12	168	11	75	98	19	13	0	0	568	14	14	0	0	15	7	96	0	173	450	29	62	87	0	20	108	0	285	0	78	273	0	0	0	0	0	22	381	0
1CMET2-PWY	N10-formyl-tetrahydrofolate_biosynthesis	Cofactor,_Prosthetic_Group,_Electron_Carrier,_and_Vitamin_Biosynthesis	Biosynthesis	Firmicutes;Clostridia;Clostridiales;Christensenellaceae;Christensenellaceae_R-7_group	0	0	0	0	0	0	0	0	0	0	0	0	0	0	0	0	0	0	0	0	0	0	0	0	0	0	0	0	0	0	0	337	0	0	0	0	0	0	0	0	0	0	0	0	0
1CMET2-PWY	N10-formyl-tetrahydrofolate_biosynthesis	Cofactor,_Prosthetic_Group,_Electron_Carrier,_and_Vitamin_Biosynthesis	Biosynthesis	Bacteroidetes;Bacteroidia;Bacteroidales;Barnesiellaceae;NA	0	0	0	18	0	0	0	48	0	0	0	0	0	0	0	0	0	0	0	0	0	0	0	0	0	0	0	0	0	0	0	170	0	0	0	0	0	0	0	0	0	0	0	0	0
1CMET2-PWY	N10-formyl-tetrahydrofolate_biosynthesis	Cofactor,_Prosthetic_Group,_Electron_Carrier,_and_Vitamin_Biosynthesis	Biosynthesis	Firmicutes;Bacilli;Lactobacillales;Lactobacillaceae;Lactobacillus	0	0	0	0	172	0	0	0	0	0	0	0	0	0	0	0	0	0	0	0	0	0	0	0	0	0	0	0	0	0	0	0	0	0	0	0	0	0	0	0	0	0	0	0	0
1CMET2-PWY	N10-formyl-tetrahydrofolate_biosynthesis	Cofactor,_Prosthetic_Group,_Electron_Carrier,_and_Vitamin_Biosynthesis	Biosynthesis	Firmicutes;Clostridia;Clostridiales;Clostridiaceae_1;Clostridium	0	0	0	0	0	9	0	0	0	0	423	0	0	0	0	0	0	0	0	0	0	0	0	0	0	0	13	0	0	0	0	0	0	0	0	0	0	0	0	15	0	0	0	0	0
1CMET2-PWY	N10-formyl-tetrahydrofolate_biosynthesis	Cofactor,_Prosthetic_Group,_Electron_Carrier,_and_Vitamin_Biosynthesis	Biosynthesis	Firmicutes;Clostridia;Clostridiales;Ruminococcaceae;Ruminococcaceae_incertae_sedis	0	11	0	0	0	0	0	8	0	0	5	0	0	0	0	0	0	0	0	0	0	0	0	0	0	0	0	0	0	0	0	0	0	0	0	0	0	0	0	0	0	0	0	0	0
1CMET2-PWY	N10-formyl-tetrahydrofolate_biosynthesis	Cofactor,_Prosthetic_Group,_Electron_Carrier,_and_Vitamin_Biosynthesis	Biosynthesis	Firmicutes;Clostridia;Clostridiales;Lachnospiraceae;Lachnospiraceae_incertae_sedis	0	12	0	11	0	0	0	31	0	0	0	0	0	0	0	0	0	0	7	0	0	0	0	0	0	0	0	0	0	0	7	20	0	29	0	0	0	0	0	0	0	0	0	0	0
1CMET2-PWY	N10-formyl-tetrahydrofolate_biosynthesis	Cofactor,_Prosthetic_Group,_Electron_Carrier,_and_Vitamin_Biosynthesis	Biosynthesis	Firmicutes;Clostridia;Clostridiales;Lachnospiraceae;Lachnospiraceae_incertae_sedis	0	63	0	0	0	0	0	0	0	0	0	0	0	0	0	0	4	19	0	0	0	0	0	0	0	0	0	0	0	0	0	0	0	24	0	0	0	0	0	5	0	10	0	0	0
1CMET2-PWY	N10-formyl-tetrahydrofolate_biosynthesis	Cofactor,_Prosthetic_Group,_Electron_Carrier,_and_Vitamin_Biosynthesis	Biosynthesis	Firmicutes;Clostridia;Clostridiales;Lachnospiraceae;Lachnospiraceae_incertae_sedis	0	0	0	0	0	0	0	0	0	0	0	0	0	0	0	0	0	40	0	0	0	0	18	0	0	0	0	0	0	0	0	0	0	0	0	0	0	0	0	0	0	0	0	0	0
1CMET2-PWY	N10-formyl-tetrahydrofolate_biosynthesis	Cofactor,_Prosthetic_Group,_Electron_Carrier,_and_Vitamin_Biosynthesis	Biosynthesis	Tenericutes;Mollicutes;Mollicutes_RF39;NA;NA	0	0	0	0	0	0	0	0	0	0	0	0	0	0	0	244	0	0	0	0	0	0	0	0	0	0	0	0	0	0	0	88	0	0	0	0	0	0	0	0	0	0	0	0	0
1CMET2-PWY	N10-formyl-tetrahydrofolate_biosynthesis	Cofactor,_Prosthetic_Group,_Electron_Carrier,_and_Vitamin_Biosynthesis	Biosynthesis	Firmicutes;Clostridia;Clostridiales;Ruminococcaceae;NA	0	0	0	0	0	0	0	0	0	0	0	52	0	0	0	0	0	0	6	6	0	0	87	0	0	0	0	0	0	0	0	44	0	62	0	0	0	0	0	0	0	0	0	0	0
1CMET2-PWY	N10-formyl-tetrahydrofolate_biosynthesis	Cofactor,_Prosthetic_Group,_Electron_Carrier,_and_Vitamin_Biosynthesis	Biosynthesis	Fusobacteria;Fusobacteriia;Fusobacteriales;Fusobacteriaceae;Fusobacterium	0	0	0	0	0	0	0	0	69	0	29	0	0	15280	14	0	16	0	0	7	0	10	0	0	0	0	0	0	13	15	0	14	0	0	22	20	0	0	0	0	0	146	0	22	0
1CMET2-PWY	N10-formyl-tetrahydrofolate_biosynthesis	Cofactor,_Prosthetic_Group,_Electron_Carrier,_and_Vitamin_Biosynthesis	Biosynthesis	Bacteroidetes;Bacteroidia;Bacteroidales;Bacteroidaceae;Bacteroides	0	0	0	0	0	0	0	0	0	0	0	339	0	0	0	159	0	0	0	0	0	0	0	0	0	0	0	0	0	0	0	0	0	0	0	0	0	0	0	0	0	0	0	0	0
1CMET2-PWY	N10-formyl-tetrahydrofolate_biosynthesis	Cofactor,_Prosthetic_Group,_Electron_Carrier,_and_Vitamin_Biosynthesis	Biosynthesis	Actinobacteria;Actinobacteria;Corynebacteriales;Corynebacteriaceae;Corynebacterium	0	0	0	0	0	0	0	0	0	0	0	0	0	0	0	0	0	0	0	0	0	0	0	0	0	0	0	0	0	0	38	0	0	0	0	0	148	11	0	23	0	0	0	0	0
1CMET2-PWY	N10-formyl-tetrahydrofolate_biosynthesis	Cofactor,_Prosthetic_Group,_Electron_Carrier,_and_Vitamin_Biosynthesis	Biosynthesis	Firmicutes;Clostridia;Clostridiales;Ruminococcaceae;Ruminococcaceae_incertae_sedis	0	0	0	0	0	0	0	0	0	0	0	158	0	0	0	0	0	0	0	0	0	0	0	0	0	0	0	0	0	0	0	0	0	0	0	0	0	0	0	39	0	0	0	0	0
1CMET2-PWY	N10-formyl-tetrahydrofolate_biosynthesis	Cofactor,_Prosthetic_Group,_Electron_Carrier,_and_Vitamin_Biosynthesis	Biosynthesis	Firmicutes;Clostridia;Clostridiales;Lachnospiraceae;Marvinbryantia	0	42	0	38	0	0	0	0	0	0	19	0	0	0	0	0	0	0	43	0	0	0	60	34	0	0	0	0	0	0	0	0	0	25	0	0	0	0	0	0	0	0	0	0	0
1CMET2-PWY	N10-formyl-tetrahydrofolate_biosynthesis	Cofactor,_Prosthetic_Group,_Electron_Carrier,_and_Vitamin_Biosynthesis	Biosynthesis	Proteobacteria;Gammaproteobacteria;Enterobacteriales;Enterobacteriaceae;NA	0	0	0	0	0	0	0	0	0	0	0	0	0	0	0	0	0	0	0	0	0	0	0	0	0	0	0	0	0	0	0	0	0	0	0	0	0	0	0	0	0	0	0	0	0
1CMET2-PWY	N10-formyl-tetrahydrofolate_biosynthesis	Cofactor,_Prosthetic_Group,_Electron_Carrier,_and_Vitamin_Biosynthesis	Biosynthesis	Proteobacteria;Gammaproteobacteria;Betaproteobacteriales;Burkholderiaceae;Sutterella	0	0	0	0	0	0	0	0	0	0	0	0	0	0	0	0	0	0	264	0	0	0	0	0	0	0	0	0	0	0	0	0	0	0	0	0	0	0	0	0	0	0	0	0	0
1CMET2-PWY	N10-formyl-tetrahydrofolate_biosynthesis	Cofactor,_Prosthetic_Group,_Electron_Carrier,_and_Vitamin_Biosynthesis	Biosynthesis	Firmicutes;Clostridia;Clostridiales;Ruminococcaceae;Fastidiosipila	0	3	0	0	0	0	0	0	0	0	5	0	0	0	0	0	0	0	0	0	0	0	25	0	0	0	0	0	0	0	0	0	0	0	0	0	39	0	0	0	0	0	0	0	0
1CMET2-PWY	N10-formyl-tetrahydrofolate_biosynthesis	Cofactor,_Prosthetic_Group,_Electron_Carrier,_and_Vitamin_Biosynthesis	Biosynthesis	Firmicutes;Clostridia;Clostridiales;Family_XIII;Family_XIII_AD3011_group	0	0	12	0	0	0	0	0	21	4	0	0	78	0	0	0	0	0	0	0	0	0	0	9	0	0	0	0	0	0	0	0	0	0	17	0	0	22	0	0	0	0	0	0	4
1CMET2-PWY	N10-formyl-tetrahydrofolate_biosynthesis	Cofactor,_Prosthetic_Group,_Electron_Carrier,_and_Vitamin_Biosynthesis	Biosynthesis	Proteobacteria;Gammaproteobacteria;Enterobacteriales;Enterobacteriaceae;Citrobacter	0	0	0	0	0	0	0	0	0	0	0	0	0	0	0	0	0	0	0	0	36	0	0	0	0	0	0	0	0	0	0	0	0	0	0	0	0	0	0	0	0	29	0	25	0
1CMET2-PWY	N10-formyl-tetrahydrofolate_biosynthesis	Cofactor,_Prosthetic_Group,_Electron_Carrier,_and_Vitamin_Biosynthesis	Biosynthesis	Firmicutes;Clostridia;Clostridiales;Clostridiaceae_1;Clostridium	0	0	0	0	0	0	0	0	0	0	0	0	0	0	0	0	0	2	0	0	0	0	0	0	0	0	0	0	0	0	0	0	0	0	0	0	0	0	0	0	0	0	0	0	0
1CMET2-PWY	N10-formyl-tetrahydrofolate_biosynthesis	Cofactor,_Prosthetic_Group,_Electron_Carrier,_and_Vitamin_Biosynthesis	Biosynthesis	Bacteroidetes;Bacteroidia;Bacteroidales;Bacteroidaceae;Bacteroides	0	69	0	0	32	25	0	10	0	0	0	10	23	0	0	0	0	22	74	46	8993	0	20	41	11	0	0	0	0	0	16	0	0	24	0	88	0	2753	40	455	9	9	26	0	14
1CMET2-PWY	N10-formyl-tetrahydrofolate_biosynthesis	Cofactor,_Prosthetic_Group,_Electron_Carrier,_and_Vitamin_Biosynthesis	Biosynthesis	Tenericutes;Mollicutes;Izimaplasmatales;NA;NA	0	0	0	3	0	0	0	0	0	0	262	0	0	0	0	0	0	0	0	0	0	0	0	0	0	0	0	0	0	0	0	0	0	0	0	0	0	0	0	0	0	0	0	0	0
1CMET2-PWY	N10-formyl-tetrahydrofolate_biosynthesis	Cofactor,_Prosthetic_Group,_Electron_Carrier,_and_Vitamin_Biosynthesis	Biosynthesis	Firmicutes;Clostridia;Clostridiales;Ruminococcaceae;NA	0	0	0	0	0	0	0	0	0	0	0	0	0	0	0	0	0	0	0	0	0	0	0	0	0	0	0	0	0	0	0	0	0	0	0	5	0	0	0	0	0	0	0	0	0
1CMET2-PWY	N10-formyl-tetrahydrofolate_biosynthesis	Cofactor,_Prosthetic_Group,_Electron_Carrier,_and_Vitamin_Biosynthesis	Biosynthesis	Bacteroidetes;Bacteroidia;Bacteroidales;Tannerellaceae;Parabacteroides	0	3	0	0	0	0	0	0	0	0	0	0	0	0	0	0	0	0	0	0	0	0	0	0	0	0	0	99	0	0	0	0	0	0	0	0	0	0	0	0	0	0	0	0	0
1CMET2-PWY	N10-formyl-tetrahydrofolate_biosynthesis	Cofactor,_Prosthetic_Group,_Electron_Carrier,_and_Vitamin_Biosynthesis	Biosynthesis	Proteobacteria;Gammaproteobacteria;Betaproteobacteriales;Burkholderiaceae;Sutterella	0	0	0	0	0	0	0	0	0	0	0	0	0	0	0	0	0	0	0	0	0	0	0	0	0	0	0	0	0	0	0	0	0	0	0	0	0	0	0	0	0	0	0	259	0
1CMET2-PWY	N10-formyl-tetrahydrofolate_biosynthesis	Cofactor,_Prosthetic_Group,_Electron_Carrier,_and_Vitamin_Biosynthesis	Biosynthesis	Firmicutes;Clostridia;Clostridiales;Lachnospiraceae;Lachnospiraceae_incertae_sedis	0	0	8	0	0	0	0	0	0	0	0	0	0	0	0	0	13	13	0	0	0	47	23	0	0	0	16	0	12	25	0	0	0	20	0	8	0	0	0	0	0	0	0	0	0
1CMET2-PWY	N10-formyl-tetrahydrofolate_biosynthesis	Cofactor,_Prosthetic_Group,_Electron_Carrier,_and_Vitamin_Biosynthesis	Biosynthesis	Firmicutes;Clostridia;Clostridiales;Ruminococcaceae;Ruminococcaceae_incertae_sedis	0	0	0	0	0	0	0	0	0	0	0	0	0	0	0	0	0	0	0	0	0	0	0	0	0	0	0	0	0	0	0	0	0	0	0	0	0	0	0	0	0	0	0	0	0
1CMET2-PWY	N10-formyl-tetrahydrofolate_biosynthesis	Cofactor,_Prosthetic_Group,_Electron_Carrier,_and_Vitamin_Biosynthesis	Biosynthesis	Actinobacteria;Coriobacteriia;Coriobacteriales;Eggerthellaceae;Enterorhabdus	0	0	0	13	0	0	0	0	0	0	15	0	0	0	0	0	0	0	17	0	0	0	84	0	0	0	16	0	0	0	0	14	0	0	0	0	0	0	0	9	0	0	0	0	0
1CMET2-PWY	N10-formyl-tetrahydrofolate_biosynthesis	Cofactor,_Prosthetic_Group,_Electron_Carrier,_and_Vitamin_Biosynthesis	Biosynthesis	Bacteroidetes;Bacteroidia;Bacteroidales;Prevotellaceae;Prevotella	3	0	0	0	0	0	0	0	42	0	33	0	0	0	0	0	0	5	0	0	0	3	0	0	0	0	0	0	0	0	0	0	0	0	0	0	0	0	8	0	0	0	0	0	0
1CMET2-PWY	N10-formyl-tetrahydrofolate_biosynthesis	Cofactor,_Prosthetic_Group,_Electron_Carrier,_and_Vitamin_Biosynthesis	Biosynthesis	Firmicutes;Clostridia;Clostridiales;Ruminococcaceae;Fournierella	0	0	0	13	0	0	0	16	54	0	0	0	144	0	0	0	20	8	0	0	0	0	0	15	0	0	0	0	0	0	0	0	0	0	0	0	0	0	0	0	0	0	0	0	0
1CMET2-PWY	N10-formyl-tetrahydrofolate_biosynthesis	Cofactor,_Prosthetic_Group,_Electron_Carrier,_and_Vitamin_Biosynthesis	Biosynthesis	Bacteroidetes;Bacteroidia;Bacteroidales;Prevotellaceae;Prevotella	7	27	0	14	11	8	0	0	18	0	0	0	0	17	15	6	60	12	39	14	13	29	16	21	10	0	0	0	34	37	24	3529	0	3863	69	0	0	0	0	1038	0	0	14	49	14
1CMET2-PWY	N10-formyl-tetrahydrofolate_biosynthesis	Cofactor,_Prosthetic_Group,_Electron_Carrier,_and_Vitamin_Biosynthesis	Biosynthesis	Firmicutes;Clostridia;Clostridiales;Ruminococcaceae;NA	0	0	0	18	0	0	0	0	0	0	13	0	23	0	0	0	0	0	10	0	0	0	50	19	0	0	0	0	0	0	0	0	0	0	0	0	0	0	0	0	0	0	0	0	0
1CMET2-PWY	N10-formyl-tetrahydrofolate_biosynthesis	Cofactor,_Prosthetic_Group,_Electron_Carrier,_and_Vitamin_Biosynthesis	Biosynthesis	Bacteroidetes;Bacteroidia;Bacteroidales;Prevotellaceae;Prevotella	0	0	0	0	0	0	0	0	377	0	0	0	0	0	0	0	0	0	0	0	0	0	0	0	0	0	0	0	0	0	0	0	0	0	0	0	0	0	0	0	0	0	0	0	0
1CMET2-PWY	N10-formyl-tetrahydrofolate_biosynthesis	Cofactor,_Prosthetic_Group,_Electron_Carrier,_and_Vitamin_Biosynthesis	Biosynthesis	Proteobacteria;Gammaproteobacteria;Betaproteobacteriales;Burkholderiaceae;Oxalobacter	0	278	0	0	0	0	0	0	0	0	0	0	14	0	0	0	0	11	0	0	0	0	0	0	0	0	0	0	0	0	0	0	0	0	0	0	0	0	0	0	0	0	0	0	0
1CMET2-PWY	N10-formyl-tetrahydrofolate_biosynthesis	Cofactor,_Prosthetic_Group,_Electron_Carrier,_and_Vitamin_Biosynthesis	Biosynthesis	Bacteroidetes;Bacteroidia;Bacteroidales;Prevotellaceae;Prevotella	0	4	0	0	0	0	0	0	0	0	0	0	0	0	0	0	0	0	0	0	0	0	0	0	0	0	0	0	0	0	0	0	0	0	0	0	7	0	0	0	0	0	0	0	0
1CMET2-PWY	N10-formyl-tetrahydrofolate_biosynthesis	Cofactor,_Prosthetic_Group,_Electron_Carrier,_and_Vitamin_Biosynthesis	Biosynthesis	Firmicutes;Negativicutes;Selenomonadales;Veillonellaceae;Dialister	0	0	0	0	0	0	0	0	0	0	0	342	0	0	0	0	0	0	0	0	0	0	0	0	0	0	0	0	0	0	0	0	0	0	0	0	0	0	0	0	0	0	0	0	0
1CMET2-PWY	N10-formyl-tetrahydrofolate_biosynthesis	Cofactor,_Prosthetic_Group,_Electron_Carrier,_and_Vitamin_Biosynthesis	Biosynthesis	Firmicutes;Clostridia;Clostridiales;Family_XI;Anaerococcus	0	0	0	0	0	0	0	0	0	0	0	0	0	0	0	0	0	0	0	0	0	0	0	0	0	0	0	0	0	0	61	0	0	0	0	34	0	0	14	0	0	0	0	0	0
1CMET2-PWY	N10-formyl-tetrahydrofolate_biosynthesis	Cofactor,_Prosthetic_Group,_Electron_Carrier,_and_Vitamin_Biosynthesis	Biosynthesis	Bacteroidetes;Bacteroidia;Bacteroidales;Muribaculaceae;NA	0	0	0	93	0	0	0	0	0	0	0	0	0	0	0	0	0	0	0	0	0	0	0	0	0	0	0	0	0	0	0	0	0	0	0	0	0	0	0	0	0	0	0	0	0
1CMET2-PWY	N10-formyl-tetrahydrofolate_biosynthesis	Cofactor,_Prosthetic_Group,_Electron_Carrier,_and_Vitamin_Biosynthesis	Biosynthesis	Firmicutes;Clostridia;Clostridiales;Lachnospiraceae;Anaerosporobacter	0	0	0	0	0	0	0	0	0	0	229	0	0	0	0	0	0	0	0	0	0	0	0	0	0	0	0	0	0	0	0	0	0	0	0	0	0	0	0	0	0	0	0	0	0
1CMET2-PWY	N10-formyl-tetrahydrofolate_biosynthesis	Cofactor,_Prosthetic_Group,_Electron_Carrier,_and_Vitamin_Biosynthesis	Biosynthesis	Firmicutes;Clostridia;Clostridiales;Christensenellaceae;Kroppenstedtia	15	52	14	38	20	30	10	18	18	16	269	938	23	26	21	13	54	65	18	30	22	47	1611	35	12	11	83	12	30	40	50	1915	11	818	38	37	0	26	0	70	37	0	17	32	6
1CMET2-PWY	N10-formyl-tetrahydrofolate_biosynthesis	Cofactor,_Prosthetic_Group,_Electron_Carrier,_and_Vitamin_Biosynthesis	Biosynthesis	Firmicutes;Clostridia;Clostridiales;Lachnospiraceae;Lachnoclostridium	0	0	0	0	42	0	0	0	0	0	0	0	212	0	0	0	0	0	0	0	0	0	0	0	0	0	0	0	0	0	0	0	0	0	0	0	0	0	0	0	0	0	0	0	0
1CMET2-PWY	N10-formyl-tetrahydrofolate_biosynthesis	Cofactor,_Prosthetic_Group,_Electron_Carrier,_and_Vitamin_Biosynthesis	Biosynthesis	Firmicutes;Clostridia;Clostridiales;Ruminococcaceae;UBA1819	0	0	0	0	0	40	0	0	0	0	0	0	182	0	0	0	0	0	0	0	0	0	0	0	0	0	16	0	0	0	0	0	0	0	0	0	0	0	0	0	0	0	0	0	0
1CMET2-PWY	N10-formyl-tetrahydrofolate_biosynthesis	Cofactor,_Prosthetic_Group,_Electron_Carrier,_and_Vitamin_Biosynthesis	Biosynthesis	Firmicutes;Clostridia;Clostridiales;Ruminococcaceae;Ruminococcaceae_incertae_sedis	0	0	0	0	0	0	0	0	0	0	0	63	0	0	0	0	0	0	0	0	3	0	0	0	0	0	0	0	0	0	0	0	0	210	0	0	0	0	0	0	0	0	0	0	0
1CMET2-PWY	N10-formyl-tetrahydrofolate_biosynthesis	Cofactor,_Prosthetic_Group,_Electron_Carrier,_and_Vitamin_Biosynthesis	Biosynthesis	Bacteroidetes;Bacteroidia;Bacteroidales;Prevotellaceae;Prevotella	0	0	0	0	0	0	0	0	0	0	0	0	0	0	0	0	0	0	0	0	0	0	0	0	0	0	0	0	0	0	0	0	0	0	0	0	0	0	0	0	0	0	0	6	0
1CMET2-PWY	N10-formyl-tetrahydrofolate_biosynthesis	Cofactor,_Prosthetic_Group,_Electron_Carrier,_and_Vitamin_Biosynthesis	Biosynthesis	Bacteroidetes;Bacteroidia;Bacteroidales;Prevotellaceae;Prevotella	0	0	0	0	0	0	0	0	0	0	0	0	0	0	0	0	0	0	64	0	0	0	0	0	0	0	0	0	0	0	0	0	0	0	0	0	0	0	0	0	0	0	0	0	0
1CMET2-PWY	N10-formyl-tetrahydrofolate_biosynthesis	Cofactor,_Prosthetic_Group,_Electron_Carrier,_and_Vitamin_Biosynthesis	Biosynthesis	Firmicutes;Clostridia;Clostridiales;Lachnospiraceae;Blautia	0	0	0	0	0	0	0	0	0	0	0	0	0	0	0	0	0	0	20	0	0	0	74	28	0	0	17	0	31	0	0	11	0	15	0	0	70	0	0	15	0	0	0	0	0
1CMET2-PWY	N10-formyl-tetrahydrofolate_biosynthesis	Cofactor,_Prosthetic_Group,_Electron_Carrier,_and_Vitamin_Biosynthesis	Biosynthesis	Proteobacteria;Gammaproteobacteria;Enterobacteriales;Enterobacteriaceae;Raoultella	0	0	0	0	0	0	0	0	0	0	0	0	0	0	0	0	0	0	0	0	0	0	0	0	0	0	0	0	361	0	0	0	0	0	0	0	0	0	0	0	0	0	0	0	0
1CMET2-PWY	N10-formyl-tetrahydrofolate_biosynthesis	Cofactor,_Prosthetic_Group,_Electron_Carrier,_and_Vitamin_Biosynthesis	Biosynthesis	Firmicutes;Clostridia;Clostridiales;Ruminococcaceae;DTU089	0	0	0	0	0	149	0	0	0	0	0	0	0	0	0	0	0	0	0	0	0	0	0	0	0	0	0	0	0	0	0	0	0	0	0	0	0	0	0	0	0	0	0	0	0
1CMET2-PWY	N10-formyl-tetrahydrofolate_biosynthesis	Cofactor,_Prosthetic_Group,_Electron_Carrier,_and_Vitamin_Biosynthesis	Biosynthesis	Bacteroidetes;Bacteroidia;Bacteroidales;Bacteroidaceae;Bacteroides	32	22	6192	1645	31	0	163	63	0	29	0	293	0	0	78	45	0	112	0	0	2441	31	33	32	23	0	0	24	0	0	1860	0	0	602	0	0	33	0	0	42	12	0	0	0	0
1CMET2-PWY	N10-formyl-tetrahydrofolate_biosynthesis	Cofactor,_Prosthetic_Group,_Electron_Carrier,_and_Vitamin_Biosynthesis	Biosynthesis	Firmicutes;Clostridia;Clostridiales;Family_XIII;NA	0	0	0	0	0	0	0	0	30	0	0	0	0	0	0	0	0	0	0	0	0	0	6	0	0	0	0	0	0	0	0	0	0	0	0	0	0	0	0	0	0	96	0	0	0
1CMET2-PWY	N10-formyl-tetrahydrofolate_biosynthesis	Cofactor,_Prosthetic_Group,_Electron_Carrier,_and_Vitamin_Biosynthesis	Biosynthesis	Bacteroidetes;Bacteroidia;Bacteroidales;Prevotellaceae;Prevotella	0	0	0	0	0	0	0	0	0	0	0	0	0	0	0	0	0	0	0	0	0	0	0	0	0	0	0	0	0	0	1	0	0	0	0	0	0	0	0	1	0	0	0	0	0
1CMET2-PWY	N10-formyl-tetrahydrofolate_biosynthesis	Cofactor,_Prosthetic_Group,_Electron_Carrier,_and_Vitamin_Biosynthesis	Biosynthesis	Firmicutes;Clostridia;Clostridiales;Lachnospiraceae;NA	0	32	0	0	0	0	0	0	0	0	0	0	0	0	0	0	0	0	0	0	0	0	0	0	0	0	0	0	0	0	0	0	0	0	30	0	0	0	0	0	0	0	0	0	0
1CMET2-PWY	N10-formyl-tetrahydrofolate_biosynthesis	Cofactor,_Prosthetic_Group,_Electron_Carrier,_and_Vitamin_Biosynthesis	Biosynthesis	Firmicutes;Clostridia;Clostridiales;Peptococcaceae;Peptococcus	4	0	0	5	0	0	0	0	19	0	15	0	1	0	0	0	18	5	0	0	0	0	0	0	0	0	0	0	0	0	2	0	0	0	0	0	0	0	2	0	0	0	0	0	0
1CMET2-PWY	N10-formyl-tetrahydrofolate_biosynthesis	Cofactor,_Prosthetic_Group,_Electron_Carrier,_and_Vitamin_Biosynthesis	Biosynthesis	Firmicutes;Clostridia;Clostridiales;Family_XI;Anaerococcus	0	0	19	26	0	11	34	0	0	0	0	0	0	0	0	0	0	0	0	0	0	0	13	0	0	0	0	12	10	25	0	9	0	0	0	0	0	0	0	0	0	0	0	13	0
1CMET2-PWY	N10-formyl-tetrahydrofolate_biosynthesis	Cofactor,_Prosthetic_Group,_Electron_Carrier,_and_Vitamin_Biosynthesis	Biosynthesis	Firmicutes;Clostridia;Clostridiales;Lachnospiraceae;Howardella	0	0	0	33	0	0	0	0	0	0	0	0	0	0	0	0	0	0	74	0	0	0	37	52	0	0	34	0	0	0	0	0	0	27	0	0	0	0	0	0	0	0	0	0	0
1CMET2-PWY	N10-formyl-tetrahydrofolate_biosynthesis	Cofactor,_Prosthetic_Group,_Electron_Carrier,_and_Vitamin_Biosynthesis	Biosynthesis	Tenericutes;Mollicutes;Mollicutes_RF39;NA;NA	0	0	0	0	0	0	0	0	0	0	0	0	0	0	0	0	0	0	0	0	0	0	0	0	0	0	0	0	0	0	0	0	0	0	0	0	0	0	0	0	0	0	0	0	0
1CMET2-PWY	N10-formyl-tetrahydrofolate_biosynthesis	Cofactor,_Prosthetic_Group,_Electron_Carrier,_and_Vitamin_Biosynthesis	Biosynthesis	Firmicutes;Clostridia;Clostridiales;Ruminococcaceae;Ruminococcaceae_incertae_sedis	0	36	0	0	0	0	0	0	0	0	0	0	0	0	0	0	0	0	38	0	0	0	43	7	0	0	0	0	17	0	0	32	0	44	0	0	0	0	0	0	0	0	0	0	0
1CMET2-PWY	N10-formyl-tetrahydrofolate_biosynthesis	Cofactor,_Prosthetic_Group,_Electron_Carrier,_and_Vitamin_Biosynthesis	Biosynthesis	Firmicutes;Clostridia;Clostridiales;Lachnospiraceae;Roseburia	0	0	0	0	0	0	0	0	0	0	0	0	0	0	0	0	352	0	0	0	0	0	0	0	0	0	0	0	0	0	0	0	0	0	0	0	0	0	0	0	0	0	0	0	0
1CMET2-PWY	N10-formyl-tetrahydrofolate_biosynthesis	Cofactor,_Prosthetic_Group,_Electron_Carrier,_and_Vitamin_Biosynthesis	Biosynthesis	Tenericutes;Mollicutes;Mollicutes_RF39;NA;NA	0	0	0	0	0	0	0	0	0	0	0	0	0	0	0	0	0	0	0	0	0	0	0	0	0	0	0	0	0	0	0	0	0	0	0	0	0	0	0	0	0	0	0	0	0
1CMET2-PWY	N10-formyl-tetrahydrofolate_biosynthesis	Cofactor,_Prosthetic_Group,_Electron_Carrier,_and_Vitamin_Biosynthesis	Biosynthesis	Proteobacteria;Gammaproteobacteria;Betaproteobacteriales;Burkholderiaceae;Sutterella	0	159	6	9	14	7	50	262	19	0	0	0	14	11	18	5	16	1447	38	0	14	9	55	11	19	429	12	0	123	13	18	207	0	28	9	7	0	7	0	53	9	466	21	1237	33
1CMET2-PWY	N10-formyl-tetrahydrofolate_biosynthesis	Cofactor,_Prosthetic_Group,_Electron_Carrier,_and_Vitamin_Biosynthesis	Biosynthesis	Firmicutes;Clostridia;Clostridiales;Lachnospiraceae;Dorea	0	0	0	0	0	0	0	0	0	0	0	0	0	0	0	0	0	340	0	0	0	0	0	0	0	0	0	0	0	0	0	0	0	0	0	0	0	0	0	0	0	0	0	0	0
1CMET2-PWY	N10-formyl-tetrahydrofolate_biosynthesis	Cofactor,_Prosthetic_Group,_Electron_Carrier,_and_Vitamin_Biosynthesis	Biosynthesis	Firmicutes;Bacilli;Bacillales;Planococcaceae;Solibacillus	0	0	0	0	0	0	0	0	0	0	0	0	0	0	0	0	0	0	0	61	0	0	0	0	0	0	0	0	0	0	0	0	50	0	0	0	0	0	54	0	91	0	0	0	0
1CMET2-PWY	N10-formyl-tetrahydrofolate_biosynthesis	Cofactor,_Prosthetic_Group,_Electron_Carrier,_and_Vitamin_Biosynthesis	Biosynthesis	Bacteroidetes;Bacteroidia;Bacteroidales;Rikenellaceae;Alistipes	0	0	0	0	0	0	0	0	0	38	0	0	0	0	0	0	0	0	0	13	0	0	0	0	0	0	0	0	28	0	0	0	0	0	0	0	0	6	0	0	0	0	0	0	0
1CMET2-PWY	N10-formyl-tetrahydrofolate_biosynthesis	Cofactor,_Prosthetic_Group,_Electron_Carrier,_and_Vitamin_Biosynthesis	Biosynthesis	Tenericutes;Mollicutes;Izimaplasmatales;NA;NA	0	0	0	0	0	0	0	0	0	0	0	0	0	0	0	0	0	0	0	3	0	0	123	0	0	0	0	0	0	0	0	122	0	0	0	0	0	0	0	0	0	0	0	2	0
1CMET2-PWY	N10-formyl-tetrahydrofolate_biosynthesis	Cofactor,_Prosthetic_Group,_Electron_Carrier,_and_Vitamin_Biosynthesis	Biosynthesis	Firmicutes;Clostridia;Clostridiales;Peptostreptococcaceae;Intestinibacter	0	0	0	0	0	0	0	0	0	0	0	0	0	0	0	0	0	0	0	0	0	0	0	0	0	0	0	0	0	0	0	0	0	0	0	0	0	0	0	0	0	0	0	0	0
1CMET2-PWY	N10-formyl-tetrahydrofolate_biosynthesis	Cofactor,_Prosthetic_Group,_Electron_Carrier,_and_Vitamin_Biosynthesis	Biosynthesis	Firmicutes;Clostridia;Clostridiales;NA;NA	0	0	0	0	0	0	0	0	0	0	0	0	0	0	0	0	0	0	0	0	0	0	0	0	0	0	4	0	0	0	0	0	0	5	0	0	0	0	0	0	0	0	0	0	0
1CMET2-PWY	N10-formyl-tetrahydrofolate_biosynthesis	Cofactor,_Prosthetic_Group,_Electron_Carrier,_and_Vitamin_Biosynthesis	Biosynthesis	Firmicutes;Clostridia;Clostridiales;Clostridiaceae_1;Clostridium	0	0	0	0	0	0	0	0	0	0	0	0	0	0	0	0	0	0	0	0	0	0	19	0	0	0	0	0	0	0	0	0	0	0	0	0	0	0	0	0	0	0	0	0	0
1CMET2-PWY	N10-formyl-tetrahydrofolate_biosynthesis	Cofactor,_Prosthetic_Group,_Electron_Carrier,_and_Vitamin_Biosynthesis	Biosynthesis	Bacteroidetes;Bacteroidia;Bacteroidales;Bacteroidaceae;Bacteroides	114	258	963	488	0	1812	185	3976	567	0	7186	2203	181	17968	325	0	349	367	1046	316	2440	705	303	1029	701	6641	562	0	962	806	630	809	75	0	391	307	0	1901	108	199	80	641	133	1047	0
1CMET2-PWY	N10-formyl-tetrahydrofolate_biosynthesis	Cofactor,_Prosthetic_Group,_Electron_Carrier,_and_Vitamin_Biosynthesis	Biosynthesis	Firmicutes;Negativicutes;Selenomonadales;Veillonellaceae;Dialister	0	240	84	6	77	47	0	0	110	29	53	4	20	23	15	0	279	9	15	4	469	22	13	12	0	0	131	6	66	383	9	9	6	18	40	6	0	0	17	0	12	0	198	5	0
1CMET2-PWY	N10-formyl-tetrahydrofolate_biosynthesis	Cofactor,_Prosthetic_Group,_Electron_Carrier,_and_Vitamin_Biosynthesis	Biosynthesis	Bacteroidetes;Bacteroidia;Bacteroidales;Rikenellaceae;Alistipes	0	294	0	0	0	0	0	0	0	0	0	0	0	0	0	0	0	0	0	0	0	0	0	0	0	0	0	0	0	0	0	0	0	0	0	0	0	0	0	0	0	0	0	0	0
1CMET2-PWY	N10-formyl-tetrahydrofolate_biosynthesis	Cofactor,_Prosthetic_Group,_Electron_Carrier,_and_Vitamin_Biosynthesis	Biosynthesis	Bacteroidetes;Bacteroidia;Bacteroidales;NA;NA	0	0	0	0	0	0	0	0	0	0	0	0	0	0	0	0	0	0	0	0	0	0	0	0	0	0	0	0	0	0	0	0	0	0	5	0	0	0	0	0	0	54	0	0	0
1CMET2-PWY	N10-formyl-tetrahydrofolate_biosynthesis	Cofactor,_Prosthetic_Group,_Electron_Carrier,_and_Vitamin_Biosynthesis	Biosynthesis	Firmicutes;Clostridia;Clostridiales;Ruminococcaceae;Ruminiclostridium	0	0	14	11	22	12	0	0	5	10	5	0	4	0	0	0	14	15	0	0	17	28	0	20	0	0	0	0	0	11	19	0	0	0	0	0	0	0	0	5	0	0	12	0	0
1CMET2-PWY	N10-formyl-tetrahydrofolate_biosynthesis	Cofactor,_Prosthetic_Group,_Electron_Carrier,_and_Vitamin_Biosynthesis	Biosynthesis	Firmicutes;Clostridia;Clostridiales;Lachnospiraceae;Marvinbryantia	0	0	0	0	0	0	0	0	0	0	0	26	0	0	0	0	0	0	0	0	0	0	0	0	0	0	0	0	0	0	0	84	0	0	0	0	0	0	0	0	0	0	0	0	0
1CMET2-PWY	N10-formyl-tetrahydrofolate_biosynthesis	Cofactor,_Prosthetic_Group,_Electron_Carrier,_and_Vitamin_Biosynthesis	Biosynthesis	Bacteroidetes;Bacteroidia;Bacteroidales;Prevotellaceae;Prevotella	0	0	0	0	0	0	0	0	0	0	0	0	0	0	0	0	0	0	0	0	0	0	0	0	0	0	0	0	0	0	0	0	0	0	0	0	0	0	0	0	0	0	0	0	0
1CMET2-PWY	N10-formyl-tetrahydrofolate_biosynthesis	Cofactor,_Prosthetic_Group,_Electron_Carrier,_and_Vitamin_Biosynthesis	Biosynthesis	Firmicutes;Clostridia;Clostridiales;Lachnospiraceae;Roseburia	0	0	0	0	0	0	0	0	0	0	0	0	0	0	0	0	0	0	0	0	0	0	0	0	0	0	0	0	0	0	0	0	0	0	0	0	0	0	0	0	0	0	0	0	0
1CMET2-PWY	N10-formyl-tetrahydrofolate_biosynthesis	Cofactor,_Prosthetic_Group,_Electron_Carrier,_and_Vitamin_Biosynthesis	Biosynthesis	Firmicutes;Clostridia;Clostridiales;Ruminococcaceae;Ruminococcaceae_incertae_sedis	0	7	0	0	8	0	0	0	0	0	0	6	0	0	0	11	0	0	0	0	0	12	0	8	0	0	71	0	7	0	0	0	0	0	16	0	0	0	0	0	0	0	0	0	0
1CMET2-PWY	N10-formyl-tetrahydrofolate_biosynthesis	Cofactor,_Prosthetic_Group,_Electron_Carrier,_and_Vitamin_Biosynthesis	Biosynthesis	Firmicutes;Negativicutes;Selenomonadales;Veillonellaceae;Megasphaera	0	0	0	0	0	0	0	0	0	0	0	0	0	0	0	0	0	0	0	0	0	0	87	0	0	0	0	0	0	0	0	0	0	0	0	0	0	0	0	0	0	54	0	0	0
1CMET2-PWY	N10-formyl-tetrahydrofolate_biosynthesis	Cofactor,_Prosthetic_Group,_Electron_Carrier,_and_Vitamin_Biosynthesis	Biosynthesis	Tenericutes;Mollicutes;Mollicutes_RF39;NA;NA	0	0	0	0	0	0	0	0	0	0	0	0	0	0	0	0	0	0	0	0	0	0	0	0	0	0	0	0	0	0	0	0	0	0	0	0	0	0	0	0	0	0	0	0	0
1CMET2-PWY	N10-formyl-tetrahydrofolate_biosynthesis	Cofactor,_Prosthetic_Group,_Electron_Carrier,_and_Vitamin_Biosynthesis	Biosynthesis	Firmicutes;Clostridia;Clostridiales;Family_XIII;NA	0	0	0	0	17	0	0	0	0	0	0	0	9	0	0	0	0	0	0	0	0	60	0	0	0	0	0	12	0	0	0	0	0	0	0	0	0	0	0	0	0	0	0	78	0
1CMET2-PWY	N10-formyl-tetrahydrofolate_biosynthesis	Cofactor,_Prosthetic_Group,_Electron_Carrier,_and_Vitamin_Biosynthesis	Biosynthesis	Firmicutes;Clostridia;Clostridiales;Ruminococcaceae;Ruminococcaceae_incertae_sedis	23	1266	14	194	266	21	23	51	29	245	8	139	15	19	19	18	36	447	154	46	198	23	122	430	21	7	379	151	259	42	528	307	9	67	0	21	127	24	13	74	28	185	16	26	10
1CMET2-PWY	N10-formyl-tetrahydrofolate_biosynthesis	Cofactor,_Prosthetic_Group,_Electron_Carrier,_and_Vitamin_Biosynthesis	Biosynthesis	Bacteroidetes;Bacteroidia;Bacteroidales;Prevotellaceae;Prevotella	0	0	0	0	0	0	0	0	0	0	0	0	0	0	0	0	0	0	0	0	0	0	0	0	0	0	0	0	0	0	0	0	0	0	0	0	0	0	0	0	0	0	0	76	0
1CMET2-PWY	N10-formyl-tetrahydrofolate_biosynthesis	Cofactor,_Prosthetic_Group,_Electron_Carrier,_and_Vitamin_Biosynthesis	Biosynthesis	Tenericutes;Mollicutes;Mollicutes_RF39;NA;NA	0	0	0	0	0	0	0	0	0	0	0	0	0	0	0	0	0	0	0	0	0	0	0	0	0	0	0	0	0	0	0	0	0	0	0	0	0	0	0	0	0	0	0	0	0
1CMET2-PWY	N10-formyl-tetrahydrofolate_biosynthesis	Cofactor,_Prosthetic_Group,_Electron_Carrier,_and_Vitamin_Biosynthesis	Biosynthesis	Bacteroidetes;Bacteroidia;Bacteroidales;Prevotellaceae;Prevotella	0	0	0	0	0	0	0	0	0	0	0	0	0	0	0	0	0	0	0	45	0	0	0	0	0	0	0	0	0	0	0	0	0	0	0	0	0	11	0	0	0	0	0	0	0
1CMET2-PWY	N10-formyl-tetrahydrofolate_biosynthesis	Cofactor,_Prosthetic_Group,_Electron_Carrier,_and_Vitamin_Biosynthesis	Biosynthesis	Firmicutes;Clostridia;Clostridiales;Lachnospiraceae;Coprococcus	0	0	0	0	0	0	0	0	0	0	0	0	0	0	0	0	121	0	0	0	0	0	0	0	0	0	0	0	0	0	0	0	0	0	0	0	0	0	0	0	0	0	0	0	0
1CMET2-PWY	N10-formyl-tetrahydrofolate_biosynthesis	Cofactor,_Prosthetic_Group,_Electron_Carrier,_and_Vitamin_Biosynthesis	Biosynthesis	Firmicutes;Clostridia;Clostridiales;Ruminococcaceae;Ruminococcaceae_incertae_sedis	0	0	0	0	107	0	0	0	0	0	0	0	0	0	0	0	0	23	0	0	0	28	14	65	0	0	0	0	0	10	0	38	0	0	0	0	0	0	0	0	0	0	0	0	0
1CMET2-PWY	N10-formyl-tetrahydrofolate_biosynthesis	Cofactor,_Prosthetic_Group,_Electron_Carrier,_and_Vitamin_Biosynthesis	Biosynthesis	Firmicutes;Erysipelotrichia;Erysipelotrichales;Erysipelotrichaceae;Catenibacterium	0	0	0	0	0	0	0	0	0	0	0	0	0	0	0	0	0	0	0	0	0	0	0	0	0	0	0	0	0	0	0	0	0	0	0	0	0	0	0	0	0	0	0	0	0
1CMET2-PWY	N10-formyl-tetrahydrofolate_biosynthesis	Cofactor,_Prosthetic_Group,_Electron_Carrier,_and_Vitamin_Biosynthesis	Biosynthesis	Firmicutes;Clostridia;Clostridiales;Family_XI;Anaerococcus	0	0	0	0	0	0	0	0	0	0	0	0	0	0	0	0	0	24	0	0	0	0	0	0	0	0	0	0	0	0	14	0	0	0	0	43	16	0	0	0	0	0	0	0	0
1CMET2-PWY	N10-formyl-tetrahydrofolate_biosynthesis	Cofactor,_Prosthetic_Group,_Electron_Carrier,_and_Vitamin_Biosynthesis	Biosynthesis	Tenericutes;Mollicutes;Mollicutes_RF39;NA;NA	0	9	0	0	0	0	0	0	0	0	0	0	0	0	0	0	0	10	0	0	0	0	0	0	0	0	0	0	0	0	0	0	0	0	0	0	0	0	0	0	0	0	0	0	0
1CMET2-PWY	N10-formyl-tetrahydrofolate_biosynthesis	Cofactor,_Prosthetic_Group,_Electron_Carrier,_and_Vitamin_Biosynthesis	Biosynthesis	Firmicutes;Clostridia;Clostridiales;Lachnospiraceae;Blautia	42	1408	139	1811	1034	111	56	93	85	245	149	216	54	62	101	121	87	220	91	63	114	385	707	884	50	223	304	92	326	496	133	355	0	220	405	72	107	109	38	106	53	44	49	273	40
1CMET2-PWY	N10-formyl-tetrahydrofolate_biosynthesis	Cofactor,_Prosthetic_Group,_Electron_Carrier,_and_Vitamin_Biosynthesis	Biosynthesis	Bacteroidetes;Bacteroidia;Bacteroidales;Muribaculaceae;NA	0	0	0	0	0	0	0	0	0	0	0	0	0	0	0	0	0	0	0	0	0	0	0	0	0	0	0	0	0	0	0	0	0	0	0	0	0	0	0	0	0	0	0	0	0
1CMET2-PWY	N10-formyl-tetrahydrofolate_biosynthesis	Cofactor,_Prosthetic_Group,_Electron_Carrier,_and_Vitamin_Biosynthesis	Biosynthesis	Firmicutes;Bacilli;Lactobacillales;Lactobacillaceae;Lactobacillus	0	0	0	0	0	0	0	0	0	0	0	0	0	0	0	0	0	0	28	0	0	0	0	0	0	0	0	0	0	0	0	0	0	0	0	0	23	0	0	20	0	0	64	0	12
1CMET2-PWY	N10-formyl-tetrahydrofolate_biosynthesis	Cofactor,_Prosthetic_Group,_Electron_Carrier,_and_Vitamin_Biosynthesis	Biosynthesis	Bacteroidetes;Bacteroidia;Bacteroidales;Bacteroidaceae;Bacteroides	0	0	0	0	0	0	0	0	0	0	0	0	0	0	0	0	0	0	0	0	310	0	0	0	0	0	0	0	0	0	0	0	0	0	0	0	0	0	0	0	0	0	0	0	0
1CMET2-PWY	N10-formyl-tetrahydrofolate_biosynthesis	Cofactor,_Prosthetic_Group,_Electron_Carrier,_and_Vitamin_Biosynthesis	Biosynthesis	Proteobacteria;Gammaproteobacteria;Betaproteobacteriales;Burkholderiaceae;Sutterella	0	0	0	0	0	0	0	0	0	0	0	0	0	0	0	0	0	0	0	0	0	0	0	0	0	0	0	0	0	0	0	0	0	0	0	0	0	0	0	0	0	0	0	0	0
1CMET2-PWY	N10-formyl-tetrahydrofolate_biosynthesis	Cofactor,_Prosthetic_Group,_Electron_Carrier,_and_Vitamin_Biosynthesis	Biosynthesis	Proteobacteria;Deltaproteobacteria;Desulfovibrionales;Desulfovibrionaceae;Desulfovibrio	0	0	0	0	0	0	0	0	0	0	0	0	0	0	0	0	0	0	0	0	0	0	0	0	0	0	0	0	0	0	0	0	0	0	0	0	0	0	0	0	0	68	0	0	0
1CMET2-PWY	N10-formyl-tetrahydrofolate_biosynthesis	Cofactor,_Prosthetic_Group,_Electron_Carrier,_and_Vitamin_Biosynthesis	Biosynthesis	Firmicutes;Clostridia;Clostridiales;Ruminococcaceae;Ruminococcaceae_incertae_sedis	0	34	0	0	0	0	0	0	0	0	74	0	0	0	0	0	0	11	31	0	0	0	0	0	0	0	0	13	0	0	0	20	0	0	0	0	0	0	0	0	0	0	0	36	0
1CMET2-PWY	N10-formyl-tetrahydrofolate_biosynthesis	Cofactor,_Prosthetic_Group,_Electron_Carrier,_and_Vitamin_Biosynthesis	Biosynthesis	Actinobacteria;Actinobacteria;Corynebacteriales;Corynebacteriaceae;Corynebacterium	0	0	0	0	0	0	0	0	0	0	0	0	0	0	0	0	0	0	0	0	0	0	0	0	0	0	0	0	0	0	0	0	0	9	0	0	88	0	0	0	0	0	0	0	0
1CMET2-PWY	N10-formyl-tetrahydrofolate_biosynthesis	Cofactor,_Prosthetic_Group,_Electron_Carrier,_and_Vitamin_Biosynthesis	Biosynthesis	Proteobacteria;Deltaproteobacteria;Desulfovibrionales;Desulfovibrionaceae;Desulfovibrio	0	0	0	0	0	0	0	0	0	0	0	0	0	0	0	0	0	0	0	0	0	0	56	0	0	0	0	0	19	0	0	0	0	44	0	0	0	0	0	0	0	0	0	0	0
1CMET2-PWY	N10-formyl-tetrahydrofolate_biosynthesis	Cofactor,_Prosthetic_Group,_Electron_Carrier,_and_Vitamin_Biosynthesis	Biosynthesis	Firmicutes;Clostridia;Clostridiales;Ruminococcaceae;Ruminococcus	20	30	386	469	424	16	0	16	134	121	26	34	33	41	21	83	36	545	322	21	20	924	19	164	137	55	546	0	468	729	28	31	17	42	56	23	0	210	33	0	21	42	0	24	26
1CMET2-PWY	N10-formyl-tetrahydrofolate_biosynthesis	Cofactor,_Prosthetic_Group,_Electron_Carrier,_and_Vitamin_Biosynthesis	Biosynthesis	Firmicutes;Clostridia;Clostridiales;NA;NA	0	0	0	0	0	0	0	0	0	0	0	0	0	0	0	0	0	0	0	0	0	0	52	0	0	0	0	0	7	0	0	0	0	12	0	0	0	12	0	11	0	0	0	0	0
1CMET2-PWY	N10-formyl-tetrahydrofolate_biosynthesis	Cofactor,_Prosthetic_Group,_Electron_Carrier,_and_Vitamin_Biosynthesis	Biosynthesis	Firmicutes;Clostridia;Clostridiales;Ruminococcaceae;Ruminococcaceae_incertae_sedis	0	0	0	0	0	0	0	0	0	0	0	0	0	0	0	0	0	0	290	0	0	0	0	0	0	0	0	0	0	0	0	0	0	0	0	0	0	0	0	0	0	0	0	0	0
1CMET2-PWY	N10-formyl-tetrahydrofolate_biosynthesis	Cofactor,_Prosthetic_Group,_Electron_Carrier,_and_Vitamin_Biosynthesis	Biosynthesis	Proteobacteria;Deltaproteobacteria;Desulfovibrionales;Desulfovibrionaceae;NA	0	23	16	18	0	0	0	0	0	9	11	0	0	0	0	0	0	0	0	0	0	0	0	0	0	0	1	0	0	0	0	0	0	6	0	0	0	0	0	0	0	0	0	0	0
1CMET2-PWY	N10-formyl-tetrahydrofolate_biosynthesis	Cofactor,_Prosthetic_Group,_Electron_Carrier,_and_Vitamin_Biosynthesis	Biosynthesis	Firmicutes;Erysipelotrichia;Erysipelotrichales;Erysipelotrichaceae;Holdemanella	0	0	0	0	0	0	0	0	0	0	0	0	0	0	0	0	0	0	0	0	0	0	0	0	0	0	0	0	0	0	0	0	0	0	0	0	0	0	0	0	0	0	0	0	0
1CMET2-PWY	N10-formyl-tetrahydrofolate_biosynthesis	Cofactor,_Prosthetic_Group,_Electron_Carrier,_and_Vitamin_Biosynthesis	Biosynthesis	Firmicutes;Clostridia;Clostridiales;NA;NA	0	0	0	0	0	0	0	0	0	2	0	0	0	0	0	0	0	16	0	0	0	0	0	0	0	0	0	0	0	0	0	0	0	0	0	0	0	0	0	0	0	0	0	0	0
1CMET2-PWY	N10-formyl-tetrahydrofolate_biosynthesis	Cofactor,_Prosthetic_Group,_Electron_Carrier,_and_Vitamin_Biosynthesis	Biosynthesis	Bacteroidetes;Bacteroidia;Bacteroidales;Prevotellaceae;Prevotella	0	0	0	0	0	0	0	0	0	0	0	0	0	0	0	0	0	0	0	0	0	0	0	0	0	0	0	0	0	0	0	0	0	0	0	0	0	0	0	0	0	0	0	0	0
1CMET2-PWY	N10-formyl-tetrahydrofolate_biosynthesis	Cofactor,_Prosthetic_Group,_Electron_Carrier,_and_Vitamin_Biosynthesis	Biosynthesis	Firmicutes;Clostridia;Clostridiales;Lachnospiraceae;Blautia	0	0	64	0	0	0	0	0	0	0	0	0	0	0	0	0	163	0	0	0	0	0	0	0	0	0	0	0	0	0	0	0	0	0	0	0	0	0	0	0	23	0	19	0	0
1CMET2-PWY	N10-formyl-tetrahydrofolate_biosynthesis	Cofactor,_Prosthetic_Group,_Electron_Carrier,_and_Vitamin_Biosynthesis	Biosynthesis	Firmicutes;Clostridia;Clostridiales;Ruminococcaceae;Ruminococcaceae_incertae_sedis	0	0	0	0	0	0	0	0	0	0	0	288	0	0	0	0	0	0	0	0	0	0	0	0	0	0	0	0	0	0	0	0	0	0	0	0	0	0	0	0	0	0	0	0	0
1CMET2-PWY	N10-formyl-tetrahydrofolate_biosynthesis	Cofactor,_Prosthetic_Group,_Electron_Carrier,_and_Vitamin_Biosynthesis	Biosynthesis	Firmicutes;Clostridia;Clostridiales;Family_XI;Finegoldia	0	0	0	0	0	0	0	0	0	0	0	0	0	0	0	0	0	0	0	0	0	0	0	0	0	0	0	0	0	0	0	0	0	0	0	59	0	0	0	0	0	0	0	0	0
1CMET2-PWY	N10-formyl-tetrahydrofolate_biosynthesis	Cofactor,_Prosthetic_Group,_Electron_Carrier,_and_Vitamin_Biosynthesis	Biosynthesis	Firmicutes;Clostridia;Clostridiales;Ruminococcaceae;Subdoligranulum	0	218	0	0	0	0	0	0	0	0	0	0	0	0	0	0	0	0	0	0	0	0	0	0	0	0	0	0	0	0	0	0	0	0	0	0	0	0	0	0	0	0	0	0	0
1CMET2-PWY	N10-formyl-tetrahydrofolate_biosynthesis	Cofactor,_Prosthetic_Group,_Electron_Carrier,_and_Vitamin_Biosynthesis	Biosynthesis	Bacteroidetes;Bacteroidia;Bacteroidales;Bacteroidaceae;Bacteroides	0	0	0	0	0	0	0	0	0	0	0	857	0	67	43	0	67	0	0	39	0	50	0	0	0	0	0	0	0	63	0	36	0	258	1432	36	42	0	0	0	0	0	151	38	0
1CMET2-PWY	N10-formyl-tetrahydrofolate_biosynthesis	Cofactor,_Prosthetic_Group,_Electron_Carrier,_and_Vitamin_Biosynthesis	Biosynthesis	Firmicutes;Negativicutes;Selenomonadales;Veillonellaceae;Dialister	0	0	0	0	0	0	0	0	0	0	0	0	0	0	0	0	0	0	248	0	0	0	0	0	0	0	0	0	0	0	0	0	0	0	0	0	0	0	0	0	0	0	0	0	0
1CMET2-PWY	N10-formyl-tetrahydrofolate_biosynthesis	Cofactor,_Prosthetic_Group,_Electron_Carrier,_and_Vitamin_Biosynthesis	Biosynthesis	Proteobacteria;Alphaproteobacteria;Rhodospirillales;NA;NA	0	0	0	238	0	0	0	0	0	0	0	0	0	0	0	0	0	0	0	0	0	0	0	0	0	0	0	0	0	0	0	0	0	0	0	0	0	0	0	0	0	0	0	0	0
1CMET2-PWY	N10-formyl-tetrahydrofolate_biosynthesis	Cofactor,_Prosthetic_Group,_Electron_Carrier,_and_Vitamin_Biosynthesis	Biosynthesis	Firmicutes;Erysipelotrichia;Erysipelotrichales;Erysipelotrichaceae;Holdemanella	0	0	0	0	0	0	0	0	0	0	0	0	0	0	0	0	0	0	0	0	0	0	0	0	0	0	0	0	0	0	0	0	0	0	0	0	0	0	0	0	0	0	0	0	0
1CMET2-PWY	N10-formyl-tetrahydrofolate_biosynthesis	Cofactor,_Prosthetic_Group,_Electron_Carrier,_and_Vitamin_Biosynthesis	Biosynthesis	Proteobacteria;Deltaproteobacteria;Desulfovibrionales;Desulfovibrionaceae;Bilophila	0	0	0	0	0	0	0	0	0	0	0	0	0	0	0	0	0	0	0	0	0	0	0	0	0	0	0	0	0	0	0	0	0	0	0	0	0	0	0	0	0	0	0	0	0
1CMET2-PWY	N10-formyl-tetrahydrofolate_biosynthesis	Cofactor,_Prosthetic_Group,_Electron_Carrier,_and_Vitamin_Biosynthesis	Biosynthesis	Proteobacteria;Alphaproteobacteria;Rhodospirillales;NA;NA	0	0	0	0	0	0	0	0	0	0	0	0	0	0	0	0	0	0	0	0	0	0	276	0	0	0	0	0	0	0	0	0	0	0	0	0	0	0	0	0	0	0	0	0	0
1CMET2-PWY	N10-formyl-tetrahydrofolate_biosynthesis	Cofactor,_Prosthetic_Group,_Electron_Carrier,_and_Vitamin_Biosynthesis	Biosynthesis	Firmicutes;Clostridia;Clostridiales;Ruminococcaceae;Ruminococcaceae_incertae_sedis	0	0	0	17	0	0	0	0	0	0	0	0	0	0	0	0	0	0	178	0	0	0	0	0	0	0	0	0	0	0	0	0	0	0	0	0	0	0	0	0	0	0	0	0	0
1CMET2-PWY	N10-formyl-tetrahydrofolate_biosynthesis	Cofactor,_Prosthetic_Group,_Electron_Carrier,_and_Vitamin_Biosynthesis	Biosynthesis	Firmicutes;Clostridia;Clostridiales;Clostridiales_vadinBB60_group;NA	0	0	0	0	0	0	0	0	0	0	0	0	0	0	0	0	0	0	0	0	0	0	0	0	0	0	0	0	0	0	0	0	0	0	0	0	0	0	0	0	0	0	0	141	0
1CMET2-PWY	N10-formyl-tetrahydrofolate_biosynthesis	Cofactor,_Prosthetic_Group,_Electron_Carrier,_and_Vitamin_Biosynthesis	Biosynthesis	Firmicutes;Clostridia;Clostridiales;Ruminococcaceae;Ruminococcaceae_incertae_sedis	0	0	0	0	0	0	0	0	0	0	0	0	72	0	0	0	0	0	0	0	0	0	0	0	0	0	127	0	0	0	0	0	0	0	0	0	0	0	0	0	0	0	0	0	0
1CMET2-PWY	N10-formyl-tetrahydrofolate_biosynthesis	Cofactor,_Prosthetic_Group,_Electron_Carrier,_and_Vitamin_Biosynthesis	Biosynthesis	Firmicutes;Clostridia;Clostridiales;Ruminococcaceae;Intestinimonas	0	0	0	0	0	0	0	7	0	0	0	0	0	0	0	0	0	0	0	0	0	0	0	15	0	20	0	18	0	0	10	0	0	0	6	0	0	0	0	0	0	0	0	0	0
1CMET2-PWY	N10-formyl-tetrahydrofolate_biosynthesis	Cofactor,_Prosthetic_Group,_Electron_Carrier,_and_Vitamin_Biosynthesis	Biosynthesis	Firmicutes;Clostridia;Clostridiales;Lachnospiraceae;NA	0	0	0	0	0	0	0	0	0	0	0	317	0	0	0	0	0	0	0	0	0	0	0	0	0	0	0	0	0	0	0	0	0	0	0	0	0	0	0	0	0	0	0	0	0
1CMET2-PWY	N10-formyl-tetrahydrofolate_biosynthesis	Cofactor,_Prosthetic_Group,_Electron_Carrier,_and_Vitamin_Biosynthesis	Biosynthesis	Firmicutes;Clostridia;Clostridiales;Lachnospiraceae;Roseburia	33	515	239	52	1642	0	0	41	0	194	0	540	107	73	72	83	0	170	45	66	186	165	0	0	0	0	224	141	98	1729	213	41	0	0	94	33	0	32	37	0	188	193	0	335	0
1CMET2-PWY	N10-formyl-tetrahydrofolate_biosynthesis	Cofactor,_Prosthetic_Group,_Electron_Carrier,_and_Vitamin_Biosynthesis	Biosynthesis	Firmicutes;Clostridia;Clostridiales;Ruminococcaceae;Ruminococcus	0	0	0	0	0	0	0	0	0	0	0	0	0	8	7	0	0	0	0	10	0	19	0	0	0	0	0	0	0	0	19	7	0	0	13	0	39	0	0	0	10	0	0	0	0
1CMET2-PWY	N10-formyl-tetrahydrofolate_biosynthesis	Cofactor,_Prosthetic_Group,_Electron_Carrier,_and_Vitamin_Biosynthesis	Biosynthesis	Firmicutes;Clostridia;Clostridiales;Lachnospiraceae;Lachnospira	0	0	0	0	0	0	0	0	0	0	0	0	0	0	0	0	0	0	80	0	0	0	0	0	0	0	0	0	0	0	0	0	0	0	0	0	0	0	0	230	0	0	0	0	0
1CMET2-PWY	N10-formyl-tetrahydrofolate_biosynthesis	Cofactor,_Prosthetic_Group,_Electron_Carrier,_and_Vitamin_Biosynthesis	Biosynthesis	Bacteroidetes;Bacteroidia;Bacteroidales;Prevotellaceae;Prevotella	0	0	0	0	0	0	0	0	0	0	0	0	0	0	0	0	0	0	0	0	0	0	0	0	0	0	0	0	0	0	5	0	0	0	0	0	0	0	0	0	0	0	0	0	0
1CMET2-PWY	N10-formyl-tetrahydrofolate_biosynthesis	Cofactor,_Prosthetic_Group,_Electron_Carrier,_and_Vitamin_Biosynthesis	Biosynthesis	Bacteroidetes;Bacteroidia;Bacteroidales;Bacteroidaceae;Bacteroides	0	0	0	0	0	0	0	0	0	0	0	0	0	0	0	0	0	0	0	0	0	0	0	0	0	0	0	68	0	0	0	0	0	0	0	0	0	0	0	0	0	0	0	0	0
1CMET2-PWY	N10-formyl-tetrahydrofolate_biosynthesis	Cofactor,_Prosthetic_Group,_Electron_Carrier,_and_Vitamin_Biosynthesis	Biosynthesis	Firmicutes;Clostridia;Clostridiales;Ruminococcaceae;Ruminiclostridium	0	0	0	0	0	0	72	0	17	0	0	0	184	0	0	0	0	0	0	0	0	0	0	0	0	0	0	0	0	0	0	0	0	0	0	0	0	0	0	0	0	0	0	0	0
1CMET2-PWY	N10-formyl-tetrahydrofolate_biosynthesis	Cofactor,_Prosthetic_Group,_Electron_Carrier,_and_Vitamin_Biosynthesis	Biosynthesis	Firmicutes;Bacilli;Lactobacillales;Lactobacillaceae;Lactobacillus	0	0	0	0	0	0	0	0	11	0	0	0	0	0	0	0	0	0	0	0	0	0	174	0	0	0	0	0	0	0	0	0	0	0	0	0	0	0	0	0	0	0	0	0	0
1CMET2-PWY	N10-formyl-tetrahydrofolate_biosynthesis	Cofactor,_Prosthetic_Group,_Electron_Carrier,_and_Vitamin_Biosynthesis	Biosynthesis	Firmicutes;Erysipelotrichia;Erysipelotrichales;Erysipelotrichaceae;Coprococcus	0	0	0	0	0	0	0	0	0	0	0	0	0	0	0	0	0	0	0	0	0	0	0	207	0	0	0	0	0	0	14	0	0	0	18	9	0	0	0	0	0	11	0	0	0
1CMET2-PWY	N10-formyl-tetrahydrofolate_biosynthesis	Cofactor,_Prosthetic_Group,_Electron_Carrier,_and_Vitamin_Biosynthesis	Biosynthesis	Firmicutes;Clostridia;Clostridiales;Ruminococcaceae;Fournierella	0	0	0	0	0	0	0	0	0	0	0	0	0	0	0	0	0	0	0	0	0	0	0	209	0	0	0	0	0	0	0	0	0	0	0	0	0	0	0	0	0	0	0	0	0
1CMET2-PWY	N10-formyl-tetrahydrofolate_biosynthesis	Cofactor,_Prosthetic_Group,_Electron_Carrier,_and_Vitamin_Biosynthesis	Biosynthesis	Firmicutes;Clostridia;Clostridiales;Lachnospiraceae;Blautia	46	600	127	441	257	117	57	168	151	208	136	57	58	45	54	213	63	338	201	58	255	118	1308	420	68	33	368	69	176	651	239	294	35	315	286	106	116	120	52	125	124	58	80	450	44
1CMET2-PWY	N10-formyl-tetrahydrofolate_biosynthesis	Cofactor,_Prosthetic_Group,_Electron_Carrier,_and_Vitamin_Biosynthesis	Biosynthesis	Bacteroidetes;Bacteroidia;Bacteroidales;Bacteroidaceae;Bacteroides	0	0	0	0	0	0	0	0	0	0	0	0	0	0	0	0	0	0	0	0	0	0	85	0	0	0	0	0	0	0	0	0	0	0	0	0	0	0	0	0	0	188	0	0	0
1CMET2-PWY	N10-formyl-tetrahydrofolate_biosynthesis	Cofactor,_Prosthetic_Group,_Electron_Carrier,_and_Vitamin_Biosynthesis	Biosynthesis	Firmicutes;Clostridia;Clostridiales;Lachnospiraceae;Agathobacter	0	0	0	0	0	0	0	0	0	0	0	0	0	0	0	0	0	0	0	0	0	0	0	0	0	0	0	0	0	0	0	269	0	0	0	0	0	0	0	0	0	0	0	0	0
1CMET2-PWY	N10-formyl-tetrahydrofolate_biosynthesis	Cofactor,_Prosthetic_Group,_Electron_Carrier,_and_Vitamin_Biosynthesis	Biosynthesis	Firmicutes;Clostridia;Clostridiales;Ruminococcaceae;Ruminococcaceae_incertae_sedis	0	0	0	0	0	0	0	0	0	0	0	0	0	0	0	0	0	0	0	0	0	0	0	0	0	0	0	0	0	0	0	29	0	28	0	0	0	0	0	0	0	0	0	34	0
1CMET2-PWY	N10-formyl-tetrahydrofolate_biosynthesis	Cofactor,_Prosthetic_Group,_Electron_Carrier,_and_Vitamin_Biosynthesis	Biosynthesis	Firmicutes;Clostridia;Clostridiales;Peptostreptococcaceae;Romboutsia	0	0	0	0	22	0	0	0	0	0	0	0	2	0	0	0	0	0	0	0	0	0	0	0	0	0	0	0	0	6	0	0	0	0	0	0	0	0	0	0	0	0	0	0	0
1CMET2-PWY	N10-formyl-tetrahydrofolate_biosynthesis	Cofactor,_Prosthetic_Group,_Electron_Carrier,_and_Vitamin_Biosynthesis	Biosynthesis	Proteobacteria;Gammaproteobacteria;Betaproteobacteriales;Burkholderiaceae;Sutterella	0	0	0	0	0	0	0	0	0	0	0	0	0	0	0	0	0	0	0	0	0	0	0	0	0	0	0	0	0	0	0	0	0	0	0	0	0	0	0	0	0	0	0	0	0
1CMET2-PWY	N10-formyl-tetrahydrofolate_biosynthesis	Cofactor,_Prosthetic_Group,_Electron_Carrier,_and_Vitamin_Biosynthesis	Biosynthesis	Firmicutes;Clostridia;Clostridiales;Family_XIII;NA	0	0	0	0	0	0	0	0	0	0	0	0	0	0	0	0	0	0	0	0	0	0	0	0	0	0	12	0	0	19	0	0	0	0	0	0	0	0	0	0	0	0	0	0	0
1CMET2-PWY	N10-formyl-tetrahydrofolate_biosynthesis	Cofactor,_Prosthetic_Group,_Electron_Carrier,_and_Vitamin_Biosynthesis	Biosynthesis	Proteobacteria;Deltaproteobacteria;Desulfovibrionales;Desulfovibrionaceae;NA	0	0	0	0	0	0	0	0	0	0	0	0	0	0	0	0	0	0	0	0	0	0	187	0	0	0	0	0	0	0	0	0	0	0	0	0	0	0	0	0	0	0	0	0	7
1CMET2-PWY	N10-formyl-tetrahydrofolate_biosynthesis	Cofactor,_Prosthetic_Group,_Electron_Carrier,_and_Vitamin_Biosynthesis	Biosynthesis	Firmicutes;Negativicutes;Selenomonadales;Veillonellaceae;Allisonella	0	0	0	54	0	0	0	0	0	0	0	0	0	0	0	0	0	0	0	0	0	0	0	0	0	0	0	0	0	0	0	0	0	0	0	0	0	0	0	0	0	12	0	0	0
1CMET2-PWY	N10-formyl-tetrahydrofolate_biosynthesis	Cofactor,_Prosthetic_Group,_Electron_Carrier,_and_Vitamin_Biosynthesis	Biosynthesis	Firmicutes;Clostridia;Clostridiales;Lachnospiraceae;Roseburia	0	0	0	0	0	0	0	0	0	0	0	0	0	0	0	0	0	0	0	0	0	0	0	0	0	0	0	0	0	0	0	261	0	0	0	0	0	0	0	0	0	0	0	0	0
1CMET2-PWY	N10-formyl-tetrahydrofolate_biosynthesis	Cofactor,_Prosthetic_Group,_Electron_Carrier,_and_Vitamin_Biosynthesis	Biosynthesis	Bacteroidetes;Bacteroidia;Bacteroidales;Marinifilaceae;Odoribacter	0	0	0	0	0	0	0	0	0	0	0	0	0	0	0	0	0	0	0	0	0	0	0	0	0	0	0	0	0	0	0	0	0	0	0	0	0	0	0	0	0	0	0	0	0
1CMET2-PWY	N10-formyl-tetrahydrofolate_biosynthesis	Cofactor,_Prosthetic_Group,_Electron_Carrier,_and_Vitamin_Biosynthesis	Biosynthesis	Firmicutes;Clostridia;Clostridiales;Lachnospiraceae;Anaerostipes	29	85	49	332	171	55	0	124	68	80	94	357	353	25	92	0	40	728	239	40	415	0	361	55	47	26	153	45	0	269	128	601	11	142	349	71	126	157	62	109	54	87	128	216	91
1CMET2-PWY	N10-formyl-tetrahydrofolate_biosynthesis	Cofactor,_Prosthetic_Group,_Electron_Carrier,_and_Vitamin_Biosynthesis	Biosynthesis	Firmicutes;Clostridia;Clostridiales;Ruminococcaceae;Oscillibacter	0	0	5	7	14	7	0	0	8	0	0	0	0	0	0	0	0	0	0	0	0	0	0	11	0	0	0	3	0	16	0	0	0	0	4	0	0	0	0	0	0	0	0	13	0
1CMET2-PWY	N10-formyl-tetrahydrofolate_biosynthesis	Cofactor,_Prosthetic_Group,_Electron_Carrier,_and_Vitamin_Biosynthesis	Biosynthesis	Firmicutes;Clostridia;Clostridiales;Ruminococcaceae;NA	0	0	0	0	0	0	0	0	0	0	0	0	0	0	0	0	0	0	0	0	0	0	0	0	0	0	0	0	0	0	0	0	0	0	0	0	0	0	0	0	0	0	0	0	0
1CMET2-PWY	N10-formyl-tetrahydrofolate_biosynthesis	Cofactor,_Prosthetic_Group,_Electron_Carrier,_and_Vitamin_Biosynthesis	Biosynthesis	Bacteroidetes;Bacteroidia;Bacteroidales;Bacteroidaceae;Bacteroides	0	0	0	0	0	0	0	0	0	0	0	0	0	0	0	0	0	0	0	0	0	0	0	0	0	0	0	0	0	0	0	0	0	0	0	0	0	0	0	0	0	0	0	0	0
1CMET2-PWY	N10-formyl-tetrahydrofolate_biosynthesis	Cofactor,_Prosthetic_Group,_Electron_Carrier,_and_Vitamin_Biosynthesis	Biosynthesis	Firmicutes;Clostridia;Clostridiales;Ruminococcaceae;Ruminococcaceae_incertae_sedis	0	49	0	7	0	0	0	30	0	0	0	0	0	0	0	0	0	0	33	0	0	0	0	0	0	0	9	0	0	0	0	0	0	0	0	0	0	0	0	8	0	0	0	0	0
1CMET2-PWY	N10-formyl-tetrahydrofolate_biosynthesis	Cofactor,_Prosthetic_Group,_Electron_Carrier,_and_Vitamin_Biosynthesis	Biosynthesis	Bacteroidetes;Bacteroidia;Bacteroidales;Tannerellaceae;Parabacteroides	0	0	0	0	0	0	0	0	0	0	0	0	0	0	0	0	0	0	0	0	0	0	63	0	0	0	0	0	0	0	0	0	0	0	0	0	0	0	0	0	0	0	0	0	0
1CMET2-PWY	N10-formyl-tetrahydrofolate_biosynthesis	Cofactor,_Prosthetic_Group,_Electron_Carrier,_and_Vitamin_Biosynthesis	Biosynthesis	Bacteroidetes;Bacteroidia;Bacteroidales;Porphyromonadaceae;Porphyromonas	0	0	0	0	0	0	0	0	185	0	0	0	0	0	0	0	0	0	0	0	0	0	0	0	0	0	0	0	0	0	0	0	0	0	0	0	0	0	0	0	0	0	0	0	0
1CMET2-PWY	N10-formyl-tetrahydrofolate_biosynthesis	Cofactor,_Prosthetic_Group,_Electron_Carrier,_and_Vitamin_Biosynthesis	Biosynthesis	Proteobacteria;Gammaproteobacteria;Betaproteobacteriales;Burkholderiaceae;Sutterella	0	0	0	0	0	0	0	0	60	0	0	0	0	0	0	0	0	0	0	0	0	0	0	0	0	0	0	0	0	0	0	0	0	0	0	0	0	0	0	0	0	0	0	0	0
1CMET2-PWY	N10-formyl-tetrahydrofolate_biosynthesis	Cofactor,_Prosthetic_Group,_Electron_Carrier,_and_Vitamin_Biosynthesis	Biosynthesis	Firmicutes;Clostridia;Clostridiales;Lachnospiraceae;Blautia	0	0	13	10	0	0	0	0	34	0	0	0	20	0	0	0	0	0	0	0	0	0	0	0	0	0	63	0	0	0	0	0	0	0	0	0	0	0	0	0	0	0	0	0	0
1CMET2-PWY	N10-formyl-tetrahydrofolate_biosynthesis	Cofactor,_Prosthetic_Group,_Electron_Carrier,_and_Vitamin_Biosynthesis	Biosynthesis	Firmicutes;Clostridia;Clostridiales;Lachnospiraceae;Agathobacter	0	0	0	0	0	0	0	0	0	0	0	0	0	0	0	0	0	0	0	0	0	0	0	0	0	0	0	0	0	0	0	0	0	0	0	0	0	0	0	0	0	0	0	0	0
1CMET2-PWY	N10-formyl-tetrahydrofolate_biosynthesis	Cofactor,_Prosthetic_Group,_Electron_Carrier,_and_Vitamin_Biosynthesis	Biosynthesis	Firmicutes;Clostridia;Clostridiales;Ruminococcaceae;Ruminiclostridium	0	0	0	0	0	0	0	0	0	0	0	0	0	0	0	0	0	0	0	0	0	0	0	0	49	0	0	0	0	0	0	0	0	0	0	0	0	0	0	0	0	0	0	0	0
1CMET2-PWY	N10-formyl-tetrahydrofolate_biosynthesis	Cofactor,_Prosthetic_Group,_Electron_Carrier,_and_Vitamin_Biosynthesis	Biosynthesis	Epsilonbacteraeota;Campylobacteria;Campylobacterales;Campylobacteraceae;Campylobacter	0	83	0	0	0	2	28	0	5	0	1678	3	7	5	1	1	0	0	0	0	0	0	124	0	0	148	5	0	159	44	0	184	10	0	2	0	532	4	0	4	0	460	0	5	0
1CMET2-PWY	N10-formyl-tetrahydrofolate_biosynthesis	Cofactor,_Prosthetic_Group,_Electron_Carrier,_and_Vitamin_Biosynthesis	Biosynthesis	Firmicutes;Negativicutes;Selenomonadales;Veillonellaceae;Negativicoccus	0	0	0	0	0	0	0	0	0	0	0	0	0	0	0	0	0	4	0	0	34	0	0	0	7	0	0	0	0	0	0	0	0	0	0	171	0	0	0	0	0	0	9	0	0
1CMET2-PWY	N10-formyl-tetrahydrofolate_biosynthesis	Cofactor,_Prosthetic_Group,_Electron_Carrier,_and_Vitamin_Biosynthesis	Biosynthesis	Firmicutes;Clostridia;Clostridiales;Ruminococcaceae;Anaerofilum	0	0	0	0	0	0	0	0	0	0	0	0	0	0	0	0	0	0	0	0	0	0	0	0	0	0	0	0	0	0	0	0	0	0	0	0	0	0	0	0	0	0	0	0	0
1CMET2-PWY	N10-formyl-tetrahydrofolate_biosynthesis	Cofactor,_Prosthetic_Group,_Electron_Carrier,_and_Vitamin_Biosynthesis	Biosynthesis	Firmicutes;Erysipelotrichia;Erysipelotrichales;Erysipelotrichaceae;Catenibacterium	0	0	0	0	0	0	0	0	0	0	0	0	0	0	0	0	0	0	0	0	0	0	245	0	0	0	0	0	0	0	0	0	0	0	0	0	0	0	0	0	0	0	0	0	0
1CMET2-PWY	N10-formyl-tetrahydrofolate_biosynthesis	Cofactor,_Prosthetic_Group,_Electron_Carrier,_and_Vitamin_Biosynthesis	Biosynthesis	Firmicutes;Clostridia;Clostridiales;Clostridiales_vadinBB60_group;NA	0	15	0	0	19	0	0	0	0	45	0	0	0	0	0	0	0	11	0	0	0	0	8	7	0	0	0	10	0	0	0	0	0	0	0	0	0	0	0	0	0	0	0	0	0
1CMET2-PWY	N10-formyl-tetrahydrofolate_biosynthesis	Cofactor,_Prosthetic_Group,_Electron_Carrier,_and_Vitamin_Biosynthesis	Biosynthesis	Firmicutes;Clostridia;Clostridiales;Lachnospiraceae;Lachnospiraceae_incertae_sedis	0	0	0	0	0	0	0	0	0	0	0	0	0	0	0	0	0	0	0	0	0	0	0	0	0	0	0	0	0	0	0	0	0	0	0	0	0	0	0	0	0	0	0	0	0
1CMET2-PWY	N10-formyl-tetrahydrofolate_biosynthesis	Cofactor,_Prosthetic_Group,_Electron_Carrier,_and_Vitamin_Biosynthesis	Biosynthesis	Firmicutes;Erysipelotrichia;Erysipelotrichales;Erysipelotrichaceae;Solobacterium	0	0	0	0	0	0	0	0	0	0	0	0	0	0	0	0	0	0	0	0	0	0	0	0	2	0	0	0	0	0	0	0	0	0	0	0	0	0	0	0	0	0	0	0	0
1CMET2-PWY	N10-formyl-tetrahydrofolate_biosynthesis	Cofactor,_Prosthetic_Group,_Electron_Carrier,_and_Vitamin_Biosynthesis	Biosynthesis	Firmicutes;Clostridia;Clostridiales;Ruminococcaceae;Flavonifractor	0	0	0	0	0	0	0	0	0	0	0	0	249	0	0	0	0	0	0	0	0	0	0	0	0	0	0	0	0	0	0	0	0	0	0	0	0	0	0	0	0	0	0	0	0
1CMET2-PWY	N10-formyl-tetrahydrofolate_biosynthesis	Cofactor,_Prosthetic_Group,_Electron_Carrier,_and_Vitamin_Biosynthesis	Biosynthesis	Firmicutes;Clostridia;Clostridiales;Ruminococcaceae;Subdoligranulum	0	0	0	0	0	0	0	0	0	0	0	0	0	0	0	0	0	0	0	0	0	0	179	0	0	0	0	0	0	0	0	0	0	0	0	0	0	0	0	0	0	0	0	0	0
1CMET2-PWY	N10-formyl-tetrahydrofolate_biosynthesis	Cofactor,_Prosthetic_Group,_Electron_Carrier,_and_Vitamin_Biosynthesis	Biosynthesis	Tenericutes;Mollicutes;Mollicutes_RF39;NA;NA	4	0	0	72	0	0	0	0	0	0	0	0	0	0	0	0	0	0	0	0	0	0	0	0	0	0	0	0	0	0	0	6	0	0	0	0	0	0	0	0	0	0	0	0	0
1CMET2-PWY	N10-formyl-tetrahydrofolate_biosynthesis	Cofactor,_Prosthetic_Group,_Electron_Carrier,_and_Vitamin_Biosynthesis	Biosynthesis	Firmicutes;Clostridia;Clostridiales;Ruminococcaceae;Ruminococcus	18	5719	506	132	91	35	0	1158	47	9	9	50	11	24	28	8	49	209	494	28	43	34	48	1407	0	8	634	108	14	40	60	32	0	350	33	31	0	18	9	46	32	167	26	35	0
1CMET2-PWY	N10-formyl-tetrahydrofolate_biosynthesis	Cofactor,_Prosthetic_Group,_Electron_Carrier,_and_Vitamin_Biosynthesis	Biosynthesis	Actinobacteria;Actinobacteria;Corynebacteriales;Corynebacteriaceae;Corynebacterium	3	0	0	0	0	0	0	0	0	0	0	0	0	0	0	0	0	0	0	0	0	0	0	0	0	0	0	0	0	0	0	0	0	0	0	0	57	0	0	0	0	0	0	5	0
1CMET2-PWY	N10-formyl-tetrahydrofolate_biosynthesis	Cofactor,_Prosthetic_Group,_Electron_Carrier,_and_Vitamin_Biosynthesis	Biosynthesis	Firmicutes;Clostridia;Clostridiales;Lachnospiraceae;Tyzzerella	0	0	0	81	0	0	0	40	0	0	0	0	0	0	19	0	0	0	0	0	0	0	0	0	0	0	0	0	0	0	0	0	0	0	0	0	0	0	0	0	0	0	0	0	10
1CMET2-PWY	N10-formyl-tetrahydrofolate_biosynthesis	Cofactor,_Prosthetic_Group,_Electron_Carrier,_and_Vitamin_Biosynthesis	Biosynthesis	Bacteroidetes;Bacteroidia;Bacteroidales;NA;NA	0	0	0	0	0	0	0	0	0	0	0	0	0	0	0	0	0	0	62	0	0	0	0	4	0	0	0	0	0	0	0	0	0	0	0	0	0	0	0	34	0	0	0	0	0
1CMET2-PWY	N10-formyl-tetrahydrofolate_biosynthesis	Cofactor,_Prosthetic_Group,_Electron_Carrier,_and_Vitamin_Biosynthesis	Biosynthesis	Firmicutes;Clostridia;Clostridiales;Clostridiales_vadinBB60_group;NA	0	0	0	0	0	0	0	0	0	0	0	0	0	0	0	0	0	0	0	0	0	0	0	0	0	0	0	0	0	0	0	0	0	0	0	0	0	0	0	0	0	0	0	0	0
1CMET2-PWY	N10-formyl-tetrahydrofolate_biosynthesis	Cofactor,_Prosthetic_Group,_Electron_Carrier,_and_Vitamin_Biosynthesis	Biosynthesis	Firmicutes;Clostridia;Clostridiales;Lachnospiraceae;NA	0	0	44	0	90	0	0	0	0	0	0	0	0	0	0	0	0	0	0	0	0	0	0	0	0	0	0	0	0	68	0	0	0	0	0	0	0	0	0	0	0	0	0	0	0
1CMET2-PWY	N10-formyl-tetrahydrofolate_biosynthesis	Cofactor,_Prosthetic_Group,_Electron_Carrier,_and_Vitamin_Biosynthesis	Biosynthesis	Firmicutes;Erysipelotrichia;Erysipelotrichales;Erysipelotrichaceae;Holdemanella	0	0	0	0	0	0	0	0	0	0	0	0	0	0	0	0	0	0	0	0	0	0	0	0	0	0	0	0	0	0	0	0	0	0	0	0	0	0	0	0	0	0	0	0	0
1CMET2-PWY	N10-formyl-tetrahydrofolate_biosynthesis	Cofactor,_Prosthetic_Group,_Electron_Carrier,_and_Vitamin_Biosynthesis	Biosynthesis	Proteobacteria;Alphaproteobacteria;Rhodospirillales;NA;NA	0	0	0	0	0	0	0	0	0	0	0	180	0	0	0	0	0	0	0	0	0	0	0	0	0	0	0	0	0	0	0	0	0	0	0	0	0	0	0	0	0	0	0	0	0
1CMET2-PWY	N10-formyl-tetrahydrofolate_biosynthesis	Cofactor,_Prosthetic_Group,_Electron_Carrier,_and_Vitamin_Biosynthesis	Biosynthesis	Firmicutes;Clostridia;Clostridiales;Ruminococcaceae;Faecalibacterium	95	3675	40	1934	546	318	82	1021	201	227	471	1300	179	128	152	672	1810	1528	357	149	873	121	1454	125	59	56	2758	150	319	3101	307	1645	64	914	520	262	706	293	315	592	222	329	121	399	25
1CMET2-PWY	N10-formyl-tetrahydrofolate_biosynthesis	Cofactor,_Prosthetic_Group,_Electron_Carrier,_and_Vitamin_Biosynthesis	Biosynthesis	Bacteroidetes;Bacteroidia;Bacteroidales;Rikenellaceae;Alistipes	0	843	0	0	24	28	29	67	228	313	120	0	0	23	31	0	20	74	0	59	0	25	491	21	0	0	43	0	262	260	16	1166	0	532	342	0	26	123	0	105	12	129	19	87	0
1CMET2-PWY	N10-formyl-tetrahydrofolate_biosynthesis	Cofactor,_Prosthetic_Group,_Electron_Carrier,_and_Vitamin_Biosynthesis	Biosynthesis	Firmicutes;Clostridia;Clostridiales;Ruminococcaceae;Ruminococcaceae_incertae_sedis	0	0	0	0	0	0	0	0	0	0	0	0	176	0	0	0	0	0	0	0	0	0	0	0	0	0	0	0	0	0	0	0	0	0	0	0	0	0	0	0	0	0	0	0	0
1CMET2-PWY	N10-formyl-tetrahydrofolate_biosynthesis	Cofactor,_Prosthetic_Group,_Electron_Carrier,_and_Vitamin_Biosynthesis	Biosynthesis	Firmicutes;Clostridia;Clostridiales;Christensenellaceae;NA	0	0	0	0	0	0	0	0	0	0	0	0	13	0	0	0	16	0	0	0	0	0	0	0	0	0	0	0	0	0	0	0	0	0	11	0	0	0	0	0	0	0	0	0	0
1CMET2-PWY	N10-formyl-tetrahydrofolate_biosynthesis	Cofactor,_Prosthetic_Group,_Electron_Carrier,_and_Vitamin_Biosynthesis	Biosynthesis	Firmicutes;Clostridia;Clostridiales;Clostridiaceae_1;Clostridium	0	0	0	0	0	0	0	0	0	0	0	0	0	0	0	0	0	0	0	0	0	0	0	0	0	0	0	0	0	0	8	0	0	0	0	0	208	0	0	0	0	0	0	0	0
1CMET2-PWY	N10-formyl-tetrahydrofolate_biosynthesis	Cofactor,_Prosthetic_Group,_Electron_Carrier,_and_Vitamin_Biosynthesis	Biosynthesis	Firmicutes;Clostridia;Clostridiales;Lachnospiraceae;Roseburia	0	0	0	228	0	0	0	0	0	0	0	0	0	0	0	0	0	0	0	0	0	0	0	0	0	0	0	0	0	0	0	0	0	0	0	0	0	0	0	0	0	0	0	0	0
1CMET2-PWY	N10-formyl-tetrahydrofolate_biosynthesis	Cofactor,_Prosthetic_Group,_Electron_Carrier,_and_Vitamin_Biosynthesis	Biosynthesis	Firmicutes;Clostridia;DTU014;NA;NA	0	0	0	4	0	0	0	0	0	0	0	4	0	0	0	0	0	0	0	0	0	0	0	6	0	0	0	0	0	0	0	0	0	0	0	0	0	0	0	0	0	0	0	0	0
1CMET2-PWY	N10-formyl-tetrahydrofolate_biosynthesis	Cofactor,_Prosthetic_Group,_Electron_Carrier,_and_Vitamin_Biosynthesis	Biosynthesis	Firmicutes;Clostridia;Clostridiales;Ruminococcaceae;Oscillibacter	0	0	0	0	0	0	0	0	21	0	0	0	65	0	0	0	0	0	0	0	0	0	0	61	0	0	20	0	0	0	0	0	0	0	0	0	0	0	0	0	0	0	0	0	0
1CMET2-PWY	N10-formyl-tetrahydrofolate_biosynthesis	Cofactor,_Prosthetic_Group,_Electron_Carrier,_and_Vitamin_Biosynthesis	Biosynthesis	Firmicutes;Clostridia;Clostridiales;Lachnospiraceae;Lachnospiraceae_incertae_sedis	25	388	0	265	0	47	29	47	126	156	87	378	135	31	35	174	36	207	146	35	332	89	266	305	29	39	364	39	374	333	112	514	16	249	75	65	138	93	0	43	42	56	171	100	30
1CMET2-PWY	N10-formyl-tetrahydrofolate_biosynthesis	Cofactor,_Prosthetic_Group,_Electron_Carrier,_and_Vitamin_Biosynthesis	Biosynthesis	Bacteroidetes;Bacteroidia;Bacteroidales;Prevotellaceae;Prevotella	8	0	0	0	0	0	0	0	0	0	0	13	0	0	0	0	0	0	0	0	0	0	0	0	0	0	0	0	0	0	0	0	0	0	0	0	0	0	0	0	0	0	0	0	0
1CMET2-PWY	N10-formyl-tetrahydrofolate_biosynthesis	Cofactor,_Prosthetic_Group,_Electron_Carrier,_and_Vitamin_Biosynthesis	Biosynthesis	Bacteroidetes;Bacteroidia;Bacteroidales;Prevotellaceae;Prevotella	0	0	0	0	0	0	0	0	0	0	0	0	0	0	0	0	0	0	0	0	0	0	0	0	0	0	0	0	0	0	0	15	0	0	0	0	0	0	0	0	0	0	0	137	0
1CMET2-PWY	N10-formyl-tetrahydrofolate_biosynthesis	Cofactor,_Prosthetic_Group,_Electron_Carrier,_and_Vitamin_Biosynthesis	Biosynthesis	Bacteroidetes;Bacteroidia;Bacteroidales;Tannerellaceae;Parabacteroides	0	0	0	0	0	0	221	0	0	0	0	0	0	0	0	0	0	0	0	0	0	0	0	0	0	0	0	0	0	0	0	0	0	0	0	0	0	0	0	0	0	0	0	0	0
1CMET2-PWY	N10-formyl-tetrahydrofolate_biosynthesis	Cofactor,_Prosthetic_Group,_Electron_Carrier,_and_Vitamin_Biosynthesis	Biosynthesis	Tenericutes;Mollicutes;Mollicutes_RF39;NA;NA	0	0	0	0	0	0	0	0	0	0	0	0	0	0	0	0	0	0	0	0	0	0	0	0	0	0	0	0	0	5	0	0	0	0	0	0	0	0	0	0	0	0	0	0	0
1CMET2-PWY	N10-formyl-tetrahydrofolate_biosynthesis	Cofactor,_Prosthetic_Group,_Electron_Carrier,_and_Vitamin_Biosynthesis	Biosynthesis	Bacteroidetes;Bacteroidia;Bacteroidales;Bacteroidaceae;Bacteroides	0	0	0	0	0	0	0	0	0	0	0	0	0	0	0	44	0	0	0	0	0	0	0	0	0	0	0	0	0	0	0	0	0	0	0	0	0	0	0	0	0	0	0	0	0
1CMET2-PWY	N10-formyl-tetrahydrofolate_biosynthesis	Cofactor,_Prosthetic_Group,_Electron_Carrier,_and_Vitamin_Biosynthesis	Biosynthesis	Firmicutes;Clostridia;Clostridiales;Clostridiaceae_1;Clostridium	0	0	0	0	0	0	0	0	0	0	0	0	0	0	0	0	0	0	0	0	0	0	12	0	0	0	0	0	0	0	0	0	0	0	0	0	0	0	0	0	0	0	0	0	0
1CMET2-PWY	N10-formyl-tetrahydrofolate_biosynthesis	Cofactor,_Prosthetic_Group,_Electron_Carrier,_and_Vitamin_Biosynthesis	Biosynthesis	Proteobacteria;Gammaproteobacteria;Betaproteobacteriales;Burkholderiaceae;Parasutterella	0	0	0	0	0	0	0	0	0	0	0	0	0	0	0	0	0	135	0	0	0	0	0	0	0	0	0	0	0	0	0	0	0	0	0	0	0	0	0	0	0	0	0	0	0
1CMET2-PWY	N10-formyl-tetrahydrofolate_biosynthesis	Cofactor,_Prosthetic_Group,_Electron_Carrier,_and_Vitamin_Biosynthesis	Biosynthesis	Firmicutes;Clostridia;Clostridiales;Lachnospiraceae;Agathobacter	0	115	105	0	0	0	0	0	0	0	0	0	0	0	0	0	0	0	0	0	0	0	0	0	0	0	0	0	0	0	0	0	0	0	0	0	0	0	0	0	0	0	0	0	0
1CMET2-PWY	N10-formyl-tetrahydrofolate_biosynthesis	Cofactor,_Prosthetic_Group,_Electron_Carrier,_and_Vitamin_Biosynthesis	Biosynthesis	Firmicutes;Erysipelotrichia;Erysipelotrichales;Erysipelotrichaceae;Dielma	0	0	0	0	7	14	0	0	0	0	42	0	0	0	0	0	4	3	0	0	0	0	0	0	0	0	0	0	6	0	11	0	0	0	0	0	7	6	0	0	0	0	0	17	0
1CMET2-PWY	N10-formyl-tetrahydrofolate_biosynthesis	Cofactor,_Prosthetic_Group,_Electron_Carrier,_and_Vitamin_Biosynthesis	Biosynthesis	Bacteroidetes;Bacteroidia;Bacteroidales;Prevotellaceae;Alloprevotella	0	0	0	0	0	0	0	0	0	0	0	0	0	28	21	6	41	0	0	251	0	41	0	0	0	0	0	0	12	44	0	18	0	0	25	16	0	48	0	0	0	0	0	37	0
1CMET2-PWY	N10-formyl-tetrahydrofolate_biosynthesis	Cofactor,_Prosthetic_Group,_Electron_Carrier,_and_Vitamin_Biosynthesis	Biosynthesis	Firmicutes;Negativicutes;Selenomonadales;Veillonellaceae;Megamonas	0	14	0	11	0	6	6	0	0	0	0	0	0	0	0	0	0	0	0	0	0	0	0	37	0	0	9	0	0	0	0	0	0	0	0	0	0	0	0	0	0	0	0	0	0
1CMET2-PWY	N10-formyl-tetrahydrofolate_biosynthesis	Cofactor,_Prosthetic_Group,_Electron_Carrier,_and_Vitamin_Biosynthesis	Biosynthesis	Firmicutes;Clostridia;Clostridiales;Lachnospiraceae;Blautia	0	0	132	0	0	0	0	0	0	0	0	0	0	0	0	0	0	0	0	0	0	0	0	0	0	0	0	0	0	139	0	0	0	0	0	0	0	0	0	0	0	0	0	0	0
1CMET2-PWY	N10-formyl-tetrahydrofolate_biosynthesis	Cofactor,_Prosthetic_Group,_Electron_Carrier,_and_Vitamin_Biosynthesis	Biosynthesis	Firmicutes;Clostridia;Clostridiales;Lachnospiraceae;Tyzzerella	0	0	0	0	0	0	0	0	0	0	0	0	0	0	0	0	0	0	0	0	0	0	0	0	0	5	0	0	0	0	0	49	0	0	0	0	0	0	0	0	0	0	34	0	0
1CMET2-PWY	N10-formyl-tetrahydrofolate_biosynthesis	Cofactor,_Prosthetic_Group,_Electron_Carrier,_and_Vitamin_Biosynthesis	Biosynthesis	Firmicutes;Clostridia;Clostridiales;Lachnospiraceae;Roseburia	0	0	0	0	217	0	0	0	0	0	0	0	0	0	0	0	0	0	0	0	0	0	0	0	0	0	0	0	0	0	0	0	0	0	0	0	0	0	0	0	0	0	0	0	0
1CMET2-PWY	N10-formyl-tetrahydrofolate_biosynthesis	Cofactor,_Prosthetic_Group,_Electron_Carrier,_and_Vitamin_Biosynthesis	Biosynthesis	Bacteroidetes;Bacteroidia;Bacteroidales;Muribaculaceae;NA	0	0	0	0	0	0	0	0	0	0	0	0	0	0	0	0	0	0	0	0	0	0	0	0	0	0	0	0	0	0	0	0	0	0	0	0	0	0	0	0	0	0	0	0	0
1CMET2-PWY	N10-formyl-tetrahydrofolate_biosynthesis	Cofactor,_Prosthetic_Group,_Electron_Carrier,_and_Vitamin_Biosynthesis	Biosynthesis	Bacteroidetes;Bacteroidia;Bacteroidales;Prevotellaceae;Prevotella	0	190	0	0	0	0	0	0	0	0	0	0	0	0	0	0	0	0	0	0	0	0	0	0	0	0	0	0	0	0	0	0	0	0	0	0	0	0	0	0	0	0	0	0	0
1CMET2-PWY	N10-formyl-tetrahydrofolate_biosynthesis	Cofactor,_Prosthetic_Group,_Electron_Carrier,_and_Vitamin_Biosynthesis	Biosynthesis	Firmicutes;Erysipelotrichia;Erysipelotrichales;Erysipelotrichaceae;Erysipelatoclostridium	0	0	0	0	6	0	5	0	0	0	0	0	0	0	0	0	0	0	0	0	0	0	0	0	0	0	0	0	0	2	0	0	0	0	0	0	1	0	0	0	0	0	0	2	0
1CMET2-PWY	N10-formyl-tetrahydrofolate_biosynthesis	Cofactor,_Prosthetic_Group,_Electron_Carrier,_and_Vitamin_Biosynthesis	Biosynthesis	Proteobacteria;Gammaproteobacteria;Enterobacteriales;Enterobacteriaceae;NA	0	83	0	0	0	63	47	0	0	0	0	0	0	0	0	0	45	0	0	0	0	0	0	0	0	0	0	0	0	0	0	0	0	0	0	0	0	0	0	0	0	0	0	0	0
1CMET2-PWY	N10-formyl-tetrahydrofolate_biosynthesis	Cofactor,_Prosthetic_Group,_Electron_Carrier,_and_Vitamin_Biosynthesis	Biosynthesis	Bacteroidetes;Bacteroidia;Bacteroidales;Prevotellaceae;Prevotella	0	0	0	207	0	0	0	0	0	0	0	0	0	0	0	0	0	0	0	0	0	0	0	0	0	0	0	0	0	0	0	0	0	0	0	0	0	0	0	0	0	0	0	0	0
1CMET2-PWY	N10-formyl-tetrahydrofolate_biosynthesis	Cofactor,_Prosthetic_Group,_Electron_Carrier,_and_Vitamin_Biosynthesis	Biosynthesis	Firmicutes;Clostridia;Clostridiales;Ruminococcaceae;Faecalibacterium	0	123	0	0	1081	0	859	0	0	524	175	0	0	0	0	0	427	0	0	0	309	0	90	0	0	0	236	0	0	0	0	117	0	0	179	0	0	47	0	346	0	231	0	299	0
1CMET2-PWY	N10-formyl-tetrahydrofolate_biosynthesis	Cofactor,_Prosthetic_Group,_Electron_Carrier,_and_Vitamin_Biosynthesis	Biosynthesis	Firmicutes;Clostridia;Clostridiales;NA;NA	0	0	0	0	0	0	0	0	0	0	0	0	0	0	0	0	0	0	21	0	0	0	0	0	0	0	0	0	0	0	0	0	0	0	0	0	0	0	0	0	0	136	0	0	0
1CMET2-PWY	N10-formyl-tetrahydrofolate_biosynthesis	Cofactor,_Prosthetic_Group,_Electron_Carrier,_and_Vitamin_Biosynthesis	Biosynthesis	Tenericutes;Mollicutes;Mollicutes_RF39;NA;NA	0	0	0	0	0	0	0	0	0	0	0	0	0	0	0	0	0	0	0	0	0	0	0	0	0	0	0	0	0	0	0	0	0	0	0	0	0	0	0	0	0	0	0	0	0
1CMET2-PWY	N10-formyl-tetrahydrofolate_biosynthesis	Cofactor,_Prosthetic_Group,_Electron_Carrier,_and_Vitamin_Biosynthesis	Biosynthesis	Actinobacteria;Actinobacteria;Actinomycetales;Actinomycetaceae;Actinomyces	0	0	0	0	0	0	0	0	0	0	0	0	0	0	0	0	0	0	0	0	0	0	0	0	28	0	9	0	0	0	0	0	0	10	0	0	8	0	9	0	0	0	0	0	0
1CMET2-PWY	N10-formyl-tetrahydrofolate_biosynthesis	Cofactor,_Prosthetic_Group,_Electron_Carrier,_and_Vitamin_Biosynthesis	Biosynthesis	Firmicutes;Erysipelotrichia;Erysipelotrichales;Erysipelotrichaceae;Faecalitalea	0	0	0	0	0	0	0	0	0	0	0	0	7	0	0	0	0	0	0	0	0	0	0	0	0	0	0	0	0	81	0	0	0	0	0	0	0	0	0	0	0	0	0	0	0
1CMET2-PWY	N10-formyl-tetrahydrofolate_biosynthesis	Cofactor,_Prosthetic_Group,_Electron_Carrier,_and_Vitamin_Biosynthesis	Biosynthesis	Firmicutes;Clostridia;Clostridiales;Lachnospiraceae;Agathobacter	0	0	0	0	0	0	0	0	0	0	0	0	0	0	0	0	0	0	0	0	0	0	0	0	0	0	203	0	0	0	0	0	0	0	0	0	0	0	0	0	0	0	0	0	0
1CMET2-PWY	N10-formyl-tetrahydrofolate_biosynthesis	Cofactor,_Prosthetic_Group,_Electron_Carrier,_and_Vitamin_Biosynthesis	Biosynthesis	Firmicutes;Clostridia;Clostridiales;Ruminococcaceae;Ruminococcaceae_incertae_sedis	0	0	0	0	0	0	0	0	0	0	0	0	0	0	0	0	0	0	0	0	0	0	0	0	0	0	0	0	0	0	0	0	0	0	0	0	0	0	0	0	0	0	0	0	0
1CMET2-PWY	N10-formyl-tetrahydrofolate_biosynthesis	Cofactor,_Prosthetic_Group,_Electron_Carrier,_and_Vitamin_Biosynthesis	Biosynthesis	Bacteroidetes;Bacteroidia;Bacteroidales;Prevotellaceae;Paraprevotella	0	0	0	0	0	0	0	0	0	0	0	0	0	0	0	0	0	0	0	0	0	0	0	0	0	0	0	0	0	0	0	0	0	0	0	0	0	0	0	0	0	0	0	0	0
1CMET2-PWY	N10-formyl-tetrahydrofolate_biosynthesis	Cofactor,_Prosthetic_Group,_Electron_Carrier,_and_Vitamin_Biosynthesis	Biosynthesis	Firmicutes;Clostridia;Clostridiales;Christensenellaceae;Christensenellaceae_R-7_group	0	0	0	0	0	0	0	0	0	0	0	0	0	0	0	0	0	0	151	0	0	0	0	0	0	0	0	0	0	0	0	0	0	0	0	0	0	0	0	0	0	0	0	0	0
1CMET2-PWY	N10-formyl-tetrahydrofolate_biosynthesis	Cofactor,_Prosthetic_Group,_Electron_Carrier,_and_Vitamin_Biosynthesis	Biosynthesis	Verrucomicrobia;Verrucomicrobiae;Verrucomicrobiales;Akkermansiaceae;Akkermansia	8	4	0	1311	4	6	5	0	16	0	13	0	4	5	0	0	0	44	6	0	8	3	156	9	52	4	10	0	0	0	11	6	0	0	0	1	0	0	0	0	0	0	4	0	0
1CMET2-PWY	N10-formyl-tetrahydrofolate_biosynthesis	Cofactor,_Prosthetic_Group,_Electron_Carrier,_and_Vitamin_Biosynthesis	Biosynthesis	Firmicutes;Clostridia;Clostridiales;Ruminococcaceae;Butyricicoccus	0	0	0	0	0	0	0	0	0	0	0	0	0	0	0	0	50	0	0	0	0	0	0	0	0	0	0	0	0	0	0	0	0	0	0	0	0	0	0	0	0	0	0	0	0
1CMET2-PWY	N10-formyl-tetrahydrofolate_biosynthesis	Cofactor,_Prosthetic_Group,_Electron_Carrier,_and_Vitamin_Biosynthesis	Biosynthesis	Firmicutes;Clostridia;Clostridiales;Lachnospiraceae;NA	0	0	0	101	0	0	0	0	0	0	0	0	0	0	0	0	0	0	0	0	0	0	0	0	0	0	0	0	0	0	0	0	0	0	0	30	0	0	0	0	0	0	0	0	0
1CMET2-PWY	N10-formyl-tetrahydrofolate_biosynthesis	Cofactor,_Prosthetic_Group,_Electron_Carrier,_and_Vitamin_Biosynthesis	Biosynthesis	Firmicutes;Clostridia;Clostridiales;Family_XIII;Mogibacterium	3	0	0	0	0	0	0	2	0	0	0	0	0	0	0	0	0	0	0	0	0	0	0	0	0	0	0	0	0	0	78	0	0	5	0	0	0	0	0	0	0	0	0	0	0
1CMET2-PWY	N10-formyl-tetrahydrofolate_biosynthesis	Cofactor,_Prosthetic_Group,_Electron_Carrier,_and_Vitamin_Biosynthesis	Biosynthesis	Firmicutes;Negativicutes;Selenomonadales;Veillonellaceae;NA	0	0	0	0	8	0	0	0	0	0	0	0	9	0	0	0	112	0	0	0	0	0	0	0	0	0	17	0	0	0	0	0	0	0	0	0	0	0	0	0	0	0	30	0	0
1CMET2-PWY	N10-formyl-tetrahydrofolate_biosynthesis	Cofactor,_Prosthetic_Group,_Electron_Carrier,_and_Vitamin_Biosynthesis	Biosynthesis	Firmicutes;Clostridia;Clostridiales;Lachnospiraceae;Ruminococcus	0	0	0	0	0	38	0	0	0	0	0	0	163	0	0	0	0	0	0	0	0	0	0	0	0	0	0	0	0	0	0	0	0	0	0	0	0	0	0	0	0	0	0	0	0
1CMET2-PWY	N10-formyl-tetrahydrofolate_biosynthesis	Cofactor,_Prosthetic_Group,_Electron_Carrier,_and_Vitamin_Biosynthesis	Biosynthesis	Firmicutes;Clostridia;Clostridiales;Ruminococcaceae;Ruminococcaceae_incertae_sedis	0	0	0	0	0	0	0	0	0	0	19	123	0	0	0	0	0	0	0	0	0	0	0	0	0	0	0	0	0	0	0	0	0	0	0	0	0	0	0	0	0	0	0	0	0
1CMET2-PWY	N10-formyl-tetrahydrofolate_biosynthesis	Cofactor,_Prosthetic_Group,_Electron_Carrier,_and_Vitamin_Biosynthesis	Biosynthesis	Firmicutes;Clostridia;Clostridiales;Ruminococcaceae;Ruminococcaceae_incertae_sedis	0	0	0	0	0	0	0	0	0	0	0	0	0	0	0	0	0	0	0	0	0	0	0	0	0	0	0	0	0	0	0	0	0	0	0	0	0	0	0	0	0	0	0	0	0
1CMET2-PWY	N10-formyl-tetrahydrofolate_biosynthesis	Cofactor,_Prosthetic_Group,_Electron_Carrier,_and_Vitamin_Biosynthesis	Biosynthesis	Tenericutes;Mollicutes;Mollicutes_RF39;NA;NA	0	0	0	0	0	0	0	0	0	0	7	4	0	0	0	0	0	0	0	0	0	0	0	0	0	0	0	0	0	0	0	0	0	41	0	0	0	0	0	0	0	0	0	0	0
1CMET2-PWY	N10-formyl-tetrahydrofolate_biosynthesis	Cofactor,_Prosthetic_Group,_Electron_Carrier,_and_Vitamin_Biosynthesis	Biosynthesis	Firmicutes;Clostridia;Clostridiales;Lachnospiraceae;Lachnoclostridium	0	0	34	0	0	0	0	0	0	0	0	0	0	0	0	0	140	0	0	0	0	0	0	0	0	0	0	0	0	0	0	0	0	0	0	0	0	0	0	0	0	0	0	0	0
1CMET2-PWY	N10-formyl-tetrahydrofolate_biosynthesis	Cofactor,_Prosthetic_Group,_Electron_Carrier,_and_Vitamin_Biosynthesis	Biosynthesis	Bacteroidetes;Bacteroidia;Bacteroidales;Prevotellaceae;Prevotella	0	0	0	0	0	0	0	0	0	0	0	0	0	0	0	0	0	0	0	0	0	0	0	0	0	0	0	0	0	0	0	0	0	0	0	0	0	0	0	0	0	0	0	0	0
1CMET2-PWY	N10-formyl-tetrahydrofolate_biosynthesis	Cofactor,_Prosthetic_Group,_Electron_Carrier,_and_Vitamin_Biosynthesis	Biosynthesis	Bacteroidetes;Bacteroidia;Bacteroidales;Porphyromonadaceae;Porphyromonas	10	22	8	292	11	4	6	5	613	11	170	0	24	0	5	30	38	187	0	0	0	35	48	56	133	5	11	292	8	96	243	86	7	21	0	9	180	0	65	7	0	50	0	104	0
1CMET2-PWY	N10-formyl-tetrahydrofolate_biosynthesis	Cofactor,_Prosthetic_Group,_Electron_Carrier,_and_Vitamin_Biosynthesis	Biosynthesis	Firmicutes;Clostridia;Clostridiales;Lachnospiraceae;Roseburia	0	0	0	0	0	0	0	0	0	0	0	0	0	0	0	0	0	0	0	0	0	0	0	0	0	0	0	0	0	0	0	0	0	0	0	0	0	0	0	0	0	0	0	0	0
1CMET2-PWY	N10-formyl-tetrahydrofolate_biosynthesis	Cofactor,_Prosthetic_Group,_Electron_Carrier,_and_Vitamin_Biosynthesis	Biosynthesis	Bacteroidetes;Bacteroidia;Bacteroidales;Prevotellaceae;Prevotella	0	0	0	0	0	0	0	0	0	0	0	0	0	0	0	0	0	0	0	0	0	0	0	0	0	0	0	0	0	0	0	0	0	0	0	0	0	0	0	186	0	0	0	0	0
1CMET2-PWY	N10-formyl-tetrahydrofolate_biosynthesis	Cofactor,_Prosthetic_Group,_Electron_Carrier,_and_Vitamin_Biosynthesis	Biosynthesis	Tenericutes;Mollicutes;Izimaplasmatales;NA;NA	0	0	0	0	0	0	0	0	0	0	0	0	0	0	0	0	0	0	0	0	0	0	130	0	0	0	0	0	0	0	0	0	0	0	0	0	0	0	0	0	0	0	0	0	0
1CMET2-PWY	N10-formyl-tetrahydrofolate_biosynthesis	Cofactor,_Prosthetic_Group,_Electron_Carrier,_and_Vitamin_Biosynthesis	Biosynthesis	Bacteroidetes;Bacteroidia;Bacteroidales;Marinifilaceae;Butyricimonas	0	0	0	0	0	0	0	0	0	0	0	0	0	0	0	0	0	0	0	0	0	0	0	0	0	0	0	0	0	0	0	0	0	0	0	0	0	0	0	0	0	73	0	0	0
1CMET2-PWY	N10-formyl-tetrahydrofolate_biosynthesis	Cofactor,_Prosthetic_Group,_Electron_Carrier,_and_Vitamin_Biosynthesis	Biosynthesis	Firmicutes;Clostridia;Clostridiales;Ruminococcaceae;Ruminococcaceae_incertae_sedis	0	0	0	0	0	0	0	0	0	0	0	0	0	0	0	0	0	0	0	0	0	0	71	0	0	0	0	0	0	0	0	0	0	0	0	0	0	0	0	0	0	0	0	0	0
1CMET2-PWY	N10-formyl-tetrahydrofolate_biosynthesis	Cofactor,_Prosthetic_Group,_Electron_Carrier,_and_Vitamin_Biosynthesis	Biosynthesis	Cyanobacteria;Melainabacteria;Gastranaerophilales;NA;NA	0	0	0	138	0	0	0	0	0	0	0	0	0	0	0	0	0	0	0	0	0	0	0	0	0	0	0	0	0	0	0	0	0	0	0	0	0	0	0	0	0	0	0	0	0
1CMET2-PWY	N10-formyl-tetrahydrofolate_biosynthesis	Cofactor,_Prosthetic_Group,_Electron_Carrier,_and_Vitamin_Biosynthesis	Biosynthesis	Firmicutes;Clostridia;Clostridiales;Ruminococcaceae;Ruminiclostridium	0	0	0	0	23	0	0	0	0	6	0	0	62	0	0	0	0	0	0	0	0	0	0	0	0	0	0	0	12	0	0	0	0	0	0	0	0	0	0	0	0	0	0	0	0
1CMET2-PWY	N10-formyl-tetrahydrofolate_biosynthesis	Cofactor,_Prosthetic_Group,_Electron_Carrier,_and_Vitamin_Biosynthesis	Biosynthesis	Firmicutes;Erysipelotrichia;Erysipelotrichales;Erysipelotrichaceae;NA	0	0	0	0	0	0	0	0	31	0	0	0	39	0	0	0	0	0	16	0	0	0	17	0	0	0	0	0	0	0	0	0	0	29	0	0	0	0	0	0	0	0	0	0	0
1CMET2-PWY	N10-formyl-tetrahydrofolate_biosynthesis	Cofactor,_Prosthetic_Group,_Electron_Carrier,_and_Vitamin_Biosynthesis	Biosynthesis	Bacteroidetes;Bacteroidia;Bacteroidales;Bacteroidaceae;Bacteroides	0	0	0	0	0	0	0	0	0	0	0	0	0	0	0	0	0	0	0	0	0	0	0	0	0	0	0	0	0	0	0	0	0	0	0	0	0	0	0	0	0	0	0	0	0
1CMET2-PWY	N10-formyl-tetrahydrofolate_biosynthesis	Cofactor,_Prosthetic_Group,_Electron_Carrier,_and_Vitamin_Biosynthesis	Biosynthesis	Bacteroidetes;Bacteroidia;Bacteroidales;Prevotellaceae;Prevotella	0	0	0	0	0	0	0	0	0	0	0	0	0	5	6	0	10	0	0	2	0	8	14	0	0	0	0	0	6	10	0	5	0	0	8	5	0	0	0	0	0	62	0	10	0
1CMET2-PWY	N10-formyl-tetrahydrofolate_biosynthesis	Cofactor,_Prosthetic_Group,_Electron_Carrier,_and_Vitamin_Biosynthesis	Biosynthesis	Firmicutes;Clostridia;Clostridiales;Lachnospiraceae;NA	0	0	0	0	0	0	0	0	0	0	0	0	0	0	0	0	0	0	0	0	0	0	0	0	0	0	0	0	0	0	0	0	0	0	0	0	0	0	0	0	0	0	0	0	0
1CMET2-PWY	N10-formyl-tetrahydrofolate_biosynthesis	Cofactor,_Prosthetic_Group,_Electron_Carrier,_and_Vitamin_Biosynthesis	Biosynthesis	Tenericutes;Mollicutes;Mollicutes_RF39;NA;NA	0	0	0	0	0	0	0	0	0	0	0	0	0	0	0	0	0	0	0	0	0	0	0	0	0	0	21	0	0	0	0	0	0	0	0	0	0	0	0	0	0	0	0	0	0
1CMET2-PWY	N10-formyl-tetrahydrofolate_biosynthesis	Cofactor,_Prosthetic_Group,_Electron_Carrier,_and_Vitamin_Biosynthesis	Biosynthesis	Firmicutes;Clostridia;Clostridiales;Ruminococcaceae;Ruminococcus	0	0	180	0	0	0	0	0	0	0	0	0	0	0	0	0	0	0	0	0	0	0	0	0	0	0	0	0	0	0	0	0	0	0	0	0	0	0	0	0	0	0	0	0	0
1CMET2-PWY	N10-formyl-tetrahydrofolate_biosynthesis	Cofactor,_Prosthetic_Group,_Electron_Carrier,_and_Vitamin_Biosynthesis	Biosynthesis	Actinobacteria;Actinobacteria;Corynebacteriales;Corynebacteriaceae;Corynebacterium	0	0	3	0	0	0	0	0	0	0	0	0	0	0	0	0	0	0	0	0	0	0	0	4	0	0	0	0	0	0	0	0	0	11	0	0	11	0	0	0	0	8	0	0	0
1CMET2-PWY	N10-formyl-tetrahydrofolate_biosynthesis	Cofactor,_Prosthetic_Group,_Electron_Carrier,_and_Vitamin_Biosynthesis	Biosynthesis	Proteobacteria;Alphaproteobacteria;Rhodospirillales;NA;NA	0	0	0	0	0	0	0	0	0	0	0	0	0	0	0	0	0	0	0	0	0	0	0	0	0	0	0	0	0	0	0	134	0	0	0	0	0	0	5	0	9	33	0	0	0
1CMET2-PWY	N10-formyl-tetrahydrofolate_biosynthesis	Cofactor,_Prosthetic_Group,_Electron_Carrier,_and_Vitamin_Biosynthesis	Biosynthesis	Proteobacteria;Gammaproteobacteria;Betaproteobacteriales;Burkholderiaceae;Sutterella	0	116	0	0	0	0	0	0	0	0	0	0	0	0	0	0	0	0	0	0	0	0	0	0	0	0	0	0	0	0	0	0	0	0	0	0	0	0	0	0	0	0	0	0	0
1CMET2-PWY	N10-formyl-tetrahydrofolate_biosynthesis	Cofactor,_Prosthetic_Group,_Electron_Carrier,_and_Vitamin_Biosynthesis	Biosynthesis	Firmicutes;Clostridia;Clostridiales;Ruminococcaceae;Subdoligranulum	0	0	0	0	0	0	0	0	0	0	0	0	0	0	0	0	0	0	0	0	0	0	112	0	0	0	0	0	0	0	0	0	0	21	0	0	0	0	0	0	0	0	0	0	0
1CMET2-PWY	N10-formyl-tetrahydrofolate_biosynthesis	Cofactor,_Prosthetic_Group,_Electron_Carrier,_and_Vitamin_Biosynthesis	Biosynthesis	Firmicutes;Clostridia;Clostridiales;Ruminococcaceae;Faecalibacterium	0	0	0	0	0	0	0	0	0	0	0	0	0	0	0	0	0	0	0	0	0	0	0	0	0	0	0	0	0	0	0	0	0	0	0	0	0	0	0	0	0	0	0	0	0
1CMET2-PWY	N10-formyl-tetrahydrofolate_biosynthesis	Cofactor,_Prosthetic_Group,_Electron_Carrier,_and_Vitamin_Biosynthesis	Biosynthesis	Firmicutes;Negativicutes;Selenomonadales;Veillonellaceae;Megasphaera	0	0	0	0	0	0	0	0	0	0	0	0	0	0	0	0	0	0	0	0	0	0	0	0	0	0	0	0	141	0	0	0	0	0	0	0	0	0	0	0	0	0	0	0	0
1CMET2-PWY	N10-formyl-tetrahydrofolate_biosynthesis	Cofactor,_Prosthetic_Group,_Electron_Carrier,_and_Vitamin_Biosynthesis	Biosynthesis	Firmicutes;Clostridia;Clostridiales;Lachnospiraceae;Lachnospiraceae_incertae_sedis	0	59	56	12	28	0	4	37	12	0	0	0	0	10	10	8	153	16	12	0	0	0	0	223	0	0	26	15	12	22	0	124	0	0	14	7	3	39	0	0	0	0	0	7	0
1CMET2-PWY	N10-formyl-tetrahydrofolate_biosynthesis	Cofactor,_Prosthetic_Group,_Electron_Carrier,_and_Vitamin_Biosynthesis	Biosynthesis	Firmicutes;Clostridia;Clostridiales;Ruminococcaceae;Ruminococcaceae_incertae_sedis	0	0	0	0	0	0	0	0	0	0	167	0	0	0	0	0	0	0	0	0	0	0	0	0	0	0	0	0	0	0	0	0	0	0	0	0	15	0	0	0	0	0	0	0	0
1CMET2-PWY	N10-formyl-tetrahydrofolate_biosynthesis	Cofactor,_Prosthetic_Group,_Electron_Carrier,_and_Vitamin_Biosynthesis	Biosynthesis	Firmicutes;Clostridia;Clostridiales;Ruminococcaceae;Ruminococcus	0	0	0	0	0	0	0	0	0	0	0	0	0	0	0	0	0	0	0	0	0	0	0	0	0	0	0	0	0	0	0	0	0	0	0	0	0	0	0	0	0	0	0	0	0
1CMET2-PWY	N10-formyl-tetrahydrofolate_biosynthesis	Cofactor,_Prosthetic_Group,_Electron_Carrier,_and_Vitamin_Biosynthesis	Biosynthesis	Bacteroidetes;Bacteroidia;Bacteroidales;Muribaculaceae;NA	0	0	0	0	4	0	0	0	0	0	0	0	0	0	0	0	0	0	0	0	0	0	0	0	0	0	0	0	0	0	0	0	0	0	0	0	0	0	0	0	0	0	0	0	0
1CMET2-PWY	N10-formyl-tetrahydrofolate_biosynthesis	Cofactor,_Prosthetic_Group,_Electron_Carrier,_and_Vitamin_Biosynthesis	Biosynthesis	Firmicutes;Clostridia;Clostridiales;Lachnospiraceae;NA	0	0	0	0	0	0	0	0	0	0	0	0	0	0	0	0	0	0	0	0	0	0	0	0	0	0	0	0	0	0	0	0	0	0	0	0	0	0	0	0	0	0	0	0	0
1CMET2-PWY	N10-formyl-tetrahydrofolate_biosynthesis	Cofactor,_Prosthetic_Group,_Electron_Carrier,_and_Vitamin_Biosynthesis	Biosynthesis	Firmicutes;Clostridia;Clostridiales;Lachnospiraceae;Roseburia	0	0	0	0	0	0	0	0	0	0	0	0	0	0	0	0	0	0	0	0	0	0	0	0	0	0	0	0	0	0	0	0	0	0	0	0	0	0	0	0	0	0	0	0	0
1CMET2-PWY	N10-formyl-tetrahydrofolate_biosynthesis	Cofactor,_Prosthetic_Group,_Electron_Carrier,_and_Vitamin_Biosynthesis	Biosynthesis	Firmicutes;Bacilli;Bacillales;Planococcaceae;Psychrobacillus	0	0	0	0	0	0	16	0	0	11	0	0	0	0	0	0	0	0	0	0	0	0	0	0	0	0	0	0	0	0	0	0	0	0	0	0	0	0	0	0	0	0	0	0	0
1CMET2-PWY	N10-formyl-tetrahydrofolate_biosynthesis	Cofactor,_Prosthetic_Group,_Electron_Carrier,_and_Vitamin_Biosynthesis	Biosynthesis	Firmicutes;Clostridia;Clostridiales;Lachnospiraceae;Agathobacter	0	0	0	0	0	0	0	0	0	0	0	0	0	0	0	0	0	0	0	0	0	0	0	0	0	0	0	0	0	0	0	0	0	0	0	0	0	0	0	0	0	174	0	0	0
1CMET2-PWY	N10-formyl-tetrahydrofolate_biosynthesis	Cofactor,_Prosthetic_Group,_Electron_Carrier,_and_Vitamin_Biosynthesis	Biosynthesis	Bacteroidetes;Bacteroidia;Bacteroidales;Barnesiellaceae;Barnesiella	7	0	0	80	4	9	0	243	0	0	10	0	0	0	0	0	7	9	0	5	49	14	0	0	0	0	839	93	0	11	621	0	0	7	0	6	0	6	0	0	0	0	0	554	7
1CMET2-PWY	N10-formyl-tetrahydrofolate_biosynthesis	Cofactor,_Prosthetic_Group,_Electron_Carrier,_and_Vitamin_Biosynthesis	Biosynthesis	Bacteroidetes;Bacteroidia;Bacteroidales;Barnesiellaceae;Barnesiella	0	0	0	0	0	0	0	0	0	0	0	0	0	0	0	43	0	0	0	0	0	0	0	0	0	0	0	0	0	0	0	0	0	0	0	0	0	0	0	0	0	0	0	0	0
1CMET2-PWY	N10-formyl-tetrahydrofolate_biosynthesis	Cofactor,_Prosthetic_Group,_Electron_Carrier,_and_Vitamin_Biosynthesis	Biosynthesis	Firmicutes;Clostridia;Clostridiales;Lachnospiraceae;Agathobacter	0	0	0	0	0	0	0	0	0	166	0	0	0	0	0	0	0	0	0	0	0	0	0	0	0	0	0	0	0	0	0	0	0	0	0	0	0	0	0	0	0	0	0	0	0
1CMET2-PWY	N10-formyl-tetrahydrofolate_biosynthesis	Cofactor,_Prosthetic_Group,_Electron_Carrier,_and_Vitamin_Biosynthesis	Biosynthesis	Firmicutes;Clostridia;Clostridiales;Lachnospiraceae;Lachnospiraceae_incertae_sedis	0	0	0	0	0	0	0	0	0	0	0	167	0	0	0	0	0	0	0	0	0	0	0	0	0	0	0	0	0	0	0	0	0	0	0	0	0	0	0	0	0	0	0	0	0
1CMET2-PWY	N10-formyl-tetrahydrofolate_biosynthesis	Cofactor,_Prosthetic_Group,_Electron_Carrier,_and_Vitamin_Biosynthesis	Biosynthesis	Firmicutes;Clostridia;Clostridiales;Lachnospiraceae;Fusicatenibacter	0	0	0	0	0	0	0	0	0	0	0	0	0	0	0	0	0	0	0	0	0	0	0	0	0	0	0	0	0	0	0	0	0	0	0	0	0	0	0	0	0	0	0	0	0
1CMET2-PWY	N10-formyl-tetrahydrofolate_biosynthesis	Cofactor,_Prosthetic_Group,_Electron_Carrier,_and_Vitamin_Biosynthesis	Biosynthesis	Firmicutes;Clostridia;Clostridiales;Ruminococcaceae;Faecalibacterium	0	0	0	0	0	0	0	0	0	0	0	0	0	0	0	0	126	0	0	0	0	0	0	0	0	0	0	0	0	0	0	0	0	0	0	0	0	0	0	0	0	0	0	0	0
1CMET2-PWY	N10-formyl-tetrahydrofolate_biosynthesis	Cofactor,_Prosthetic_Group,_Electron_Carrier,_and_Vitamin_Biosynthesis	Biosynthesis	Firmicutes;Clostridia;Clostridiales;Lachnospiraceae;Lachnospiraceae_incertae_sedis	0	0	0	0	16	0	0	0	27	0	0	0	37	0	0	0	0	0	0	0	0	0	0	0	0	0	0	0	0	0	0	0	0	0	0	0	0	0	0	0	0	0	0	0	0
1CMET2-PWY	N10-formyl-tetrahydrofolate_biosynthesis	Cofactor,_Prosthetic_Group,_Electron_Carrier,_and_Vitamin_Biosynthesis	Biosynthesis	Bacteroidetes;Bacteroidia;Bacteroidales;Prevotellaceae;Prevotella	0	0	0	0	0	0	0	0	0	0	0	0	0	0	0	0	0	0	0	0	5	0	6	0	0	0	0	0	0	0	0	0	0	0	0	0	0	0	0	0	0	0	0	0	0
1CMET2-PWY	N10-formyl-tetrahydrofolate_biosynthesis	Cofactor,_Prosthetic_Group,_Electron_Carrier,_and_Vitamin_Biosynthesis	Biosynthesis	Bacteroidetes;Bacteroidia;Bacteroidales;Barnesiellaceae;Coprobacter	0	0	0	0	0	0	0	0	0	0	0	79	33	0	0	0	0	11	0	0	0	0	0	0	0	0	0	0	0	0	0	0	0	0	0	0	0	0	0	0	0	0	0	0	0
1CMET2-PWY	N10-formyl-tetrahydrofolate_biosynthesis	Cofactor,_Prosthetic_Group,_Electron_Carrier,_and_Vitamin_Biosynthesis	Biosynthesis	Firmicutes;Erysipelotrichia;Erysipelotrichales;Erysipelotrichaceae;NA	0	0	0	0	0	0	0	0	29	0	0	0	30	0	0	0	0	0	0	0	0	0	0	0	0	0	0	0	0	0	0	0	0	0	0	0	0	0	0	0	0	0	0	0	0
1CMET2-PWY	N10-formyl-tetrahydrofolate_biosynthesis	Cofactor,_Prosthetic_Group,_Electron_Carrier,_and_Vitamin_Biosynthesis	Biosynthesis	Actinobacteria;Actinobacteria;Bifidobacteriales;Bifidobacteriaceae;Bifidobacterium	0	0	0	0	0	0	0	0	0	0	0	0	6	0	0	0	0	0	0	0	0	0	0	0	0	0	0	0	0	0	0	0	0	0	0	0	0	0	0	0	0	0	0	0	0
1CMET2-PWY	N10-formyl-tetrahydrofolate_biosynthesis	Cofactor,_Prosthetic_Group,_Electron_Carrier,_and_Vitamin_Biosynthesis	Biosynthesis	Bacteroidetes;Bacteroidia;Bacteroidales;Muribaculaceae;NA	0	0	0	0	0	0	0	0	0	0	0	0	0	0	0	0	0	0	0	0	0	0	0	0	0	0	0	0	0	0	0	0	0	0	0	0	0	0	0	0	0	0	0	0	0
1CMET2-PWY	N10-formyl-tetrahydrofolate_biosynthesis	Cofactor,_Prosthetic_Group,_Electron_Carrier,_and_Vitamin_Biosynthesis	Biosynthesis	Tenericutes;Mollicutes;Mollicutes_RF39;NA;NA	0	0	0	0	0	0	0	0	0	0	0	0	0	0	0	0	0	0	0	0	0	0	0	0	0	0	0	0	0	0	0	0	0	119	0	0	0	0	0	0	0	0	0	0	0
1CMET2-PWY	N10-formyl-tetrahydrofolate_biosynthesis	Cofactor,_Prosthetic_Group,_Electron_Carrier,_and_Vitamin_Biosynthesis	Biosynthesis	Firmicutes;Clostridia;Clostridiales;Eubacteriaceae;Eubacterium	0	0	0	0	0	0	0	0	0	0	0	0	0	0	0	0	0	0	0	0	0	0	0	0	0	0	0	0	0	0	0	0	0	0	0	0	0	0	0	0	0	0	0	0	0
1CMET2-PWY	N10-formyl-tetrahydrofolate_biosynthesis	Cofactor,_Prosthetic_Group,_Electron_Carrier,_and_Vitamin_Biosynthesis	Biosynthesis	Firmicutes;Clostridia;Clostridiales;Ruminococcaceae;NA	0	0	0	0	0	0	0	0	0	0	0	0	0	0	0	0	0	0	103	0	0	0	0	0	0	0	0	0	0	0	0	0	0	0	0	0	0	0	0	0	0	0	0	0	0
1CMET2-PWY	N10-formyl-tetrahydrofolate_biosynthesis	Cofactor,_Prosthetic_Group,_Electron_Carrier,_and_Vitamin_Biosynthesis	Biosynthesis	Firmicutes;Clostridia;Clostridiales;Lachnospiraceae;Roseburia	0	0	0	0	0	0	0	0	0	0	0	0	0	0	0	0	0	0	0	0	0	0	0	0	0	0	156	0	0	0	0	0	0	0	0	0	0	0	0	0	0	0	0	0	0
1CMET2-PWY	N10-formyl-tetrahydrofolate_biosynthesis	Cofactor,_Prosthetic_Group,_Electron_Carrier,_and_Vitamin_Biosynthesis	Biosynthesis	Firmicutes;Clostridia;Clostridiales;Ruminococcaceae;Faecalibacterium	167	1049	81	318	1409	900	638	103	157	647	342	1160	200	95	109	525	619	1904	593	155	1963	99	717	106	106	61	1386	502	539	171	1118	2039	69	1345	384	136	650	321	171	848	122	515	93	654	52
1CMET2-PWY	N10-formyl-tetrahydrofolate_biosynthesis	Cofactor,_Prosthetic_Group,_Electron_Carrier,_and_Vitamin_Biosynthesis	Biosynthesis	Firmicutes;Clostridia;Clostridiales;Lachnospiraceae;Blautia	40	467	39	450	623	57	42	30	142	100	121	319	38	36	83	124	318	224	109	42	125	72	387	134	70	0	199	71	132	174	94	1174	0	579	62	64	150	23	0	120	60	40	97	30	0
1CMET2-PWY	N10-formyl-tetrahydrofolate_biosynthesis	Cofactor,_Prosthetic_Group,_Electron_Carrier,_and_Vitamin_Biosynthesis	Biosynthesis	Firmicutes;Clostridia;Clostridiales;Christensenellaceae;Christensenellaceae_R-7_group	0	0	0	0	0	3	0	0	0	0	0	0	0	0	0	0	0	0	0	0	0	0	0	0	0	0	0	0	0	0	0	0	0	0	0	0	0	0	0	0	0	0	0	0	0
1CMET2-PWY	N10-formyl-tetrahydrofolate_biosynthesis	Cofactor,_Prosthetic_Group,_Electron_Carrier,_and_Vitamin_Biosynthesis	Biosynthesis	Bacteroidetes;Bacteroidia;Bacteroidales;Prevotellaceae;Prevotella	0	0	0	0	0	0	0	0	0	0	0	0	0	0	0	0	0	0	0	0	0	0	0	0	0	0	0	0	0	0	0	0	0	0	0	0	0	0	0	0	0	0	0	0	0
1CMET2-PWY	N10-formyl-tetrahydrofolate_biosynthesis	Cofactor,_Prosthetic_Group,_Electron_Carrier,_and_Vitamin_Biosynthesis	Biosynthesis	Firmicutes;Clostridia;Clostridiales;Family_XI;Finegoldia	0	0	0	0	0	0	0	0	0	0	0	0	0	0	0	0	0	0	0	0	0	0	0	0	0	0	0	0	0	0	31	0	0	0	0	0	0	0	0	0	0	0	0	0	0
1CMET2-PWY	N10-formyl-tetrahydrofolate_biosynthesis	Cofactor,_Prosthetic_Group,_Electron_Carrier,_and_Vitamin_Biosynthesis	Biosynthesis	Bacteroidetes;Bacteroidia;Bacteroidales;Prevotellaceae;Prevotella	0	0	0	0	0	0	0	0	0	0	0	0	0	0	0	0	0	0	0	0	0	0	0	0	0	0	0	0	0	0	0	0	0	0	0	0	0	0	135	0	0	0	0	0	0
1CMET2-PWY	N10-formyl-tetrahydrofolate_biosynthesis	Cofactor,_Prosthetic_Group,_Electron_Carrier,_and_Vitamin_Biosynthesis	Biosynthesis	Firmicutes;Erysipelotrichia;Erysipelotrichales;Erysipelotrichaceae;Holdemanella	0	0	0	0	0	0	0	0	0	0	0	0	0	0	0	0	0	0	0	0	0	0	0	0	0	0	0	0	0	0	0	0	0	0	0	0	0	0	0	0	0	0	0	0	0
1CMET2-PWY	N10-formyl-tetrahydrofolate_biosynthesis	Cofactor,_Prosthetic_Group,_Electron_Carrier,_and_Vitamin_Biosynthesis	Biosynthesis	Firmicutes;Clostridia;Clostridiales;Ruminococcaceae;Ruminococcaceae_incertae_sedis	0	0	0	0	0	0	0	0	0	0	0	0	0	0	0	0	0	0	0	0	0	0	0	0	0	0	0	0	0	0	0	0	0	0	0	0	0	0	0	0	0	0	0	0	0
1CMET2-PWY	N10-formyl-tetrahydrofolate_biosynthesis	Cofactor,_Prosthetic_Group,_Electron_Carrier,_and_Vitamin_Biosynthesis	Biosynthesis	Firmicutes;Clostridia;Clostridiales;Ruminococcaceae;Ruminococcus	0	0	0	0	0	0	0	0	0	0	0	0	0	0	0	0	0	0	0	0	0	0	0	0	0	0	0	0	0	0	0	0	0	0	0	0	0	0	0	0	0	0	0	0	0
1CMET2-PWY	N10-formyl-tetrahydrofolate_biosynthesis	Cofactor,_Prosthetic_Group,_Electron_Carrier,_and_Vitamin_Biosynthesis	Biosynthesis	Firmicutes;Clostridia;Clostridiales;Lachnospiraceae;Blautia	0	0	11	0	0	0	0	0	0	0	0	0	0	7	0	0	0	0	0	0	0	66	0	0	0	0	0	0	0	0	0	0	0	0	20	0	0	0	0	0	0	0	0	0	0
1CMET2-PWY	N10-formyl-tetrahydrofolate_biosynthesis	Cofactor,_Prosthetic_Group,_Electron_Carrier,_and_Vitamin_Biosynthesis	Biosynthesis	Firmicutes;Clostridia;Clostridiales;Lachnospiraceae;Ruminococcus	0	0	30	0	0	0	0	0	10	0	0	0	0	0	0	0	0	0	0	0	0	15	0	0	0	0	0	0	0	15	0	0	0	0	0	0	0	0	0	0	26	0	11	0	0
1CMET2-PWY	N10-formyl-tetrahydrofolate_biosynthesis	Cofactor,_Prosthetic_Group,_Electron_Carrier,_and_Vitamin_Biosynthesis	Biosynthesis	Actinobacteria;Coriobacteriia;Coriobacteriales;Coriobacteriaceae;Collinsella	0	360	92	541	42	15	56	20	39	200	60	20	68	34	31	189	27	132	141	26	414	147	923	31	35	27	221	45	299	466	17	29	16	522	529	20	302	28	15	23	19	98	132	308	45
1CMET2-PWY	N10-formyl-tetrahydrofolate_biosynthesis	Cofactor,_Prosthetic_Group,_Electron_Carrier,_and_Vitamin_Biosynthesis	Biosynthesis	Firmicutes;Bacilli;Bacillales;Planococcaceae;Lysinibacillus	0	0	5	0	0	0	0	0	0	0	0	0	0	0	0	0	0	0	0	0	0	0	0	0	0	0	0	0	0	0	0	0	0	0	0	0	8	0	0	0	0	19	0	0	0
1CMET2-PWY	N10-formyl-tetrahydrofolate_biosynthesis	Cofactor,_Prosthetic_Group,_Electron_Carrier,_and_Vitamin_Biosynthesis	Biosynthesis	Firmicutes;Clostridia;Clostridiales;Ruminococcaceae;Fastidiosipila	0	0	0	0	0	0	0	0	27	0	0	0	0	0	0	0	0	0	0	0	0	0	0	0	0	0	0	0	0	2	0	3	0	0	0	0	0	0	0	0	0	0	0	0	0
1CMET2-PWY	N10-formyl-tetrahydrofolate_biosynthesis	Cofactor,_Prosthetic_Group,_Electron_Carrier,_and_Vitamin_Biosynthesis	Biosynthesis	Bacteroidetes;Bacteroidia;Bacteroidales;Prevotellaceae;Prevotella	0	0	0	0	0	0	0	0	0	0	0	0	0	0	0	0	0	0	0	0	0	0	0	0	0	0	0	0	0	0	0	0	0	0	0	0	0	0	0	0	0	0	0	0	0
1CMET2-PWY	N10-formyl-tetrahydrofolate_biosynthesis	Cofactor,_Prosthetic_Group,_Electron_Carrier,_and_Vitamin_Biosynthesis	Biosynthesis	Firmicutes;Clostridia;Clostridiales;Lachnospiraceae;NA	0	0	0	0	0	0	0	0	0	0	0	0	0	0	0	0	0	0	0	0	0	0	0	0	0	0	0	0	0	0	0	0	0	0	0	0	0	0	0	0	0	0	0	0	0
1CMET2-PWY	N10-formyl-tetrahydrofolate_biosynthesis	Cofactor,_Prosthetic_Group,_Electron_Carrier,_and_Vitamin_Biosynthesis	Biosynthesis	Proteobacteria;Gammaproteobacteria;Betaproteobacteriales;Burkholderiaceae;Sutterella	0	0	0	0	0	0	0	0	0	0	0	0	0	0	0	0	0	0	0	0	0	0	0	0	0	0	0	0	0	0	0	0	0	0	95	0	0	0	0	0	0	0	0	0	0
1CMET2-PWY	N10-formyl-tetrahydrofolate_biosynthesis	Cofactor,_Prosthetic_Group,_Electron_Carrier,_and_Vitamin_Biosynthesis	Biosynthesis	Firmicutes;Clostridia;Clostridiales;Lachnospiraceae;Ruminococcus	0	0	0	0	0	0	0	0	0	0	0	0	0	0	0	0	0	0	0	0	0	0	0	0	0	0	0	0	0	32	0	0	0	0	0	0	0	0	0	0	0	0	0	31	0
1CMET2-PWY	N10-formyl-tetrahydrofolate_biosynthesis	Cofactor,_Prosthetic_Group,_Electron_Carrier,_and_Vitamin_Biosynthesis	Biosynthesis	Firmicutes;Clostridia;Clostridiales;Ruminococcaceae;Ruminococcaceae_incertae_sedis	0	0	0	74	0	0	0	0	0	0	0	0	0	0	0	0	0	0	0	0	0	0	0	0	0	0	0	0	0	0	0	0	0	0	0	0	0	0	0	0	0	0	0	0	0
1CMET2-PWY	N10-formyl-tetrahydrofolate_biosynthesis	Cofactor,_Prosthetic_Group,_Electron_Carrier,_and_Vitamin_Biosynthesis	Biosynthesis	Firmicutes;Clostridia;Clostridiales;Lachnospiraceae;Lachnoclostridium	0	0	15	0	0	0	0	0	0	0	0	0	0	0	0	0	0	0	0	0	0	0	0	0	0	0	0	0	29	0	0	0	0	0	0	53	0	0	0	0	0	0	0	0	0
1CMET2-PWY	N10-formyl-tetrahydrofolate_biosynthesis	Cofactor,_Prosthetic_Group,_Electron_Carrier,_and_Vitamin_Biosynthesis	Biosynthesis	Firmicutes;Clostridia;Clostridiales;Lachnospiraceae;NA	0	0	0	0	0	0	47	0	0	0	7	0	41	0	0	0	0	0	0	0	0	0	0	0	0	10	0	0	0	0	0	0	0	0	0	0	0	0	0	0	0	0	0	25	0
1CMET2-PWY	N10-formyl-tetrahydrofolate_biosynthesis	Cofactor,_Prosthetic_Group,_Electron_Carrier,_and_Vitamin_Biosynthesis	Biosynthesis	Bacteroidetes;Bacteroidia;Bacteroidales;Tannerellaceae;Parabacteroides	0	0	97	0	0	0	0	0	0	0	0	298	0	0	258	0	563	63	0	0	0	0	0	252	0	0	257	0	174	1218	0	0	0	0	0	0	0	60	0	0	588	0	0	0	0
1CMET2-PWY	N10-formyl-tetrahydrofolate_biosynthesis	Cofactor,_Prosthetic_Group,_Electron_Carrier,_and_Vitamin_Biosynthesis	Biosynthesis	Firmicutes;Bacilli;Bacillales;Planococcaceae;NA	0	0	0	0	0	0	0	0	0	0	0	0	0	0	0	0	0	0	0	0	0	0	35	0	0	0	0	0	11	0	0	0	21	0	0	0	0	0	18	0	23	0	0	0	0
1CMET2-PWY	N10-formyl-tetrahydrofolate_biosynthesis	Cofactor,_Prosthetic_Group,_Electron_Carrier,_and_Vitamin_Biosynthesis	Biosynthesis	Actinobacteria;Actinobacteria;Micrococcales;Brevibacteriaceae;Brevibacterium	0	0	0	0	0	0	0	0	0	0	0	0	0	0	0	0	0	0	0	0	0	0	0	0	0	0	0	0	0	0	0	0	0	0	0	0	39	0	0	0	0	0	0	0	0
1CMET2-PWY	N10-formyl-tetrahydrofolate_biosynthesis	Cofactor,_Prosthetic_Group,_Electron_Carrier,_and_Vitamin_Biosynthesis	Biosynthesis	Firmicutes;Clostridia;Clostridiales;Lachnospiraceae;Lachnoclostridium	0	0	32	0	0	0	0	0	0	0	0	0	0	0	0	0	0	0	0	0	0	0	0	0	0	0	0	0	0	0	0	0	0	0	0	26	0	0	0	0	0	0	0	0	0
1CMET2-PWY	N10-formyl-tetrahydrofolate_biosynthesis	Cofactor,_Prosthetic_Group,_Electron_Carrier,_and_Vitamin_Biosynthesis	Biosynthesis	Firmicutes;Clostridia;Clostridiales;Family_XIII;Family_XIII_AD3011_group	0	0	0	0	0	0	0	0	0	0	5	0	0	0	0	0	0	0	0	0	0	0	0	0	0	0	0	0	0	0	0	10	0	0	0	0	0	0	0	0	0	0	0	3	0
1CMET2-PWY	N10-formyl-tetrahydrofolate_biosynthesis	Cofactor,_Prosthetic_Group,_Electron_Carrier,_and_Vitamin_Biosynthesis	Biosynthesis	Firmicutes;Clostridia;Clostridiales;Ruminococcaceae;Ruminiclostridium	0	0	0	0	0	0	0	0	0	0	0	0	0	0	0	0	0	0	0	0	0	0	0	128	0	0	0	0	0	0	0	0	0	0	0	0	0	0	0	0	0	0	0	0	0
1CMET2-PWY	N10-formyl-tetrahydrofolate_biosynthesis	Cofactor,_Prosthetic_Group,_Electron_Carrier,_and_Vitamin_Biosynthesis	Biosynthesis	Firmicutes;Clostridia;Clostridiales;Clostridiaceae_1;Clostridium	0	0	0	0	0	0	0	0	0	0	0	0	0	0	0	0	0	0	0	0	0	0	0	0	0	0	0	0	0	0	0	0	0	0	0	0	0	0	0	0	0	0	0	0	0
1CMET2-PWY	N10-formyl-tetrahydrofolate_biosynthesis	Cofactor,_Prosthetic_Group,_Electron_Carrier,_and_Vitamin_Biosynthesis	Biosynthesis	Tenericutes;Mollicutes;Mollicutes_RF39;NA;NA	0	0	0	0	0	0	0	0	0	0	0	0	0	0	0	0	0	0	0	0	0	0	0	0	0	0	0	0	0	0	0	0	0	99	0	0	0	0	0	0	0	0	0	0	0
1CMET2-PWY	N10-formyl-tetrahydrofolate_biosynthesis	Cofactor,_Prosthetic_Group,_Electron_Carrier,_and_Vitamin_Biosynthesis	Biosynthesis	Bacteroidetes;Bacteroidia;Bacteroidales;Bacteroidaceae;Bacteroides	0	142	9	0	0	0	16	0	0	9	0	0	0	0	96	18	9	53	51	0	22	4	0	11	0	0	0	1346	74	0	0	0	8	0	0	28	13	0	0	0	0	0	0	0	0
1CMET2-PWY	N10-formyl-tetrahydrofolate_biosynthesis	Cofactor,_Prosthetic_Group,_Electron_Carrier,_and_Vitamin_Biosynthesis	Biosynthesis	Bacteroidetes;Bacteroidia;Bacteroidales;Bacteroidaceae;Bacteroides	0	0	21	0	0	0	0	0	0	0	0	0	0	0	0	0	0	0	0	0	0	0	0	0	0	0	0	0	0	0	0	0	0	0	0	0	0	0	0	0	0	0	0	0	0
1CMET2-PWY	N10-formyl-tetrahydrofolate_biosynthesis	Cofactor,_Prosthetic_Group,_Electron_Carrier,_and_Vitamin_Biosynthesis	Biosynthesis	Firmicutes;Clostridia;Clostridiales;Clostridiales_vadinBB60_group;NA	0	0	0	59	0	6	0	0	0	0	0	0	0	0	0	0	0	0	0	0	0	0	24	0	0	0	0	28	0	0	0	0	0	0	0	0	0	6	0	0	0	0	0	0	0
1CMET2-PWY	N10-formyl-tetrahydrofolate_biosynthesis	Cofactor,_Prosthetic_Group,_Electron_Carrier,_and_Vitamin_Biosynthesis	Biosynthesis	Bacteroidetes;Bacteroidia;Bacteroidales;Rikenellaceae;Rikenellaceae_RC9_gut_group	0	0	0	0	0	0	0	0	0	0	0	0	0	0	0	0	0	0	0	0	0	0	0	0	0	0	0	0	0	0	0	0	0	0	0	0	0	0	0	0	0	0	0	0	0
1CMET2-PWY	N10-formyl-tetrahydrofolate_biosynthesis	Cofactor,_Prosthetic_Group,_Electron_Carrier,_and_Vitamin_Biosynthesis	Biosynthesis	Firmicutes;Clostridia;Clostridiales;Ruminococcaceae;NA	0	0	0	0	0	0	0	0	0	0	0	0	0	0	0	0	0	0	0	0	0	0	0	0	0	0	0	0	0	0	0	0	0	0	0	0	0	0	0	0	0	0	0	0	0
1CMET2-PWY	N10-formyl-tetrahydrofolate_biosynthesis	Cofactor,_Prosthetic_Group,_Electron_Carrier,_and_Vitamin_Biosynthesis	Biosynthesis	Firmicutes;Clostridia;Clostridiales;Ruminococcaceae;NA	0	0	0	0	0	4	0	0	0	0	0	0	0	0	0	0	0	0	0	0	0	0	0	0	0	0	0	0	0	0	0	0	0	0	0	0	0	0	0	0	0	0	0	0	0
1CMET2-PWY	N10-formyl-tetrahydrofolate_biosynthesis	Cofactor,_Prosthetic_Group,_Electron_Carrier,_and_Vitamin_Biosynthesis	Biosynthesis	Firmicutes;Clostridia;Clostridiales;Lachnospiraceae;Roseburia	0	0	0	0	0	0	0	0	0	0	0	0	0	0	0	0	0	0	0	0	0	0	0	0	0	0	0	0	0	0	0	0	0	0	0	0	0	0	0	0	0	0	0	0	0
1CMET2-PWY	N10-formyl-tetrahydrofolate_biosynthesis	Cofactor,_Prosthetic_Group,_Electron_Carrier,_and_Vitamin_Biosynthesis	Biosynthesis	Firmicutes;Clostridia;Clostridiales;Ruminococcaceae;Fournierella	0	0	0	0	0	0	0	0	0	0	0	0	0	0	0	0	0	0	12	0	0	0	0	0	0	0	0	0	0	0	0	0	0	0	0	0	0	0	0	0	0	0	0	0	0
1CMET2-PWY	N10-formyl-tetrahydrofolate_biosynthesis	Cofactor,_Prosthetic_Group,_Electron_Carrier,_and_Vitamin_Biosynthesis	Biosynthesis	Bacteroidetes;Bacteroidia;Bacteroidales;Prevotellaceae;Prevotella	0	0	0	0	0	0	0	0	0	0	0	0	0	0	0	0	0	0	0	24	0	0	0	0	0	0	0	0	0	0	0	0	0	0	0	0	0	0	0	0	0	0	0	0	0
1CMET2-PWY	N10-formyl-tetrahydrofolate_biosynthesis	Cofactor,_Prosthetic_Group,_Electron_Carrier,_and_Vitamin_Biosynthesis	Biosynthesis	Firmicutes;Bacilli;Lactobacillales;Streptococcaceae;Streptococcus	0	0	0	0	0	0	0	0	0	0	0	0	0	0	0	0	0	0	0	0	0	0	0	0	0	0	0	0	0	0	0	0	0	0	0	0	0	0	0	0	105	0	0	0	0
1CMET2-PWY	N10-formyl-tetrahydrofolate_biosynthesis	Cofactor,_Prosthetic_Group,_Electron_Carrier,_and_Vitamin_Biosynthesis	Biosynthesis	Bacteroidetes;Bacteroidia;Bacteroidales;Bacteroidaceae;Bacteroides	0	9418	0	0	48	85	41	126	35	0	0	256	0	0	14	0	150	419	24	0	23	0	305	52	306	0	0	0	0	0	34	0	0	42	0	0	0	436	0	0	20	0	26	0	0
1CMET2-PWY	N10-formyl-tetrahydrofolate_biosynthesis	Cofactor,_Prosthetic_Group,_Electron_Carrier,_and_Vitamin_Biosynthesis	Biosynthesis	Firmicutes;Clostridia;Clostridiales;Lachnospiraceae;NA	0	0	0	0	141	0	0	0	0	0	0	0	0	0	0	0	0	0	0	0	0	0	0	0	0	0	0	0	0	0	0	0	0	0	0	0	0	0	0	0	0	0	0	0	0
1CMET2-PWY	N10-formyl-tetrahydrofolate_biosynthesis	Cofactor,_Prosthetic_Group,_Electron_Carrier,_and_Vitamin_Biosynthesis	Biosynthesis	Firmicutes;Clostridia;Clostridiales;Family_XIII;NA	0	0	0	0	0	0	0	0	0	0	0	0	0	0	0	0	0	0	0	0	0	0	0	0	0	0	0	0	0	0	0	0	0	0	0	0	0	0	0	0	0	0	0	0	0
1CMET2-PWY	N10-formyl-tetrahydrofolate_biosynthesis	Cofactor,_Prosthetic_Group,_Electron_Carrier,_and_Vitamin_Biosynthesis	Biosynthesis	Firmicutes;Clostridia;Clostridiales;Ruminococcaceae;Ruminococcaceae_incertae_sedis	0	0	0	0	0	0	0	0	0	0	0	0	0	0	0	0	0	0	137	0	0	0	0	0	0	0	0	0	0	0	0	0	0	0	0	0	0	0	0	0	0	0	0	0	0
1CMET2-PWY	N10-formyl-tetrahydrofolate_biosynthesis	Cofactor,_Prosthetic_Group,_Electron_Carrier,_and_Vitamin_Biosynthesis	Biosynthesis	Firmicutes;Clostridia;Clostridiales;Ruminococcaceae;Ruminococcus	0	0	0	0	0	0	0	0	0	0	0	138	0	0	0	0	0	0	0	0	0	0	0	0	0	0	0	0	0	0	0	0	0	0	0	0	0	0	0	0	0	0	0	0	0
1CMET2-PWY	N10-formyl-tetrahydrofolate_biosynthesis	Cofactor,_Prosthetic_Group,_Electron_Carrier,_and_Vitamin_Biosynthesis	Biosynthesis	Bacteroidetes;Bacteroidia;Bacteroidales;Marinifilaceae;Butyricimonas	0	0	0	0	0	0	0	0	0	0	0	0	0	0	0	0	0	0	0	0	0	0	0	0	0	0	0	0	0	0	0	0	0	102	0	0	0	0	0	0	0	0	0	0	0
1CMET2-PWY	N10-formyl-tetrahydrofolate_biosynthesis	Cofactor,_Prosthetic_Group,_Electron_Carrier,_and_Vitamin_Biosynthesis	Biosynthesis	Firmicutes;Clostridia;Clostridiales;Lachnospiraceae;Agathobacter	0	0	0	0	0	0	0	0	0	0	0	30	0	0	0	0	0	0	0	0	0	0	0	0	0	0	0	0	0	0	0	0	0	0	0	0	17	0	0	0	0	0	0	0	0
1CMET2-PWY	N10-formyl-tetrahydrofolate_biosynthesis	Cofactor,_Prosthetic_Group,_Electron_Carrier,_and_Vitamin_Biosynthesis	Biosynthesis	Firmicutes;Clostridia;Clostridiales;Ruminococcaceae;Oscillospira	0	0	0	8	0	0	0	0	0	0	0	0	0	0	0	0	0	0	0	0	0	0	0	0	0	0	0	0	0	0	0	0	0	0	0	0	0	0	0	0	0	0	0	0	0
1CMET2-PWY	N10-formyl-tetrahydrofolate_biosynthesis	Cofactor,_Prosthetic_Group,_Electron_Carrier,_and_Vitamin_Biosynthesis	Biosynthesis	Bacteroidetes;Bacteroidia;Bacteroidales;Rikenellaceae;Alistipes	14	10	0	257	9	0	0	33	0	31	232	451	11	14	0	0	334	40	0	0	41	272	106	101	0	6	16	301	9	10	0	182	0	25	15	19	0	184	26	22	0	12	0	444	0
1CMET2-PWY	N10-formyl-tetrahydrofolate_biosynthesis	Cofactor,_Prosthetic_Group,_Electron_Carrier,_and_Vitamin_Biosynthesis	Biosynthesis	Firmicutes;Clostridia;Clostridiales;Ruminococcaceae;Subdoligranulum	0	0	0	0	0	0	0	0	0	0	0	0	0	0	0	0	0	0	0	0	0	0	0	0	0	0	0	0	0	0	0	0	0	0	0	0	0	0	0	0	0	0	0	0	0
1CMET2-PWY	N10-formyl-tetrahydrofolate_biosynthesis	Cofactor,_Prosthetic_Group,_Electron_Carrier,_and_Vitamin_Biosynthesis	Biosynthesis	Firmicutes;Clostridia;Clostridiales;Ruminococcaceae;NA	0	0	0	0	0	0	0	0	0	0	0	0	0	0	0	0	0	0	0	0	0	0	0	0	0	0	0	0	0	0	0	0	0	0	0	0	0	0	0	0	0	0	0	0	0
1CMET2-PWY	N10-formyl-tetrahydrofolate_biosynthesis	Cofactor,_Prosthetic_Group,_Electron_Carrier,_and_Vitamin_Biosynthesis	Biosynthesis	Bacteroidetes;Bacteroidia;Bacteroidales;Prevotellaceae;Alloprevotella	0	0	0	0	0	10	0	0	0	0	0	0	0	0	0	0	0	0	104	0	0	0	0	0	0	0	0	0	0	0	0	0	0	0	0	0	0	0	0	0	0	0	0	0	0
1CMET2-PWY	N10-formyl-tetrahydrofolate_biosynthesis	Cofactor,_Prosthetic_Group,_Electron_Carrier,_and_Vitamin_Biosynthesis	Biosynthesis	Firmicutes;Clostridia;Clostridiales;Ruminococcaceae;Ruminococcaceae_incertae_sedis	0	0	0	0	0	0	0	0	0	0	0	0	0	0	0	0	0	0	0	0	0	0	0	0	0	0	0	0	0	0	0	0	0	0	0	0	0	0	0	0	0	0	0	0	0
1CMET2-PWY	N10-formyl-tetrahydrofolate_biosynthesis	Cofactor,_Prosthetic_Group,_Electron_Carrier,_and_Vitamin_Biosynthesis	Biosynthesis	Firmicutes;Clostridia;Clostridiales;Peptostreptococcaceae;Terrisporobacter	0	0	0	0	0	0	0	0	0	0	0	0	0	0	0	0	0	0	0	0	0	0	0	0	0	0	0	0	0	0	0	0	0	0	0	0	0	0	0	0	0	0	0	0	0
1CMET2-PWY	N10-formyl-tetrahydrofolate_biosynthesis	Cofactor,_Prosthetic_Group,_Electron_Carrier,_and_Vitamin_Biosynthesis	Biosynthesis	Firmicutes;Clostridia;Clostridiales;Ruminococcaceae;Negativibacillus	0	0	0	0	0	0	0	0	0	0	0	0	0	0	0	0	0	0	0	0	0	0	0	0	0	0	0	0	98	0	0	0	0	0	0	0	0	0	0	0	0	0	0	0	0
1CMET2-PWY	N10-formyl-tetrahydrofolate_biosynthesis	Cofactor,_Prosthetic_Group,_Electron_Carrier,_and_Vitamin_Biosynthesis	Biosynthesis	Firmicutes;Clostridia;Clostridiales;Family_XI;Anaerococcus	0	0	0	0	0	0	0	0	0	0	0	0	0	0	0	0	0	0	0	0	0	0	0	0	0	0	0	0	0	0	0	0	0	0	0	0	0	0	0	0	0	0	0	0	0
1CMET2-PWY	N10-formyl-tetrahydrofolate_biosynthesis	Cofactor,_Prosthetic_Group,_Electron_Carrier,_and_Vitamin_Biosynthesis	Biosynthesis	Firmicutes;Clostridia;Clostridiales;Family_XI;Anaerococcus	0	0	0	0	0	0	0	0	0	0	0	0	0	0	0	0	0	0	0	0	0	0	0	0	0	0	0	0	0	0	0	0	0	0	0	64	0	0	0	0	0	0	0	0	0
1CMET2-PWY	N10-formyl-tetrahydrofolate_biosynthesis	Cofactor,_Prosthetic_Group,_Electron_Carrier,_and_Vitamin_Biosynthesis	Biosynthesis	Firmicutes;Clostridia;Clostridiales;Ruminococcaceae;Ruminococcaceae_incertae_sedis	14	360	0	692	19	0	0	190	0	0	186	83	16	0	26	60	17	57	218	0	0	22	986	626	18	27	38	0	0	45	18	0	0	384	0	0	0	0	20	122	11	263	20	958	0
1CMET2-PWY	N10-formyl-tetrahydrofolate_biosynthesis	Cofactor,_Prosthetic_Group,_Electron_Carrier,_and_Vitamin_Biosynthesis	Biosynthesis	Firmicutes;Clostridia;Clostridiales;Ruminococcaceae;Ruminococcus	0	0	0	0	0	0	0	0	0	0	0	0	0	0	0	0	0	0	0	0	0	0	0	0	0	0	0	0	0	0	0	0	0	0	0	0	0	0	0	0	0	0	0	0	0
1CMET2-PWY	N10-formyl-tetrahydrofolate_biosynthesis	Cofactor,_Prosthetic_Group,_Electron_Carrier,_and_Vitamin_Biosynthesis	Biosynthesis	Firmicutes;Clostridia;Clostridiales;Lachnospiraceae;Dorea	0	0	0	128	0	0	0	0	0	0	0	0	0	0	0	0	0	0	0	0	0	0	0	0	0	0	0	0	0	0	0	0	0	0	0	0	0	0	0	0	0	0	0	0	0
1CMET2-PWY	N10-formyl-tetrahydrofolate_biosynthesis	Cofactor,_Prosthetic_Group,_Electron_Carrier,_and_Vitamin_Biosynthesis	Biosynthesis	Firmicutes;Clostridia;Clostridiales;Ruminococcaceae;Ruminococcaceae_incertae_sedis	0	0	0	0	0	0	0	0	0	0	0	0	57	0	0	0	0	0	0	0	0	0	0	0	0	0	0	0	0	0	0	0	0	0	0	0	0	0	0	0	0	0	0	0	0
1CMET2-PWY	N10-formyl-tetrahydrofolate_biosynthesis	Cofactor,_Prosthetic_Group,_Electron_Carrier,_and_Vitamin_Biosynthesis	Biosynthesis	Firmicutes;Clostridia;Clostridiales;Lachnospiraceae;NA	0	0	0	0	0	0	0	0	0	0	0	0	0	0	0	0	0	0	0	0	0	0	0	0	0	0	0	0	0	0	0	126	0	0	0	0	0	0	0	0	0	0	0	0	0
1CMET2-PWY	N10-formyl-tetrahydrofolate_biosynthesis	Cofactor,_Prosthetic_Group,_Electron_Carrier,_and_Vitamin_Biosynthesis	Biosynthesis	Firmicutes;Clostridia;Clostridiales;Lachnospiraceae;Sellimonas	0	0	0	0	0	0	36	0	0	0	0	0	62	0	0	0	0	0	0	0	0	0	0	0	0	0	0	0	0	0	0	0	0	0	0	0	0	0	0	0	0	0	0	0	0
1CMET2-PWY	N10-formyl-tetrahydrofolate_biosynthesis	Cofactor,_Prosthetic_Group,_Electron_Carrier,_and_Vitamin_Biosynthesis	Biosynthesis	Firmicutes;Clostridia;Clostridiales;Lachnospiraceae;Tyzzerella	0	0	0	0	0	0	0	0	0	0	0	0	0	206	0	0	0	0	0	0	0	0	0	0	0	0	0	0	0	0	0	0	0	0	0	0	0	0	0	0	0	0	0	0	0
1CMET2-PWY	N10-formyl-tetrahydrofolate_biosynthesis	Cofactor,_Prosthetic_Group,_Electron_Carrier,_and_Vitamin_Biosynthesis	Biosynthesis	Bacteroidetes;Bacteroidia;Bacteroidales;Rikenellaceae;Alistipes	0	32	0	0	0	0	0	0	0	0	0	0	0	0	0	0	0	0	0	0	0	0	0	0	0	0	0	0	84	0	0	10	0	0	0	0	0	0	0	0	0	0	0	0	0
1CMET2-PWY	N10-formyl-tetrahydrofolate_biosynthesis	Cofactor,_Prosthetic_Group,_Electron_Carrier,_and_Vitamin_Biosynthesis	Biosynthesis	Fusobacteria;Fusobacteriia;Fusobacteriales;Fusobacteriaceae;Fusobacterium	0	0	0	0	0	0	0	0	0	0	0	0	0	0	0	0	0	0	0	0	0	0	0	0	23	0	0	0	0	0	0	0	0	0	0	0	0	0	0	0	0	0	0	0	0
1CMET2-PWY	N10-formyl-tetrahydrofolate_biosynthesis	Cofactor,_Prosthetic_Group,_Electron_Carrier,_and_Vitamin_Biosynthesis	Biosynthesis	Bacteroidetes;Bacteroidia;Bacteroidales;NA;NA	0	10	0	0	0	0	0	0	0	0	2	0	0	0	0	0	0	0	0	0	0	0	0	0	0	0	0	0	0	0	0	0	0	0	0	0	0	0	0	0	0	0	0	0	0
1CMET2-PWY	N10-formyl-tetrahydrofolate_biosynthesis	Cofactor,_Prosthetic_Group,_Electron_Carrier,_and_Vitamin_Biosynthesis	Biosynthesis	Firmicutes;Clostridia;Clostridiales;Ruminococcaceae;Ruminococcus	16	19	5	933	315	65	13	8	16	105	37	21	11	10	51	24	13	15	19	7	0	7	130	7	9	7	587	8	141	35	19	12	10	82	22	10	8	12	14	14	10	26	13	0	67
1CMET2-PWY	N10-formyl-tetrahydrofolate_biosynthesis	Cofactor,_Prosthetic_Group,_Electron_Carrier,_and_Vitamin_Biosynthesis	Biosynthesis	Actinobacteria;Actinobacteria;Corynebacteriales;Corynebacteriaceae;Corynebacterium	0	0	0	0	0	0	0	0	0	0	0	0	0	0	0	0	0	0	0	0	0	0	0	0	0	0	0	0	0	0	0	0	0	0	0	0	22	0	0	0	0	0	0	0	0
1CMET2-PWY	N10-formyl-tetrahydrofolate_biosynthesis	Cofactor,_Prosthetic_Group,_Electron_Carrier,_and_Vitamin_Biosynthesis	Biosynthesis	Firmicutes;Clostridia;Clostridiales;Ruminococcaceae;Ruminococcaceae_incertae_sedis	0	0	0	0	0	0	0	0	0	0	0	0	0	0	0	0	0	0	0	0	0	0	0	0	0	0	0	0	0	0	0	0	0	0	0	0	0	0	0	0	0	0	0	0	0
1CMET2-PWY	N10-formyl-tetrahydrofolate_biosynthesis	Cofactor,_Prosthetic_Group,_Electron_Carrier,_and_Vitamin_Biosynthesis	Biosynthesis	Firmicutes;Clostridia;Clostridiales;Ruminococcaceae;Butyricicoccus	0	0	0	0	0	0	0	0	0	0	0	0	0	3	0	0	4	0	0	0	0	0	0	63	0	0	0	0	0	0	0	0	0	0	0	0	0	0	0	0	12	0	0	0	0
1CMET2-PWY	N10-formyl-tetrahydrofolate_biosynthesis	Cofactor,_Prosthetic_Group,_Electron_Carrier,_and_Vitamin_Biosynthesis	Biosynthesis	Firmicutes;Clostridia;Clostridiales;Lachnospiraceae;Lachnospira	0	0	0	0	0	0	0	0	0	0	0	0	0	0	0	0	141	0	0	0	0	0	0	0	0	0	0	0	0	0	0	0	0	0	0	0	0	0	0	0	0	0	0	0	0
1CMET2-PWY	N10-formyl-tetrahydrofolate_biosynthesis	Cofactor,_Prosthetic_Group,_Electron_Carrier,_and_Vitamin_Biosynthesis	Biosynthesis	Firmicutes;Clostridia;Clostridiales;Lachnospiraceae;Ruminococcus	0	0	0	0	0	0	0	45	0	0	0	13	0	0	0	0	0	13	0	14	0	0	0	0	0	0	0	0	0	0	0	0	0	0	0	0	0	0	0	0	0	0	0	0	0
1CMET2-PWY	N10-formyl-tetrahydrofolate_biosynthesis	Cofactor,_Prosthetic_Group,_Electron_Carrier,_and_Vitamin_Biosynthesis	Biosynthesis	Bacteroidetes;Bacteroidia;Bacteroidales;Muribaculaceae;NA	0	0	0	0	0	0	0	0	0	0	0	0	0	0	0	0	0	0	0	0	0	0	0	0	0	0	0	0	0	0	0	0	0	0	0	0	0	0	0	0	0	0	0	0	0
1CMET2-PWY	N10-formyl-tetrahydrofolate_biosynthesis	Cofactor,_Prosthetic_Group,_Electron_Carrier,_and_Vitamin_Biosynthesis	Biosynthesis	Firmicutes;Clostridia;Clostridiales;Lachnospiraceae;Anaerostipes	0	0	0	0	0	0	0	0	0	0	0	0	0	0	0	0	0	0	0	0	0	50	52	0	0	0	0	0	0	0	0	0	0	0	0	0	0	0	0	0	0	0	0	0	0
1CMET2-PWY	N10-formyl-tetrahydrofolate_biosynthesis	Cofactor,_Prosthetic_Group,_Electron_Carrier,_and_Vitamin_Biosynthesis	Biosynthesis	Firmicutes;Clostridia;Clostridiales;Ruminococcaceae;Subdoligranulum	0	0	0	0	0	0	0	0	0	0	0	0	0	0	0	0	0	0	0	0	0	0	0	0	0	0	0	0	0	0	0	0	0	0	0	0	0	0	0	0	0	0	0	0	0
1CMET2-PWY	N10-formyl-tetrahydrofolate_biosynthesis	Cofactor,_Prosthetic_Group,_Electron_Carrier,_and_Vitamin_Biosynthesis	Biosynthesis	Epsilonbacteraeota;Campylobacteria;Campylobacterales;Campylobacteraceae;Campylobacter	0	0	0	0	0	0	0	0	0	0	0	0	0	0	0	0	0	0	0	0	0	0	0	0	0	0	0	0	0	0	0	0	0	0	0	0	0	0	0	0	0	0	0	0	0
1CMET2-PWY	N10-formyl-tetrahydrofolate_biosynthesis	Cofactor,_Prosthetic_Group,_Electron_Carrier,_and_Vitamin_Biosynthesis	Biosynthesis	Bacteroidetes;Bacteroidia;Bacteroidales;Prevotellaceae;Prevotella	16	22	9	0	14	0	8	23	724	0	17	0	9	16	0	0	0	45	9	0	17	24	10	29	107	9	19	13	0	0	68	0	5	16	0	9	0	0	158	0	16	0	16	0	6
1CMET2-PWY	N10-formyl-tetrahydrofolate_biosynthesis	Cofactor,_Prosthetic_Group,_Electron_Carrier,_and_Vitamin_Biosynthesis	Biosynthesis	Firmicutes;Clostridia;Clostridiales;Lachnospiraceae;Lachnospira	0	0	0	0	0	0	0	0	0	0	0	0	0	0	0	0	0	0	0	0	0	0	0	0	0	0	0	0	0	0	0	0	0	0	0	0	0	0	0	0	0	0	0	0	0
1CMET2-PWY	N10-formyl-tetrahydrofolate_biosynthesis	Cofactor,_Prosthetic_Group,_Electron_Carrier,_and_Vitamin_Biosynthesis	Biosynthesis	Proteobacteria;Gammaproteobacteria;Pseudomonadales;Moraxellaceae;Acinetobacter	7	0	0	12	0	6	0	8	0	0	11	0	0	0	0	0	0	0	0	0	0	0	0	0	0	0	18	0	0	0	0	0	0	0	0	0	0	13	0	0	0	18	0	0	0
1CMET2-PWY	N10-formyl-tetrahydrofolate_biosynthesis	Cofactor,_Prosthetic_Group,_Electron_Carrier,_and_Vitamin_Biosynthesis	Biosynthesis	Firmicutes;Clostridia;Clostridiales;Lachnospiraceae;Agathobacter	0	0	0	0	0	0	0	0	0	119	0	0	0	0	0	0	0	0	0	0	0	0	0	0	0	0	0	0	0	0	0	0	0	0	0	0	0	0	0	0	0	0	0	0	0
1CMET2-PWY	N10-formyl-tetrahydrofolate_biosynthesis	Cofactor,_Prosthetic_Group,_Electron_Carrier,_and_Vitamin_Biosynthesis	Biosynthesis	Synergistetes;Synergistia;Synergistales;Synergistaceae;Jonquetella	0	0	0	0	0	0	0	0	0	0	0	0	0	0	0	0	0	0	0	0	0	0	0	0	0	0	0	0	0	0	0	0	0	0	0	17	0	0	0	0	0	0	0	0	0
1CMET2-PWY	N10-formyl-tetrahydrofolate_biosynthesis	Cofactor,_Prosthetic_Group,_Electron_Carrier,_and_Vitamin_Biosynthesis	Biosynthesis	Firmicutes;Clostridia;Clostridiales;Ruminococcaceae;Subdoligranulum	0	0	0	0	0	0	0	0	0	0	0	90	0	0	0	0	0	0	0	0	0	0	0	0	0	0	0	0	0	0	0	0	0	0	0	0	0	0	0	0	0	0	0	0	0
1CMET2-PWY	N10-formyl-tetrahydrofolate_biosynthesis	Cofactor,_Prosthetic_Group,_Electron_Carrier,_and_Vitamin_Biosynthesis	Biosynthesis	Firmicutes;Clostridia;Clostridiales;Lachnospiraceae;Fusicatenibacter	0	0	0	0	0	0	0	0	0	0	0	0	64	0	0	0	0	0	0	0	0	0	0	0	0	0	0	0	0	0	0	0	0	0	0	0	0	0	0	0	0	0	0	0	0
1CMET2-PWY	N10-formyl-tetrahydrofolate_biosynthesis	Cofactor,_Prosthetic_Group,_Electron_Carrier,_and_Vitamin_Biosynthesis	Biosynthesis	Firmicutes;Clostridia;Clostridiales;Lachnospiraceae;Marvinbryantia	0	0	0	0	0	0	0	0	0	0	0	0	0	0	0	0	0	0	0	0	0	0	0	0	0	0	0	0	0	0	0	0	0	148	0	0	0	0	0	0	0	0	0	0	0
1CMET2-PWY	N10-formyl-tetrahydrofolate_biosynthesis	Cofactor,_Prosthetic_Group,_Electron_Carrier,_and_Vitamin_Biosynthesis	Biosynthesis	Firmicutes;Clostridia;Clostridiales;Ruminococcaceae;Ruminococcaceae_incertae_sedis	0	0	0	0	0	0	0	0	0	0	0	0	0	0	0	0	0	0	0	0	0	0	0	0	0	0	0	0	0	0	0	0	0	0	0	0	0	0	0	0	0	0	0	0	0
1CMET2-PWY	N10-formyl-tetrahydrofolate_biosynthesis	Cofactor,_Prosthetic_Group,_Electron_Carrier,_and_Vitamin_Biosynthesis	Biosynthesis	Firmicutes;Bacilli;Lactobacillales;Streptococcaceae;Streptococcus	0	1085	0	208	9	6	6	5	9	234	19	0	8	7	13	10	6	8	133	4	91	0	195	14	7	49	8	11	7	35	19	34	2	12	9	4	11	4	0	21	6	5	8	0	0
1CMET2-PWY	N10-formyl-tetrahydrofolate_biosynthesis	Cofactor,_Prosthetic_Group,_Electron_Carrier,_and_Vitamin_Biosynthesis	Biosynthesis	Proteobacteria;Gammaproteobacteria;Pseudomonadales;Pseudomonadaceae;Pseudomonas	0	0	0	0	0	0	0	0	0	0	0	0	0	0	0	0	0	0	0	0	0	0	0	0	53	0	0	0	0	0	0	0	0	0	0	0	0	0	0	0	0	0	0	0	0
1CMET2-PWY	N10-formyl-tetrahydrofolate_biosynthesis	Cofactor,_Prosthetic_Group,_Electron_Carrier,_and_Vitamin_Biosynthesis	Biosynthesis	Bacteroidetes;Bacteroidia;Bacteroidales;Bacteroidaceae;Bacteroides	0	0	0	0	0	0	0	0	0	0	0	0	0	0	0	0	0	0	0	0	0	0	0	0	0	0	0	0	0	0	126	0	0	0	0	0	0	0	0	0	0	0	0	0	0
1CMET2-PWY	N10-formyl-tetrahydrofolate_biosynthesis	Cofactor,_Prosthetic_Group,_Electron_Carrier,_and_Vitamin_Biosynthesis	Biosynthesis	Firmicutes;Clostridia;Clostridiales;Family_XI;W5053	2	0	0	3	0	0	0	0	2	0	0	0	0	0	0	0	0	2	0	0	0	0	0	0	0	0	0	0	0	0	0	1	0	0	0	0	0	0	0	0	0	0	0	0	0
1CMET2-PWY	N10-formyl-tetrahydrofolate_biosynthesis	Cofactor,_Prosthetic_Group,_Electron_Carrier,_and_Vitamin_Biosynthesis	Biosynthesis	Actinobacteria;Actinobacteria;Actinomycetales;Actinomycetaceae;Mobiluncus	0	0	0	0	0	0	0	0	0	0	0	0	0	0	0	0	0	0	0	0	0	0	0	0	0	0	0	0	0	0	0	0	0	0	0	0	0	0	0	0	0	0	0	0	0
1CMET2-PWY	N10-formyl-tetrahydrofolate_biosynthesis	Cofactor,_Prosthetic_Group,_Electron_Carrier,_and_Vitamin_Biosynthesis	Biosynthesis	Bacteroidetes;Bacteroidia;Bacteroidales;Rikenellaceae;Alistipes	44	570	1394	1769	109	35	64	30	1300	1145	370	1419	59	58	71	612	51	1079	449	55	467	62	626	82	124	491	132	508	605	2689	99	1471	21	2004	92	85	652	25	0	92	39	120	64	1850	28
1CMET2-PWY	N10-formyl-tetrahydrofolate_biosynthesis	Cofactor,_Prosthetic_Group,_Electron_Carrier,_and_Vitamin_Biosynthesis	Biosynthesis	Bacteroidetes;Bacteroidia;Bacteroidales;Rikenellaceae;Alistipes	27	0	0	42	0	0	0	16	0	0	16	47	8614	0	0	0	0	0	0	0	0	0	0	0	0	0	52	0	0	0	0	0	0	0	0	0	0	20	0	18	0	20	0	0	0
1CMET2-PWY	N10-formyl-tetrahydrofolate_biosynthesis	Cofactor,_Prosthetic_Group,_Electron_Carrier,_and_Vitamin_Biosynthesis	Biosynthesis	Firmicutes;Clostridia;Clostridiales;Lachnospiraceae;Anaerostipes	0	0	0	115	0	0	0	0	0	0	0	0	0	0	0	0	0	0	0	0	0	0	0	0	0	0	0	0	0	0	0	0	0	0	0	0	0	0	0	0	0	0	0	0	0
1CMET2-PWY	N10-formyl-tetrahydrofolate_biosynthesis	Cofactor,_Prosthetic_Group,_Electron_Carrier,_and_Vitamin_Biosynthesis	Biosynthesis	Firmicutes;Clostridia;Clostridiales;Lachnospiraceae;Lachnoclostridium	0	0	0	0	0	0	0	0	0	0	0	0	32	0	0	0	0	0	0	0	0	0	0	0	0	0	0	0	0	0	0	0	0	0	0	0	0	0	0	0	0	0	0	32	0
1CMET2-PWY	N10-formyl-tetrahydrofolate_biosynthesis	Cofactor,_Prosthetic_Group,_Electron_Carrier,_and_Vitamin_Biosynthesis	Biosynthesis	Firmicutes;Clostridia;Clostridiales;Lachnospiraceae;NA	0	0	0	0	0	0	0	0	0	0	0	0	115	0	0	0	0	0	0	0	0	0	0	0	0	0	0	0	0	0	0	0	0	0	0	0	0	0	0	0	0	0	0	0	0
1CMET2-PWY	N10-formyl-tetrahydrofolate_biosynthesis	Cofactor,_Prosthetic_Group,_Electron_Carrier,_and_Vitamin_Biosynthesis	Biosynthesis	Actinobacteria;Actinobacteria;Corynebacteriales;Corynebacteriaceae;Corynebacterium	0	0	0	0	0	0	0	0	0	0	0	0	0	0	0	0	0	7	0	0	0	0	0	0	0	0	0	0	0	0	0	0	0	0	0	27	0	0	0	0	0	0	0	0	0
1CMET2-PWY	N10-formyl-tetrahydrofolate_biosynthesis	Cofactor,_Prosthetic_Group,_Electron_Carrier,_and_Vitamin_Biosynthesis	Biosynthesis	Firmicutes;Clostridia;Clostridiales;Ruminococcaceae;Ruminiclostridium	0	0	0	0	0	0	0	0	0	0	0	0	0	0	0	0	0	0	0	0	0	0	0	55	0	0	0	8	0	13	0	0	0	0	0	15	0	0	0	0	0	0	0	0	0
1CMET2-PWY	N10-formyl-tetrahydrofolate_biosynthesis	Cofactor,_Prosthetic_Group,_Electron_Carrier,_and_Vitamin_Biosynthesis	Biosynthesis	Firmicutes;Clostridia;Clostridiales;Ruminococcaceae;Faecalibacterium	0	0	0	0	0	0	0	0	0	0	0	87	0	0	0	0	0	0	0	0	0	0	0	0	0	0	0	0	0	0	0	0	0	0	0	0	0	0	0	0	0	0	0	0	0
1CMET2-PWY	N10-formyl-tetrahydrofolate_biosynthesis	Cofactor,_Prosthetic_Group,_Electron_Carrier,_and_Vitamin_Biosynthesis	Biosynthesis	Bacteroidetes;Bacteroidia;Bacteroidales;Porphyromonadaceae;Porphyromonas	0	0	0	0	0	0	0	0	0	0	0	0	0	0	0	0	0	0	0	0	0	0	0	0	0	0	0	0	0	0	0	0	0	0	0	0	0	0	0	0	0	0	0	0	0
1CMET2-PWY	N10-formyl-tetrahydrofolate_biosynthesis	Cofactor,_Prosthetic_Group,_Electron_Carrier,_and_Vitamin_Biosynthesis	Biosynthesis	Firmicutes;Clostridia;Clostridiales;Ruminococcaceae;Faecalibacterium	0	0	0	0	0	0	0	0	0	0	0	85	0	0	0	0	0	0	0	0	0	0	0	0	0	0	0	0	0	0	0	0	0	0	0	0	0	0	0	0	0	0	0	0	0
1CMET2-PWY	N10-formyl-tetrahydrofolate_biosynthesis	Cofactor,_Prosthetic_Group,_Electron_Carrier,_and_Vitamin_Biosynthesis	Biosynthesis	Firmicutes;Clostridia;Clostridiales;Lachnospiraceae;Roseburia	0	4700	0	0	66	42	0	0	54	137	0	202	0	0	0	83	41	85	0	0	0	0	50	1382	0	0	54	0	0	0	0	0	0	472	197	0	19	0	0	0	0	0	32	207	0
1CMET2-PWY	N10-formyl-tetrahydrofolate_biosynthesis	Cofactor,_Prosthetic_Group,_Electron_Carrier,_and_Vitamin_Biosynthesis	Biosynthesis	Firmicutes;Clostridia;Clostridiales;Lachnospiraceae;Lachnospiraceae_incertae_sedis	0	0	17	0	0	0	0	0	0	0	0	0	0	0	0	0	0	0	0	0	0	0	0	0	0	0	0	0	0	0	0	0	0	0	0	0	0	0	0	0	0	0	0	0	0
1CMET2-PWY	N10-formyl-tetrahydrofolate_biosynthesis	Cofactor,_Prosthetic_Group,_Electron_Carrier,_and_Vitamin_Biosynthesis	Biosynthesis	Firmicutes;Clostridia;Clostridiales;Peptococcaceae;NA	0	0	0	0	0	0	0	0	0	0	0	0	0	0	0	0	0	0	0	0	0	0	0	17	0	0	0	0	0	0	0	0	0	0	0	0	0	0	0	0	0	0	0	0	0
1CMET2-PWY	N10-formyl-tetrahydrofolate_biosynthesis	Cofactor,_Prosthetic_Group,_Electron_Carrier,_and_Vitamin_Biosynthesis	Biosynthesis	Firmicutes;Clostridia;Clostridiales;Peptostreptococcaceae;Peptostreptococcus	0	0	0	0	0	0	0	0	0	0	0	0	0	0	0	0	0	42	0	0	0	0	0	13	0	0	0	0	0	0	0	0	0	0	0	0	0	0	0	0	0	0	0	0	0
1CMET2-PWY	N10-formyl-tetrahydrofolate_biosynthesis	Cofactor,_Prosthetic_Group,_Electron_Carrier,_and_Vitamin_Biosynthesis	Biosynthesis	Firmicutes;Bacilli;Lactobacillales;Lactobacillaceae;Lactobacillus	0	0	0	0	0	0	0	0	0	27	0	0	0	0	0	0	0	0	0	0	0	0	41	0	0	0	0	0	0	0	0	0	0	0	0	0	0	0	0	0	0	0	0	0	0
1CMET2-PWY	N10-formyl-tetrahydrofolate_biosynthesis	Cofactor,_Prosthetic_Group,_Electron_Carrier,_and_Vitamin_Biosynthesis	Biosynthesis	Firmicutes;Clostridia;Clostridiales;Lachnospiraceae;Roseburia	0	0	0	0	0	0	0	0	0	0	0	0	0	0	0	0	0	0	0	0	0	0	0	0	0	0	0	0	0	0	0	0	0	0	0	0	0	0	0	0	0	0	0	0	0
1CMET2-PWY	N10-formyl-tetrahydrofolate_biosynthesis	Cofactor,_Prosthetic_Group,_Electron_Carrier,_and_Vitamin_Biosynthesis	Biosynthesis	Bacteroidetes;Bacteroidia;Bacteroidales;Bacteroidaceae;Bacteroides	13	5	0	32	0	31	10	12	389	7	24	14	16	0	0	17	0	0	0	275	0	0	528	18	14	36	38	10	0	0	0	0	0	0	0	0	28	1704	27	18	8	17	0	0	8
1CMET2-PWY	N10-formyl-tetrahydrofolate_biosynthesis	Cofactor,_Prosthetic_Group,_Electron_Carrier,_and_Vitamin_Biosynthesis	Biosynthesis	Bacteroidetes;Bacteroidia;Bacteroidales;Tannerellaceae;Parabacteroides	0	0	0	0	0	0	0	0	0	0	0	0	0	0	0	0	0	0	0	0	0	0	0	0	0	0	0	0	0	0	0	0	0	0	0	0	0	0	0	0	0	0	0	0	0
1CMET2-PWY	N10-formyl-tetrahydrofolate_biosynthesis	Cofactor,_Prosthetic_Group,_Electron_Carrier,_and_Vitamin_Biosynthesis	Biosynthesis	Firmicutes;Clostridia;Clostridiales;Family_XIII;Anaerovorax	0	0	0	0	0	0	0	0	0	0	0	0	0	0	0	0	0	0	0	0	0	0	0	0	0	0	0	0	0	0	0	0	0	0	0	0	0	0	0	0	0	0	0	0	0
1CMET2-PWY	N10-formyl-tetrahydrofolate_biosynthesis	Cofactor,_Prosthetic_Group,_Electron_Carrier,_and_Vitamin_Biosynthesis	Biosynthesis	Cyanobacteria;Melainabacteria;Gastranaerophilales;NA;NA	0	0	0	0	0	0	0	0	0	0	0	0	0	0	0	0	0	0	0	0	0	0	0	0	0	0	81	0	0	0	0	0	0	0	0	0	0	0	0	0	0	0	0	0	0
1CMET2-PWY	N10-formyl-tetrahydrofolate_biosynthesis	Cofactor,_Prosthetic_Group,_Electron_Carrier,_and_Vitamin_Biosynthesis	Biosynthesis	Actinobacteria;Coriobacteriia;Coriobacteriales;Atopobiaceae;Olsenella	0	0	0	0	0	0	0	0	0	0	0	0	0	0	0	0	0	0	0	0	0	0	0	0	0	0	12	0	0	0	0	0	0	0	0	0	0	0	0	0	0	0	0	0	0
1CMET2-PWY	N10-formyl-tetrahydrofolate_biosynthesis	Cofactor,_Prosthetic_Group,_Electron_Carrier,_and_Vitamin_Biosynthesis	Biosynthesis	Firmicutes;Clostridia;Clostridiales;Lachnospiraceae;UC5-1-2E3	0	0	0	0	0	0	0	0	0	0	0	0	0	0	0	0	83	0	0	0	0	0	0	0	0	0	0	0	0	0	0	0	0	0	0	0	0	0	0	0	0	0	0	0	0
1CMET2-PWY	N10-formyl-tetrahydrofolate_biosynthesis	Cofactor,_Prosthetic_Group,_Electron_Carrier,_and_Vitamin_Biosynthesis	Biosynthesis	Firmicutes;Bacilli;Lactobacillales;Lactobacillaceae;Lactobacillus	0	0	0	0	0	0	0	0	0	0	0	0	0	0	0	0	0	0	0	0	0	0	0	0	0	0	0	0	5	0	0	0	0	0	0	0	0	0	0	0	0	7	0	6	0
1CMET2-PWY	N10-formyl-tetrahydrofolate_biosynthesis	Cofactor,_Prosthetic_Group,_Electron_Carrier,_and_Vitamin_Biosynthesis	Biosynthesis	Firmicutes;Clostridia;Clostridiales;Lachnospiraceae;Tyzzerella	0	59	33	328	77	0	55	0	54	19	226	0	0	290	0	0	0	59	46	16	55	0	58	75	58	0	59	37	95	61	57	0	30	84	0	0	0	0	55	243	73	32	0	0	28
1CMET2-PWY	N10-formyl-tetrahydrofolate_biosynthesis	Cofactor,_Prosthetic_Group,_Electron_Carrier,_and_Vitamin_Biosynthesis	Biosynthesis	Firmicutes;Clostridia;Clostridiales;Ruminococcaceae;Ruminococcus	0	0	0	0	0	0	0	0	0	0	0	0	0	0	0	0	0	0	0	0	0	0	0	0	0	0	0	0	0	0	0	0	0	0	0	0	0	0	0	0	0	0	0	0	0
1CMET2-PWY	N10-formyl-tetrahydrofolate_biosynthesis	Cofactor,_Prosthetic_Group,_Electron_Carrier,_and_Vitamin_Biosynthesis	Biosynthesis	Firmicutes;Clostridia;Clostridiales;Family_XI;Murdochiella	0	0	0	0	0	0	0	0	0	0	0	0	0	0	0	0	0	0	0	0	0	0	0	0	0	0	0	0	0	0	0	0	0	0	0	0	0	0	0	0	0	0	0	0	0
1CMET2-PWY	N10-formyl-tetrahydrofolate_biosynthesis	Cofactor,_Prosthetic_Group,_Electron_Carrier,_and_Vitamin_Biosynthesis	Biosynthesis	Firmicutes;Clostridia;Clostridiales;Family_XIII;Mogibacterium	0	0	0	0	0	0	0	0	0	0	0	0	0	0	0	0	0	0	0	0	0	0	0	0	0	0	0	0	0	0	0	0	0	0	0	0	0	0	0	0	0	0	0	0	0
1CMET2-PWY	N10-formyl-tetrahydrofolate_biosynthesis	Cofactor,_Prosthetic_Group,_Electron_Carrier,_and_Vitamin_Biosynthesis	Biosynthesis	Firmicutes;Clostridia;Clostridiales;Ruminococcaceae;Faecalibacterium	0	0	0	0	79	0	0	0	0	0	0	0	0	0	0	0	0	0	0	0	0	0	0	0	0	0	0	0	0	0	0	0	0	0	0	0	0	0	0	0	0	0	0	0	0
1CMET2-PWY	N10-formyl-tetrahydrofolate_biosynthesis	Cofactor,_Prosthetic_Group,_Electron_Carrier,_and_Vitamin_Biosynthesis	Biosynthesis	Firmicutes;Clostridia;Clostridiales;Christensenellaceae;Christensenellaceae_R-7_group	0	0	0	0	0	0	0	0	8	0	0	0	50	0	0	0	0	0	0	0	0	0	0	0	0	0	0	0	0	0	0	0	0	0	0	0	0	0	0	0	0	0	0	0	0
1CMET2-PWY	N10-formyl-tetrahydrofolate_biosynthesis	Cofactor,_Prosthetic_Group,_Electron_Carrier,_and_Vitamin_Biosynthesis	Biosynthesis	Actinobacteria;Coriobacteriia;Coriobacteriales;Eggerthellaceae;Slackia	0	0	0	0	0	0	0	0	0	0	0	0	0	0	0	0	0	0	0	0	0	0	0	0	0	0	0	0	0	7	0	0	0	59	0	0	0	0	0	0	0	0	0	0	0
1CMET2-PWY	N10-formyl-tetrahydrofolate_biosynthesis	Cofactor,_Prosthetic_Group,_Electron_Carrier,_and_Vitamin_Biosynthesis	Biosynthesis	Proteobacteria;Gammaproteobacteria;Betaproteobacteriales;Burkholderiaceae;Sutterella	0	0	0	0	0	0	0	0	0	0	0	0	0	0	0	0	0	0	0	0	0	0	0	0	0	0	0	0	0	0	0	0	0	0	65	0	0	0	0	0	0	0	0	0	0
1CMET2-PWY	N10-formyl-tetrahydrofolate_biosynthesis	Cofactor,_Prosthetic_Group,_Electron_Carrier,_and_Vitamin_Biosynthesis	Biosynthesis	Firmicutes;Clostridia;Clostridiales;Lachnospiraceae;Roseburia	20	33	0	16	55	16	0	20	23	26	0	0	95	0	31	12	17	1951	292	0	27	0	21	871	14	0	0	0	0	57	16	211	0	193	21	14	0	0	0	18	15	44	17	22	0
1CMET2-PWY	N10-formyl-tetrahydrofolate_biosynthesis	Cofactor,_Prosthetic_Group,_Electron_Carrier,_and_Vitamin_Biosynthesis	Biosynthesis	Bacteroidetes;Bacteroidia;Bacteroidales;Tannerellaceae;Parabacteroides	0	0	0	0	0	0	0	0	0	0	0	0	0	0	0	0	0	0	0	0	0	0	0	0	0	0	0	0	0	0	0	0	0	0	0	0	0	0	0	0	0	0	0	0	0
1CMET2-PWY	N10-formyl-tetrahydrofolate_biosynthesis	Cofactor,_Prosthetic_Group,_Electron_Carrier,_and_Vitamin_Biosynthesis	Biosynthesis	Firmicutes;Clostridia;Clostridiales;Ruminococcaceae;Ruminiclostridium	0	0	0	4	0	0	0	0	0	0	0	0	62	0	0	0	0	0	0	0	0	0	0	0	0	0	0	0	0	0	0	0	0	0	0	0	0	0	0	0	0	0	0	0	0
1CMET2-PWY	N10-formyl-tetrahydrofolate_biosynthesis	Cofactor,_Prosthetic_Group,_Electron_Carrier,_and_Vitamin_Biosynthesis	Biosynthesis	Bacteroidetes;Bacteroidia;Bacteroidales;Prevotellaceae;Prevotella	0	0	0	0	0	0	0	0	0	0	0	0	0	0	0	0	0	0	0	0	0	0	0	0	0	0	0	0	0	0	0	0	0	0	0	0	0	0	0	0	0	0	0	0	0
1CMET2-PWY	N10-formyl-tetrahydrofolate_biosynthesis	Cofactor,_Prosthetic_Group,_Electron_Carrier,_and_Vitamin_Biosynthesis	Biosynthesis	Actinobacteria;Coriobacteriia;Coriobacteriales;Coriobacteriales_Incertae_Sedis;NA	0	0	0	0	0	0	0	0	0	0	0	0	0	0	0	0	0	0	0	0	0	0	0	0	0	0	0	0	0	0	0	0	0	51	0	0	0	0	0	0	0	0	0	0	0
1CMET2-PWY	N10-formyl-tetrahydrofolate_biosynthesis	Cofactor,_Prosthetic_Group,_Electron_Carrier,_and_Vitamin_Biosynthesis	Biosynthesis	Firmicutes;Clostridia;Clostridiales;Lachnospiraceae;Lachnospira	0	626	0	524	259	0	23	0	44	65	0	15	25	28	33	0	36	75	133	14	176	25	31	328	0	0	27	41	211	231	47	678	0	72	39	22	81	0	0	160	51	63	24	0	0
1CMET2-PWY	N10-formyl-tetrahydrofolate_biosynthesis	Cofactor,_Prosthetic_Group,_Electron_Carrier,_and_Vitamin_Biosynthesis	Biosynthesis	Bacteroidetes;Bacteroidia;Bacteroidales;Muribaculaceae;CAG-873	0	0	0	0	0	0	0	0	0	0	0	0	0	0	0	0	0	0	0	0	0	0	0	0	0	0	1	0	0	0	0	0	0	0	0	0	0	0	0	0	0	24	0	0	0
1CMET2-PWY	N10-formyl-tetrahydrofolate_biosynthesis	Cofactor,_Prosthetic_Group,_Electron_Carrier,_and_Vitamin_Biosynthesis	Biosynthesis	Firmicutes;Clostridia;Clostridiales;Ruminococcaceae;Faecalibacterium	0	0	0	0	0	0	0	0	0	0	0	0	0	0	0	0	0	0	0	0	0	0	0	0	0	0	0	0	75	0	0	0	0	0	0	0	0	0	0	0	0	0	0	0	0
1CMET2-PWY	N10-formyl-tetrahydrofolate_biosynthesis	Cofactor,_Prosthetic_Group,_Electron_Carrier,_and_Vitamin_Biosynthesis	Biosynthesis	Proteobacteria;Gammaproteobacteria;Enterobacteriales;Enterobacteriaceae;Proteus	0	0	0	0	0	0	0	0	0	0	0	0	0	0	0	0	7	0	91	0	0	0	0	0	0	0	0	0	0	0	0	0	0	0	0	0	0	0	0	0	0	0	0	0	0
1CMET2-PWY	N10-formyl-tetrahydrofolate_biosynthesis	Cofactor,_Prosthetic_Group,_Electron_Carrier,_and_Vitamin_Biosynthesis	Biosynthesis	Firmicutes;Erysipelotrichia;Erysipelotrichales;Erysipelotrichaceae;Catenibacterium	0	40	0	5	31	0	0	0	22	0	0	0	0	0	0	0	0	843	24	23	28	0	1383	27	25	0	0	0	296	0	25	0	0	53	0	0	0	163	0	0	24	9	19	22	0
1CMET2-PWY	N10-formyl-tetrahydrofolate_biosynthesis	Cofactor,_Prosthetic_Group,_Electron_Carrier,_and_Vitamin_Biosynthesis	Biosynthesis	Firmicutes;Negativicutes;Selenomonadales;Acidaminococcaceae;Acidaminococcus	0	0	0	0	0	0	0	0	0	0	0	0	0	0	0	0	0	0	0	0	0	0	0	0	0	0	0	0	0	0	0	0	0	0	0	0	0	0	0	0	0	12	0	0	0
1CMET2-PWY	N10-formyl-tetrahydrofolate_biosynthesis	Cofactor,_Prosthetic_Group,_Electron_Carrier,_and_Vitamin_Biosynthesis	Biosynthesis	Firmicutes;Clostridia;Clostridiales;Lachnospiraceae;Lachnospira	0	0	0	0	0	0	0	0	0	0	0	111	0	0	0	0	0	0	0	0	0	0	0	0	0	0	0	0	0	0	0	0	0	0	0	0	0	0	0	0	0	0	0	0	0
1CMET2-PWY	N10-formyl-tetrahydrofolate_biosynthesis	Cofactor,_Prosthetic_Group,_Electron_Carrier,_and_Vitamin_Biosynthesis	Biosynthesis	Firmicutes;Clostridia;Clostridiales;Lachnospiraceae;NA	0	0	0	0	0	0	0	0	0	0	0	0	0	0	0	0	0	0	0	0	0	0	0	0	0	0	0	0	0	0	0	0	0	0	0	0	0	0	0	0	0	0	0	0	0
1CMET2-PWY	N10-formyl-tetrahydrofolate_biosynthesis	Cofactor,_Prosthetic_Group,_Electron_Carrier,_and_Vitamin_Biosynthesis	Biosynthesis	Firmicutes;Clostridia;Clostridiales;Lachnospiraceae;Blautia	0	0	0	0	0	0	0	0	0	0	0	0	0	0	0	0	0	0	0	0	0	0	0	0	0	0	0	0	0	86	0	0	0	0	0	0	0	0	0	0	0	0	0	0	0
1CMET2-PWY	N10-formyl-tetrahydrofolate_biosynthesis	Cofactor,_Prosthetic_Group,_Electron_Carrier,_and_Vitamin_Biosynthesis	Biosynthesis	Firmicutes;Clostridia;Clostridiales;Lachnospiraceae;NA	0	0	0	0	0	0	0	0	0	0	0	0	0	0	0	0	0	0	0	0	0	0	0	0	0	0	0	0	0	0	0	0	0	0	0	0	0	0	0	0	0	0	0	98	0
1CMET2-PWY	N10-formyl-tetrahydrofolate_biosynthesis	Cofactor,_Prosthetic_Group,_Electron_Carrier,_and_Vitamin_Biosynthesis	Biosynthesis	Firmicutes;Clostridia;Clostridiales;Lachnospiraceae;Anaerostipes	0	0	0	0	0	0	0	0	0	0	0	0	8	0	0	0	0	0	0	0	0	11	0	0	0	0	0	0	0	0	0	0	0	0	0	0	0	0	0	0	55	0	0	0	0
1CMET2-PWY	N10-formyl-tetrahydrofolate_biosynthesis	Cofactor,_Prosthetic_Group,_Electron_Carrier,_and_Vitamin_Biosynthesis	Biosynthesis	Bacteroidetes;Bacteroidia;Bacteroidales;Bacteroidaceae;Bacteroides	0	0	0	0	0	0	0	0	0	0	0	0	0	0	0	0	0	0	0	0	360	0	0	1132	31	0	0	0	0	0	0	0	0	0	0	0	0	0	0	0	0	0	0	0	0
1CMET2-PWY	N10-formyl-tetrahydrofolate_biosynthesis	Cofactor,_Prosthetic_Group,_Electron_Carrier,_and_Vitamin_Biosynthesis	Biosynthesis	Firmicutes;Negativicutes;Selenomonadales;Veillonellaceae;Mitsuokella	0	0	0	0	0	0	0	0	0	0	0	0	0	0	0	0	0	0	0	0	0	0	0	0	0	0	0	0	0	0	0	0	0	0	0	0	0	0	0	0	0	84	0	0	0
1CMET2-PWY	N10-formyl-tetrahydrofolate_biosynthesis	Cofactor,_Prosthetic_Group,_Electron_Carrier,_and_Vitamin_Biosynthesis	Biosynthesis	Tenericutes;Mollicutes;Mollicutes_RF39;NA;NA	0	0	0	0	0	0	0	0	0	0	0	0	0	0	0	0	0	0	0	0	0	0	0	0	0	0	0	0	0	0	0	0	0	0	0	0	0	0	0	0	0	0	0	0	0
1CMET2-PWY	N10-formyl-tetrahydrofolate_biosynthesis	Cofactor,_Prosthetic_Group,_Electron_Carrier,_and_Vitamin_Biosynthesis	Biosynthesis	Proteobacteria;Gammaproteobacteria;Enterobacteriales;Enterobacteriaceae;Escherichia/Shigella	0	0	0	0	0	0	0	0	0	0	0	0	0	0	0	0	0	0	0	0	0	0	0	0	0	0	0	0	0	0	0	0	0	0	0	0	0	0	0	0	0	0	0	0	0
1CMET2-PWY	N10-formyl-tetrahydrofolate_biosynthesis	Cofactor,_Prosthetic_Group,_Electron_Carrier,_and_Vitamin_Biosynthesis	Biosynthesis	Firmicutes;Erysipelotrichia;Erysipelotrichales;Erysipelotrichaceae;Ruminococcaceae_incertae_sedis	0	0	0	0	0	0	0	0	0	0	0	0	0	0	0	0	0	0	0	0	0	0	0	73	0	0	0	0	0	0	0	0	0	0	0	0	0	0	0	0	0	0	0	0	0
1CMET2-PWY	N10-formyl-tetrahydrofolate_biosynthesis	Cofactor,_Prosthetic_Group,_Electron_Carrier,_and_Vitamin_Biosynthesis	Biosynthesis	Firmicutes;Clostridia;Clostridiales;Ruminococcaceae;NA	0	0	0	0	0	0	0	0	0	0	0	0	0	0	0	0	0	0	71	0	0	0	0	0	0	0	0	0	0	0	0	0	0	0	0	0	0	0	0	0	0	0	0	0	0
1CMET2-PWY	N10-formyl-tetrahydrofolate_biosynthesis	Cofactor,_Prosthetic_Group,_Electron_Carrier,_and_Vitamin_Biosynthesis	Biosynthesis	Proteobacteria;Gammaproteobacteria;Aeromonadales;Succinivibrionaceae;Succinivibrio	0	0	0	0	0	0	0	0	0	0	0	0	0	0	0	0	0	0	0	0	0	0	0	0	0	0	0	0	0	0	0	0	0	0	0	0	0	0	0	0	0	84	0	0	0
1CMET2-PWY	N10-formyl-tetrahydrofolate_biosynthesis	Cofactor,_Prosthetic_Group,_Electron_Carrier,_and_Vitamin_Biosynthesis	Biosynthesis	Bacteroidetes;Bacteroidia;Bacteroidales;Rikenellaceae;Alistipes	0	91	0	399	14	6	0	45	10	141	0	171	25	0	0	7	10	73	6	6	6	9	795	10	19	0	20	0	177	76	95	456	0	153	9	0	0	32	0	38	0	19	10	7	0
1CMET2-PWY	N10-formyl-tetrahydrofolate_biosynthesis	Cofactor,_Prosthetic_Group,_Electron_Carrier,_and_Vitamin_Biosynthesis	Biosynthesis	Firmicutes;Clostridia;Clostridiales;Family_XIII;Family_XIII_AD3011_group	0	0	0	0	0	0	0	0	0	0	0	0	0	0	0	0	0	0	0	0	0	0	0	0	0	0	0	0	0	0	0	0	0	0	0	0	0	0	0	0	0	0	0	0	0
1CMET2-PWY	N10-formyl-tetrahydrofolate_biosynthesis	Cofactor,_Prosthetic_Group,_Electron_Carrier,_and_Vitamin_Biosynthesis	Biosynthesis	Firmicutes;Clostridia;Clostridiales;Lachnospiraceae;Roseburia	0	0	0	0	0	0	0	0	0	0	0	94	0	0	0	0	0	0	0	0	0	0	0	0	0	0	0	0	0	0	0	0	0	0	0	0	0	0	0	0	0	0	0	0	0
1CMET2-PWY	N10-formyl-tetrahydrofolate_biosynthesis	Cofactor,_Prosthetic_Group,_Electron_Carrier,_and_Vitamin_Biosynthesis	Biosynthesis	Bacteroidetes;Bacteroidia;Bacteroidales;Porphyromonadaceae;Porphyromonas	0	0	0	0	0	0	0	0	5	0	11	0	0	0	0	0	0	9	0	0	0	0	0	0	0	0	0	0	0	0	0	0	0	0	0	0	0	0	0	0	0	0	0	0	0
1CMET2-PWY	N10-formyl-tetrahydrofolate_biosynthesis	Cofactor,_Prosthetic_Group,_Electron_Carrier,_and_Vitamin_Biosynthesis	Biosynthesis	Proteobacteria;Gammaproteobacteria;Enterobacteriales;Enterobacteriaceae;Kluyvera	0	0	0	0	0	0	0	0	0	0	0	0	0	0	0	0	0	0	0	0	0	0	0	0	0	0	0	0	0	0	0	0	0	0	0	0	0	0	0	0	0	0	0	0	0
1CMET2-PWY	N10-formyl-tetrahydrofolate_biosynthesis	Cofactor,_Prosthetic_Group,_Electron_Carrier,_and_Vitamin_Biosynthesis	Biosynthesis	Firmicutes;Erysipelotrichia;Erysipelotrichales;Erysipelotrichaceae;Holdemanella	6	641	0	6	34	4	0	0	262	0	381	0	0	0	9	0	0	0	22	18	0	0	3667	45	26	3	5	0	18	17	0	0	0	0	6	0	0	12	0	0	17	70	17	0	0
1CMET2-PWY	N10-formyl-tetrahydrofolate_biosynthesis	Cofactor,_Prosthetic_Group,_Electron_Carrier,_and_Vitamin_Biosynthesis	Biosynthesis	Firmicutes;Clostridia;Clostridiales;Ruminococcaceae;Ruminococcaceae_incertae_sedis	0	0	0	0	0	0	0	0	0	0	0	0	0	0	0	0	0	0	0	0	0	0	0	0	0	0	0	0	0	0	0	0	0	0	0	0	36	0	0	0	0	9	0	0	0
1CMET2-PWY	N10-formyl-tetrahydrofolate_biosynthesis	Cofactor,_Prosthetic_Group,_Electron_Carrier,_and_Vitamin_Biosynthesis	Biosynthesis	Firmicutes;Clostridia;Clostridiales;Lachnospiraceae;Dorea	0	0	0	0	0	0	0	0	0	0	0	0	0	0	0	0	0	0	0	0	0	0	0	0	0	0	0	0	0	0	87	0	0	0	0	0	0	0	0	0	0	0	0	0	0
1CMET2-PWY	N10-formyl-tetrahydrofolate_biosynthesis	Cofactor,_Prosthetic_Group,_Electron_Carrier,_and_Vitamin_Biosynthesis	Biosynthesis	Actinobacteria;Coriobacteriia;Coriobacteriales;Coriobacteriaceae;Collinsella	0	0	0	0	0	74	0	0	0	0	0	0	0	0	0	0	0	0	0	0	0	0	0	0	0	0	0	0	0	0	0	0	0	0	0	0	0	0	0	0	0	0	0	0	0
1CMET2-PWY	N10-formyl-tetrahydrofolate_biosynthesis	Cofactor,_Prosthetic_Group,_Electron_Carrier,_and_Vitamin_Biosynthesis	Biosynthesis	Firmicutes;Clostridia;Clostridiales;Ruminococcaceae;Faecalibacterium	0	0	0	0	0	0	0	0	0	0	0	0	0	0	68	0	0	0	0	0	0	0	0	0	0	0	0	0	0	0	0	0	0	0	0	0	0	0	0	0	0	0	0	0	0
1CMET2-PWY	N10-formyl-tetrahydrofolate_biosynthesis	Cofactor,_Prosthetic_Group,_Electron_Carrier,_and_Vitamin_Biosynthesis	Biosynthesis	Actinobacteria;Actinobacteria;Corynebacteriales;Corynebacteriaceae;Corynebacterium	0	0	0	0	0	0	0	0	0	0	0	0	0	0	0	0	0	0	0	0	42	0	0	0	0	0	0	0	0	0	0	0	0	0	0	0	0	0	0	0	0	0	0	0	0
1CMET2-PWY	N10-formyl-tetrahydrofolate_biosynthesis	Cofactor,_Prosthetic_Group,_Electron_Carrier,_and_Vitamin_Biosynthesis	Biosynthesis	Firmicutes;Clostridia;Clostridiales;Ruminococcaceae;Ruminococcaceae_incertae_sedis	0	0	0	0	0	0	0	0	0	0	0	0	0	0	0	0	0	0	0	0	0	0	16	0	0	0	0	0	0	0	0	0	0	0	0	0	0	0	0	0	0	0	0	0	0
3-HYDROXYPHENYLACETATE-DEGRADATION-PWY	4-hydroxyphenylacetate_degradation	Aromatic_Compound_Degradation	Degradation/Utilization/Assimilation	Actinobacteria;Actinobacteria;Actinomycetales;Actinomycetaceae;Actinomyces	0	0	0	0	1	0	0	0	0	0	0	0	0	0	0	0	0	0	0	0	0	0	0	0	0	0	0	0	0	0	0	0	0	0	0	3	0	0	0	0	0	0	0	0	0
3-HYDROXYPHENYLACETATE-DEGRADATION-PWY	4-hydroxyphenylacetate_degradation	Aromatic_Compound_Degradation	Degradation/Utilization/Assimilation	Firmicutes;Bacilli;Lactobacillales;Lactobacillaceae;Lactobacillus	0	0	0	0	0	0	0	0	0	0	0	0	0	0	0	0	0	0	0	0	0	0	0	0	0	0	0	0	0	0	0	0	0	0	0	0	0	0	0	0	0	0	0	0	0
3-HYDROXYPHENYLACETATE-DEGRADATION-PWY	4-hydroxyphenylacetate_degradation	Aromatic_Compound_Degradation	Degradation/Utilization/Assimilation	Firmicutes;Bacilli;Bacillales;Planococcaceae;Paenisporosarcina	0	0	0	0	0	0	0	0	0	0	0	0	0	0	0	0	0	0	0	0	0	0	0	0	0	0	0	0	0	0	0	0	0	0	0	0	0	0	0	0	0	0	0	0	0
3-HYDROXYPHENYLACETATE-DEGRADATION-PWY	4-hydroxyphenylacetate_degradation	Aromatic_Compound_Degradation	Degradation/Utilization/Assimilation	Actinobacteria;Actinobacteria;Micrococcales;Microbacteriaceae;Pseudoclavibacter	0	0	0	0	0	0	0	0	0	0	0	0	0	0	0	0	0	0	0	0	0	0	0	0	0	0	0	0	0	0	0	0	0	0	0	0	2	0	0	0	0	0	0	0	0
3-HYDROXYPHENYLACETATE-DEGRADATION-PWY	4-hydroxyphenylacetate_degradation	Aromatic_Compound_Degradation	Degradation/Utilization/Assimilation	Proteobacteria;Gammaproteobacteria;Enterobacteriales;Enterobacteriaceae;Escherichia/Shigella	0	0	0	0	0	0	0	0	0	0	0	0	0	0	0	0	0	0	0	0	0	0	0	0	0	0	0	0	0	0	0	0	0	0	0	0	0	0	0	0	0	0	2	0	0
3-HYDROXYPHENYLACETATE-DEGRADATION-PWY	4-hydroxyphenylacetate_degradation	Aromatic_Compound_Degradation	Degradation/Utilization/Assimilation	Bacteroidetes;Bacteroidia;Bacteroidales;Bacteroidaceae;Bacteroides	0	0	0	0	0	0	0	0	0	0	0	0	0	0	0	0	0	0	0	0	0	0	0	0	5	0	0	0	0	0	0	0	0	0	0	0	0	0	0	0	0	0	0	0	0
3-HYDROXYPHENYLACETATE-DEGRADATION-PWY	4-hydroxyphenylacetate_degradation	Aromatic_Compound_Degradation	Degradation/Utilization/Assimilation	Proteobacteria;Alphaproteobacteria;Rhizobiales;Rhizobiaceae;Bartonella	0	2	0	0	3	0	0	0	0	0	0	0	0	0	0	0	0	0	2	0	2	0	1	1	2	0	0	0	0	0	2	0	0	1	0	0	0	0	0	0	1	0	1	0	0
3-HYDROXYPHENYLACETATE-DEGRADATION-PWY	4-hydroxyphenylacetate_degradation	Aromatic_Compound_Degradation	Degradation/Utilization/Assimilation	Firmicutes;Clostridia;Clostridiales;Lachnospiraceae;Eisenbergiella	0	0	0	0	0	0	0	0	0	0	0	0	14	0	0	0	0	0	0	0	0	0	0	0	0	0	0	0	0	0	0	0	0	0	0	0	0	0	0	0	0	0	0	0	0
3-HYDROXYPHENYLACETATE-DEGRADATION-PWY	4-hydroxyphenylacetate_degradation	Aromatic_Compound_Degradation	Degradation/Utilization/Assimilation	Firmicutes;Clostridia;Clostridiales;Lachnospiraceae;Lachnoclostridium	0	0	0	0	0	0	0	0	0	0	0	0	0	0	0	0	0	0	0	0	0	0	0	0	0	0	0	0	0	0	0	0	0	0	0	0	0	0	0	0	0	0	0	0	0
3-HYDROXYPHENYLACETATE-DEGRADATION-PWY	4-hydroxyphenylacetate_degradation	Aromatic_Compound_Degradation	Degradation/Utilization/Assimilation	Firmicutes;Bacilli;Lactobacillales;Streptococcaceae;Streptococcus	0	0	0	0	0	0	0	0	0	0	0	0	0	0	0	0	0	0	0	0	0	0	0	0	0	0	0	0	0	0	0	0	0	0	0	1	0	0	0	0	0	0	0	0	0
3-HYDROXYPHENYLACETATE-DEGRADATION-PWY	4-hydroxyphenylacetate_degradation	Aromatic_Compound_Degradation	Degradation/Utilization/Assimilation	Firmicutes;Clostridia;Clostridiales;Ruminococcaceae;Oscillibacter	0	0	0	0	0	0	0	0	0	0	0	1	0	0	0	0	0	0	4	0	0	0	0	0	0	0	0	0	0	0	0	0	0	0	0	0	0	0	0	0	0	0	0	0	0
3-HYDROXYPHENYLACETATE-DEGRADATION-PWY	4-hydroxyphenylacetate_degradation	Aromatic_Compound_Degradation	Degradation/Utilization/Assimilation	Firmicutes;Bacilli;Lactobacillales;Lactobacillaceae;Pediococcus	0	0	0	0	0	0	0	0	0	0	0	0	0	0	0	0	0	0	0	0	0	0	0	0	0	0	0	0	0	0	0	0	0	0	0	0	0	0	0	0	0	0	3	0	0
3-HYDROXYPHENYLACETATE-DEGRADATION-PWY	4-hydroxyphenylacetate_degradation	Aromatic_Compound_Degradation	Degradation/Utilization/Assimilation	Proteobacteria;Gammaproteobacteria;Pseudomonadales;Pseudomonadaceae;Pseudomonas	0	0	0	0	0	0	0	0	0	0	0	0	0	0	0	0	0	0	0	0	0	0	0	0	0	0	0	0	0	0	0	0	0	0	0	0	0	0	0	0	0	0	0	0	0
3-HYDROXYPHENYLACETATE-DEGRADATION-PWY	4-hydroxyphenylacetate_degradation	Aromatic_Compound_Degradation	Degradation/Utilization/Assimilation	Bacteroidetes;Bacteroidia;Bacteroidales;Rikenellaceae;Rikenellaceae_RC9_gut_group	0	432	0	0	2	3	1	0	0	0	0	0	0	0	0	0	1	0	1	0	1	0	0	0	0	0	0	0	0	0	2	0	0	1	0	0	0	0	0	0	0	0	0	0	0
3-HYDROXYPHENYLACETATE-DEGRADATION-PWY	4-hydroxyphenylacetate_degradation	Aromatic_Compound_Degradation	Degradation/Utilization/Assimilation	Firmicutes;Clostridia;Clostridiales;Ruminococcaceae;NA	0	0	0	0	0	0	0	0	0	0	0	0	0	0	0	0	0	0	0	0	0	0	0	0	0	0	0	0	0	0	0	0	0	0	0	0	0	0	0	0	0	2	0	0	0
3-HYDROXYPHENYLACETATE-DEGRADATION-PWY	4-hydroxyphenylacetate_degradation	Aromatic_Compound_Degradation	Degradation/Utilization/Assimilation	Actinobacteria;Actinobacteria;Corynebacteriales;Corynebacteriaceae;Corynebacterium	0	0	0	0	0	0	0	0	0	0	0	0	0	0	0	0	0	2	0	0	0	0	0	0	0	0	0	0	0	0	0	0	0	0	0	7	0	0	0	0	0	0	0	0	0
3-HYDROXYPHENYLACETATE-DEGRADATION-PWY	4-hydroxyphenylacetate_degradation	Aromatic_Compound_Degradation	Degradation/Utilization/Assimilation	Actinobacteria;Actinobacteria;Micrococcales;Micrococcaceae;Pseudoglutamicibacter	0	0	0	0	0	0	0	0	0	0	0	0	0	0	0	0	0	0	0	0	0	0	0	0	0	0	0	0	0	0	0	0	0	0	0	0	3	0	0	0	0	0	0	0	0
3-HYDROXYPHENYLACETATE-DEGRADATION-PWY	4-hydroxyphenylacetate_degradation	Aromatic_Compound_Degradation	Degradation/Utilization/Assimilation	Proteobacteria;Gammaproteobacteria;Enterobacteriales;Enterobacteriaceae;Klebsiella	86	0	0	24	0	125	0	50	0	0	0	40	22	0	0	0	0	0	0	0	0	0	0	0	260	191	145	0	0	0	0	0	0	0	0	0	0	106	25	0	0	126	0	0	0
3-HYDROXYPHENYLACETATE-DEGRADATION-PWY	4-hydroxyphenylacetate_degradation	Aromatic_Compound_Degradation	Degradation/Utilization/Assimilation	Firmicutes;Bacilli;Lactobacillales;Lactobacillaceae;Lactobacillus	0	0	0	0	0	0	0	0	0	0	0	0	0	0	0	0	0	0	0	2	0	0	0	0	0	0	0	0	0	0	0	0	0	0	0	0	0	1	0	0	0	0	0	0	0
3-HYDROXYPHENYLACETATE-DEGRADATION-PWY	4-hydroxyphenylacetate_degradation	Aromatic_Compound_Degradation	Degradation/Utilization/Assimilation	Firmicutes;Clostridia;Clostridiales;Ruminococcaceae;Oscillibacter	0	22	15	12	54	23	2	6	14	5	10	0	33	2	2	3	4	1	2	0	0	7	1	25	0	4	24	2	0	11	7	1	0	4	6	3	2	5	3	3	21	13	2	4	0
3-HYDROXYPHENYLACETATE-DEGRADATION-PWY	4-hydroxyphenylacetate_degradation	Aromatic_Compound_Degradation	Degradation/Utilization/Assimilation	Firmicutes;Erysipelotrichia;Erysipelotrichales;Erysipelotrichaceae;NA	1	3	1	1	2	5	8	0	0	0	2	0	2	2	0	0	0	1	1	0	2	2	0	2	1	1	2	0	0	0	4	0	0	1	0	1	0	0	0	19	4	1	1	0	0
3-HYDROXYPHENYLACETATE-DEGRADATION-PWY	4-hydroxyphenylacetate_degradation	Aromatic_Compound_Degradation	Degradation/Utilization/Assimilation	Firmicutes;Clostridia;Clostridiales;Ruminococcaceae;Butyricicoccus	0	0	0	0	0	0	2	0	0	0	0	0	0	0	0	0	0	0	0	0	0	0	0	0	0	0	0	0	0	0	0	0	0	0	0	0	0	0	0	0	0	0	0	0	0
3-HYDROXYPHENYLACETATE-DEGRADATION-PWY	4-hydroxyphenylacetate_degradation	Aromatic_Compound_Degradation	Degradation/Utilization/Assimilation	Firmicutes;Bacilli;Lactobacillales;Enterococcaceae;Enterococcus	2	9	3	2	15	3	3	12	1	0	1	1	1	0	4	0	0	8	13	2	9	0	3	4	9	63	5	0	0	0	14	1	0	5	0	0	0	4	3	2	10	3	8	0	1
3-HYDROXYPHENYLACETATE-DEGRADATION-PWY	4-hydroxyphenylacetate_degradation	Aromatic_Compound_Degradation	Degradation/Utilization/Assimilation	Firmicutes;Clostridia;Clostridiales;Ruminococcaceae;UBA1819	0	3	2	7	3	3	6	2	4	0	8	1	7	0	0	1	0	0	1	3	2	1	1	3	1	1	6	1	2	1	6	0	0	3	1	0	0	3	0	1	3	2	2	1	0
3-HYDROXYPHENYLACETATE-DEGRADATION-PWY	4-hydroxyphenylacetate_degradation	Aromatic_Compound_Degradation	Degradation/Utilization/Assimilation	Proteobacteria;Gammaproteobacteria;Enterobacteriales;Enterobacteriaceae;Klebsiella	0	1415	0	0	34	19	116	0	3	6	6	0	0	105	4	509	8	4	34	36	49	1	4	81	24	19	0	12	1	3	12	2	0	9	2	20	4	20	0	26	4	7	37	9	9
3-HYDROXYPHENYLACETATE-DEGRADATION-PWY	4-hydroxyphenylacetate_degradation	Aromatic_Compound_Degradation	Degradation/Utilization/Assimilation	Firmicutes;Bacilli;Bacillales;Staphylococcaceae;Staphylococcus	0	0	0	0	0	0	0	0	0	0	0	0	0	0	0	0	0	0	0	0	0	0	0	0	0	0	0	0	0	0	0	0	0	0	0	0	0	0	0	0	0	0	0	0	0
3-HYDROXYPHENYLACETATE-DEGRADATION-PWY	4-hydroxyphenylacetate_degradation	Aromatic_Compound_Degradation	Degradation/Utilization/Assimilation	Firmicutes;Clostridia;Clostridiales;Lachnospiraceae;Lachnospiraceae_incertae_sedis	0	95	0	46	96	0	0	0	1	14	0	0	0	0	24	50	0	48	49	0	0	0	7	118	11	0	33	0	3	16	22	14	0	24	11	0	14	14	15	19	0	28	16	0	0
3-HYDROXYPHENYLACETATE-DEGRADATION-PWY	4-hydroxyphenylacetate_degradation	Aromatic_Compound_Degradation	Degradation/Utilization/Assimilation	Firmicutes;Clostridia;Clostridiales;Ruminococcaceae;Oscillibacter	0	0	0	0	0	0	0	0	0	0	0	0	0	0	0	0	0	0	0	0	0	0	0	0	0	0	0	0	0	0	0	0	0	0	0	0	0	0	0	0	0	0	0	0	0
3-HYDROXYPHENYLACETATE-DEGRADATION-PWY	4-hydroxyphenylacetate_degradation	Aromatic_Compound_Degradation	Degradation/Utilization/Assimilation	Actinobacteria;Actinobacteria;Corynebacteriales;Corynebacteriaceae;Corynebacterium	0	0	0	0	0	0	1	0	0	1	1	0	0	1	0	4	0	0	0	0	0	0	0	0	0	0	0	0	0	0	3	0	1	3	0	0	19	0	0	0	0	1	1	0	2
3-HYDROXYPHENYLACETATE-DEGRADATION-PWY	4-hydroxyphenylacetate_degradation	Aromatic_Compound_Degradation	Degradation/Utilization/Assimilation	Firmicutes;Clostridia;Clostridiales;Ruminococcaceae;Anaerotruncus	0	6	0	0	18	0	0	0	3	0	0	0	0	0	0	0	1	2	8	0	12	0	2	6	7	0	6	0	0	0	15	0	0	6	2	0	0	0	3	0	0	0	0	0	0
3-HYDROXYPHENYLACETATE-DEGRADATION-PWY	4-hydroxyphenylacetate_degradation	Aromatic_Compound_Degradation	Degradation/Utilization/Assimilation	Proteobacteria;Gammaproteobacteria;Enterobacteriales;Enterobacteriaceae;Klebsiella	0	727	0	0	0	0	0	0	0	0	0	0	0	0	0	0	0	0	0	0	0	0	0	0	0	0	0	0	0	0	0	0	0	0	0	0	0	0	0	0	0	0	0	0	0
3-HYDROXYPHENYLACETATE-DEGRADATION-PWY	4-hydroxyphenylacetate_degradation	Aromatic_Compound_Degradation	Degradation/Utilization/Assimilation	Proteobacteria;Gammaproteobacteria;Pseudomonadales;Moraxellaceae;Enhydrobacter	0	0	0	0	0	0	0	0	0	0	0	0	0	0	0	0	0	0	0	0	0	0	0	0	0	0	0	0	0	0	0	0	0	0	0	0	0	0	0	0	0	0	0	0	0
3-HYDROXYPHENYLACETATE-DEGRADATION-PWY	4-hydroxyphenylacetate_degradation	Aromatic_Compound_Degradation	Degradation/Utilization/Assimilation	Firmicutes;Clostridia;Clostridiales;Lachnospiraceae;Lachnoclostridium	0	2	2	1	6	3	23	0	6	0	0	0	0	0	1	0	19	0	0	1	0	10	0	3	4	15	3	0	0	1	2	0	1	0	1	3	0	0	1	0	12	0	1	3	0
3-HYDROXYPHENYLACETATE-DEGRADATION-PWY	4-hydroxyphenylacetate_degradation	Aromatic_Compound_Degradation	Degradation/Utilization/Assimilation	Firmicutes;Clostridia;Clostridiales;Ruminococcaceae;Negativibacillus	0	38	0	13	0	0	0	5	0	0	0	0	0	0	0	8	0	11	0	7	0	0	59	31	3	0	53	0	0	0	0	0	0	14	0	3	0	11	0	9	4	10	4	0	4
3-HYDROXYPHENYLACETATE-DEGRADATION-PWY	4-hydroxyphenylacetate_degradation	Aromatic_Compound_Degradation	Degradation/Utilization/Assimilation	Firmicutes;Clostridia;Clostridiales;Ruminococcaceae;Flavonifractor	3	2	2	1	12	19	0	0	2	1	6	0	8	1	2	0	2	1	0	0	2	1	0	2	2	1	3	1	0	1	19	0	0	0	1	1	0	2	2	0	13	3	0	1	1
3-HYDROXYPHENYLACETATE-DEGRADATION-PWY	4-hydroxyphenylacetate_degradation	Aromatic_Compound_Degradation	Degradation/Utilization/Assimilation	Firmicutes;Clostridia;Clostridiales;Ruminococcaceae;Butyricicoccus	1	21	1	3	26	2	0	0	0	3	8	7	0	0	0	4	0	5	3	1	0	0	2	0	2	0	9	0	1	1	0	0	0	3	1	0	0	4	2	0	2	5	0	0	0
3-HYDROXYPHENYLACETATE-DEGRADATION-PWY	4-hydroxyphenylacetate_degradation	Aromatic_Compound_Degradation	Degradation/Utilization/Assimilation	Firmicutes;Bacilli;Lactobacillales;Lactobacillaceae;Lactobacillus	0	1	0	0	0	0	0	0	0	0	0	0	0	0	0	0	0	0	0	0	0	0	0	1	0	0	0	0	0	0	0	0	0	0	0	0	0	0	0	0	0	0	2	0	0
3-HYDROXYPHENYLACETATE-DEGRADATION-PWY	4-hydroxyphenylacetate_degradation	Aromatic_Compound_Degradation	Degradation/Utilization/Assimilation	Proteobacteria;Gammaproteobacteria;Betaproteobacteriales;Neisseriaceae;Snodgrassella	0	3	0	2	3	0	0	0	0	0	0	0	0	0	0	0	0	1	3	0	3	0	1	1	3	0	0	0	0	0	2	0	0	1	0	0	0	0	0	0	1	0	2	0	0
3-HYDROXYPHENYLACETATE-DEGRADATION-PWY	4-hydroxyphenylacetate_degradation	Aromatic_Compound_Degradation	Degradation/Utilization/Assimilation	Firmicutes;Clostridia;Clostridiales;Eubacteriaceae;Eubacterium	0	1	0	0	2	0	0	0	0	0	0	0	0	0	0	0	0	0	2	0	1	0	0	0	1	0	0	0	0	0	1	0	0	0	0	0	0	0	0	0	0	0	1	0	0
3-HYDROXYPHENYLACETATE-DEGRADATION-PWY	4-hydroxyphenylacetate_degradation	Aromatic_Compound_Degradation	Degradation/Utilization/Assimilation	Proteobacteria;Gammaproteobacteria;Orbales;Orbaceae;Gilliamella	0	3	0	0	4	0	0	0	0	0	0	0	0	0	0	0	0	1	4	0	3	0	1	1	2	0	0	0	0	0	2	0	0	2	0	0	0	0	0	0	2	0	2	0	0
3-HYDROXYPHENYLACETATE-DEGRADATION-PWY	4-hydroxyphenylacetate_degradation	Aromatic_Compound_Degradation	Degradation/Utilization/Assimilation	Firmicutes;Clostridia;Clostridiales;Lachnospiraceae;Tyzzerella	3	0	0	0	0	0	0	0	1	0	0	0	11	0	0	0	4	0	0	0	0	17	0	0	0	0	0	1	0	0	32	0	0	0	8	3	1	0	0	0	9	0	2	0	0
3-HYDROXYPHENYLACETATE-DEGRADATION-PWY	4-hydroxyphenylacetate_degradation	Aromatic_Compound_Degradation	Degradation/Utilization/Assimilation	Firmicutes;Bacilli;Lactobacillales;Lactobacillaceae;Lactobacillus	0	138	0	0	0	2	0	0	0	0	0	0	0	0	0	0	0	0	0	0	0	0	0	0	2	11	0	0	0	0	0	0	0	0	0	0	0	0	0	1	0	0	0	0	0
3-HYDROXYPHENYLACETATE-DEGRADATION-PWY	4-hydroxyphenylacetate_degradation	Aromatic_Compound_Degradation	Degradation/Utilization/Assimilation	Proteobacteria;Gammaproteobacteria;Pseudomonadales;Pseudomonadaceae;Pseudomonas	0	0	2	0	0	0	5	0	0	2	0	0	0	0	0	5	0	0	0	0	0	0	0	0	0	0	0	2	0	0	0	0	2	0	0	0	1	1	0	0	0	0	0	1	6
3-HYDROXYPHENYLACETATE-DEGRADATION-PWY	4-hydroxyphenylacetate_degradation	Aromatic_Compound_Degradation	Degradation/Utilization/Assimilation	Firmicutes;Bacilli;Lactobacillales;Lactobacillaceae;Lactobacillus	0	0	0	0	64	0	0	0	0	0	0	0	0	0	0	0	0	0	0	0	0	0	0	0	0	0	0	0	0	0	0	0	0	0	0	0	0	0	0	0	0	0	0	0	0
3-HYDROXYPHENYLACETATE-DEGRADATION-PWY	4-hydroxyphenylacetate_degradation	Aromatic_Compound_Degradation	Degradation/Utilization/Assimilation	Firmicutes;Clostridia;Clostridiales;Ruminococcaceae;Butyricicoccus	0	0	0	0	0	0	0	2	0	0	5	3	0	0	0	0	6	2	0	0	8	1	4	1	0	0	0	0	0	0	7	4	0	0	0	4	1	0	0	2	0	0	4	0	3
3-HYDROXYPHENYLACETATE-DEGRADATION-PWY	4-hydroxyphenylacetate_degradation	Aromatic_Compound_Degradation	Degradation/Utilization/Assimilation	Actinobacteria;Actinobacteria;Actinomycetales;Actinomycetaceae;Mobiluncus	0	4	0	4	0	4	4	8	4	0	9	0	4	0	0	0	0	0	0	0	2	0	1	0	4	0	2	4	0	0	0	0	0	1	0	0	12	10	0	0	2	42	0	0	0
3-HYDROXYPHENYLACETATE-DEGRADATION-PWY	4-hydroxyphenylacetate_degradation	Aromatic_Compound_Degradation	Degradation/Utilization/Assimilation	Proteobacteria;Gammaproteobacteria;Orbales;Orbaceae;Frischella	0	4	0	0	5	0	0	0	1	0	0	0	0	0	0	0	0	1	5	0	4	0	1	1	3	0	0	0	0	0	2	0	0	2	0	0	0	0	0	0	2	0	4	0	0
3-HYDROXYPHENYLACETATE-DEGRADATION-PWY	4-hydroxyphenylacetate_degradation	Aromatic_Compound_Degradation	Degradation/Utilization/Assimilation	Proteobacteria;Deltaproteobacteria;Desulfovibrionales;Desulfovibrionaceae;Desulfovibrio	0	179	0	0	0	1	0	0	0	0	0	0	0	0	0	0	0	0	0	0	1	0	0	0	0	0	0	0	0	0	0	0	0	0	0	0	0	0	0	0	0	0	0	0	0
3-HYDROXYPHENYLACETATE-DEGRADATION-PWY	4-hydroxyphenylacetate_degradation	Aromatic_Compound_Degradation	Degradation/Utilization/Assimilation	Firmicutes;Bacilli;Lactobacillales;Lactobacillaceae;Lactobacillus	7	0	0	4	0	6	0	5	0	0	4	3	5	0	0	0	0	0	0	0	0	0	0	0	0	2	13	0	0	0	3	0	0	1	0	0	0	4	3	5	0	7	0	0	0
3-HYDROXYPHENYLACETATE-DEGRADATION-PWY	4-hydroxyphenylacetate_degradation	Aromatic_Compound_Degradation	Degradation/Utilization/Assimilation	Firmicutes;Bacilli;Lactobacillales;Lactobacillaceae;Lactobacillus	0	10	0	0	0	0	0	0	0	0	0	0	0	0	0	0	0	0	0	0	0	0	2	0	0	0	0	0	0	0	0	0	0	0	0	1	0	0	0	0	0	0	0	0	0
3-HYDROXYPHENYLACETATE-DEGRADATION-PWY	4-hydroxyphenylacetate_degradation	Aromatic_Compound_Degradation	Degradation/Utilization/Assimilation	Proteobacteria;Gammaproteobacteria;Enterobacteriales;Enterobacteriaceae;Escherichia/Shigella	61	91	37	8	4067	627	112	54	26	11	144	20	87	16	17	25	4	22	248	12	112	12	16	9	76	45	114	15	4	2	533	4	6	29	5	38	13	183	21	107	71	105	60	17	47
3-HYDROXYPHENYLACETATE-DEGRADATION-PWY	4-hydroxyphenylacetate_degradation	Aromatic_Compound_Degradation	Degradation/Utilization/Assimilation	Firmicutes;Clostridia;Clostridiales;Lachnospiraceae;Lachnoclostridium	4	0	12	2	13	0	0	0	0	0	0	0	2	0	0	0	0	0	0	0	5	3	0	2	4	0	2	0	0	2	3	0	0	0	0	8	0	0	0	0	0	4	3	0	4
3-HYDROXYPHENYLACETATE-DEGRADATION-PWY	4-hydroxyphenylacetate_degradation	Aromatic_Compound_Degradation	Degradation/Utilization/Assimilation	Firmicutes;Clostridia;Clostridiales;Lachnospiraceae;Lachnospiraceae_incertae_sedis	0	17	0	17	19	0	0	18	0	0	0	17	0	9	0	0	0	25	14	0	0	14	6	8	0	0	10	4	0	0	0	7	0	0	0	8	0	0	0	0	0	0	15	0	0
3-HYDROXYPHENYLACETATE-DEGRADATION-PWY	4-hydroxyphenylacetate_degradation	Aromatic_Compound_Degradation	Degradation/Utilization/Assimilation	Firmicutes;Clostridia;Clostridiales;Ruminococcaceae;Negativibacillus	0	0	0	0	0	0	0	0	5	4	0	0	60	0	0	0	1	0	0	0	0	0	0	0	0	0	0	0	0	0	11	2	0	0	4	0	0	0	0	0	0	0	0	43	0
3-HYDROXYPHENYLACETATE-DEGRADATION-PWY	4-hydroxyphenylacetate_degradation	Aromatic_Compound_Degradation	Degradation/Utilization/Assimilation	Firmicutes;Bacilli;Lactobacillales;Streptococcaceae;Streptococcus	2	0	1	1	0	0	0	0	0	0	0	0	0	0	0	0	0	0	0	0	0	0	0	0	0	0	0	0	0	0	102	0	0	0	0	0	0	0	0	0	0	0	0	0	0
3-HYDROXYPHENYLACETATE-DEGRADATION-PWY	4-hydroxyphenylacetate_degradation	Aromatic_Compound_Degradation	Degradation/Utilization/Assimilation	Firmicutes;Clostridia;Clostridiales;Lachnospiraceae;NA	0	5	0	0	0	0	0	0	0	0	0	2	0	0	0	2	0	2	3	0	4	0	1	0	0	0	3	0	0	0	0	2	0	2	1	0	0	0	0	0	0	0	0	0	0
3-HYDROXYPHENYLACETATE-DEGRADATION-PWY	4-hydroxyphenylacetate_degradation	Aromatic_Compound_Degradation	Degradation/Utilization/Assimilation	Firmicutes;Clostridia;Clostridiales;Ruminococcaceae;Negativibacillus	0	0	0	0	205	15	0	0	0	0	0	0	23	0	0	0	0	0	8	0	0	0	0	0	0	0	0	5	0	2	0	0	0	0	0	0	0	0	0	0	0	0	0	0	0
3-HYDROXYPHENYLACETATE-DEGRADATION-PWY	4-hydroxyphenylacetate_degradation	Aromatic_Compound_Degradation	Degradation/Utilization/Assimilation	Actinobacteria;Actinobacteria;Corynebacteriales;Corynebacteriaceae;Lawsonella	0	0	0	0	0	2	0	0	0	0	0	0	1	0	0	2	2	1	0	0	4	1	0	0	2	0	1	0	0	0	7	0	0	1	0	2	2	0	0	0	0	2	3	0	0
3-HYDROXYPHENYLACETATE-DEGRADATION-PWY	4-hydroxyphenylacetate_degradation	Aromatic_Compound_Degradation	Degradation/Utilization/Assimilation	Bacteroidetes;Bacteroidia;Bacteroidales;Bacteroidaceae;Bacteroides	4	32	4	0	4	6	2	2	0	10	27	16	3	28	0	0	0	14	5	0	7	13	14	6	21	94	4	1	2	0	24	11	0	6	2	4	3	3	3	3	0	0	0	0	0
3-HYDROXYPHENYLACETATE-DEGRADATION-PWY	4-hydroxyphenylacetate_degradation	Aromatic_Compound_Degradation	Degradation/Utilization/Assimilation	Actinobacteria;Actinobacteria;Bifidobacteriales;Bifidobacteriaceae;Bifidobacterium	0	6	0	0	21	0	0	0	0	0	0	0	0	0	0	0	0	0	1	0	0	0	1	0	0	2	0	0	0	2	0	0	0	0	0	0	0	0	0	3	0	0	0	0	0
3-HYDROXYPHENYLACETATE-DEGRADATION-PWY	4-hydroxyphenylacetate_degradation	Aromatic_Compound_Degradation	Degradation/Utilization/Assimilation	Firmicutes;Clostridia;Clostridiales;Ruminococcaceae;Ruminiclostridium	0	2	0	0	8	0	1	0	0	0	0	0	0	0	0	0	0	0	1	0	1	0	1	1	0	0	1	0	0	0	0	0	0	2	0	0	0	0	0	0	0	1	1	0	0
3-HYDROXYPHENYLACETATE-DEGRADATION-PWY	4-hydroxyphenylacetate_degradation	Aromatic_Compound_Degradation	Degradation/Utilization/Assimilation	Actinobacteria;Actinobacteria;Actinomycetales;Actinomycetaceae;Varibaculum	0	0	0	0	0	3	0	0	1	0	3	0	0	0	0	1	0	0	0	0	0	0	0	0	0	0	0	0	0	0	0	0	0	0	0	0	2	1	0	0	0	2	0	0	0
3-HYDROXYPHENYLACETATE-DEGRADATION-PWY	4-hydroxyphenylacetate_degradation	Aromatic_Compound_Degradation	Degradation/Utilization/Assimilation	Firmicutes;Clostridia;Clostridiales;Lachnospiraceae;NA	0	1	0	0	0	0	0	0	0	0	0	0	0	0	0	0	0	0	0	0	0	0	0	4	0	0	1	0	0	0	0	0	0	0	0	0	0	0	0	0	1	0	0	0	0
3-HYDROXYPHENYLACETATE-DEGRADATION-PWY	4-hydroxyphenylacetate_degradation	Aromatic_Compound_Degradation	Degradation/Utilization/Assimilation	Proteobacteria;Gammaproteobacteria;Enterobacteriales;Enterobacteriaceae;NA	13	13	0	0	0	16	10	0	0	0	0	0	0	0	0	0	4	0	16	0	0	0	0	0	0	0	0	0	0	0	0	0	0	0	0	0	0	0	0	0	0	0	0	0	0
3-HYDROXYPHENYLACETATE-DEGRADATION-PWY	4-hydroxyphenylacetate_degradation	Aromatic_Compound_Degradation	Degradation/Utilization/Assimilation	Proteobacteria;Gammaproteobacteria;Enterobacteriales;Enterobacteriaceae;Morganella	0	0	0	0	0	0	0	0	0	0	0	0	0	0	0	0	0	0	22	0	0	0	0	0	0	0	0	0	0	0	0	0	0	0	0	0	0	16	0	0	0	0	0	0	6
3-HYDROXYPHENYLACETATE-DEGRADATION-PWY	4-hydroxyphenylacetate_degradation	Aromatic_Compound_Degradation	Degradation/Utilization/Assimilation	Actinobacteria;Actinobacteria;Corynebacteriales;Corynebacteriaceae;Corynebacterium	0	0	0	1	0	2	0	0	0	0	0	0	0	0	0	0	0	1	0	0	0	0	1	0	0	0	0	0	0	0	0	0	0	0	3	27	7	0	3	0	3	0	0	0	3
3-HYDROXYPHENYLACETATE-DEGRADATION-PWY	4-hydroxyphenylacetate_degradation	Aromatic_Compound_Degradation	Degradation/Utilization/Assimilation	Firmicutes;Clostridia;Clostridiales;Lachnospiraceae;Hungatella	0	0	0	0	0	0	0	0	3	0	0	0	0	0	0	0	1	0	0	0	0	0	0	0	0	0	1	0	0	0	6	0	0	0	0	0	0	0	0	0	0	0	0	0	0
3-HYDROXYPHENYLACETATE-DEGRADATION-PWY	4-hydroxyphenylacetate_degradation	Aromatic_Compound_Degradation	Degradation/Utilization/Assimilation	Firmicutes;Bacilli;Lactobacillales;Lactobacillaceae;Lactobacillus	0	0	0	0	0	0	0	0	0	1	0	0	0	0	0	0	0	0	0	0	0	0	1	0	0	0	0	0	1	10	0	0	0	0	0	0	0	0	0	0	0	0	1	0	0
3-HYDROXYPHENYLACETATE-DEGRADATION-PWY	4-hydroxyphenylacetate_degradation	Aromatic_Compound_Degradation	Degradation/Utilization/Assimilation	Actinobacteria;Coriobacteriia;Coriobacteriales;Eggerthellaceae;Senegalimassilia	0	1	0	0	0	0	0	0	0	0	0	0	0	0	0	0	0	1	0	1	0	0	5	0	0	0	0	0	0	1	0	0	0	0	0	0	1	0	0	0	0	2	0	0	0
3-HYDROXYPHENYLACETATE-DEGRADATION-PWY	4-hydroxyphenylacetate_degradation	Aromatic_Compound_Degradation	Degradation/Utilization/Assimilation	Fusobacteria;Fusobacteriia;Fusobacteriales;Fusobacteriaceae;Fusobacterium	0	1	0	0	1	0	0	0	1	0	0	0	0	0	0	0	0	0	1	0	4	0	0	2	0	0	3	0	0	0	1	0	0	1	0	0	0	0	0	0	0	0	0	0	0
3-HYDROXYPHENYLACETATE-DEGRADATION-PWY	4-hydroxyphenylacetate_degradation	Aromatic_Compound_Degradation	Degradation/Utilization/Assimilation	Firmicutes;Clostridia;Clostridiales;Christensenellaceae;Christensenellaceae_R-7_group	0	1	0	1	0	0	0	0	0	0	1	0	30	0	0	0	0	0	0	0	0	0	0	4	1	0	0	0	0	0	0	0	0	1	0	0	0	0	0	0	0	1	0	0	0
3-HYDROXYPHENYLACETATE-DEGRADATION-PWY	4-hydroxyphenylacetate_degradation	Aromatic_Compound_Degradation	Degradation/Utilization/Assimilation	Firmicutes;Clostridia;Clostridiales;Lachnospiraceae;Lachnoclostridium	0	0	0	0	0	1	0	0	0	0	0	0	0	0	0	0	0	0	0	0	0	1	0	0	0	1	0	0	0	0	0	0	0	0	0	1	0	0	0	0	2	0	1	2	0
3-HYDROXYPHENYLACETATE-DEGRADATION-PWY	4-hydroxyphenylacetate_degradation	Aromatic_Compound_Degradation	Degradation/Utilization/Assimilation	Firmicutes;Clostridia;Clostridiales;Ruminococcaceae;Butyricicoccus	0	0	4	0	0	0	0	0	0	0	0	0	0	0	0	0	0	2	2	0	0	0	0	0	0	0	0	1	0	0	0	0	0	0	0	0	2	0	0	2	0	0	0	0	0
3-HYDROXYPHENYLACETATE-DEGRADATION-PWY	4-hydroxyphenylacetate_degradation	Aromatic_Compound_Degradation	Degradation/Utilization/Assimilation	Proteobacteria;Gammaproteobacteria;Betaproteobacteriales;Burkholderiaceae;Comamonas	0	0	0	0	0	0	0	0	0	0	0	0	0	0	0	0	0	0	0	0	0	0	5	0	0	0	0	0	4	0	0	0	0	0	0	0	0	0	0	0	0	0	0	0	0
3-HYDROXYPHENYLACETATE-DEGRADATION-PWY	4-hydroxyphenylacetate_degradation	Aromatic_Compound_Degradation	Degradation/Utilization/Assimilation	Proteobacteria;Alphaproteobacteria;Rhodospirillales;NA;NA	0	3	0	43	4	2	0	0	349	0	5	138	0	2	0	0	0	1	3	0	1	0	22	2	3	0	3	34	0	0	3	4	0	3	0	0	0	1	0	0	0	3	2	0	0
3-HYDROXYPHENYLACETATE-DEGRADATION-PWY	4-hydroxyphenylacetate_degradation	Aromatic_Compound_Degradation	Degradation/Utilization/Assimilation	Firmicutes;Clostridia;Clostridiales;Ruminococcaceae;Ruminococcaceae_incertae_sedis	0	0	0	0	0	0	0	0	0	0	0	0	0	0	0	0	0	0	4	0	0	0	0	0	0	0	0	0	0	0	0	0	0	1	0	0	0	0	0	4	0	0	0	0	0
3-HYDROXYPHENYLACETATE-DEGRADATION-PWY	4-hydroxyphenylacetate_degradation	Aromatic_Compound_Degradation	Degradation/Utilization/Assimilation	Firmicutes;Bacilli;Lactobacillales;Lactobacillaceae;Lactobacillus	0	0	0	0	0	0	0	0	0	3	0	0	0	0	0	0	0	0	2	0	0	0	0	0	0	0	0	1	0	3	0	0	0	0	0	0	0	0	0	15	0	0	0	0	0
3-HYDROXYPHENYLACETATE-DEGRADATION-PWY	4-hydroxyphenylacetate_degradation	Aromatic_Compound_Degradation	Degradation/Utilization/Assimilation	Firmicutes;Bacilli;Lactobacillales;Lactobacillaceae;Lactobacillus	0	0	0	0	31	0	0	0	0	0	0	0	0	0	0	0	0	0	0	0	0	0	0	0	0	0	0	0	0	0	0	0	0	0	0	0	0	0	0	0	0	0	0	0	0
3-HYDROXYPHENYLACETATE-DEGRADATION-PWY	4-hydroxyphenylacetate_degradation	Aromatic_Compound_Degradation	Degradation/Utilization/Assimilation	Actinobacteria;Actinobacteria;Corynebacteriales;Corynebacteriaceae;Corynebacterium	0	0	0	0	0	0	0	0	0	0	0	0	0	0	0	0	0	0	0	0	0	0	0	0	0	0	0	0	0	0	25	0	0	0	0	0	28	8	0	12	0	0	0	0	0
3-HYDROXYPHENYLACETATE-DEGRADATION-PWY	4-hydroxyphenylacetate_degradation	Aromatic_Compound_Degradation	Degradation/Utilization/Assimilation	Proteobacteria;Gammaproteobacteria;Enterobacteriales;Enterobacteriaceae;NA	0	0	0	0	0	0	0	0	0	0	0	0	0	0	0	0	0	0	0	0	0	0	0	0	0	0	0	0	0	0	0	0	0	0	0	0	0	0	0	0	0	0	0	0	0
3-HYDROXYPHENYLACETATE-DEGRADATION-PWY	4-hydroxyphenylacetate_degradation	Aromatic_Compound_Degradation	Degradation/Utilization/Assimilation	Proteobacteria;Gammaproteobacteria;Enterobacteriales;Enterobacteriaceae;Citrobacter	0	0	0	0	0	0	0	0	0	0	0	0	0	0	0	0	0	0	0	0	3	0	0	0	0	0	0	0	0	0	0	0	0	0	0	0	0	0	0	0	0	3	0	1	0
3-HYDROXYPHENYLACETATE-DEGRADATION-PWY	4-hydroxyphenylacetate_degradation	Aromatic_Compound_Degradation	Degradation/Utilization/Assimilation	Proteobacteria;Gammaproteobacteria;Betaproteobacteriales;Burkholderiaceae;Oxalobacter	0	23	0	0	0	0	0	0	0	0	0	0	1	0	0	0	0	0	0	0	0	0	0	0	0	0	0	0	0	0	0	0	0	0	0	0	0	0	0	0	0	0	0	0	0
3-HYDROXYPHENYLACETATE-DEGRADATION-PWY	4-hydroxyphenylacetate_degradation	Aromatic_Compound_Degradation	Degradation/Utilization/Assimilation	Proteobacteria;Gammaproteobacteria;Enterobacteriales;Enterobacteriaceae;Raoultella	0	0	0	0	0	0	0	0	0	0	0	0	0	0	0	0	0	0	0	0	0	0	0	0	0	0	0	0	24	0	0	0	0	0	0	0	0	0	0	0	0	0	0	0	0
3-HYDROXYPHENYLACETATE-DEGRADATION-PWY	4-hydroxyphenylacetate_degradation	Aromatic_Compound_Degradation	Degradation/Utilization/Assimilation	Firmicutes;Bacilli;Bacillales;Planococcaceae;Solibacillus	0	0	0	0	0	0	0	0	0	0	0	0	0	0	0	0	0	0	0	8	0	0	0	0	0	0	0	0	0	0	0	0	4	0	0	0	0	0	5	0	8	0	0	0	0
3-HYDROXYPHENYLACETATE-DEGRADATION-PWY	4-hydroxyphenylacetate_degradation	Aromatic_Compound_Degradation	Degradation/Utilization/Assimilation	Firmicutes;Bacilli;Lactobacillales;Lactobacillaceae;Lactobacillus	0	0	0	0	0	0	0	0	0	0	0	0	0	0	0	0	0	0	3	0	0	0	0	0	0	0	0	0	0	0	0	0	0	0	0	0	1	0	0	2	0	0	7	0	1
3-HYDROXYPHENYLACETATE-DEGRADATION-PWY	4-hydroxyphenylacetate_degradation	Aromatic_Compound_Degradation	Degradation/Utilization/Assimilation	Actinobacteria;Actinobacteria;Corynebacteriales;Corynebacteriaceae;Corynebacterium	0	0	0	0	0	0	0	0	0	0	0	0	0	0	0	0	0	0	0	0	0	0	0	0	0	0	0	0	0	0	0	0	0	1	0	0	7	0	0	0	0	0	0	0	0
3-HYDROXYPHENYLACETATE-DEGRADATION-PWY	4-hydroxyphenylacetate_degradation	Aromatic_Compound_Degradation	Degradation/Utilization/Assimilation	Proteobacteria;Alphaproteobacteria;Rhodospirillales;NA;NA	0	0	0	15	0	0	0	0	0	0	0	0	0	0	0	0	0	0	0	0	0	0	0	0	0	0	0	0	0	0	0	0	0	0	0	0	0	0	0	0	0	0	0	0	0
3-HYDROXYPHENYLACETATE-DEGRADATION-PWY	4-hydroxyphenylacetate_degradation	Aromatic_Compound_Degradation	Degradation/Utilization/Assimilation	Proteobacteria;Deltaproteobacteria;Desulfovibrionales;Desulfovibrionaceae;Bilophila	0	0	0	0	0	0	0	0	0	0	0	0	0	0	0	0	0	0	0	0	0	0	0	0	0	0	0	0	0	0	0	0	0	0	0	0	0	0	0	0	0	0	0	0	0
3-HYDROXYPHENYLACETATE-DEGRADATION-PWY	4-hydroxyphenylacetate_degradation	Aromatic_Compound_Degradation	Degradation/Utilization/Assimilation	Proteobacteria;Alphaproteobacteria;Rhodospirillales;NA;NA	0	0	0	0	0	0	0	0	0	0	0	0	0	0	0	0	0	0	0	0	0	0	14	0	0	0	0	0	0	0	0	0	0	0	0	0	0	0	0	0	0	0	0	0	0
3-HYDROXYPHENYLACETATE-DEGRADATION-PWY	4-hydroxyphenylacetate_degradation	Aromatic_Compound_Degradation	Degradation/Utilization/Assimilation	Firmicutes;Bacilli;Lactobacillales;Lactobacillaceae;Lactobacillus	0	0	0	0	0	0	0	0	0	0	0	0	0	0	0	0	0	0	0	0	0	0	6	0	0	0	0	0	0	0	0	0	0	0	0	0	0	0	0	0	0	0	0	0	0
3-HYDROXYPHENYLACETATE-DEGRADATION-PWY	4-hydroxyphenylacetate_degradation	Aromatic_Compound_Degradation	Degradation/Utilization/Assimilation	Firmicutes;Clostridia;Clostridiales;Ruminococcaceae;Oscillibacter	0	0	0	0	2	1	0	0	0	0	0	0	0	0	0	0	0	0	0	0	0	0	0	1	0	0	0	0	0	0	0	0	0	0	0	0	0	0	0	0	0	0	0	1	0
3-HYDROXYPHENYLACETATE-DEGRADATION-PWY	4-hydroxyphenylacetate_degradation	Aromatic_Compound_Degradation	Degradation/Utilization/Assimilation	Actinobacteria;Actinobacteria;Corynebacteriales;Corynebacteriaceae;Corynebacterium	1	0	0	0	0	0	0	0	0	0	0	0	0	0	0	0	0	0	0	0	0	0	0	0	0	0	0	0	0	0	0	0	0	0	0	0	6	0	0	0	0	0	0	1	0
3-HYDROXYPHENYLACETATE-DEGRADATION-PWY	4-hydroxyphenylacetate_degradation	Aromatic_Compound_Degradation	Degradation/Utilization/Assimilation	Proteobacteria;Alphaproteobacteria;Rhodospirillales;NA;NA	0	0	0	0	0	0	0	0	0	0	0	16	0	0	0	0	0	0	0	0	0	0	0	0	0	0	0	0	0	0	0	0	0	0	0	0	0	0	0	0	0	0	0	0	0
3-HYDROXYPHENYLACETATE-DEGRADATION-PWY	4-hydroxyphenylacetate_degradation	Aromatic_Compound_Degradation	Degradation/Utilization/Assimilation	Firmicutes;Clostridia;Clostridiales;Ruminococcaceae;Oscillibacter	0	0	0	0	0	0	0	0	0	0	0	0	6	0	0	0	0	0	0	0	0	0	0	4	0	0	3	0	0	0	0	0	0	0	0	0	0	0	0	0	0	0	0	0	0
3-HYDROXYPHENYLACETATE-DEGRADATION-PWY	4-hydroxyphenylacetate_degradation	Aromatic_Compound_Degradation	Degradation/Utilization/Assimilation	Firmicutes;Erysipelotrichia;Erysipelotrichales;Erysipelotrichaceae;Dielma	0	0	0	0	1	2	0	0	0	0	4	0	0	0	0	0	0	0	0	0	0	0	0	0	0	0	0	0	0	0	1	0	0	0	0	0	0	1	0	0	0	0	0	1	0
3-HYDROXYPHENYLACETATE-DEGRADATION-PWY	4-hydroxyphenylacetate_degradation	Aromatic_Compound_Degradation	Degradation/Utilization/Assimilation	Proteobacteria;Gammaproteobacteria;Enterobacteriales;Enterobacteriaceae;NA	0	5	0	0	0	8	5	0	0	0	0	0	0	0	0	0	1	0	0	0	0	0	0	0	0	0	0	0	0	0	0	0	0	0	0	0	0	0	0	0	0	0	0	0	0
3-HYDROXYPHENYLACETATE-DEGRADATION-PWY	4-hydroxyphenylacetate_degradation	Aromatic_Compound_Degradation	Degradation/Utilization/Assimilation	Firmicutes;Clostridia;Clostridiales;Ruminococcaceae;Butyricicoccus	0	0	0	0	0	0	0	0	0	0	0	0	0	0	0	0	2	0	0	0	0	0	0	0	0	0	0	0	0	0	0	0	0	0	0	0	0	0	0	0	0	0	0	0	0
3-HYDROXYPHENYLACETATE-DEGRADATION-PWY	4-hydroxyphenylacetate_degradation	Aromatic_Compound_Degradation	Degradation/Utilization/Assimilation	Firmicutes;Erysipelotrichia;Erysipelotrichales;Erysipelotrichaceae;NA	0	0	0	0	0	0	0	0	1	0	0	0	3	0	0	0	0	0	2	0	0	0	0	0	0	0	0	0	0	0	0	0	0	2	0	0	0	0	0	0	0	0	0	0	0
3-HYDROXYPHENYLACETATE-DEGRADATION-PWY	4-hydroxyphenylacetate_degradation	Aromatic_Compound_Degradation	Degradation/Utilization/Assimilation	Actinobacteria;Actinobacteria;Corynebacteriales;Corynebacteriaceae;Corynebacterium	0	0	1	0	0	0	0	0	0	0	0	0	0	0	0	0	0	0	0	0	0	0	0	1	0	0	0	0	0	0	0	0	0	3	0	0	2	0	0	0	0	4	0	0	0
3-HYDROXYPHENYLACETATE-DEGRADATION-PWY	4-hydroxyphenylacetate_degradation	Aromatic_Compound_Degradation	Degradation/Utilization/Assimilation	Proteobacteria;Alphaproteobacteria;Rhodospirillales;NA;NA	0	0	0	0	0	0	0	0	0	0	0	0	0	0	0	0	0	0	0	0	0	0	0	0	0	0	0	0	0	0	0	7	0	0	0	0	0	0	1	0	1	7	0	0	0
3-HYDROXYPHENYLACETATE-DEGRADATION-PWY	4-hydroxyphenylacetate_degradation	Aromatic_Compound_Degradation	Degradation/Utilization/Assimilation	Firmicutes;Bacilli;Bacillales;Planococcaceae;Psychrobacillus	0	0	0	0	0	0	4	0	0	1	0	0	0	0	0	0	0	0	0	0	0	0	0	0	0	0	0	0	0	0	0	0	0	0	0	0	0	0	0	0	0	0	0	0	0
3-HYDROXYPHENYLACETATE-DEGRADATION-PWY	4-hydroxyphenylacetate_degradation	Aromatic_Compound_Degradation	Degradation/Utilization/Assimilation	Firmicutes;Clostridia;Clostridiales;Christensenellaceae;Christensenellaceae_R-7_group	0	0	0	0	0	1	0	0	0	0	0	0	0	0	0	0	0	0	0	0	0	0	0	0	0	0	0	0	0	0	0	0	0	0	0	0	0	0	0	0	0	0	0	0	0
3-HYDROXYPHENYLACETATE-DEGRADATION-PWY	4-hydroxyphenylacetate_degradation	Aromatic_Compound_Degradation	Degradation/Utilization/Assimilation	Firmicutes;Bacilli;Bacillales;Planococcaceae;Lysinibacillus	0	0	0	0	0	0	0	0	0	0	0	0	0	0	0	0	0	0	0	0	0	0	0	0	0	0	0	0	0	0	0	0	0	0	0	0	0	0	0	0	0	2	0	0	0
3-HYDROXYPHENYLACETATE-DEGRADATION-PWY	4-hydroxyphenylacetate_degradation	Aromatic_Compound_Degradation	Degradation/Utilization/Assimilation	Firmicutes;Bacilli;Bacillales;Planococcaceae;NA	0	0	0	0	0	0	0	0	0	0	0	0	0	0	0	0	0	0	0	0	0	0	1	0	0	0	0	0	0	0	0	0	2	0	0	0	0	0	2	0	2	0	0	0	0
3-HYDROXYPHENYLACETATE-DEGRADATION-PWY	4-hydroxyphenylacetate_degradation	Aromatic_Compound_Degradation	Degradation/Utilization/Assimilation	Actinobacteria;Actinobacteria;Micrococcales;Brevibacteriaceae;Brevibacterium	0	0	0	0	0	0	0	0	0	0	0	0	0	0	0	0	0	0	0	0	0	0	0	0	0	0	0	0	0	0	0	0	0	0	0	0	6	0	0	0	0	0	0	0	0
3-HYDROXYPHENYLACETATE-DEGRADATION-PWY	4-hydroxyphenylacetate_degradation	Aromatic_Compound_Degradation	Degradation/Utilization/Assimilation	Firmicutes;Clostridia;Clostridiales;Lachnospiraceae;Lachnoclostridium	0	0	3	0	0	0	0	0	0	0	0	0	0	0	0	0	0	0	0	0	0	0	0	0	0	0	0	0	0	0	0	0	0	0	0	3	0	0	0	0	0	0	0	0	0
3-HYDROXYPHENYLACETATE-DEGRADATION-PWY	4-hydroxyphenylacetate_degradation	Aromatic_Compound_Degradation	Degradation/Utilization/Assimilation	Bacteroidetes;Bacteroidia;Bacteroidales;Bacteroidaceae;Bacteroides	0	0	3	0	0	0	0	0	0	0	0	0	0	0	0	0	0	0	0	0	0	0	0	0	0	0	0	0	0	0	0	0	0	0	0	0	0	0	0	0	0	0	0	0	0
3-HYDROXYPHENYLACETATE-DEGRADATION-PWY	4-hydroxyphenylacetate_degradation	Aromatic_Compound_Degradation	Degradation/Utilization/Assimilation	Firmicutes;Clostridia;Clostridiales;Ruminococcaceae;Negativibacillus	0	0	0	0	0	0	0	0	0	0	0	0	0	0	0	0	0	0	0	0	0	0	0	0	0	0	0	0	9	0	0	0	0	0	0	0	0	0	0	0	0	0	0	0	0
3-HYDROXYPHENYLACETATE-DEGRADATION-PWY	4-hydroxyphenylacetate_degradation	Aromatic_Compound_Degradation	Degradation/Utilization/Assimilation	Firmicutes;Clostridia;Clostridiales;Lachnospiraceae;Tyzzerella	0	0	0	0	0	0	0	0	0	0	0	0	0	46	0	0	0	0	0	0	0	0	0	0	0	0	0	0	0	0	0	0	0	0	0	0	0	0	0	0	0	0	0	0	0
3-HYDROXYPHENYLACETATE-DEGRADATION-PWY	4-hydroxyphenylacetate_degradation	Aromatic_Compound_Degradation	Degradation/Utilization/Assimilation	Actinobacteria;Actinobacteria;Corynebacteriales;Corynebacteriaceae;Corynebacterium	0	0	0	0	0	0	0	0	0	0	0	0	0	0	0	0	0	0	0	0	0	0	0	0	0	0	0	0	0	0	0	0	0	0	0	0	2	0	0	0	0	0	0	0	0
3-HYDROXYPHENYLACETATE-DEGRADATION-PWY	4-hydroxyphenylacetate_degradation	Aromatic_Compound_Degradation	Degradation/Utilization/Assimilation	Firmicutes;Clostridia;Clostridiales;Ruminococcaceae;Butyricicoccus	0	0	0	0	0	0	0	0	0	0	0	0	0	0	0	0	0	0	0	0	0	0	0	4	0	0	0	0	0	0	0	0	0	0	0	0	0	0	0	0	1	0	0	0	0
3-HYDROXYPHENYLACETATE-DEGRADATION-PWY	4-hydroxyphenylacetate_degradation	Aromatic_Compound_Degradation	Degradation/Utilization/Assimilation	Proteobacteria;Gammaproteobacteria;Pseudomonadales;Moraxellaceae;Acinetobacter	2	0	0	1	0	2	0	2	0	0	2	0	0	0	0	0	0	0	0	0	0	0	0	0	0	0	4	0	0	0	0	0	0	0	0	0	0	3	0	0	0	4	0	0	0
3-HYDROXYPHENYLACETATE-DEGRADATION-PWY	4-hydroxyphenylacetate_degradation	Aromatic_Compound_Degradation	Degradation/Utilization/Assimilation	Proteobacteria;Gammaproteobacteria;Pseudomonadales;Pseudomonadaceae;Pseudomonas	0	0	0	0	0	0	0	0	0	0	0	0	0	0	0	0	0	0	0	0	0	0	0	0	57	0	0	0	0	0	0	0	0	0	0	0	0	0	0	0	0	0	0	0	0
3-HYDROXYPHENYLACETATE-DEGRADATION-PWY	4-hydroxyphenylacetate_degradation	Aromatic_Compound_Degradation	Degradation/Utilization/Assimilation	Actinobacteria;Actinobacteria;Actinomycetales;Actinomycetaceae;Mobiluncus	0	0	0	0	0	0	0	0	0	0	0	0	0	0	0	0	0	0	0	0	0	0	0	0	0	0	0	0	0	0	0	0	0	0	0	0	0	0	0	0	0	0	0	0	0
3-HYDROXYPHENYLACETATE-DEGRADATION-PWY	4-hydroxyphenylacetate_degradation	Aromatic_Compound_Degradation	Degradation/Utilization/Assimilation	Firmicutes;Clostridia;Clostridiales;Lachnospiraceae;Lachnoclostridium	0	0	0	0	0	0	0	0	0	0	0	0	3	0	0	0	0	0	0	0	0	0	0	0	0	0	0	0	0	0	0	0	0	0	0	0	0	0	0	0	0	0	0	2	0
3-HYDROXYPHENYLACETATE-DEGRADATION-PWY	4-hydroxyphenylacetate_degradation	Aromatic_Compound_Degradation	Degradation/Utilization/Assimilation	Actinobacteria;Actinobacteria;Corynebacteriales;Corynebacteriaceae;Corynebacterium	0	0	0	0	0	0	0	0	0	0	0	0	0	0	0	0	0	1	0	0	0	0	0	0	0	0	0	0	0	0	0	0	0	0	0	5	0	0	0	0	0	0	0	0	0
3-HYDROXYPHENYLACETATE-DEGRADATION-PWY	4-hydroxyphenylacetate_degradation	Aromatic_Compound_Degradation	Degradation/Utilization/Assimilation	Firmicutes;Bacilli;Lactobacillales;Lactobacillaceae;Lactobacillus	0	0	0	0	0	0	0	0	0	2	0	0	0	0	0	0	0	0	0	0	0	0	2	0	0	0	0	0	0	0	0	0	0	0	0	0	0	0	0	0	0	0	0	0	0
3-HYDROXYPHENYLACETATE-DEGRADATION-PWY	4-hydroxyphenylacetate_degradation	Aromatic_Compound_Degradation	Degradation/Utilization/Assimilation	Firmicutes;Bacilli;Lactobacillales;Lactobacillaceae;Lactobacillus	0	0	0	0	0	0	0	0	0	0	0	0	0	0	0	0	0	0	0	0	0	0	0	0	0	0	0	0	0	0	0	0	0	0	0	0	0	0	0	0	0	2	0	1	0
3-HYDROXYPHENYLACETATE-DEGRADATION-PWY	4-hydroxyphenylacetate_degradation	Aromatic_Compound_Degradation	Degradation/Utilization/Assimilation	Firmicutes;Clostridia;Clostridiales;Lachnospiraceae;Tyzzerella	0	13	7	31	32	0	20	0	2	3	62	0	0	65	0	0	0	7	16	5	17	0	5	12	27	0	18	7	6	3	20	0	6	14	0	0	0	0	15	66	18	11	0	0	9
3-HYDROXYPHENYLACETATE-DEGRADATION-PWY	4-hydroxyphenylacetate_degradation	Aromatic_Compound_Degradation	Degradation/Utilization/Assimilation	Proteobacteria;Gammaproteobacteria;Enterobacteriales;Enterobacteriaceae;Proteus	0	0	0	0	0	0	0	0	0	0	0	0	0	0	0	0	0	0	10	0	0	0	0	0	0	0	0	0	0	0	0	0	0	0	0	0	0	0	0	0	0	0	0	0	0
3-HYDROXYPHENYLACETATE-DEGRADATION-PWY	4-hydroxyphenylacetate_degradation	Aromatic_Compound_Degradation	Degradation/Utilization/Assimilation	Firmicutes;Negativicutes;Selenomonadales;Acidaminococcaceae;Acidaminococcus	0	0	0	0	0	0	0	0	0	0	0	0	0	0	0	0	0	0	0	0	0	0	0	0	0	0	0	0	0	0	0	0	0	0	0	0	0	0	0	0	0	2	0	0	0
3-HYDROXYPHENYLACETATE-DEGRADATION-PWY	4-hydroxyphenylacetate_degradation	Aromatic_Compound_Degradation	Degradation/Utilization/Assimilation	Proteobacteria;Gammaproteobacteria;Enterobacteriales;Enterobacteriaceae;Escherichia/Shigella	0	0	0	0	0	0	0	0	0	0	0	0	0	0	0	0	0	0	0	0	0	0	0	0	0	0	0	0	0	0	0	0	0	0	0	0	0	0	0	0	0	0	0	0	0
3-HYDROXYPHENYLACETATE-DEGRADATION-PWY	4-hydroxyphenylacetate_degradation	Aromatic_Compound_Degradation	Degradation/Utilization/Assimilation	Proteobacteria;Gammaproteobacteria;Enterobacteriales;Enterobacteriaceae;Kluyvera	0	0	0	0	0	0	0	0	0	0	0	0	0	0	0	0	0	0	0	0	0	0	0	0	0	0	0	0	0	0	0	0	0	0	0	0	0	0	0	0	0	0	0	0	0
3-HYDROXYPHENYLACETATE-DEGRADATION-PWY	4-hydroxyphenylacetate_degradation	Aromatic_Compound_Degradation	Degradation/Utilization/Assimilation	Actinobacteria;Actinobacteria;Corynebacteriales;Corynebacteriaceae;Corynebacterium	0	0	0	0	0	0	0	0	0	0	0	0	0	0	0	0	0	0	0	0	34	0	0	0	0	0	0	0	0	0	0	0	0	0	0	0	0	0	0	0	0	0	0	0	0
AEROBACTINSYN-PWY	aerobactin_biosynthesis	Secondary_Metabolite_Biosynthesis	Biosynthesis	Proteobacteria;Gammaproteobacteria;Enterobacteriales;Enterobacteriaceae;Escherichia/Shigella	0	0	0	0	0	0	0	0	0	0	0	0	0	0	0	0	0	0	0	0	0	0	0	0	0	0	0	0	0	0	0	0	0	0	0	0	0	0	0	0	0	0	18	0	0
AEROBACTINSYN-PWY	aerobactin_biosynthesis	Secondary_Metabolite_Biosynthesis	Biosynthesis	Proteobacteria;Gammaproteobacteria;Enterobacteriales;Enterobacteriaceae;Klebsiella	0	2388	0	0	41	23	144	0	39	18	11	0	0	187	7	491	32	19	50	44	75	5	24	199	31	32	0	31	2	24	18	12	0	25	9	39	21	25	0	48	7	11	56	26	13
AEROBACTINSYN-PWY	aerobactin_biosynthesis	Secondary_Metabolite_Biosynthesis	Biosynthesis	Proteobacteria;Gammaproteobacteria;Enterobacteriales;Enterobacteriaceae;Klebsiella	0	2453	0	0	0	0	0	0	0	0	0	0	0	0	0	0	0	0	0	0	0	0	0	0	0	0	0	0	0	0	0	0	0	0	0	0	0	0	0	0	0	0	0	0	0
AEROBACTINSYN-PWY	aerobactin_biosynthesis	Secondary_Metabolite_Biosynthesis	Biosynthesis	Proteobacteria;Gammaproteobacteria;Enterobacteriales;Enterobacteriaceae;Escherichia/Shigella	71	131	75	40	4218	656	119	68	266	27	227	66	185	24	30	21	14	83	318	13	147	49	87	19	83	63	163	33	7	12	683	24	13	72	21	65	55	196	35	168	127	139	77	42	62
AEROBACTINSYN-PWY	aerobactin_biosynthesis	Secondary_Metabolite_Biosynthesis	Biosynthesis	Proteobacteria;Gammaproteobacteria;Enterobacteriales;Enterobacteriaceae;Raoultella	0	0	0	0	0	0	0	0	0	0	0	0	0	0	0	0	0	0	0	0	0	0	0	0	0	0	0	0	32	0	0	0	0	0	0	0	0	0	0	0	0	0	0	0	0
AEROBACTINSYN-PWY	aerobactin_biosynthesis	Secondary_Metabolite_Biosynthesis	Biosynthesis	Proteobacteria;Gammaproteobacteria;Enterobacteriales;Enterobacteriaceae;Kluyvera	0	0	0	0	0	0	0	0	0	0	0	0	0	0	0	0	0	0	0	0	0	0	0	0	0	0	0	0	0	0	0	0	0	0	0	0	0	0	0	0	0	0	0	0	0
ALL-CHORISMATE-PWY	superpathway_of_chorismate_metabolism	superpathway_of_chorismate_metabolism	Superpathways	Bacteroidetes;Bacteroidia;Bacteroidales;Bacteroidaceae;Bacteroides	37	156	33	52	692	16	21	3	209	13	26	30	6	4	6	136	3	30	39	4	85	53	25	36	19	109	41	2	3	16	160	10	1	29	28	9	7	6	10	13	2	28	22	28	24
ALL-CHORISMATE-PWY	superpathway_of_chorismate_metabolism	superpathway_of_chorismate_metabolism	Superpathways	Bacteroidetes;Bacteroidia;Bacteroidales;Bacteroidaceae;Bacteroides	21	284	19	77	737	38	121	20	23	6	54	51	5	50	7	82	356	17	23	7	24	5	15	19	22	302	61	43	9	13	161	10	4	12	46	15	17	41	14	9	232	62	17	22	9
ALL-CHORISMATE-PWY	superpathway_of_chorismate_metabolism	superpathway_of_chorismate_metabolism	Superpathways	Bacteroidetes;Bacteroidia;Bacteroidales;Bacteroidaceae;Bacteroides	20	24	35	3	23	78	9	74	737	0	11	5	11	5	5	7	113	19	37	2	4	3	64	4	4	5	6	1	19	12	245	7	1	32	3	5	25	81	6	15	2	41	23	34	10
ALL-CHORISMATE-PWY	superpathway_of_chorismate_metabolism	superpathway_of_chorismate_metabolism	Superpathways	Bacteroidetes;Bacteroidia;Bacteroidales;Prevotellaceae;Prevotella	0	14	0	0	0	20	9	2	172	1	83	0	1	1	1	0	0	2	0	0	1	0	0	1	0	10	0	0	0	0	0	0	0	7	0	2	0	0	11	0	0	0	0	0	0
ALL-CHORISMATE-PWY	superpathway_of_chorismate_metabolism	superpathway_of_chorismate_metabolism	Superpathways	Firmicutes;Clostridia;Clostridiales;Lachnospiraceae;NA	0	0	0	0	0	0	0	0	0	0	0	0	0	0	0	0	0	0	0	0	0	0	0	0	0	0	0	0	0	0	0	1	0	0	0	0	0	0	0	0	0	0	0	0	0
ALL-CHORISMATE-PWY	superpathway_of_chorismate_metabolism	superpathway_of_chorismate_metabolism	Superpathways	Actinobacteria;Actinobacteria;Actinomycetales;Actinomycetaceae;Actinomyces	0	1	0	0	1	0	0	0	0	0	0	0	0	0	0	0	0	0	0	0	0	0	0	0	0	0	0	0	0	0	0	0	0	0	0	4	0	0	0	0	0	0	0	0	0
ALL-CHORISMATE-PWY	superpathway_of_chorismate_metabolism	superpathway_of_chorismate_metabolism	Superpathways	Firmicutes;Negativicutes;Selenomonadales;Veillonellaceae;Negativicoccus	0	0	0	0	0	0	0	0	0	0	0	0	0	0	0	0	0	0	0	0	0	0	0	0	0	0	0	0	0	0	0	0	0	0	0	0	0	0	0	0	0	0	0	0	0
ALL-CHORISMATE-PWY	superpathway_of_chorismate_metabolism	superpathway_of_chorismate_metabolism	Superpathways	Firmicutes;Bacilli;Lactobacillales;Lactobacillaceae;Lactobacillus	0	0	0	0	0	0	0	0	0	0	0	0	0	0	0	0	0	0	0	0	0	0	0	0	0	0	0	0	0	0	0	0	0	0	0	0	0	0	0	0	0	0	0	0	0
ALL-CHORISMATE-PWY	superpathway_of_chorismate_metabolism	superpathway_of_chorismate_metabolism	Superpathways	Bacteroidetes;Bacteroidia;Bacteroidales;Prevotellaceae;Prevotella	0	0	0	0	0	0	0	0	0	0	0	0	0	0	0	0	0	0	12	0	0	0	0	0	0	0	0	0	0	0	0	0	0	0	0	0	0	0	0	0	0	0	0	0	0
ALL-CHORISMATE-PWY	superpathway_of_chorismate_metabolism	superpathway_of_chorismate_metabolism	Superpathways	Bacteroidetes;Bacteroidia;Bacteroidales;Porphyromonadaceae;Porphyromonas	0	1	0	10	0	2	0	1	17	0	7	0	1	0	0	1	1	0	0	0	0	1	1	0	0	0	1	0	0	0	2	0	0	0	0	0	0	0	3	1	0	7	0	1	0
ALL-CHORISMATE-PWY	superpathway_of_chorismate_metabolism	superpathway_of_chorismate_metabolism	Superpathways	Fusobacteria;Fusobacteriia;Fusobacteriales;Fusobacteriaceae;Fusobacterium	0	0	0	0	0	0	0	0	0	0	0	0	0	0	0	0	0	0	3	0	0	0	0	0	0	2	0	0	0	0	0	0	0	0	0	0	0	0	0	0	0	0	1	0	0
ALL-CHORISMATE-PWY	superpathway_of_chorismate_metabolism	superpathway_of_chorismate_metabolism	Superpathways	Firmicutes;Bacilli;Bacillales;Planococcaceae;Paenisporosarcina	0	0	0	0	0	0	0	0	0	0	0	0	0	0	0	0	0	0	0	0	0	0	0	0	0	0	0	0	0	0	0	0	0	0	0	0	0	0	0	0	0	0	0	0	0
ALL-CHORISMATE-PWY	superpathway_of_chorismate_metabolism	superpathway_of_chorismate_metabolism	Superpathways	Firmicutes;Clostridia;Clostridiales;Family_XIII;NA	0	0	0	0	0	0	0	0	0	0	0	0	0	0	1	0	0	0	0	0	0	0	0	0	2	0	0	0	0	0	0	0	0	0	0	0	0	0	0	0	0	0	0	0	0
ALL-CHORISMATE-PWY	superpathway_of_chorismate_metabolism	superpathway_of_chorismate_metabolism	Superpathways	Firmicutes;Clostridia;Clostridiales;Lachnospiraceae;NA	0	0	0	0	0	0	0	0	0	0	0	0	0	0	0	0	0	2	0	0	0	0	0	0	0	0	0	0	0	0	0	0	0	0	0	0	0	0	0	0	0	0	0	0	0
ALL-CHORISMATE-PWY	superpathway_of_chorismate_metabolism	superpathway_of_chorismate_metabolism	Superpathways	Firmicutes;Clostridia;Clostridiales;Lachnospiraceae;Fusicatenibacter	0	0	0	0	0	0	0	0	0	0	0	0	0	0	0	0	0	0	0	0	0	0	0	0	0	0	0	0	0	0	0	0	0	0	0	0	0	0	0	0	0	0	0	1	0
ALL-CHORISMATE-PWY	superpathway_of_chorismate_metabolism	superpathway_of_chorismate_metabolism	Superpathways	Firmicutes;Clostridia;Clostridiales;Lachnospiraceae;Coprococcus	0	0	0	0	0	0	0	0	1	0	0	0	0	0	1	0	1	0	21	3	0	1	8	0	1	0	0	0	3	0	2	29	0	0	1	2	0	0	0	1	1	0	1	0	0
ALL-CHORISMATE-PWY	superpathway_of_chorismate_metabolism	superpathway_of_chorismate_metabolism	Superpathways	Firmicutes;Clostridia;Clostridiales;Ruminococcaceae;Ruminiclostridium	0	0	0	0	0	0	0	0	0	0	0	0	4	0	0	0	0	0	0	0	0	0	0	0	0	0	0	0	0	0	0	0	0	0	0	0	0	0	0	0	0	0	0	0	0
ALL-CHORISMATE-PWY	superpathway_of_chorismate_metabolism	superpathway_of_chorismate_metabolism	Superpathways	Firmicutes;Clostridia;Clostridiales;Ruminococcaceae;Ruminococcaceae_incertae_sedis	0	0	0	0	0	0	0	0	0	0	0	0	0	0	0	0	0	1	0	0	0	0	0	0	0	0	0	0	0	0	0	0	0	0	0	0	0	0	0	0	0	0	0	0	0
ALL-CHORISMATE-PWY	superpathway_of_chorismate_metabolism	superpathway_of_chorismate_metabolism	Superpathways	Firmicutes;Negativicutes;Selenomonadales;Veillonellaceae;Veillonella	0	0	0	0	0	0	0	0	0	3	0	0	0	0	0	0	0	0	0	0	0	0	0	0	0	0	0	0	0	0	0	0	0	0	0	0	0	0	0	0	0	0	0	0	0
ALL-CHORISMATE-PWY	superpathway_of_chorismate_metabolism	superpathway_of_chorismate_metabolism	Superpathways	Firmicutes;Clostridia;Clostridiales;Family_XIII;Family_XIII_AD3011_group	0	0	0	0	0	0	0	0	0	0	0	0	0	0	0	0	0	0	3	0	0	0	0	0	0	0	0	0	0	0	0	0	0	0	0	0	0	0	0	0	0	0	0	0	0
ALL-CHORISMATE-PWY	superpathway_of_chorismate_metabolism	superpathway_of_chorismate_metabolism	Superpathways	Bacteroidetes;Bacteroidia;Bacteroidales;Tannerellaceae;Parabacteroides	0	0	0	0	0	0	0	0	0	0	0	0	0	0	0	0	0	0	0	0	0	0	0	0	0	0	0	0	0	0	0	0	0	0	0	0	0	0	0	0	0	2	0	0	0
ALL-CHORISMATE-PWY	superpathway_of_chorismate_metabolism	superpathway_of_chorismate_metabolism	Superpathways	Firmicutes;Clostridia;Clostridiales;Lachnospiraceae;NA	0	0	0	0	0	0	0	0	0	0	0	0	0	0	0	0	0	0	0	0	0	0	0	0	0	0	0	0	0	0	0	0	0	0	0	0	0	0	0	0	0	0	0	0	0
ALL-CHORISMATE-PWY	superpathway_of_chorismate_metabolism	superpathway_of_chorismate_metabolism	Superpathways	Firmicutes;Clostridia;Clostridiales;Ruminococcaceae;Ruminococcaceae_incertae_sedis	0	0	0	0	0	0	0	0	0	0	0	0	5	0	0	0	0	0	0	0	0	0	0	0	0	0	0	0	0	0	0	0	0	0	0	0	0	0	0	0	0	0	0	0	0
ALL-CHORISMATE-PWY	superpathway_of_chorismate_metabolism	superpathway_of_chorismate_metabolism	Superpathways	Bacteroidetes;Bacteroidia;Bacteroidales;Bacteroidaceae;Bacteroides	0	0	0	35	0	0	0	0	0	36	0	0	0	0	0	0	0	0	0	0	0	0	0	85	0	0	0	0	0	0	47	0	0	6	0	0	0	0	0	0	0	10	0	0	0
ALL-CHORISMATE-PWY	superpathway_of_chorismate_metabolism	superpathway_of_chorismate_metabolism	Superpathways	Firmicutes;Clostridia;Clostridiales;Family_XI;Anaerococcus	0	0	0	0	0	0	0	0	0	0	0	0	0	0	0	0	0	0	0	0	0	0	0	0	0	0	0	0	0	0	0	0	0	0	0	2	0	0	0	0	0	0	0	0	0
ALL-CHORISMATE-PWY	superpathway_of_chorismate_metabolism	superpathway_of_chorismate_metabolism	Superpathways	Bacteroidetes;Bacteroidia;Bacteroidales;Prevotellaceae;Prevotella	0	0	0	0	0	0	0	0	0	0	0	0	0	0	0	0	0	0	0	0	0	0	0	0	0	0	0	0	0	0	0	0	0	0	0	0	0	0	0	0	0	0	0	1	0
ALL-CHORISMATE-PWY	superpathway_of_chorismate_metabolism	superpathway_of_chorismate_metabolism	Superpathways	Firmicutes;Clostridia;Clostridiales;Lachnospiraceae;Lachnoclostridium	0	0	0	0	0	0	0	0	0	0	0	0	0	0	0	0	0	0	0	0	0	0	0	0	0	0	0	0	0	0	0	0	0	0	0	0	0	0	0	0	0	0	0	0	0
ALL-CHORISMATE-PWY	superpathway_of_chorismate_metabolism	superpathway_of_chorismate_metabolism	Superpathways	Firmicutes;Clostridia;Clostridiales;Lachnospiraceae;Blautia	0	0	0	0	0	0	0	0	0	0	0	5	0	0	0	0	0	0	0	0	0	0	0	0	0	0	0	0	0	0	0	0	0	0	0	0	0	0	0	0	0	0	0	0	0
ALL-CHORISMATE-PWY	superpathway_of_chorismate_metabolism	superpathway_of_chorismate_metabolism	Superpathways	Firmicutes;Clostridia;Clostridiales;Lachnospiraceae;Roseburia	0	0	0	0	0	0	0	0	0	0	0	0	0	0	0	0	0	1	0	0	0	0	0	0	0	0	0	0	0	0	0	0	0	0	0	0	0	0	0	0	0	0	0	0	0
ALL-CHORISMATE-PWY	superpathway_of_chorismate_metabolism	superpathway_of_chorismate_metabolism	Superpathways	Firmicutes;Clostridia;Clostridiales;Lachnospiraceae;Coprococcus	0	0	0	0	0	0	0	0	0	0	0	0	0	0	0	0	0	1	0	0	0	0	0	0	0	0	0	0	0	0	0	0	0	0	0	0	0	0	0	0	0	0	0	0	0
ALL-CHORISMATE-PWY	superpathway_of_chorismate_metabolism	superpathway_of_chorismate_metabolism	Superpathways	Firmicutes;Clostridia;Clostridiales;Lachnospiraceae;Coprococcus	6	53	0	0	16	39	0	2	3	3	3	2	0	0	1	12	0	5	27	1	7	0	6	1	2	0	6	2	3	0	9	2	0	3	0	1	3	3	1	6	0	6	7	0	6
ALL-CHORISMATE-PWY	superpathway_of_chorismate_metabolism	superpathway_of_chorismate_metabolism	Superpathways	Actinobacteria;Actinobacteria;Micrococcales;Microbacteriaceae;Pseudoclavibacter	0	0	0	0	0	0	0	0	0	0	0	0	0	0	0	0	0	0	0	0	0	0	0	0	0	0	0	0	0	0	0	0	0	0	0	0	1	0	0	0	0	0	0	0	0
ALL-CHORISMATE-PWY	superpathway_of_chorismate_metabolism	superpathway_of_chorismate_metabolism	Superpathways	Firmicutes;Clostridia;Clostridiales;Lachnospiraceae;Agathobacter	0	0	0	0	0	0	0	0	0	0	0	0	0	0	0	0	0	0	0	0	3	0	0	0	0	0	0	0	0	0	0	0	0	0	0	0	0	0	0	0	0	0	0	0	0
ALL-CHORISMATE-PWY	superpathway_of_chorismate_metabolism	superpathway_of_chorismate_metabolism	Superpathways	Firmicutes;Clostridia;Clostridiales;Lachnospiraceae;Lachnospiraceae_incertae_sedis	0	0	0	0	0	0	0	0	0	0	0	0	0	0	0	0	0	0	0	0	0	0	0	0	0	0	0	0	0	0	0	0	0	0	0	0	0	0	0	0	0	0	0	0	0
ALL-CHORISMATE-PWY	superpathway_of_chorismate_metabolism	superpathway_of_chorismate_metabolism	Superpathways	Firmicutes;Clostridia;Clostridiales;Lachnospiraceae;Shuttleworthia	0	0	0	0	0	0	0	0	0	0	3	0	0	0	0	0	0	0	0	0	0	0	0	1	0	0	0	0	0	0	0	0	0	0	0	0	0	0	0	0	0	0	0	0	0
ALL-CHORISMATE-PWY	superpathway_of_chorismate_metabolism	superpathway_of_chorismate_metabolism	Superpathways	Bacteroidetes;Bacteroidia;Bacteroidales;Prevotellaceae;Prevotella	0	0	0	0	0	0	0	0	0	0	0	0	0	0	0	0	0	0	0	0	0	0	0	0	0	0	0	0	0	0	0	0	0	0	0	0	0	0	0	0	0	1	0	0	0
ALL-CHORISMATE-PWY	superpathway_of_chorismate_metabolism	superpathway_of_chorismate_metabolism	Superpathways	Bacteroidetes;Bacteroidia;Bacteroidales;NA;NA	0	0	0	0	0	0	0	0	0	0	0	0	0	0	0	0	0	0	0	0	0	0	0	0	0	0	0	0	0	0	0	0	0	0	0	0	0	0	0	0	0	0	0	0	0
ALL-CHORISMATE-PWY	superpathway_of_chorismate_metabolism	superpathway_of_chorismate_metabolism	Superpathways	Bacteroidetes;Bacteroidia;Bacteroidales;Barnesiellaceae;Barnesiella	0	0	0	0	0	0	0	0	0	0	0	0	39	0	0	0	0	0	0	0	0	0	0	0	0	0	0	0	5	0	0	5	0	2	0	0	0	0	0	5	0	0	0	0	0
ALL-CHORISMATE-PWY	superpathway_of_chorismate_metabolism	superpathway_of_chorismate_metabolism	Superpathways	Firmicutes;Clostridia;Clostridiales;Lachnospiraceae;Lachnoclostridium	0	0	0	0	0	0	0	0	0	0	0	0	0	0	0	0	2	0	0	0	0	0	0	0	0	0	0	0	0	0	0	0	0	0	0	0	0	0	0	0	0	0	0	0	0
ALL-CHORISMATE-PWY	superpathway_of_chorismate_metabolism	superpathway_of_chorismate_metabolism	Superpathways	Proteobacteria;Gammaproteobacteria;Enterobacteriales;Enterobacteriaceae;Escherichia/Shigella	0	0	0	0	0	0	0	0	0	0	0	0	0	0	0	0	0	0	0	0	0	0	0	0	0	0	0	0	0	0	0	0	0	0	0	0	0	0	0	0	0	0	4	0	0
ALL-CHORISMATE-PWY	superpathway_of_chorismate_metabolism	superpathway_of_chorismate_metabolism	Superpathways	Firmicutes;Clostridia;Clostridiales;Lachnospiraceae;Agathobacter	0	0	0	0	0	0	0	0	0	0	0	0	0	0	0	0	0	0	0	0	0	0	0	0	0	0	0	0	0	0	0	0	0	0	0	0	0	0	0	0	0	0	0	0	0
ALL-CHORISMATE-PWY	superpathway_of_chorismate_metabolism	superpathway_of_chorismate_metabolism	Superpathways	Firmicutes;Clostridia;Clostridiales;Ruminococcaceae;Oscillospira	2	52	1	11	0	10	0	1	0	0	1	6	0	0	1	4	0	5	22	1	4	0	1	0	0	0	1	1	2	1	7	2	0	2	0	1	0	0	0	2	0	1	0	6	3
ALL-CHORISMATE-PWY	superpathway_of_chorismate_metabolism	superpathway_of_chorismate_metabolism	Superpathways	Firmicutes;Clostridia;Clostridiales;Ruminococcaceae;Faecalibacterium	0	0	0	0	0	0	0	2	0	0	0	0	0	0	0	0	0	0	0	0	0	0	0	0	0	0	0	0	0	0	0	0	0	0	0	0	0	0	0	0	0	0	0	0	0
ALL-CHORISMATE-PWY	superpathway_of_chorismate_metabolism	superpathway_of_chorismate_metabolism	Superpathways	Bacteroidetes;Bacteroidia;Bacteroidales;Tannerellaceae;Parabacteroides	0	0	0	0	0	0	0	0	0	0	0	0	0	0	0	0	0	0	3	0	0	0	0	0	0	0	0	0	0	0	0	0	0	0	0	0	0	0	0	0	0	0	0	0	0
ALL-CHORISMATE-PWY	superpathway_of_chorismate_metabolism	superpathway_of_chorismate_metabolism	Superpathways	Firmicutes;Clostridia;Clostridiales;Ruminococcaceae;Faecalibacterium	0	0	0	0	0	0	0	0	0	0	0	2	0	0	0	0	0	0	0	0	0	0	0	0	0	0	0	0	0	0	0	0	0	0	0	0	0	0	0	0	0	0	0	0	0
ALL-CHORISMATE-PWY	superpathway_of_chorismate_metabolism	superpathway_of_chorismate_metabolism	Superpathways	Bacteroidetes;Bacteroidia;Bacteroidales;Prevotellaceae;Prevotella	0	0	0	0	0	0	0	0	0	0	0	0	0	0	0	0	0	0	0	0	0	0	0	0	0	0	0	0	0	0	0	0	0	0	0	0	0	0	0	0	0	0	0	0	0
ALL-CHORISMATE-PWY	superpathway_of_chorismate_metabolism	superpathway_of_chorismate_metabolism	Superpathways	Bacteroidetes;Bacteroidia;Bacteroidales;Bacteroidaceae;Bacteroides	0	0	0	0	0	0	0	0	0	0	0	0	0	0	0	0	0	0	0	0	0	0	0	0	2	0	0	0	0	0	0	0	0	0	0	0	0	0	0	0	0	0	0	0	0
ALL-CHORISMATE-PWY	superpathway_of_chorismate_metabolism	superpathway_of_chorismate_metabolism	Superpathways	Firmicutes;Bacilli;Lactobacillales;Leuconostocaceae;Weissella	0	0	0	0	0	0	0	0	0	0	0	0	0	0	0	0	0	0	0	0	0	0	0	0	0	0	0	0	0	0	0	0	0	0	0	0	0	0	0	0	0	0	0	0	0
ALL-CHORISMATE-PWY	superpathway_of_chorismate_metabolism	superpathway_of_chorismate_metabolism	Superpathways	Proteobacteria;Alphaproteobacteria;Rhizobiales;Rhizobiaceae;Bartonella	0	2	0	0	3	0	0	0	1	0	0	0	0	0	0	0	0	0	2	0	0	0	0	1	1	0	0	0	0	0	1	0	0	0	0	0	0	0	0	0	0	0	1	0	0
ALL-CHORISMATE-PWY	superpathway_of_chorismate_metabolism	superpathway_of_chorismate_metabolism	Superpathways	Firmicutes;Clostridia;Clostridiales;Ruminococcaceae;Ruminococcus	0	0	0	0	0	0	0	0	0	0	0	0	0	0	0	0	0	0	0	0	0	0	0	0	0	0	0	0	0	0	0	0	0	0	0	0	0	0	0	0	0	0	0	0	0
ALL-CHORISMATE-PWY	superpathway_of_chorismate_metabolism	superpathway_of_chorismate_metabolism	Superpathways	Firmicutes;Clostridia;Clostridiales;Lachnospiraceae;Roseburia	0	0	0	0	0	0	0	0	0	0	0	0	0	0	0	0	0	0	0	0	0	0	0	0	0	0	0	0	0	0	0	0	0	0	0	0	0	0	0	0	0	0	0	0	0
ALL-CHORISMATE-PWY	superpathway_of_chorismate_metabolism	superpathway_of_chorismate_metabolism	Superpathways	Firmicutes;Clostridia;Clostridiales;Ruminococcaceae;Oscillospira	0	0	0	0	0	0	2	0	0	0	0	0	0	0	0	0	0	0	0	0	0	0	0	0	0	0	0	0	0	0	0	0	0	0	0	0	0	0	0	0	0	0	0	0	0
ALL-CHORISMATE-PWY	superpathway_of_chorismate_metabolism	superpathway_of_chorismate_metabolism	Superpathways	Tenericutes;Mollicutes;Mollicutes_RF39;NA;NA	0	0	0	0	0	0	0	0	0	0	0	0	0	0	0	0	0	0	0	0	0	0	0	0	0	0	0	0	0	0	0	0	0	0	0	0	0	0	0	0	0	0	0	0	0
ALL-CHORISMATE-PWY	superpathway_of_chorismate_metabolism	superpathway_of_chorismate_metabolism	Superpathways	Firmicutes;Clostridia;Clostridiales;Lachnospiraceae;Eisenbergiella	0	0	0	0	0	0	0	0	0	0	0	0	6	0	0	0	0	0	0	0	0	0	0	0	0	0	0	0	0	0	0	0	0	0	0	0	0	0	0	0	0	0	0	0	0
ALL-CHORISMATE-PWY	superpathway_of_chorismate_metabolism	superpathway_of_chorismate_metabolism	Superpathways	Bacteroidetes;Bacteroidia;Bacteroidales;NA;NA	0	0	0	0	0	0	0	0	0	0	0	0	0	0	0	0	0	0	0	0	0	0	0	0	0	0	0	1	0	0	0	0	0	0	0	0	0	0	0	0	0	0	0	0	0
ALL-CHORISMATE-PWY	superpathway_of_chorismate_metabolism	superpathway_of_chorismate_metabolism	Superpathways	Firmicutes;Clostridia;Clostridiales;Lachnospiraceae;NA	0	0	0	0	0	0	0	0	0	0	0	0	0	0	0	0	0	0	0	0	0	0	0	0	0	0	0	0	0	0	0	0	0	0	0	0	0	0	0	0	0	0	0	0	0
ALL-CHORISMATE-PWY	superpathway_of_chorismate_metabolism	superpathway_of_chorismate_metabolism	Superpathways	Firmicutes;Clostridia;Clostridiales;Ruminococcaceae;NA	0	0	0	0	0	0	0	0	0	0	0	0	0	0	0	0	0	0	0	0	0	0	0	0	0	0	0	0	0	0	0	0	0	0	0	0	0	0	0	0	0	0	0	0	0
ALL-CHORISMATE-PWY	superpathway_of_chorismate_metabolism	superpathway_of_chorismate_metabolism	Superpathways	Firmicutes;Clostridia;Clostridiales;Ruminococcaceae;Ruminococcaceae_incertae_sedis	0	0	0	0	0	0	0	0	0	0	0	0	0	0	0	0	0	0	0	0	0	0	0	0	0	0	0	0	0	0	0	0	0	0	0	0	0	0	0	0	0	0	0	0	0
ALL-CHORISMATE-PWY	superpathway_of_chorismate_metabolism	superpathway_of_chorismate_metabolism	Superpathways	Firmicutes;Clostridia;Clostridiales;Clostridiales_vadinBB60_group;NA	0	0	0	0	0	0	0	0	0	0	0	0	0	0	0	0	0	0	0	0	0	0	0	0	0	0	0	0	0	0	0	0	0	0	0	0	0	0	0	0	0	0	0	0	0
ALL-CHORISMATE-PWY	superpathway_of_chorismate_metabolism	superpathway_of_chorismate_metabolism	Superpathways	Proteobacteria;Gammaproteobacteria;Betaproteobacteriales;Burkholderiaceae;Sutterella	0	0	0	0	0	0	0	0	0	0	0	0	0	0	0	0	0	0	0	0	0	0	0	0	0	0	0	0	0	0	0	0	0	0	2	0	0	0	0	0	0	0	0	0	0
ALL-CHORISMATE-PWY	superpathway_of_chorismate_metabolism	superpathway_of_chorismate_metabolism	Superpathways	Firmicutes;Clostridia;Clostridiales;Lachnospiraceae;Coprococcus	0	0	0	0	0	0	0	0	0	0	0	0	0	0	0	0	0	0	0	0	0	0	0	0	0	0	0	0	0	0	0	0	0	0	0	0	0	0	0	0	0	0	0	0	0
ALL-CHORISMATE-PWY	superpathway_of_chorismate_metabolism	superpathway_of_chorismate_metabolism	Superpathways	Firmicutes;Clostridia;Clostridiales;Lachnospiraceae;Lachnoclostridium	0	0	0	0	0	0	0	0	0	0	0	0	0	0	0	0	0	0	0	0	0	0	0	0	0	0	0	0	0	0	0	0	0	0	0	0	0	0	0	0	0	0	0	0	0
ALL-CHORISMATE-PWY	superpathway_of_chorismate_metabolism	superpathway_of_chorismate_metabolism	Superpathways	Firmicutes;Clostridia;Clostridiales;Family_XIII;Mogibacterium	0	0	0	0	0	0	0	0	0	0	0	0	0	0	0	0	0	0	0	0	0	0	0	0	0	0	0	0	0	0	0	0	0	0	0	0	0	0	0	0	0	0	0	0	0
ALL-CHORISMATE-PWY	superpathway_of_chorismate_metabolism	superpathway_of_chorismate_metabolism	Superpathways	Firmicutes;Clostridia;Clostridiales;Lachnospiraceae;Lachnoclostridium	6	85	0	6	42	0	2	1	3	2	0	3	0	0	0	12	11	5	8	3	32	5	7	3	4	2	8	0	2	2	11	1	0	2	0	2	0	4	0	4	2	3	10	0	8
ALL-CHORISMATE-PWY	superpathway_of_chorismate_metabolism	superpathway_of_chorismate_metabolism	Superpathways	Firmicutes;Clostridia;Clostridiales;Ruminococcaceae;Subdoligranulum	0	0	0	0	0	0	0	0	0	0	0	0	0	0	0	0	0	0	0	0	0	0	0	0	0	0	0	0	0	0	0	0	0	0	0	0	0	0	0	0	0	0	0	0	0
ALL-CHORISMATE-PWY	superpathway_of_chorismate_metabolism	superpathway_of_chorismate_metabolism	Superpathways	Bacteroidetes;Bacteroidia;Bacteroidales;Prevotellaceae;Prevotella	0	0	0	0	0	0	0	0	0	0	0	0	0	0	0	0	0	0	0	0	0	0	0	0	0	0	0	0	0	0	0	0	0	0	0	0	0	0	0	0	0	0	0	0	0
ALL-CHORISMATE-PWY	superpathway_of_chorismate_metabolism	superpathway_of_chorismate_metabolism	Superpathways	Firmicutes;Clostridia;Clostridiales;Lachnospiraceae;Agathobacter	0	0	0	0	0	0	0	0	0	0	0	0	0	0	0	0	0	0	0	0	0	0	0	0	0	0	0	0	0	0	0	0	0	0	0	0	0	0	0	0	0	0	0	0	0
ALL-CHORISMATE-PWY	superpathway_of_chorismate_metabolism	superpathway_of_chorismate_metabolism	Superpathways	Firmicutes;Clostridia;Clostridiales;Ruminococcaceae;Faecalibacterium	0	0	0	0	0	0	0	0	0	0	0	0	0	0	0	0	0	0	0	0	0	0	0	0	0	0	0	0	0	0	0	0	0	0	0	0	0	0	0	0	0	0	0	0	0
ALL-CHORISMATE-PWY	superpathway_of_chorismate_metabolism	superpathway_of_chorismate_metabolism	Superpathways	Firmicutes;Clostridia;Clostridiales;Lachnospiraceae;Agathobacter	40	268	20	55	394	26	12	30	19	27	5	12	12	3	8	37	4	30	97	5	15	3	5	44	10	25	30	19	18	18	28	4	4	18	6	12	29	26	0	41	4	91	20	15	15
ALL-CHORISMATE-PWY	superpathway_of_chorismate_metabolism	superpathway_of_chorismate_metabolism	Superpathways	Firmicutes;Bacilli;Lactobacillales;Lactobacillaceae;Lactobacillus	0	0	0	0	0	0	0	0	0	0	0	0	0	0	0	0	0	0	0	3	0	0	0	0	0	0	0	0	55	0	0	0	0	0	0	0	0	2	0	0	0	0	0	0	0
ALL-CHORISMATE-PWY	superpathway_of_chorismate_metabolism	superpathway_of_chorismate_metabolism	Superpathways	Firmicutes;Clostridia;Clostridiales;Ruminococcaceae;Ruminiclostridium	0	0	0	0	0	0	1	0	0	0	0	0	2	0	0	0	0	0	0	0	0	0	0	0	0	0	0	0	0	0	0	0	0	0	0	0	0	0	0	0	0	0	0	0	0
ALL-CHORISMATE-PWY	superpathway_of_chorismate_metabolism	superpathway_of_chorismate_metabolism	Superpathways	Firmicutes;Clostridia;Clostridiales;Ruminococcaceae;Oscillospira	0	0	0	0	0	0	0	0	0	0	0	0	0	0	0	0	0	0	0	0	0	0	0	0	0	0	0	0	0	0	0	0	0	0	1	0	0	0	0	0	0	0	0	0	0
ALL-CHORISMATE-PWY	superpathway_of_chorismate_metabolism	superpathway_of_chorismate_metabolism	Superpathways	Firmicutes;Bacilli;Lactobacillales;Streptococcaceae;Streptococcus	0	0	0	0	0	0	0	0	0	0	0	0	0	0	0	0	0	0	0	0	0	0	0	0	0	0	0	0	0	0	0	0	0	0	0	1	0	0	0	0	0	0	0	0	0
ALL-CHORISMATE-PWY	superpathway_of_chorismate_metabolism	superpathway_of_chorismate_metabolism	Superpathways	Firmicutes;Clostridia;Clostridiales;Ruminococcaceae;Ruminococcaceae_incertae_sedis	0	0	0	0	0	0	0	0	0	0	0	0	0	0	0	0	0	0	6	0	0	0	0	0	0	0	0	0	0	0	0	0	0	0	0	0	0	0	0	0	0	0	0	0	0
ALL-CHORISMATE-PWY	superpathway_of_chorismate_metabolism	superpathway_of_chorismate_metabolism	Superpathways	Firmicutes;Clostridia;Clostridiales;Lachnospiraceae;Dorea	5	8	1	10	16	5	0	1	5	0	3	2	1	0	1	4	0	10	12	0	12	0	4	1	2	0	1	0	1	0	4	1	0	1	0	3	2	2	1	3	1	3	3	0	6
ALL-CHORISMATE-PWY	superpathway_of_chorismate_metabolism	superpathway_of_chorismate_metabolism	Superpathways	Firmicutes;Clostridia;Clostridiales;Ruminococcaceae;Oscillibacter	0	0	0	0	0	0	0	0	0	0	0	1	0	0	0	0	0	0	3	0	0	0	0	0	0	0	0	0	0	0	0	0	0	0	0	0	0	0	0	0	0	0	0	0	0
ALL-CHORISMATE-PWY	superpathway_of_chorismate_metabolism	superpathway_of_chorismate_metabolism	Superpathways	Fusobacteria;Fusobacteriia;Fusobacteriales;Fusobacteriaceae;Fusobacterium	0	0	0	0	0	0	0	0	0	0	0	0	0	0	0	0	0	0	0	0	0	0	0	0	0	0	0	0	0	0	0	0	0	0	0	0	0	0	0	1	0	0	0	0	0
ALL-CHORISMATE-PWY	superpathway_of_chorismate_metabolism	superpathway_of_chorismate_metabolism	Superpathways	Firmicutes;Clostridia;Clostridiales;Ruminococcaceae;CAG-352	0	0	0	0	0	0	0	0	0	0	0	3	0	0	0	0	0	0	0	0	0	0	0	0	0	0	0	0	0	0	0	0	0	0	0	0	0	0	0	0	0	0	0	0	0
ALL-CHORISMATE-PWY	superpathway_of_chorismate_metabolism	superpathway_of_chorismate_metabolism	Superpathways	Firmicutes;Clostridia;Clostridiales;Lachnospiraceae;Lachnospiraceae_incertae_sedis	0	0	0	0	0	0	0	0	0	0	0	0	0	0	0	0	0	0	3	0	0	0	0	0	0	0	0	0	0	0	0	0	0	0	0	0	2	0	0	0	0	0	0	0	0
ALL-CHORISMATE-PWY	superpathway_of_chorismate_metabolism	superpathway_of_chorismate_metabolism	Superpathways	Proteobacteria;Gammaproteobacteria;Betaproteobacteriales;Burkholderiaceae;Sutterella	0	0	0	0	0	0	23	0	0	0	1	0	0	56	0	0	0	0	0	0	0	0	7	0	0	0	0	0	1	0	0	5	0	0	0	34	6	31	1	10	0	0	0	0	0
ALL-CHORISMATE-PWY	superpathway_of_chorismate_metabolism	superpathway_of_chorismate_metabolism	Superpathways	Firmicutes;Clostridia;Clostridiales;Lachnospiraceae;NA	0	0	0	0	0	0	0	0	0	0	0	0	0	0	0	0	0	0	0	0	0	0	0	0	0	0	0	0	0	0	0	0	0	0	0	0	0	0	0	0	0	0	0	0	0
ALL-CHORISMATE-PWY	superpathway_of_chorismate_metabolism	superpathway_of_chorismate_metabolism	Superpathways	Firmicutes;Clostridia;Clostridiales;Family_XI;Peptoniphilus	0	0	0	0	0	0	0	0	0	0	0	0	0	0	0	0	0	0	0	0	0	0	0	0	0	0	0	0	0	0	0	0	0	0	0	0	0	0	0	0	0	0	0	0	0
ALL-CHORISMATE-PWY	superpathway_of_chorismate_metabolism	superpathway_of_chorismate_metabolism	Superpathways	Firmicutes;Clostridia;Clostridiales;Family_XIII;NA	0	0	0	0	0	0	0	0	0	0	0	0	0	0	0	0	0	0	0	0	0	0	0	0	0	0	0	0	0	0	0	0	0	0	0	0	0	0	0	0	0	0	0	0	0
ALL-CHORISMATE-PWY	superpathway_of_chorismate_metabolism	superpathway_of_chorismate_metabolism	Superpathways	Firmicutes;Clostridia;Clostridiales;Lachnospiraceae;Ruminococcus	0	0	0	0	0	0	0	0	0	0	0	0	0	0	3	0	0	0	0	0	0	0	0	0	0	0	0	0	0	0	0	0	0	0	0	0	0	0	0	0	0	0	0	0	0
ALL-CHORISMATE-PWY	superpathway_of_chorismate_metabolism	superpathway_of_chorismate_metabolism	Superpathways	Firmicutes;Clostridia;Clostridiales;Lachnospiraceae;Sellimonas	0	0	0	0	0	0	0	0	0	0	0	0	0	0	0	0	0	0	0	0	0	0	0	0	0	0	0	0	0	0	0	0	0	0	0	0	0	0	0	0	0	0	0	0	0
ALL-CHORISMATE-PWY	superpathway_of_chorismate_metabolism	superpathway_of_chorismate_metabolism	Superpathways	Proteobacteria;Gammaproteobacteria;Betaproteobacteriales;Burkholderiaceae;Sutterella	4	0	0	152	0	6	0	1	0	0	72	1	1	0	0	0	0	0	7	0	0	0	0	0	0	1	1	0	0	0	0	0	0	1	0	0	0	3	1	3	0	3	0	0	0
ALL-CHORISMATE-PWY	superpathway_of_chorismate_metabolism	superpathway_of_chorismate_metabolism	Superpathways	Firmicutes;Clostridia;Clostridiales;NA;NA	0	0	0	0	0	0	0	0	0	0	0	0	0	0	0	0	0	0	0	0	0	0	0	0	0	0	0	0	0	0	0	0	0	0	0	0	0	0	0	0	0	0	0	0	0
ALL-CHORISMATE-PWY	superpathway_of_chorismate_metabolism	superpathway_of_chorismate_metabolism	Superpathways	Firmicutes;Clostridia;Clostridiales;Ruminococcaceae;Subdoligranulum	0	0	0	0	0	0	0	0	0	0	0	0	0	0	0	0	0	0	0	0	0	0	0	0	0	0	0	0	0	0	0	0	0	0	0	0	0	0	0	0	0	0	0	0	0
ALL-CHORISMATE-PWY	superpathway_of_chorismate_metabolism	superpathway_of_chorismate_metabolism	Superpathways	Firmicutes;Clostridia;Clostridiales;Lachnospiraceae;Dorea	0	0	0	0	0	0	0	0	0	0	0	0	0	0	0	0	0	0	0	0	2	0	0	0	0	0	0	0	0	0	0	0	0	0	0	0	0	0	0	0	0	0	0	0	0
ALL-CHORISMATE-PWY	superpathway_of_chorismate_metabolism	superpathway_of_chorismate_metabolism	Superpathways	Firmicutes;Clostridia;Clostridiales;Lachnospiraceae;Lachnoclostridium	0	0	0	0	0	0	0	0	0	0	0	0	0	0	1	0	0	0	0	0	0	0	0	0	0	0	0	0	0	0	0	0	0	0	0	0	0	0	0	0	0	0	0	0	0
ALL-CHORISMATE-PWY	superpathway_of_chorismate_metabolism	superpathway_of_chorismate_metabolism	Superpathways	Firmicutes;Clostridia;Clostridiales;Family_XI;Ezakiella	2	2	0	0	1	0	0	0	5	0	1	1	0	0	0	0	0	0	0	0	0	1	1	0	0	1	0	1	0	0	3	0	0	0	0	0	7	4	0	0	0	0	0	0	1
ALL-CHORISMATE-PWY	superpathway_of_chorismate_metabolism	superpathway_of_chorismate_metabolism	Superpathways	Firmicutes;Clostridia;Clostridiales;Lachnospiraceae;Roseburia	0	0	0	0	0	0	0	0	0	0	3	0	0	0	0	0	0	0	0	0	0	0	0	0	0	0	0	0	0	0	0	0	0	0	0	0	0	0	0	0	0	0	0	0	0
ALL-CHORISMATE-PWY	superpathway_of_chorismate_metabolism	superpathway_of_chorismate_metabolism	Superpathways	Firmicutes;Clostridia;Clostridiales;Lachnospiraceae;NA	0	0	0	0	0	0	0	0	0	0	0	0	0	0	0	0	0	0	0	0	0	0	0	0	0	0	0	0	0	0	0	0	0	0	0	0	0	0	0	0	0	0	0	0	0
ALL-CHORISMATE-PWY	superpathway_of_chorismate_metabolism	superpathway_of_chorismate_metabolism	Superpathways	Firmicutes;Clostridia;Clostridiales;Lachnospiraceae;NA	0	0	0	0	0	0	0	0	0	0	0	0	0	0	0	0	0	0	9	0	0	0	0	0	0	0	0	0	0	0	0	0	0	0	0	0	0	0	0	0	0	0	0	0	0
ALL-CHORISMATE-PWY	superpathway_of_chorismate_metabolism	superpathway_of_chorismate_metabolism	Superpathways	Firmicutes;Bacilli;Lactobacillales;Lactobacillaceae;Pediococcus	0	0	0	0	0	0	0	0	0	0	0	0	0	0	0	0	0	0	0	0	0	0	0	0	0	0	0	0	0	0	0	0	0	0	0	0	0	0	0	0	0	0	0	0	0
ALL-CHORISMATE-PWY	superpathway_of_chorismate_metabolism	superpathway_of_chorismate_metabolism	Superpathways	Actinobacteria;Actinobacteria;Bifidobacteriales;Bifidobacteriaceae;Bifidobacterium	4	24	1	0	51	18	0	0	6	2	0	2	0	0	0	11	0	2	0	0	8	0	10	1	0	0	2	0	2	1	6	0	1	2	1	1	0	5	1	5	0	0	12	2	0
ALL-CHORISMATE-PWY	superpathway_of_chorismate_metabolism	superpathway_of_chorismate_metabolism	Superpathways	Firmicutes;Clostridia;Clostridiales;Lachnospiraceae;Ruminococcus	0	0	0	0	0	0	4	0	0	0	0	0	0	0	0	0	0	0	0	0	0	0	0	0	0	0	0	0	0	0	0	0	0	0	0	0	0	0	0	0	0	0	0	0	0
ALL-CHORISMATE-PWY	superpathway_of_chorismate_metabolism	superpathway_of_chorismate_metabolism	Superpathways	Firmicutes;Clostridia;Clostridiales;Ruminococcaceae;Subdoligranulum	0	0	0	0	0	0	0	0	0	0	0	0	0	0	0	0	0	0	5	0	0	0	0	0	0	0	0	0	0	0	0	0	0	0	0	0	0	0	0	0	0	0	0	0	0
ALL-CHORISMATE-PWY	superpathway_of_chorismate_metabolism	superpathway_of_chorismate_metabolism	Superpathways	Tenericutes;Mollicutes;Mollicutes_RF39;NA;NA	0	0	0	0	0	0	0	0	0	0	0	0	0	0	0	0	0	0	3	0	0	0	0	0	0	0	0	0	0	0	0	0	0	0	0	0	0	0	0	0	0	0	0	0	0
ALL-CHORISMATE-PWY	superpathway_of_chorismate_metabolism	superpathway_of_chorismate_metabolism	Superpathways	Firmicutes;Clostridia;Clostridiales;Lachnospiraceae;Dorea	0	0	0	0	0	0	0	0	0	0	0	0	0	0	0	0	0	0	0	0	0	0	0	0	0	0	0	0	0	0	0	0	0	0	0	0	0	0	0	0	0	0	0	0	0
ALL-CHORISMATE-PWY	superpathway_of_chorismate_metabolism	superpathway_of_chorismate_metabolism	Superpathways	Bacteroidetes;Bacteroidia;Bacteroidales;Prevotellaceae;Prevotella	0	0	0	0	0	17	0	5	64	0	0	0	0	0	0	0	0	0	0	0	0	0	0	0	92	0	1	0	2	0	0	0	0	0	0	0	0	0	0	0	0	274	0	1	0
ALL-CHORISMATE-PWY	superpathway_of_chorismate_metabolism	superpathway_of_chorismate_metabolism	Superpathways	Proteobacteria;Gammaproteobacteria;Pseudomonadales;Pseudomonadaceae;Pseudomonas	0	0	0	0	0	0	0	0	0	0	0	0	0	0	0	0	0	0	0	0	0	0	0	0	0	0	0	0	0	0	0	0	0	0	0	0	0	0	0	0	0	0	0	0	0
ALL-CHORISMATE-PWY	superpathway_of_chorismate_metabolism	superpathway_of_chorismate_metabolism	Superpathways	Firmicutes;Clostridia;Clostridiales;Lachnospiraceae;Blautia	0	0	0	0	0	0	0	0	0	0	4	0	0	0	0	0	0	0	0	0	0	0	0	0	0	0	0	0	0	0	0	0	0	0	0	0	0	0	0	0	0	0	0	0	0
ALL-CHORISMATE-PWY	superpathway_of_chorismate_metabolism	superpathway_of_chorismate_metabolism	Superpathways	Bacteroidetes;Bacteroidia;Bacteroidales;Muribaculaceae;NA	0	0	0	0	0	0	0	0	0	0	0	0	0	0	0	0	0	0	0	0	0	0	0	0	0	0	0	0	0	0	0	0	0	0	0	0	0	0	0	0	0	1	0	0	0
ALL-CHORISMATE-PWY	superpathway_of_chorismate_metabolism	superpathway_of_chorismate_metabolism	Superpathways	Firmicutes;Clostridia;Clostridiales;Ruminococcaceae;Ruminococcaceae_incertae_sedis	0	0	0	0	0	0	0	0	0	0	0	0	0	0	0	0	0	0	0	0	0	0	0	0	0	0	0	0	0	0	0	0	0	0	0	0	0	0	0	0	0	0	0	0	0
ALL-CHORISMATE-PWY	superpathway_of_chorismate_metabolism	superpathway_of_chorismate_metabolism	Superpathways	Bacteroidetes;Bacteroidia;Bacteroidales;Muribaculaceae;NA	0	0	1	0	0	0	0	0	0	0	0	0	0	0	0	0	0	0	0	0	0	0	0	0	0	0	0	0	0	0	0	0	0	0	0	0	0	0	0	0	0	0	0	0	0
ALL-CHORISMATE-PWY	superpathway_of_chorismate_metabolism	superpathway_of_chorismate_metabolism	Superpathways	Firmicutes;Clostridia;Clostridiales;Ruminococcaceae;Ruminococcaceae_incertae_sedis	0	6	0	0	11	0	0	0	2	0	0	0	0	0	0	0	0	0	0	0	0	0	0	1	2	0	0	0	0	0	4	0	0	117	1	0	0	0	0	0	2	0	2	0	0
ALL-CHORISMATE-PWY	superpathway_of_chorismate_metabolism	superpathway_of_chorismate_metabolism	Superpathways	Bacteroidetes;Bacteroidia;Bacteroidales;Prevotellaceae;Prevotella	0	0	0	0	0	0	0	0	0	0	0	0	0	0	0	0	0	0	0	0	0	0	0	0	0	0	0	0	0	0	0	0	0	0	0	0	0	0	0	0	0	0	0	0	0
ALL-CHORISMATE-PWY	superpathway_of_chorismate_metabolism	superpathway_of_chorismate_metabolism	Superpathways	Firmicutes;Clostridia;Clostridiales;Ruminococcaceae;Ruminococcaceae_incertae_sedis	0	0	0	0	0	0	0	0	0	0	0	0	0	0	0	0	0	0	0	0	0	0	0	0	0	0	0	0	0	0	0	0	0	0	0	0	0	0	0	2	0	0	0	0	0
ALL-CHORISMATE-PWY	superpathway_of_chorismate_metabolism	superpathway_of_chorismate_metabolism	Superpathways	Bacteroidetes;Bacteroidia;Bacteroidales;Prevotellaceae;Prevotella	0	0	0	0	0	0	0	0	0	0	0	0	0	0	0	0	0	0	0	0	0	0	0	0	0	0	0	0	0	0	0	0	0	0	0	0	0	0	0	0	0	0	0	0	0
ALL-CHORISMATE-PWY	superpathway_of_chorismate_metabolism	superpathway_of_chorismate_metabolism	Superpathways	Firmicutes;Bacilli;Lactobacillales;Carnobacteriaceae;Granulicatella	0	0	0	0	0	0	0	0	0	0	0	0	0	0	0	0	0	0	0	0	0	0	0	0	0	0	0	0	0	0	0	0	0	0	0	0	0	0	0	0	0	0	0	0	0
ALL-CHORISMATE-PWY	superpathway_of_chorismate_metabolism	superpathway_of_chorismate_metabolism	Superpathways	Actinobacteria;Actinobacteria;Actinomycetales;Actinomycetaceae;Actinomyces	0	0	0	0	0	0	0	0	0	0	0	0	0	0	0	0	0	0	0	0	0	0	0	0	0	0	0	0	0	0	2	0	0	0	0	0	0	0	0	0	0	0	0	0	0
ALL-CHORISMATE-PWY	superpathway_of_chorismate_metabolism	superpathway_of_chorismate_metabolism	Superpathways	Firmicutes;Clostridia;Clostridiales;Lachnospiraceae;Lachnospiraceae_incertae_sedis	8	0	0	0	26	0	0	34	0	3	0	0	0	0	0	0	0	2	15	0	3	0	1	43	0	0	0	0	0	1	5	3	2	10	0	0	0	13	3	0	0	0	0	0	0
ALL-CHORISMATE-PWY	superpathway_of_chorismate_metabolism	superpathway_of_chorismate_metabolism	Superpathways	Bacteroidetes;Bacteroidia;Bacteroidales;Bacteroidaceae;Bacteroides	10	3	0	28	17	5	6	0	1	62	1	1	2	0	1	2	1	0	15	1	0	0	1	14	0	1	1	0	1	0	1	2	1	3	1	1	1	1	1	1	0	16	0	1	1
ALL-CHORISMATE-PWY	superpathway_of_chorismate_metabolism	superpathway_of_chorismate_metabolism	Superpathways	Firmicutes;Erysipelotrichia;Erysipelotrichales;Erysipelotrichaceae;Ruminococcaceae_incertae_sedis	5	12	4	1	50	2	0	1	6	4	3	0	14	0	1	1	0	5	16	2	2	0	2	2	3	0	2	4	0	0	7	2	2	3	0	0	2	0	2	5	7	10	9	0	18
ALL-CHORISMATE-PWY	superpathway_of_chorismate_metabolism	superpathway_of_chorismate_metabolism	Superpathways	Firmicutes;Clostridia;Clostridiales;Lachnospiraceae;Fusicatenibacter	0	0	0	0	0	0	0	0	0	0	0	0	3	0	0	0	0	0	0	0	0	0	0	0	0	0	0	0	0	0	0	0	0	0	0	0	0	0	0	0	0	0	0	0	0
ALL-CHORISMATE-PWY	superpathway_of_chorismate_metabolism	superpathway_of_chorismate_metabolism	Superpathways	Bacteroidetes;Bacteroidia;Bacteroidales;Tannerellaceae;Parabacteroides	0	0	0	0	0	0	0	0	0	0	0	0	0	0	0	0	0	0	0	0	0	0	0	0	0	0	0	0	1	0	0	0	0	0	0	0	0	0	0	0	0	0	0	0	0
ALL-CHORISMATE-PWY	superpathway_of_chorismate_metabolism	superpathway_of_chorismate_metabolism	Superpathways	Firmicutes;Clostridia;Clostridiales;Ruminococcaceae;Ruminiclostridium	0	0	0	0	2	0	0	0	0	0	0	0	2	0	0	0	0	0	0	0	0	0	0	0	0	0	0	0	0	0	0	0	0	0	0	0	0	0	0	0	0	0	0	0	0
ALL-CHORISMATE-PWY	superpathway_of_chorismate_metabolism	superpathway_of_chorismate_metabolism	Superpathways	Bacteroidetes;Bacteroidia;Bacteroidales;Rikenellaceae;Rikenellaceae_RC9_gut_group	0	916	0	0	4	5	2	0	1	0	0	0	0	0	0	0	1	0	1	0	0	0	0	0	0	0	0	0	0	0	2	0	0	0	0	0	0	0	0	0	0	0	0	0	0
ALL-CHORISMATE-PWY	superpathway_of_chorismate_metabolism	superpathway_of_chorismate_metabolism	Superpathways	Actinobacteria;Coriobacteriia;Coriobacteriales;Coriobacteriales_Incertae_Sedis;NA	0	1	0	0	0	0	0	0	0	0	0	0	0	0	0	0	0	0	0	0	0	0	0	0	0	0	0	0	0	0	0	0	0	0	0	0	0	0	0	0	0	0	0	0	0
ALL-CHORISMATE-PWY	superpathway_of_chorismate_metabolism	superpathway_of_chorismate_metabolism	Superpathways	Firmicutes;Clostridia;Clostridiales;Ruminococcaceae;NA	0	0	0	0	0	0	0	0	0	0	0	0	0	0	0	0	0	0	0	0	0	0	0	0	0	0	0	0	0	0	0	0	0	0	0	0	0	0	0	0	0	1	0	0	0
ALL-CHORISMATE-PWY	superpathway_of_chorismate_metabolism	superpathway_of_chorismate_metabolism	Superpathways	Firmicutes;Clostridia;Clostridiales;Ruminococcaceae;Subdoligranulum	0	0	0	0	0	0	0	0	0	0	0	0	0	0	0	0	0	0	0	0	0	0	0	0	0	0	0	0	0	0	0	0	0	0	0	0	0	0	0	0	0	0	0	0	0
ALL-CHORISMATE-PWY	superpathway_of_chorismate_metabolism	superpathway_of_chorismate_metabolism	Superpathways	Firmicutes;Clostridia;Clostridiales;Ruminococcaceae;Ruminococcaceae_incertae_sedis	2	29	0	7	8	1	0	2	1	0	34	2	1	0	0	7	0	0	12	0	0	0	1	10	1	0	0	5	4	0	0	0	0	3	0	1	0	6	0	1	0	4	0	0	0
ALL-CHORISMATE-PWY	superpathway_of_chorismate_metabolism	superpathway_of_chorismate_metabolism	Superpathways	Firmicutes;Clostridia;Clostridiales;Lachnospiraceae;Agathobacter	0	0	0	0	0	0	0	0	0	0	0	0	0	0	0	0	0	0	0	0	0	0	0	0	0	0	0	0	0	0	0	0	0	0	0	0	0	0	0	0	0	0	0	0	0
ALL-CHORISMATE-PWY	superpathway_of_chorismate_metabolism	superpathway_of_chorismate_metabolism	Superpathways	Bacteroidetes;Bacteroidia;Bacteroidales;Barnesiellaceae;Coprobacter	0	0	0	0	0	0	0	0	0	0	0	0	0	0	0	0	0	0	0	0	0	0	0	0	0	0	0	0	0	0	0	0	0	0	0	0	0	0	0	0	0	0	0	0	0
ALL-CHORISMATE-PWY	superpathway_of_chorismate_metabolism	superpathway_of_chorismate_metabolism	Superpathways	Firmicutes;Clostridia;Clostridiales;Ruminococcaceae;Ruminococcaceae_incertae_sedis	0	0	0	0	0	0	0	0	0	0	0	0	0	0	0	0	0	0	2	0	0	0	0	0	0	0	0	0	0	0	0	0	0	0	0	0	0	0	0	0	0	0	0	0	0
ALL-CHORISMATE-PWY	superpathway_of_chorismate_metabolism	superpathway_of_chorismate_metabolism	Superpathways	Firmicutes;Clostridia;Clostridiales;Lachnospiraceae;Lachnospiraceae_incertae_sedis	0	54	1	5	50	2	0	3	1	1	6	4	1	0	3	4	1	7	13	2	3	1	2	31	1	2	3	7	3	0	3	3	1	3	1	1	4	3	1	9	2	3	2	0	2
ALL-CHORISMATE-PWY	superpathway_of_chorismate_metabolism	superpathway_of_chorismate_metabolism	Superpathways	Firmicutes;Clostridia;Clostridiales;Peptostreptococcaceae;Clostridioides	0	0	0	0	0	0	5	0	0	0	0	0	0	0	0	0	0	0	0	0	0	0	0	0	0	0	0	0	0	0	0	0	0	0	0	0	0	0	0	0	0	0	0	0	0
ALL-CHORISMATE-PWY	superpathway_of_chorismate_metabolism	superpathway_of_chorismate_metabolism	Superpathways	Firmicutes;Clostridia;Clostridiales;Family_XI;Peptoniphilus	0	0	0	0	0	0	0	0	0	0	0	0	0	0	0	1	0	0	0	0	0	0	0	0	0	0	0	0	0	0	0	0	0	0	0	0	0	0	0	0	0	0	0	0	0
ALL-CHORISMATE-PWY	superpathway_of_chorismate_metabolism	superpathway_of_chorismate_metabolism	Superpathways	Proteobacteria;Deltaproteobacteria;Desulfovibrionales;Desulfovibrionaceae;Bilophila	0	0	0	0	0	0	0	0	0	0	4	0	0	0	0	0	0	0	0	0	0	0	0	0	0	0	0	0	0	0	0	0	0	0	0	0	0	0	0	0	0	0	0	0	0
ALL-CHORISMATE-PWY	superpathway_of_chorismate_metabolism	superpathway_of_chorismate_metabolism	Superpathways	Firmicutes;Clostridia;Clostridiales;Clostridiaceae_1;Clostridium	0	0	0	0	0	0	0	0	0	0	3	0	0	0	0	0	0	0	0	0	0	0	0	0	0	0	0	0	0	0	0	0	0	0	0	0	0	0	0	0	0	0	0	0	0
ALL-CHORISMATE-PWY	superpathway_of_chorismate_metabolism	superpathway_of_chorismate_metabolism	Superpathways	Euryarchaeota;Methanobacteria;Methanobacteriales;Methanobacteriaceae;Methanobrevibacter	0	0	0	0	0	0	0	0	0	0	0	0	0	0	0	0	0	0	4	0	0	0	0	0	0	0	0	0	0	0	0	0	0	0	0	0	0	0	0	0	0	0	0	0	0
ALL-CHORISMATE-PWY	superpathway_of_chorismate_metabolism	superpathway_of_chorismate_metabolism	Superpathways	Firmicutes;Clostridia;Clostridiales;Ruminococcaceae;Faecalibacterium	0	3	0	0	96	0	0	0	1	1	3	30	1	0	0	0	0	8	6	0	2	0	0	0	0	0	1	0	1	0	8	4	0	1	0	0	5	6	0	4	0	6	0	0	0
ALL-CHORISMATE-PWY	superpathway_of_chorismate_metabolism	superpathway_of_chorismate_metabolism	Superpathways	Firmicutes;Clostridia;Clostridiales;Family_XI;Anaerococcus	0	0	0	0	0	0	0	0	0	0	0	0	0	0	0	0	0	0	0	0	0	0	0	0	0	0	0	0	0	0	0	0	0	0	0	0	0	0	0	0	0	0	0	0	0
ALL-CHORISMATE-PWY	superpathway_of_chorismate_metabolism	superpathway_of_chorismate_metabolism	Superpathways	Firmicutes;Clostridia;Clostridiales;Lachnospiraceae;Lachnospira	0	421	0	0	57	0	0	1	0	0	0	2	0	0	0	0	0	6	4	1	0	0	1	0	1	0	3	1	1	1	0	1	0	0	0	0	0	5	0	2	0	0	0	7	0
ALL-CHORISMATE-PWY	superpathway_of_chorismate_metabolism	superpathway_of_chorismate_metabolism	Superpathways	Actinobacteria;Actinobacteria;Corynebacteriales;Corynebacteriaceae;Corynebacterium	0	0	0	0	0	0	0	0	0	0	0	0	0	0	0	0	0	0	0	0	0	0	0	0	0	0	0	0	0	0	0	0	0	0	0	4	0	0	0	0	0	0	0	0	0
ALL-CHORISMATE-PWY	superpathway_of_chorismate_metabolism	superpathway_of_chorismate_metabolism	Superpathways	Firmicutes;Clostridia;Clostridiales;Lachnospiraceae;Lachnospiraceae_incertae_sedis	0	0	0	0	0	0	0	0	0	0	0	0	0	0	0	0	0	0	0	0	0	0	0	0	0	0	0	0	0	0	0	0	0	0	0	0	0	0	0	0	0	0	0	0	0
ALL-CHORISMATE-PWY	superpathway_of_chorismate_metabolism	superpathway_of_chorismate_metabolism	Superpathways	Proteobacteria;Gammaproteobacteria;Betaproteobacteriales;Burkholderiaceae;Sutterella	0	0	0	0	0	0	0	0	0	0	0	0	0	0	0	0	0	0	0	0	0	0	0	0	0	0	0	0	2	0	0	0	0	0	0	0	0	0	0	0	0	0	0	0	0
ALL-CHORISMATE-PWY	superpathway_of_chorismate_metabolism	superpathway_of_chorismate_metabolism	Superpathways	Firmicutes;Clostridia;Clostridiales;Lachnospiraceae;Lachnospiraceae_incertae_sedis	0	23	4	4	70	0	0	2	0	1	3	4	0	1	0	6	0	2	14	0	6	0	22	6	3	2	4	1	2	2	0	1	0	1	2	2	0	0	0	1	1	2	0	1	0
ALL-CHORISMATE-PWY	superpathway_of_chorismate_metabolism	superpathway_of_chorismate_metabolism	Superpathways	Firmicutes;Clostridia;Clostridiales;Ruminococcaceae;Faecalibacterium	0	0	0	0	0	0	0	0	0	1	0	0	0	0	0	0	0	0	0	0	0	0	0	0	0	0	0	0	0	0	0	0	0	0	0	0	0	0	0	0	0	0	0	0	0
ALL-CHORISMATE-PWY	superpathway_of_chorismate_metabolism	superpathway_of_chorismate_metabolism	Superpathways	Actinobacteria;Actinobacteria;Micrococcales;Micrococcaceae;Pseudoglutamicibacter	0	0	0	0	0	0	0	0	0	0	0	0	0	0	0	0	0	0	0	0	0	0	0	0	0	0	0	0	0	0	0	0	0	0	0	0	1	0	0	0	0	0	0	0	0
ALL-CHORISMATE-PWY	superpathway_of_chorismate_metabolism	superpathway_of_chorismate_metabolism	Superpathways	Firmicutes;Clostridia;Clostridiales;Lachnospiraceae;Ruminococcus	5	0	0	1	19	6	0	1	0	0	1	1	3	1	0	0	3	0	0	1	2	0	0	0	1	2	1	0	0	0	0	0	0	0	0	1	0	1	1	3	1	2	1	0	1
ALL-CHORISMATE-PWY	superpathway_of_chorismate_metabolism	superpathway_of_chorismate_metabolism	Superpathways	Firmicutes;Clostridia;Clostridiales;Lachnospiraceae;NA	0	0	0	0	0	0	0	0	0	0	0	0	0	0	0	0	0	0	0	0	0	0	0	0	0	0	0	0	0	0	0	0	0	0	0	0	0	0	0	0	0	0	0	0	0
ALL-CHORISMATE-PWY	superpathway_of_chorismate_metabolism	superpathway_of_chorismate_metabolism	Superpathways	Actinobacteria;Actinobacteria;Bifidobacteriales;Bifidobacteriaceae;Bifidobacterium	0	0	0	0	0	0	0	0	0	0	0	0	0	0	0	0	0	0	0	0	0	0	0	0	0	0	0	0	0	0	0	0	0	0	0	0	0	0	0	0	0	0	0	0	0
ALL-CHORISMATE-PWY	superpathway_of_chorismate_metabolism	superpathway_of_chorismate_metabolism	Superpathways	Firmicutes;Clostridia;Clostridiales;Ruminococcaceae;Ruminoccus	3	144	9	11	20	11	0	1	2	1	19	9	0	0	1	3	1	2	7	1	0	0	2	0	1	8	1	1	10	0	0	0	1	1	0	1	8	7	0	3	0	0	1	0	1
ALL-CHORISMATE-PWY	superpathway_of_chorismate_metabolism	superpathway_of_chorismate_metabolism	Superpathways	Firmicutes;Bacilli;Lactobacillales;Streptococcaceae;Lactococcus	0	0	0	0	0	0	0	0	0	0	0	0	0	0	0	1	0	0	0	1	0	0	0	0	0	0	0	0	0	0	0	0	0	0	0	0	0	0	0	0	0	0	0	0	0
ALL-CHORISMATE-PWY	superpathway_of_chorismate_metabolism	superpathway_of_chorismate_metabolism	Superpathways	Firmicutes;Clostridia;Clostridiales;Lachnospiraceae;Ruminoccus	5	0	0	1	6	0	0	0	4	2	1	0	0	1	1	5	1	2	13	1	7	1	4	0	0	0	0	1	2	1	6	1	0	2	1	11	4	9	2	0	0	21	0	1	14
ALL-CHORISMATE-PWY	superpathway_of_chorismate_metabolism	superpathway_of_chorismate_metabolism	Superpathways	Firmicutes;Clostridia;Clostridiales;Ruminococcaceae;Faecalibacterium	12	110	1	78	24	14	4	11	4	2	11	11	7	3	17	12	3	23	25	4	4	32	11	1	3	2	6	7	6	4	35	5	2	1	3	7	4	37	4	30	3	4	4	1	6
ALL-CHORISMATE-PWY	superpathway_of_chorismate_metabolism	superpathway_of_chorismate_metabolism	Superpathways	Bacteroidetes;Bacteroidia;Bacteroidales;Bacteroidaceae;Bacteroides	0	0	53	0	0	0	0	1	77	0	1	0	0	0	2	0	0	18	5	0	0	0	0	1	0	0	0	0	0	8	0	0	0	0	0	0	0	0	0	0	0	9	0	8	0
ALL-CHORISMATE-PWY	superpathway_of_chorismate_metabolism	superpathway_of_chorismate_metabolism	Superpathways	Proteobacteria;Gammaproteobacteria;Aeromonadales;Succinivibrionaceae;Succinatimonas	0	0	0	0	0	0	0	0	0	0	0	0	0	0	0	0	0	0	0	0	0	0	0	0	0	0	0	0	0	0	0	0	0	0	0	0	0	0	0	4	0	0	0	0	0
ALL-CHORISMATE-PWY	superpathway_of_chorismate_metabolism	superpathway_of_chorismate_metabolism	Superpathways	Firmicutes;Clostridia;Clostridiales;Ruminococcaceae;Ruminococcaceae_incertae_sedis	0	0	0	0	0	0	0	0	0	0	0	0	0	0	0	0	0	0	0	0	0	0	0	0	0	0	0	0	0	0	0	0	0	0	0	0	0	0	0	2	0	0	0	0	0
ALL-CHORISMATE-PWY	superpathway_of_chorismate_metabolism	superpathway_of_chorismate_metabolism	Superpathways	Firmicutes;Clostridia;Clostridiales;Lachnospiraceae;NA	0	0	0	0	0	0	0	0	0	0	0	0	0	0	0	0	0	0	0	0	0	0	0	0	0	0	0	0	0	0	0	0	0	0	0	0	0	0	0	0	0	0	0	0	2
ALL-CHORISMATE-PWY	superpathway_of_chorismate_metabolism	superpathway_of_chorismate_metabolism	Superpathways	Firmicutes;Clostridia;Clostridiales;Ruminococcaceae;Flavonifractor	0	0	0	0	0	0	0	0	0	0	0	0	2	0	0	0	0	0	0	0	0	0	0	0	0	0	0	0	0	0	0	0	0	0	0	0	0	0	0	0	0	0	0	0	0
ALL-CHORISMATE-PWY	superpathway_of_chorismate_metabolism	superpathway_of_chorismate_metabolism	Superpathways	Bacteroidetes;Bacteroidia;Bacteroidales;Rikenellaceae;Rikenellaceae_RC9_gut_group	0	930	0	0	3	0	0	0	0	0	0	0	0	0	0	0	0	0	0	0	0	0	0	0	2	0	0	0	0	0	0	0	0	0	0	0	0	0	0	0	0	0	0	0	0
ALL-CHORISMATE-PWY	superpathway_of_chorismate_metabolism	superpathway_of_chorismate_metabolism	Superpathways	Lentisphaerae;Lentisphaeria;Victivallales;Victivallaceae;NA	0	0	0	0	0	0	0	0	0	0	0	0	0	0	0	0	0	0	4	0	0	0	0	0	0	0	0	0	0	0	0	0	0	0	0	0	0	0	0	0	0	0	0	0	0
ALL-CHORISMATE-PWY	superpathway_of_chorismate_metabolism	superpathway_of_chorismate_metabolism	Superpathways	Firmicutes;Clostridia;Clostridiales;Peptostreptococcaceae;Romboutsia	0	0	0	0	1	1	0	0	0	1	1	0	2	0	0	2	0	0	4	0	1	0	2	0	0	0	1	0	0	0	0	0	0	1	0	0	0	0	0	0	0	2	0	0	0
ALL-CHORISMATE-PWY	superpathway_of_chorismate_metabolism	superpathway_of_chorismate_metabolism	Superpathways	Proteobacteria;Gammaproteobacteria;Enterobacteriales;Enterobacteriaceae;Klebsiella	48	0	0	6	0	55	0	6	0	0	0	14	8	0	0	0	0	0	0	0	0	0	0	0	54	57	15	0	0	0	0	0	0	0	0	0	0	28	9	0	0	29	0	0	0
ALL-CHORISMATE-PWY	superpathway_of_chorismate_metabolism	superpathway_of_chorismate_metabolism	Superpathways	Firmicutes;Clostridia;Clostridiales;Ruminococcaceae;Ruminococcaceae_incertae_sedis	0	0	0	0	0	0	0	0	0	0	0	0	0	0	0	0	0	0	4	0	0	0	0	0	0	0	0	0	0	0	0	0	0	0	0	0	0	0	0	0	0	0	0	0	0
ALL-CHORISMATE-PWY	superpathway_of_chorismate_metabolism	superpathway_of_chorismate_metabolism	Superpathways	Proteobacteria;Deltaproteobacteria;Desulfovibrionales;Desulfovibrionaceae;Bilophila	0	95	0	12	49	3	3	3	1	2	5	3	1	0	0	17	0	2	5	1	1	12	0	0	2	1	1	2	2	1	9	0	0	0	2	4	6	2	2	1	1	1	1	0	15
[truncated: 275,764+ more rows]
[truncated: 23 more columns]
