# Supplementary material for: Abiraterone acetate preferentially enriches for the gut commensal Akkermansia muciniphila in castrate-resistant prostate cancer patients
Source: Nat Commun. 2020 Sep 24;11:4822. doi: 10.1038/s41467-020-18649-5 (PMC7515896; doi:10.1038/s41467-020-18649-5)
Supplement: Supplementary file 11 — Supplementary Data 8 [file 41467_2020_18649_MOESM11_ESM.xlsx]

## Sheet: Supplementary_Data_8
# Supplementary Data 8. Read count table stratified by taxonomy for PICRUSt2 predicted bacterial metagenome of simulated gut samples.
pathway_name	level_1	level_2	level_3	taxonomy	D1	D2	D3	D4	D5	D6	D7	D8	D9	D12	D15
1CMET2-PWY	N10-formyl-tetrahydrofolate_biosynthesis	Cofactor,_Prosthetic_Group,_Electron_Carrier,_and_Vitamin_Biosynthesis	Biosynthesis	Bacteria;Firmicutes;Bacilli;Lactobacillales;Lactobacillaceae;Lactobacillus	223	0	0	157	179	112	318	195	0	44	310
1CMET2-PWY	N10-formyl-tetrahydrofolate_biosynthesis	Cofactor,_Prosthetic_Group,_Electron_Carrier,_and_Vitamin_Biosynthesis	Biosynthesis	Bacteria;Firmicutes;Clostridia;Clostridiales;Ruminococcaceae;Faecalibacterium	2294	235	203	121	573	191	525	1697	3427	9642	3609
1CMET2-PWY	N10-formyl-tetrahydrofolate_biosynthesis	Cofactor,_Prosthetic_Group,_Electron_Carrier,_and_Vitamin_Biosynthesis	Biosynthesis	Bacteria;Firmicutes;Clostridia;Clostridiales;Ruminococcaceae;Faecalibacterium	1007	166	65	46	58	92	99	145	138	188	25
1CMET2-PWY	N10-formyl-tetrahydrofolate_biosynthesis	Cofactor,_Prosthetic_Group,_Electron_Carrier,_and_Vitamin_Biosynthesis	Biosynthesis	Bacteria;Firmicutes;Clostridia;Clostridiales;Lachnospiraceae;Coprococcus	1191	236	125	50	45	45	43	372	630	478	115
1CMET2-PWY	N10-formyl-tetrahydrofolate_biosynthesis	Cofactor,_Prosthetic_Group,_Electron_Carrier,_and_Vitamin_Biosynthesis	Biosynthesis	Bacteria;Bacteroidetes;Bacteroidia;Bacteroidales;Bacteroidaceae;Bacteroides	2	13	0	0	0	0	2	0	0	3	0
1CMET2-PWY	N10-formyl-tetrahydrofolate_biosynthesis	Cofactor,_Prosthetic_Group,_Electron_Carrier,_and_Vitamin_Biosynthesis	Biosynthesis	Bacteria;Firmicutes;Clostridia;Clostridiales;Ruminococcaceae;Faecalibacterium	331	118	58	24	39	77	90	266	218	87	0
1CMET2-PWY	N10-formyl-tetrahydrofolate_biosynthesis	Cofactor,_Prosthetic_Group,_Electron_Carrier,_and_Vitamin_Biosynthesis	Biosynthesis	Bacteria;Firmicutes;Clostridia;Clostridiales;Ruminococcaceae;Ruminococcaceae_UCG-005	8	0	0	19	133	341	688	542	1234	245	484
1CMET2-PWY	N10-formyl-tetrahydrofolate_biosynthesis	Cofactor,_Prosthetic_Group,_Electron_Carrier,_and_Vitamin_Biosynthesis	Biosynthesis	Bacteria;Bacteroidetes;Bacteroidia;Bacteroidales;Bacteroidaceae;Bacteroides	0	0	0	0	0	0	0	9	0	20	0
1CMET2-PWY	N10-formyl-tetrahydrofolate_biosynthesis	Cofactor,_Prosthetic_Group,_Electron_Carrier,_and_Vitamin_Biosynthesis	Biosynthesis	Bacteria;Firmicutes;Clostridia;Clostridiales;Family_XI;Peptoniphilus	0	0	0	9	3	0	0	0	0	0	0
1CMET2-PWY	N10-formyl-tetrahydrofolate_biosynthesis	Cofactor,_Prosthetic_Group,_Electron_Carrier,_and_Vitamin_Biosynthesis	Biosynthesis	Bacteria;Bacteroidetes;Bacteroidia;Bacteroidales;Prevotellaceae;Prevotella	0	0	0	0	0	0	0	0	3	0	0
1CMET2-PWY	N10-formyl-tetrahydrofolate_biosynthesis	Cofactor,_Prosthetic_Group,_Electron_Carrier,_and_Vitamin_Biosynthesis	Biosynthesis	Bacteria;Firmicutes;Clostridia;Clostridiales;Family_XI;Peptoniphilus	0	2	0	0	0	0	5	0	0	0	0
1CMET2-PWY	N10-formyl-tetrahydrofolate_biosynthesis	Cofactor,_Prosthetic_Group,_Electron_Carrier,_and_Vitamin_Biosynthesis	Biosynthesis	Bacteria;Firmicutes;Clostridia;Clostridiales;Ruminococcaceae;Faecalibacterium	1508	341	312	96	55	0	0	0	0	0	0
1CMET2-PWY	N10-formyl-tetrahydrofolate_biosynthesis	Cofactor,_Prosthetic_Group,_Electron_Carrier,_and_Vitamin_Biosynthesis	Biosynthesis	Bacteria;Bacteroidetes;Bacteroidia;Bacteroidales;Bacteroidaceae;Bacteroides	1644	682	217	165	150	113	64	69	69	86	33
1CMET2-PWY	N10-formyl-tetrahydrofolate_biosynthesis	Cofactor,_Prosthetic_Group,_Electron_Carrier,_and_Vitamin_Biosynthesis	Biosynthesis	Bacteria;Firmicutes;Negativicutes;Selenomonadales;Veillonellaceae;Veillonella	0	0	0	0	0	0	0	0	0	0	0
1CMET2-PWY	N10-formyl-tetrahydrofolate_biosynthesis	Cofactor,_Prosthetic_Group,_Electron_Carrier,_and_Vitamin_Biosynthesis	Biosynthesis	Bacteria;Bacteroidetes;Bacteroidia;Bacteroidales;Bacteroidaceae;Bacteroides	0	0	0	0	0	0	0	0	0	0	0
1CMET2-PWY	N10-formyl-tetrahydrofolate_biosynthesis	Cofactor,_Prosthetic_Group,_Electron_Carrier,_and_Vitamin_Biosynthesis	Biosynthesis	Bacteria;Firmicutes;Negativicutes;Selenomonadales;Veillonellaceae;Anaeroglobus	0	0	0	0	0	0	0	0	2	0	11
1CMET2-PWY	N10-formyl-tetrahydrofolate_biosynthesis	Cofactor,_Prosthetic_Group,_Electron_Carrier,_and_Vitamin_Biosynthesis	Biosynthesis	Bacteria;Firmicutes;Clostridia;Clostridiales;Lachnospiraceae;Eisenbergiella	0	0	0	0	0	0	0	0	0	0	0
1CMET2-PWY	N10-formyl-tetrahydrofolate_biosynthesis	Cofactor,_Prosthetic_Group,_Electron_Carrier,_and_Vitamin_Biosynthesis	Biosynthesis	Bacteria;Firmicutes;Negativicutes;Selenomonadales;Veillonellaceae;Veillonella	0	0	0	0	0	0	0	0	0	0	0
1CMET2-PWY	N10-formyl-tetrahydrofolate_biosynthesis	Cofactor,_Prosthetic_Group,_Electron_Carrier,_and_Vitamin_Biosynthesis	Biosynthesis	Bacteria;Firmicutes;Bacilli;Lactobacillales;Enterococcaceae;Enterococcus	0	0	0	0	0	0	0	0	0	0	0
1CMET2-PWY	N10-formyl-tetrahydrofolate_biosynthesis	Cofactor,_Prosthetic_Group,_Electron_Carrier,_and_Vitamin_Biosynthesis	Biosynthesis	Bacteria;Bacteroidetes;Bacteroidia;Bacteroidales;Prevotellaceae;Prevotella	0	1	0	0	0	0	0	0	0	0	0
1CMET2-PWY	N10-formyl-tetrahydrofolate_biosynthesis	Cofactor,_Prosthetic_Group,_Electron_Carrier,_and_Vitamin_Biosynthesis	Biosynthesis	Bacteria;Bacteroidetes;Bacteroidia;Bacteroidales;Prevotellaceae;Prevotella	0	0	0	0	0	0	0	0	0	0	0
1CMET2-PWY	N10-formyl-tetrahydrofolate_biosynthesis	Cofactor,_Prosthetic_Group,_Electron_Carrier,_and_Vitamin_Biosynthesis	Biosynthesis	Bacteria;Bacteroidetes;Bacteroidia;Bacteroidales;Bacteroidaceae;Bacteroides	0	0	0	0	0	0	0	0	0	0	0
1CMET2-PWY	N10-formyl-tetrahydrofolate_biosynthesis	Cofactor,_Prosthetic_Group,_Electron_Carrier,_and_Vitamin_Biosynthesis	Biosynthesis	Bacteria;Firmicutes;Negativicutes;Selenomonadales;Veillonellaceae;Anaeroglobus	0	0	0	0	0	0	0	0	0	0	0
1CMET2-PWY	N10-formyl-tetrahydrofolate_biosynthesis	Cofactor,_Prosthetic_Group,_Electron_Carrier,_and_Vitamin_Biosynthesis	Biosynthesis	Bacteria;Firmicutes;Clostridia;Clostridiales;Ruminococcaceae;Ruminococcaceae_NK4A214_group	0	0	0	0	0	0	17	0	0	0	0
1CMET2-PWY	N10-formyl-tetrahydrofolate_biosynthesis	Cofactor,_Prosthetic_Group,_Electron_Carrier,_and_Vitamin_Biosynthesis	Biosynthesis	Bacteria;Bacteroidetes;Bacteroidia;Bacteroidales;Rikenellaceae;Alistipes	0	0	0	0	0	0	4	0	0	0	0
1CMET2-PWY	N10-formyl-tetrahydrofolate_biosynthesis	Cofactor,_Prosthetic_Group,_Electron_Carrier,_and_Vitamin_Biosynthesis	Biosynthesis	Bacteria;Verrucomicrobia;Verrucomicrobiae;Verrucomicrobiales;Akkermansiaceae;Akkermansia	0	0	0	0	0	3	0	0	0	0	0
1CMET2-PWY	N10-formyl-tetrahydrofolate_biosynthesis	Cofactor,_Prosthetic_Group,_Electron_Carrier,_and_Vitamin_Biosynthesis	Biosynthesis	Bacteria;Firmicutes;Negativicutes;Selenomonadales;Veillonellaceae;Negativicoccus	0	0	0	0	0	0	0	0	0	0	0
1CMET2-PWY	N10-formyl-tetrahydrofolate_biosynthesis	Cofactor,_Prosthetic_Group,_Electron_Carrier,_and_Vitamin_Biosynthesis	Biosynthesis	Bacteria;Firmicutes;Clostridia;Clostridiales;Lachnospiraceae;Coprococcus	0	0	0	0	0	0	9	0	0	0	0
1CMET2-PWY	N10-formyl-tetrahydrofolate_biosynthesis	Cofactor,_Prosthetic_Group,_Electron_Carrier,_and_Vitamin_Biosynthesis	Biosynthesis	Bacteria;Bacteroidetes;Bacteroidia;Bacteroidales;Prevotellaceae;Prevotella	0	0	0	0	0	0	0	0	0	0	0
1CMET2-PWY	N10-formyl-tetrahydrofolate_biosynthesis	Cofactor,_Prosthetic_Group,_Electron_Carrier,_and_Vitamin_Biosynthesis	Biosynthesis	Bacteria;Firmicutes;Clostridia;Clostridiales;Ruminococcaceae;Ruminiclostridium	0	0	0	0	0	0	19	0	0	0	0
1CMET2-PWY	N10-formyl-tetrahydrofolate_biosynthesis	Cofactor,_Prosthetic_Group,_Electron_Carrier,_and_Vitamin_Biosynthesis	Biosynthesis	Bacteria;Bacteroidetes;Bacteroidia;Bacteroidales;Barnesiellaceae;Barnesiella	0	0	0	0	0	0	0	0	0	0	0
1CMET2-PWY	N10-formyl-tetrahydrofolate_biosynthesis	Cofactor,_Prosthetic_Group,_Electron_Carrier,_and_Vitamin_Biosynthesis	Biosynthesis	Bacteria;Bacteroidetes;Bacteroidia;Bacteroidales;Prevotellaceae;Prevotella	0	0	0	0	0	0	0	0	0	0	0
1CMET2-PWY	N10-formyl-tetrahydrofolate_biosynthesis	Cofactor,_Prosthetic_Group,_Electron_Carrier,_and_Vitamin_Biosynthesis	Biosynthesis	Bacteria;Bacteroidetes;Bacteroidia;Bacteroidales;Prevotellaceae;Prevotella	0	0	0	0	0	0	0	0	0	0	0
1CMET2-PWY	N10-formyl-tetrahydrofolate_biosynthesis	Cofactor,_Prosthetic_Group,_Electron_Carrier,_and_Vitamin_Biosynthesis	Biosynthesis	Bacteria;Firmicutes;Clostridia;Clostridiales;Ruminococcaceae;Faecalibacterium	889	64	59	0	384	89	334	547	1196	1660	431
1CMET2-PWY	N10-formyl-tetrahydrofolate_biosynthesis	Cofactor,_Prosthetic_Group,_Electron_Carrier,_and_Vitamin_Biosynthesis	Biosynthesis	Bacteria;Firmicutes;Clostridia;Clostridiales;Lachnospiraceae;NA1	0	0	3	0	0	5	7	0	0	0	0
1CMET2-PWY	N10-formyl-tetrahydrofolate_biosynthesis	Cofactor,_Prosthetic_Group,_Electron_Carrier,_and_Vitamin_Biosynthesis	Biosynthesis	Bacteria;Firmicutes;Clostridia;Clostridiales;Ruminococcaceae;Ruminiclostridium	0	0	0	0	0	0	0	0	0	0	0
1CMET2-PWY	N10-formyl-tetrahydrofolate_biosynthesis	Cofactor,_Prosthetic_Group,_Electron_Carrier,_and_Vitamin_Biosynthesis	Biosynthesis	Bacteria;Proteobacteria;Alphaproteobacteria;Rhodospirillales;NA1;NA1	0	0	0	0	0	0	4	0	0	0	0
1CMET2-PWY	N10-formyl-tetrahydrofolate_biosynthesis	Cofactor,_Prosthetic_Group,_Electron_Carrier,_and_Vitamin_Biosynthesis	Biosynthesis	Bacteria;Firmicutes;Clostridia;Clostridiales;Ruminococcaceae;Ruminococcus	0	0	0	0	0	0	0	0	0	0	0
1CMET2-PWY	N10-formyl-tetrahydrofolate_biosynthesis	Cofactor,_Prosthetic_Group,_Electron_Carrier,_and_Vitamin_Biosynthesis	Biosynthesis	Bacteria;Bacteroidetes;Bacteroidia;Bacteroidales;Prevotellaceae;Prevotellaceae_NK3B31_group	0	0	0	0	0	0	0	0	0	0	0
1CMET2-PWY	N10-formyl-tetrahydrofolate_biosynthesis	Cofactor,_Prosthetic_Group,_Electron_Carrier,_and_Vitamin_Biosynthesis	Biosynthesis	Bacteria;Firmicutes;Clostridia;Clostridiales;Christensenellaceae;NA1	0	0	0	0	0	0	0	0	0	0	0
1CMET2-PWY	N10-formyl-tetrahydrofolate_biosynthesis	Cofactor,_Prosthetic_Group,_Electron_Carrier,_and_Vitamin_Biosynthesis	Biosynthesis	Bacteria;Firmicutes;Clostridia;Clostridiales;Family_XI;Ezakiella	0	0	0	0	0	0	0	0	0	0	0
1CMET2-PWY	N10-formyl-tetrahydrofolate_biosynthesis	Cofactor,_Prosthetic_Group,_Electron_Carrier,_and_Vitamin_Biosynthesis	Biosynthesis	Bacteria;Bacteroidetes;Bacteroidia;Bacteroidales;Barnesiellaceae;Barnesiella	0	0	0	0	0	0	0	0	0	0	0
1CMET2-PWY	N10-formyl-tetrahydrofolate_biosynthesis	Cofactor,_Prosthetic_Group,_Electron_Carrier,_and_Vitamin_Biosynthesis	Biosynthesis	Bacteria;Firmicutes;Clostridia;Clostridiales;Ruminococcaceae;NA1	5	0	0	0	0	0	0	0	0	0	0
1CMET2-PWY	N10-formyl-tetrahydrofolate_biosynthesis	Cofactor,_Prosthetic_Group,_Electron_Carrier,_and_Vitamin_Biosynthesis	Biosynthesis	Bacteria;Bacteroidetes;Bacteroidia;Bacteroidales;Prevotellaceae;Paraprevotella	0	0	0	0	0	0	0	0	0	0	0
1CMET2-PWY	N10-formyl-tetrahydrofolate_biosynthesis	Cofactor,_Prosthetic_Group,_Electron_Carrier,_and_Vitamin_Biosynthesis	Biosynthesis	Bacteria;Firmicutes;Bacilli;Lactobacillales;Lactobacillaceae;Pediococcus	0	0	100	0	0	0	0	0	0	0	0
1CMET2-PWY	N10-formyl-tetrahydrofolate_biosynthesis	Cofactor,_Prosthetic_Group,_Electron_Carrier,_and_Vitamin_Biosynthesis	Biosynthesis	Bacteria;Bacteroidetes;Bacteroidia;Bacteroidales;Barnesiellaceae;Barnesiella	0	0	0	0	0	0	0	0	0	0	0
1CMET2-PWY	N10-formyl-tetrahydrofolate_biosynthesis	Cofactor,_Prosthetic_Group,_Electron_Carrier,_and_Vitamin_Biosynthesis	Biosynthesis	Bacteria;Firmicutes;Clostridia;Clostridiales;Ruminococcaceae;Ruminococcaceae_UCG-002	4	0	0	0	0	0	0	0	0	0	0
1CMET2-PWY	N10-formyl-tetrahydrofolate_biosynthesis	Cofactor,_Prosthetic_Group,_Electron_Carrier,_and_Vitamin_Biosynthesis	Biosynthesis	Bacteria;Firmicutes;Clostridia;Clostridiales;Ruminococcaceae;Ruminococcaceae_UCG-002	0	0	0	0	0	0	0	0	0	0	0
1CMET2-PWY	N10-formyl-tetrahydrofolate_biosynthesis	Cofactor,_Prosthetic_Group,_Electron_Carrier,_and_Vitamin_Biosynthesis	Biosynthesis	Bacteria;Bacteroidetes;Bacteroidia;Bacteroidales;Bacteroidaceae;Bacteroides	0	0	0	0	0	0	0	0	0	0	0
1CMET2-PWY	N10-formyl-tetrahydrofolate_biosynthesis	Cofactor,_Prosthetic_Group,_Electron_Carrier,_and_Vitamin_Biosynthesis	Biosynthesis	Bacteria;Bacteroidetes;Bacteroidia;Bacteroidales;Bacteroidaceae;Bacteroides	1278	2529	3648	2146	2220	3052	3157	1809	1092	844	583
1CMET2-PWY	N10-formyl-tetrahydrofolate_biosynthesis	Cofactor,_Prosthetic_Group,_Electron_Carrier,_and_Vitamin_Biosynthesis	Biosynthesis	Bacteria;Bacteroidetes;Bacteroidia;Bacteroidales;Bacteroidaceae;Bacteroides	4954	9969	14765	8590	8691	11801	12201	6997	4271	3326	2376
1CMET2-PWY	N10-formyl-tetrahydrofolate_biosynthesis	Cofactor,_Prosthetic_Group,_Electron_Carrier,_and_Vitamin_Biosynthesis	Biosynthesis	Bacteria;Verrucomicrobia;Verrucomicrobiae;Verrucomicrobiales;Akkermansiaceae;Akkermansia	8	984	12264	6511	3742	9892	7993	1193	1296	1266	114
1CMET2-PWY	N10-formyl-tetrahydrofolate_biosynthesis	Cofactor,_Prosthetic_Group,_Electron_Carrier,_and_Vitamin_Biosynthesis	Biosynthesis	Bacteria;Bacteroidetes;Bacteroidia;Bacteroidales;Bacteroidaceae;Bacteroides	12203	9061	7508	3909	3003	5994	5540	4556	2133	4845	18734
1CMET2-PWY	N10-formyl-tetrahydrofolate_biosynthesis	Cofactor,_Prosthetic_Group,_Electron_Carrier,_and_Vitamin_Biosynthesis	Biosynthesis	Bacteria;Firmicutes;Bacilli;Lactobacillales;Enterococcaceae;Enterococcus	195	22	34	199	523	122	542	672	199	16	70
1CMET2-PWY	N10-formyl-tetrahydrofolate_biosynthesis	Cofactor,_Prosthetic_Group,_Electron_Carrier,_and_Vitamin_Biosynthesis	Biosynthesis	Bacteria;Proteobacteria;Gammaproteobacteria;Enterobacteriales;Enterobacteriaceae;Klebsiella	94	191	430	600	3009	2624	1349	3748	1405	362	448
1CMET2-PWY	N10-formyl-tetrahydrofolate_biosynthesis	Cofactor,_Prosthetic_Group,_Electron_Carrier,_and_Vitamin_Biosynthesis	Biosynthesis	Bacteria;Bacteroidetes;Bacteroidia;Bacteroidales;Bacteroidaceae;Bacteroides	11203	11187	16386	11891	7364	6610	5940	14568	8439	4472	748
1CMET2-PWY	N10-formyl-tetrahydrofolate_biosynthesis	Cofactor,_Prosthetic_Group,_Electron_Carrier,_and_Vitamin_Biosynthesis	Biosynthesis	Bacteria;Firmicutes;Negativicutes;Selenomonadales;Veillonellaceae;Veillonella	0	66	74	72	413	185	403	39	104	0	398
1CMET2-PWY	N10-formyl-tetrahydrofolate_biosynthesis	Cofactor,_Prosthetic_Group,_Electron_Carrier,_and_Vitamin_Biosynthesis	Biosynthesis	Bacteria;Proteobacteria;Gammaproteobacteria;Enterobacteriales;Enterobacteriaceae;Citrobacter	282	245	368	344	626	603	547	485	763	2353	2384
1CMET2-PWY	N10-formyl-tetrahydrofolate_biosynthesis	Cofactor,_Prosthetic_Group,_Electron_Carrier,_and_Vitamin_Biosynthesis	Biosynthesis	Bacteria;Firmicutes;Bacilli;Lactobacillales;Streptococcaceae;Streptococcus	0	0	0	5	5	0	1	0	0	0	0
1CMET2-PWY	N10-formyl-tetrahydrofolate_biosynthesis	Cofactor,_Prosthetic_Group,_Electron_Carrier,_and_Vitamin_Biosynthesis	Biosynthesis	Bacteria;Firmicutes;Bacilli;Lactobacillales;Streptococcaceae;Streptococcus	0	0	0	14	18	0	0	0	0	0	19
1CMET2-PWY	N10-formyl-tetrahydrofolate_biosynthesis	Cofactor,_Prosthetic_Group,_Electron_Carrier,_and_Vitamin_Biosynthesis	Biosynthesis	Bacteria;Firmicutes;Bacilli;Bacillales;Family_XI;Gemella	12	0	14	8	44	8	0	18	0	0	29
1CMET2-PWY	N10-formyl-tetrahydrofolate_biosynthesis	Cofactor,_Prosthetic_Group,_Electron_Carrier,_and_Vitamin_Biosynthesis	Biosynthesis	Bacteria;Bacteroidetes;Bacteroidia;Bacteroidales;Bacteroidaceae;Bacteroides	650	1155	1708	982	1044	1402	1525	838	498	388	287
1CMET2-PWY	N10-formyl-tetrahydrofolate_biosynthesis	Cofactor,_Prosthetic_Group,_Electron_Carrier,_and_Vitamin_Biosynthesis	Biosynthesis	Bacteria;Firmicutes;Bacilli;Bacillales;Staphylococcaceae;Staphylococcus	0	0	0	0	0	0	0	0	0	0	0
1CMET2-PWY	N10-formyl-tetrahydrofolate_biosynthesis	Cofactor,_Prosthetic_Group,_Electron_Carrier,_and_Vitamin_Biosynthesis	Biosynthesis	Bacteria;Firmicutes;Clostridia;Clostridiales;Lachnospiraceae;Blautia	4154	8408	9533	5010	7740	11259	9058	2260	5445	3028	9171
1CMET2-PWY	N10-formyl-tetrahydrofolate_biosynthesis	Cofactor,_Prosthetic_Group,_Electron_Carrier,_and_Vitamin_Biosynthesis	Biosynthesis	Bacteria;Firmicutes;Bacilli;Lactobacillales;Lactobacillaceae;Lactobacillus	18	0	3	21	30	0	19	0	0	0	0
1CMET2-PWY	N10-formyl-tetrahydrofolate_biosynthesis	Cofactor,_Prosthetic_Group,_Electron_Carrier,_and_Vitamin_Biosynthesis	Biosynthesis	Bacteria;Bacteroidetes;Bacteroidia;Bacteroidales;Bacteroidaceae;Bacteroides	0	808	0	0	134	0	92	102	0	159	125
1CMET2-PWY	N10-formyl-tetrahydrofolate_biosynthesis	Cofactor,_Prosthetic_Group,_Electron_Carrier,_and_Vitamin_Biosynthesis	Biosynthesis	Bacteria;Bacteroidetes;Bacteroidia;Bacteroidales;Bacteroidaceae;Bacteroides	281	620	216	200	280	0	0	241	0	402	9952
1CMET2-PWY	N10-formyl-tetrahydrofolate_biosynthesis	Cofactor,_Prosthetic_Group,_Electron_Carrier,_and_Vitamin_Biosynthesis	Biosynthesis	Bacteria;Firmicutes;Negativicutes;Selenomonadales;Veillonellaceae;Veillonella	0	43	47	0	123	95	194	0	0	0	112
1CMET2-PWY	N10-formyl-tetrahydrofolate_biosynthesis	Cofactor,_Prosthetic_Group,_Electron_Carrier,_and_Vitamin_Biosynthesis	Biosynthesis	Bacteria;Firmicutes;Negativicutes;Selenomonadales;Acidaminococcaceae;Acidaminococcus	14	29	0	61	29	36	0	22	17	21	7
1CMET2-PWY	N10-formyl-tetrahydrofolate_biosynthesis	Cofactor,_Prosthetic_Group,_Electron_Carrier,_and_Vitamin_Biosynthesis	Biosynthesis	Bacteria;Firmicutes;Bacilli;Lactobacillales;Lactobacillaceae;Lactobacillus	61	10	35	56	52	15	98	22	0	9	37
1CMET2-PWY	N10-formyl-tetrahydrofolate_biosynthesis	Cofactor,_Prosthetic_Group,_Electron_Carrier,_and_Vitamin_Biosynthesis	Biosynthesis	Bacteria;Bacteroidetes;Bacteroidia;Bacteroidales;Bacteroidaceae;Bacteroides	2853	3802	5817	2252	1440	1108	1235	1611	1274	5608	6656
1CMET2-PWY	N10-formyl-tetrahydrofolate_biosynthesis	Cofactor,_Prosthetic_Group,_Electron_Carrier,_and_Vitamin_Biosynthesis	Biosynthesis	Bacteria;Epsilonbacteraeota;Campylobacteria;Campylobacterales;Campylobacteraceae;Campylobacter	0	0	0	0	0	0	0	0	0	0	0
1CMET2-PWY	N10-formyl-tetrahydrofolate_biosynthesis	Cofactor,_Prosthetic_Group,_Electron_Carrier,_and_Vitamin_Biosynthesis	Biosynthesis	Bacteria;Firmicutes;Negativicutes;Selenomonadales;Acidaminococcaceae;Phascolarctobacterium	24	60	8	19	13	24	23	16	8	18	8
1CMET2-PWY	N10-formyl-tetrahydrofolate_biosynthesis	Cofactor,_Prosthetic_Group,_Electron_Carrier,_and_Vitamin_Biosynthesis	Biosynthesis	Bacteria;Firmicutes;Negativicutes;Selenomonadales;Acidaminococcaceae;Acidaminococcus	23	49	0	0	0	0	0	0	0	0	0
1CMET2-PWY	N10-formyl-tetrahydrofolate_biosynthesis	Cofactor,_Prosthetic_Group,_Electron_Carrier,_and_Vitamin_Biosynthesis	Biosynthesis	Bacteria;Proteobacteria;Gammaproteobacteria;Enterobacteriales;Enterobacteriaceae;Escherichia/Shigella	199	788	59	846	1293	276	239	295	425	163	857
1CMET2-PWY	N10-formyl-tetrahydrofolate_biosynthesis	Cofactor,_Prosthetic_Group,_Electron_Carrier,_and_Vitamin_Biosynthesis	Biosynthesis	Bacteria;Fusobacteria;Fusobacteriia;Fusobacteriales;Fusobacteriaceae;Fusobacterium	0	5	4	8	0	3	7	4	1	0	0
1CMET2-PWY	N10-formyl-tetrahydrofolate_biosynthesis	Cofactor,_Prosthetic_Group,_Electron_Carrier,_and_Vitamin_Biosynthesis	Biosynthesis	Bacteria;Firmicutes;Clostridia;Clostridiales;Clostridiaceae_1;Clostridium_sensu_stricto_1	130	56	41	40	34	70	38	24	137	61	19
1CMET2-PWY	N10-formyl-tetrahydrofolate_biosynthesis	Cofactor,_Prosthetic_Group,_Electron_Carrier,_and_Vitamin_Biosynthesis	Biosynthesis	Bacteria;Bacteroidetes;Bacteroidia;Bacteroidales;Tannerellaceae;Parabacteroides	1294	2885	3206	1772	1736	1457	683	1020	373	813	1193
1CMET2-PWY	N10-formyl-tetrahydrofolate_biosynthesis	Cofactor,_Prosthetic_Group,_Electron_Carrier,_and_Vitamin_Biosynthesis	Biosynthesis	Bacteria;Proteobacteria;Gammaproteobacteria;Enterobacteriales;Enterobacteriaceae;Proteus	0	155	31	64	0	59	77	0	37	0	0
1CMET2-PWY	N10-formyl-tetrahydrofolate_biosynthesis	Cofactor,_Prosthetic_Group,_Electron_Carrier,_and_Vitamin_Biosynthesis	Biosynthesis	Bacteria;Firmicutes;Negativicutes;Selenomonadales;Veillonellaceae;Veillonella	0	0	11	20	75	0	40	0	0	0	0
1CMET2-PWY	N10-formyl-tetrahydrofolate_biosynthesis	Cofactor,_Prosthetic_Group,_Electron_Carrier,_and_Vitamin_Biosynthesis	Biosynthesis	Bacteria;Firmicutes;Negativicutes;Selenomonadales;Veillonellaceae;Negativicoccus	21	14	0	38	100	70	385	633	627	744	2577
1CMET2-PWY	N10-formyl-tetrahydrofolate_biosynthesis	Cofactor,_Prosthetic_Group,_Electron_Carrier,_and_Vitamin_Biosynthesis	Biosynthesis	Bacteria;Proteobacteria;Gammaproteobacteria;Betaproteobacteriales;Burkholderiaceae;Sutterella	237	149	36	9	51	33	83	58	111	114	26
1CMET2-PWY	N10-formyl-tetrahydrofolate_biosynthesis	Cofactor,_Prosthetic_Group,_Electron_Carrier,_and_Vitamin_Biosynthesis	Biosynthesis	Bacteria;Proteobacteria;Gammaproteobacteria;Pasteurellales;Pasteurellaceae;Haemophilus	0	0	0	0	0	0	1	1	0	0	0
1CMET2-PWY	N10-formyl-tetrahydrofolate_biosynthesis	Cofactor,_Prosthetic_Group,_Electron_Carrier,_and_Vitamin_Biosynthesis	Biosynthesis	Bacteria;Firmicutes;Clostridia;Clostridiales;Ruminococcaceae;Faecalibacterium	6702	1651	1415	484	320	268	152	182	156	123	32
1CMET2-PWY	N10-formyl-tetrahydrofolate_biosynthesis	Cofactor,_Prosthetic_Group,_Electron_Carrier,_and_Vitamin_Biosynthesis	Biosynthesis	Bacteria;Firmicutes;Clostridia;Clostridiales;Lachnospiraceae;Lachnoclostridium	50	77	174	124	193	496	591	455	433	408	317
1CMET2-PWY	N10-formyl-tetrahydrofolate_biosynthesis	Cofactor,_Prosthetic_Group,_Electron_Carrier,_and_Vitamin_Biosynthesis	Biosynthesis	Bacteria;Firmicutes;Clostridia;Clostridiales;Lachnospiraceae;Lachnoclostridium	145	0	132	69	195	421	455	401	235	112	0
1CMET2-PWY	N10-formyl-tetrahydrofolate_biosynthesis	Cofactor,_Prosthetic_Group,_Electron_Carrier,_and_Vitamin_Biosynthesis	Biosynthesis	Bacteria;Firmicutes;Clostridia;Clostridiales;Lachnospiraceae;Hungatella	77	127	593	1362	3860	7237	8626	4574	2105	506	234
1CMET2-PWY	N10-formyl-tetrahydrofolate_biosynthesis	Cofactor,_Prosthetic_Group,_Electron_Carrier,_and_Vitamin_Biosynthesis	Biosynthesis	Bacteria;Firmicutes;Negativicutes;Selenomonadales;Veillonellaceae;Dialister	164	209	699	535	428	387	449	1919	1914	720	262
1CMET2-PWY	N10-formyl-tetrahydrofolate_biosynthesis	Cofactor,_Prosthetic_Group,_Electron_Carrier,_and_Vitamin_Biosynthesis	Biosynthesis	Bacteria;Bacteroidetes;Bacteroidia;Bacteroidales;Bacteroidaceae;Bacteroides	3330	2310	2430	1629	1062	1314	720	897	416	165	43
1CMET2-PWY	N10-formyl-tetrahydrofolate_biosynthesis	Cofactor,_Prosthetic_Group,_Electron_Carrier,_and_Vitamin_Biosynthesis	Biosynthesis	Bacteria;Proteobacteria;Deltaproteobacteria;Desulfovibrionales;Desulfovibrionaceae;Bilophila	1068	859	1646	617	942	1211	913	560	252	82	33
1CMET2-PWY	N10-formyl-tetrahydrofolate_biosynthesis	Cofactor,_Prosthetic_Group,_Electron_Carrier,_and_Vitamin_Biosynthesis	Biosynthesis	Bacteria;Firmicutes;Clostridia;Clostridiales;Ruminococcaceae;Subdoligranulum	287	317	334	193	271	573	151	117	142	106	52
1CMET2-PWY	N10-formyl-tetrahydrofolate_biosynthesis	Cofactor,_Prosthetic_Group,_Electron_Carrier,_and_Vitamin_Biosynthesis	Biosynthesis	Bacteria;Proteobacteria;Gammaproteobacteria;Pseudomonadales;Pseudomonadaceae;Pseudomonas	0	3	0	4	0	0	9	0	0	0	0
1CMET2-PWY	N10-formyl-tetrahydrofolate_biosynthesis	Cofactor,_Prosthetic_Group,_Electron_Carrier,_and_Vitamin_Biosynthesis	Biosynthesis	Bacteria;Proteobacteria;Gammaproteobacteria;Betaproteobacteriales;Burkholderiaceae;Parasutterella	0	9	0	21	33	11	20	14	11	0	17
1CMET2-PWY	N10-formyl-tetrahydrofolate_biosynthesis	Cofactor,_Prosthetic_Group,_Electron_Carrier,_and_Vitamin_Biosynthesis	Biosynthesis	Bacteria;Proteobacteria;Gammaproteobacteria;Pseudomonadales;Pseudomonadaceae;Pseudomonas	0	11	11	6	0	11	29	0	3	0	0
1CMET2-PWY	N10-formyl-tetrahydrofolate_biosynthesis	Cofactor,_Prosthetic_Group,_Electron_Carrier,_and_Vitamin_Biosynthesis	Biosynthesis	Bacteria;Bacteroidetes;Bacteroidia;Bacteroidales;Tannerellaceae;Parabacteroides	13	62	226	236	493	812	693	400	170	20	26
1CMET2-PWY	N10-formyl-tetrahydrofolate_biosynthesis	Cofactor,_Prosthetic_Group,_Electron_Carrier,_and_Vitamin_Biosynthesis	Biosynthesis	Bacteria;Firmicutes;Bacilli;Lactobacillales;Streptococcaceae;Streptococcus	19	0	11	8	20	0	4	6	0	0	3
1CMET2-PWY	N10-formyl-tetrahydrofolate_biosynthesis	Cofactor,_Prosthetic_Group,_Electron_Carrier,_and_Vitamin_Biosynthesis	Biosynthesis	Bacteria;Firmicutes;Clostridia;Clostridiales;Peptostreptococcaceae;Paraclostridium	242	236	578	450	516	572	499	715	656	394	638
1CMET2-PWY	N10-formyl-tetrahydrofolate_biosynthesis	Cofactor,_Prosthetic_Group,_Electron_Carrier,_and_Vitamin_Biosynthesis	Biosynthesis	Bacteria;Firmicutes;Negativicutes;Selenomonadales;Veillonellaceae;Dialister	0	0	0	0	11	0	0	0	0	0	0
1CMET2-PWY	N10-formyl-tetrahydrofolate_biosynthesis	Cofactor,_Prosthetic_Group,_Electron_Carrier,_and_Vitamin_Biosynthesis	Biosynthesis	Bacteria;Fusobacteria;Fusobacteriia;Fusobacteriales;Fusobacteriaceae;Fusobacterium	0	25	0	0	0	0	0	0	0	0	0
1CMET2-PWY	N10-formyl-tetrahydrofolate_biosynthesis	Cofactor,_Prosthetic_Group,_Electron_Carrier,_and_Vitamin_Biosynthesis	Biosynthesis	Bacteria;Firmicutes;Clostridia;Clostridiales;NA1;NA1	43	87	981	717	681	1002	509	108	58	57	85
1CMET2-PWY	N10-formyl-tetrahydrofolate_biosynthesis	Cofactor,_Prosthetic_Group,_Electron_Carrier,_and_Vitamin_Biosynthesis	Biosynthesis	Bacteria;Firmicutes;Negativicutes;Selenomonadales;Veillonellaceae;Dialister	133	143	421	366	287	288	401	1392	1215	474	158
1CMET2-PWY	N10-formyl-tetrahydrofolate_biosynthesis	Cofactor,_Prosthetic_Group,_Electron_Carrier,_and_Vitamin_Biosynthesis	Biosynthesis	Bacteria;Bacteroidetes;Bacteroidia;Bacteroidales;Prevotellaceae;Prevotella	0	0	0	11	0	10	0	0	0	0	0
1CMET2-PWY	N10-formyl-tetrahydrofolate_biosynthesis	Cofactor,_Prosthetic_Group,_Electron_Carrier,_and_Vitamin_Biosynthesis	Biosynthesis	Bacteria;Firmicutes;Negativicutes;Selenomonadales;Veillonellaceae;Veillonella	0	0	0	0	57	55	0	0	51	0	61
1CMET2-PWY	N10-formyl-tetrahydrofolate_biosynthesis	Cofactor,_Prosthetic_Group,_Electron_Carrier,_and_Vitamin_Biosynthesis	Biosynthesis	Bacteria;Bacteroidetes;Bacteroidia;Bacteroidales;Bacteroidaceae;Bacteroides	924	1201	1858	667	445	372	367	487	376	1785	2088
1CMET2-PWY	N10-formyl-tetrahydrofolate_biosynthesis	Cofactor,_Prosthetic_Group,_Electron_Carrier,_and_Vitamin_Biosynthesis	Biosynthesis	Bacteria;Bacteroidetes;Bacteroidia;Bacteroidales;Tannerellaceae;Parabacteroides	0	2	1	0	1	1	3	0	0	0	1
1CMET2-PWY	N10-formyl-tetrahydrofolate_biosynthesis	Cofactor,_Prosthetic_Group,_Electron_Carrier,_and_Vitamin_Biosynthesis	Biosynthesis	Bacteria;Actinobacteria;Coriobacteriia;Coriobacteriales;Coriobacteriaceae;Collinsella	64	352	866	635	352	247	434	373	239	88	80
1CMET2-PWY	N10-formyl-tetrahydrofolate_biosynthesis	Cofactor,_Prosthetic_Group,_Electron_Carrier,_and_Vitamin_Biosynthesis	Biosynthesis	Bacteria;Firmicutes;Bacilli;Lactobacillales;Lactobacillaceae;Lactobacillus	40	0	0	0	0	0	60	0	0	0	46
1CMET2-PWY	N10-formyl-tetrahydrofolate_biosynthesis	Cofactor,_Prosthetic_Group,_Electron_Carrier,_and_Vitamin_Biosynthesis	Biosynthesis	Bacteria;Firmicutes;Clostridia;Clostridiales;Ruminococcaceae;Ruminiclostridium	27	0	0	0	43	82	338	156	937	2377	2102
1CMET2-PWY	N10-formyl-tetrahydrofolate_biosynthesis	Cofactor,_Prosthetic_Group,_Electron_Carrier,_and_Vitamin_Biosynthesis	Biosynthesis	Bacteria;Firmicutes;Clostridia;Clostridiales;Ruminococcaceae;Oscillibacter	18	83	559	369	743	1032	691	800	440	374	318
1CMET2-PWY	N10-formyl-tetrahydrofolate_biosynthesis	Cofactor,_Prosthetic_Group,_Electron_Carrier,_and_Vitamin_Biosynthesis	Biosynthesis	Bacteria;Proteobacteria;Gammaproteobacteria;Xanthomonadales;Xanthomonadaceae;Stenotrophomonas	55	48	119	54	259	235	103	243	376	1181	1862
1CMET2-PWY	N10-formyl-tetrahydrofolate_biosynthesis	Cofactor,_Prosthetic_Group,_Electron_Carrier,_and_Vitamin_Biosynthesis	Biosynthesis	Bacteria;Firmicutes;Clostridia;Clostridiales;Lachnospiraceae;NA1	0	0	0	0	0	0	0	82	178	2208	1439
1CMET2-PWY	N10-formyl-tetrahydrofolate_biosynthesis	Cofactor,_Prosthetic_Group,_Electron_Carrier,_and_Vitamin_Biosynthesis	Biosynthesis	Bacteria;Firmicutes;Clostridia;Clostridiales;Ruminococcaceae;Intestinimonas	30	21	140	200	677	834	1171	899	356	636	596
1CMET2-PWY	N10-formyl-tetrahydrofolate_biosynthesis	Cofactor,_Prosthetic_Group,_Electron_Carrier,_and_Vitamin_Biosynthesis	Biosynthesis	Bacteria;Firmicutes;Clostridia;Clostridiales;Ruminococcaceae;Subdoligranulum	481	252	554	299	262	292	402	844	970	384	89
1CMET2-PWY	N10-formyl-tetrahydrofolate_biosynthesis	Cofactor,_Prosthetic_Group,_Electron_Carrier,_and_Vitamin_Biosynthesis	Biosynthesis	Bacteria;Proteobacteria;Gammaproteobacteria;Enterobacteriales;Enterobacteriaceae;Enterobacter	0	0	0	18	0	0	0	0	0	0	0
1CMET2-PWY	N10-formyl-tetrahydrofolate_biosynthesis	Cofactor,_Prosthetic_Group,_Electron_Carrier,_and_Vitamin_Biosynthesis	Biosynthesis	Bacteria;Firmicutes;Clostridia;Clostridiales;Ruminococcaceae;Ruminococcus	27	5	0	23	434	512	1257	1722	678	254	61
1CMET2-PWY	N10-formyl-tetrahydrofolate_biosynthesis	Cofactor,_Prosthetic_Group,_Electron_Carrier,_and_Vitamin_Biosynthesis	Biosynthesis	Bacteria;Firmicutes;Clostridia;Clostridiales;Lachnospiraceae;Agathobacter	1833	1154	991	592	388	262	183	402	300	137	0
1CMET2-PWY	N10-formyl-tetrahydrofolate_biosynthesis	Cofactor,_Prosthetic_Group,_Electron_Carrier,_and_Vitamin_Biosynthesis	Biosynthesis	Bacteria;Firmicutes;Clostridia;Clostridiales;Ruminococcaceae;UBA1819	0	73	241	120	205	364	320	207	198	1022	2222
1CMET2-PWY	N10-formyl-tetrahydrofolate_biosynthesis	Cofactor,_Prosthetic_Group,_Electron_Carrier,_and_Vitamin_Biosynthesis	Biosynthesis	Bacteria;Proteobacteria;Gammaproteobacteria;Enterobacteriales;Enterobacteriaceae;Klebsiella	0	263	135	1140	1349	617	1001	0	700	728	988
1CMET2-PWY	N10-formyl-tetrahydrofolate_biosynthesis	Cofactor,_Prosthetic_Group,_Electron_Carrier,_and_Vitamin_Biosynthesis	Biosynthesis	Bacteria;Bacteroidetes;Bacteroidia;Bacteroidales;Bacteroidaceae;Bacteroides	248	69	12	16	0	12	0	0	0	0	0
1CMET2-PWY	N10-formyl-tetrahydrofolate_biosynthesis	Cofactor,_Prosthetic_Group,_Electron_Carrier,_and_Vitamin_Biosynthesis	Biosynthesis	Bacteria;Bacteroidetes;Bacteroidia;Bacteroidales;Bacteroidaceae;Bacteroides	799	614	674	426	209	209	433	378	327	210	128
1CMET2-PWY	N10-formyl-tetrahydrofolate_biosynthesis	Cofactor,_Prosthetic_Group,_Electron_Carrier,_and_Vitamin_Biosynthesis	Biosynthesis	Bacteria;Firmicutes;Negativicutes;Selenomonadales;Veillonellaceae;NA1	0	0	0	0	53	0	0	0	0	0	29
1CMET2-PWY	N10-formyl-tetrahydrofolate_biosynthesis	Cofactor,_Prosthetic_Group,_Electron_Carrier,_and_Vitamin_Biosynthesis	Biosynthesis	Bacteria;Firmicutes;Clostridia;Clostridiales;Lachnospiraceae;Blautia	20	266	617	764	1088	3811	806	1418	553	383	1065
1CMET2-PWY	N10-formyl-tetrahydrofolate_biosynthesis	Cofactor,_Prosthetic_Group,_Electron_Carrier,_and_Vitamin_Biosynthesis	Biosynthesis	Bacteria;Firmicutes;Clostridia;Clostridiales;Christensenellaceae;Christensenellaceae_R-7_group	21	0	8	22	51	122	470	456	858	948	995
1CMET2-PWY	N10-formyl-tetrahydrofolate_biosynthesis	Cofactor,_Prosthetic_Group,_Electron_Carrier,_and_Vitamin_Biosynthesis	Biosynthesis	Bacteria;Proteobacteria;Gammaproteobacteria;Enterobacteriales;Enterobacteriaceae;Morganella	32	0	0	0	56	0	0	22	0	0	0
1CMET2-PWY	N10-formyl-tetrahydrofolate_biosynthesis	Cofactor,_Prosthetic_Group,_Electron_Carrier,_and_Vitamin_Biosynthesis	Biosynthesis	Bacteria;Bacteroidetes;Bacteroidia;Bacteroidales;Bacteroidaceae;Bacteroides	107	402	910	616	1061	1885	1320	574	304	50	29
1CMET2-PWY	N10-formyl-tetrahydrofolate_biosynthesis	Cofactor,_Prosthetic_Group,_Electron_Carrier,_and_Vitamin_Biosynthesis	Biosynthesis	Bacteria;Proteobacteria;Gammaproteobacteria;Enterobacteriales;Enterobacteriaceae;NA1	0	0	0	0	0	0	0	0	0	0	0
1CMET2-PWY	N10-formyl-tetrahydrofolate_biosynthesis	Cofactor,_Prosthetic_Group,_Electron_Carrier,_and_Vitamin_Biosynthesis	Biosynthesis	Bacteria;Firmicutes;Negativicutes;Selenomonadales;Veillonellaceae;Veillonella	0	0	0	0	44	0	0	0	0	0	45
1CMET2-PWY	N10-formyl-tetrahydrofolate_biosynthesis	Cofactor,_Prosthetic_Group,_Electron_Carrier,_and_Vitamin_Biosynthesis	Biosynthesis	Bacteria;Firmicutes;Negativicutes;Selenomonadales;Acidaminococcaceae;Succiniclasticum	0	0	0	10	0	0	0	0	0	0	0
1CMET2-PWY	N10-formyl-tetrahydrofolate_biosynthesis	Cofactor,_Prosthetic_Group,_Electron_Carrier,_and_Vitamin_Biosynthesis	Biosynthesis	Bacteria;Bacteroidetes;Bacteroidia;Bacteroidales;Bacteroidaceae;Bacteroides	122	192	93	7	24	81	107	153	49	74	37
1CMET2-PWY	N10-formyl-tetrahydrofolate_biosynthesis	Cofactor,_Prosthetic_Group,_Electron_Carrier,_and_Vitamin_Biosynthesis	Biosynthesis	Bacteria;Firmicutes;Clostridia;Clostridiales;Clostridiaceae_1;Clostridium_sensu_stricto_1	211	0	0	0	38	53	0	48	48	60	0
1CMET2-PWY	N10-formyl-tetrahydrofolate_biosynthesis	Cofactor,_Prosthetic_Group,_Electron_Carrier,_and_Vitamin_Biosynthesis	Biosynthesis	Bacteria;Bacteroidetes;Bacteroidia;Bacteroidales;Tannerellaceae;Parabacteroides	0	0	0	0	0	0	0	0	0	0	0
1CMET2-PWY	N10-formyl-tetrahydrofolate_biosynthesis	Cofactor,_Prosthetic_Group,_Electron_Carrier,_and_Vitamin_Biosynthesis	Biosynthesis	Bacteria;Firmicutes;Clostridia;Clostridiales;Lachnospiraceae;Hungatella	26	0	0	0	0	0	27	0	0	0	0
1CMET2-PWY	N10-formyl-tetrahydrofolate_biosynthesis	Cofactor,_Prosthetic_Group,_Electron_Carrier,_and_Vitamin_Biosynthesis	Biosynthesis	Bacteria;Firmicutes;Clostridia;Clostridiales;Lachnospiraceae;Sellimonas	0	0	0	0	0	0	0	288	0	0	0
1CMET2-PWY	N10-formyl-tetrahydrofolate_biosynthesis	Cofactor,_Prosthetic_Group,_Electron_Carrier,_and_Vitamin_Biosynthesis	Biosynthesis	Bacteria;Bacteroidetes;Bacteroidia;Bacteroidales;Rikenellaceae;Alistipes	12	39	79	31	59	128	112	44	26	7	10
1CMET2-PWY	N10-formyl-tetrahydrofolate_biosynthesis	Cofactor,_Prosthetic_Group,_Electron_Carrier,_and_Vitamin_Biosynthesis	Biosynthesis	Bacteria;Bacteroidetes;Bacteroidia;Bacteroidales;Prevotellaceae;Prevotella	0	2	0	0	0	0	3	0	0	0	0
1CMET2-PWY	N10-formyl-tetrahydrofolate_biosynthesis	Cofactor,_Prosthetic_Group,_Electron_Carrier,_and_Vitamin_Biosynthesis	Biosynthesis	Bacteria;Bacteroidetes;Bacteroidia;Bacteroidales;Rikenellaceae;Alistipes	1193	477	995	249	281	189	142	112	54	19	0
1CMET2-PWY	N10-formyl-tetrahydrofolate_biosynthesis	Cofactor,_Prosthetic_Group,_Electron_Carrier,_and_Vitamin_Biosynthesis	Biosynthesis	Bacteria;Firmicutes;Clostridia;Clostridiales;Lachnospiraceae;Fusicatenibacter	2549	392	402	169	0	0	0	71	49	18	0
1CMET2-PWY	N10-formyl-tetrahydrofolate_biosynthesis	Cofactor,_Prosthetic_Group,_Electron_Carrier,_and_Vitamin_Biosynthesis	Biosynthesis	Bacteria;Firmicutes;Clostridia;Clostridiales;Clostridiaceae_1;Clostridium_sensu_stricto_18	290	107	38	51	182	270	163	50	38	90	32
1CMET2-PWY	N10-formyl-tetrahydrofolate_biosynthesis	Cofactor,_Prosthetic_Group,_Electron_Carrier,_and_Vitamin_Biosynthesis	Biosynthesis	Bacteria;Firmicutes;Clostridia;Clostridiales;Lachnospiraceae;Lachnospiraceae_ND3007_group	2075	151	35	7	0	0	13	30	29	106	0
3-HYDROXYPHENYLACETATE-DEGRADATION-PWY	4-hydroxyphenylacetate_degradation	Aromatic_Compound_Degradation	Degradation/Utilization/Assimilation	Bacteria;Firmicutes;Bacilli;Lactobacillales;Lactobacillaceae;Lactobacillus	8	0	0	20	27	14	35	28	0	4	30
3-HYDROXYPHENYLACETATE-DEGRADATION-PWY	4-hydroxyphenylacetate_degradation	Aromatic_Compound_Degradation	Degradation/Utilization/Assimilation	Bacteria;Firmicutes;Bacilli;Lactobacillales;Enterococcaceae;Enterococcus	0	0	0	0	0	0	0	0	0	0	0
3-HYDROXYPHENYLACETATE-DEGRADATION-PWY	4-hydroxyphenylacetate_degradation	Aromatic_Compound_Degradation	Degradation/Utilization/Assimilation	Bacteria;Proteobacteria;Alphaproteobacteria;Rhodospirillales;NA1;NA1	0	0	0	0	0	0	1	0	0	0	0
3-HYDROXYPHENYLACETATE-DEGRADATION-PWY	4-hydroxyphenylacetate_degradation	Aromatic_Compound_Degradation	Degradation/Utilization/Assimilation	Bacteria;Firmicutes;Bacilli;Lactobacillales;Lactobacillaceae;Pediococcus	0	0	6	0	0	0	0	0	0	0	0
3-HYDROXYPHENYLACETATE-DEGRADATION-PWY	4-hydroxyphenylacetate_degradation	Aromatic_Compound_Degradation	Degradation/Utilization/Assimilation	Bacteria;Bacteroidetes;Bacteroidia;Bacteroidales;Bacteroidaceae;Bacteroides	71	280	356	415	498	584	522	392	229	125	85
3-HYDROXYPHENYLACETATE-DEGRADATION-PWY	4-hydroxyphenylacetate_degradation	Aromatic_Compound_Degradation	Degradation/Utilization/Assimilation	Bacteria;Proteobacteria;Gammaproteobacteria;Enterobacteriales;Enterobacteriaceae;Klebsiella	21	84	168	464	2699	2007	893	3245	1178	214	263
3-HYDROXYPHENYLACETATE-DEGRADATION-PWY	4-hydroxyphenylacetate_degradation	Aromatic_Compound_Degradation	Degradation/Utilization/Assimilation	Bacteria;Proteobacteria;Gammaproteobacteria;Enterobacteriales;Enterobacteriaceae;Citrobacter	7	12	16	30	62	51	40	47	71	155	155
3-HYDROXYPHENYLACETATE-DEGRADATION-PWY	4-hydroxyphenylacetate_degradation	Aromatic_Compound_Degradation	Degradation/Utilization/Assimilation	Bacteria;Firmicutes;Bacilli;Lactobacillales;Lactobacillaceae;Lactobacillus	1	0	0	3	5	0	2	0	0	0	0
3-HYDROXYPHENYLACETATE-DEGRADATION-PWY	4-hydroxyphenylacetate_degradation	Aromatic_Compound_Degradation	Degradation/Utilization/Assimilation	Bacteria;Firmicutes;Bacilli;Lactobacillales;Lactobacillaceae;Lactobacillus	2	1	2	7	8	2	11	3	0	1	4
3-HYDROXYPHENYLACETATE-DEGRADATION-PWY	4-hydroxyphenylacetate_degradation	Aromatic_Compound_Degradation	Degradation/Utilization/Assimilation	Bacteria;Proteobacteria;Gammaproteobacteria;Enterobacteriales;Enterobacteriaceae;Escherichia/Shigella	5	39	3	73	129	23	18	28	40	11	56
3-HYDROXYPHENYLACETATE-DEGRADATION-PWY	4-hydroxyphenylacetate_degradation	Aromatic_Compound_Degradation	Degradation/Utilization/Assimilation	Bacteria;Proteobacteria;Gammaproteobacteria;Enterobacteriales;Enterobacteriaceae;Proteus	0	9	2	6	0	6	6	0	4	0	0
3-HYDROXYPHENYLACETATE-DEGRADATION-PWY	4-hydroxyphenylacetate_degradation	Aromatic_Compound_Degradation	Degradation/Utilization/Assimilation	Bacteria;Firmicutes;Clostridia;Clostridiales;Lachnospiraceae;Lachnoclostridium	3	10	21	29	53	117	120	121	112	74	57
3-HYDROXYPHENYLACETATE-DEGRADATION-PWY	4-hydroxyphenylacetate_degradation	Aromatic_Compound_Degradation	Degradation/Utilization/Assimilation	Bacteria;Firmicutes;Clostridia;Clostridiales;Lachnospiraceae;Lachnoclostridium	4	0	6	7	22	40	38	43	25	8	0
3-HYDROXYPHENYLACETATE-DEGRADATION-PWY	4-hydroxyphenylacetate_degradation	Aromatic_Compound_Degradation	Degradation/Utilization/Assimilation	Bacteria;Firmicutes;Clostridia;Clostridiales;Lachnospiraceae;Hungatella	1	4	15	70	231	369	381	264	118	20	9
3-HYDROXYPHENYLACETATE-DEGRADATION-PWY	4-hydroxyphenylacetate_degradation	Aromatic_Compound_Degradation	Degradation/Utilization/Assimilation	Bacteria;Proteobacteria;Gammaproteobacteria;Pseudomonadales;Pseudomonadaceae;Pseudomonas	0	0	0	1	0	0	1	0	0	0	0
3-HYDROXYPHENYLACETATE-DEGRADATION-PWY	4-hydroxyphenylacetate_degradation	Aromatic_Compound_Degradation	Degradation/Utilization/Assimilation	Bacteria;Proteobacteria;Gammaproteobacteria;Pseudomonadales;Pseudomonadaceae;Pseudomonas	0	4	4	3	0	7	15	0	2	0	0
3-HYDROXYPHENYLACETATE-DEGRADATION-PWY	4-hydroxyphenylacetate_degradation	Aromatic_Compound_Degradation	Degradation/Utilization/Assimilation	Bacteria;Fusobacteria;Fusobacteriia;Fusobacteriales;Fusobacteriaceae;Fusobacterium	0	1	0	0	0	0	0	0	0	0	0
3-HYDROXYPHENYLACETATE-DEGRADATION-PWY	4-hydroxyphenylacetate_degradation	Aromatic_Compound_Degradation	Degradation/Utilization/Assimilation	Bacteria;Firmicutes;Bacilli;Lactobacillales;Lactobacillaceae;Lactobacillus	1	0	0	0	0	0	7	0	0	0	4
3-HYDROXYPHENYLACETATE-DEGRADATION-PWY	4-hydroxyphenylacetate_degradation	Aromatic_Compound_Degradation	Degradation/Utilization/Assimilation	Bacteria;Firmicutes;Clostridia;Clostridiales;Ruminococcaceae;Oscillibacter	1	12	73	95	222	263	152	231	123	74	62
3-HYDROXYPHENYLACETATE-DEGRADATION-PWY	4-hydroxyphenylacetate_degradation	Aromatic_Compound_Degradation	Degradation/Utilization/Assimilation	Bacteria;Proteobacteria;Gammaproteobacteria;Xanthomonadales;Xanthomonadaceae;Stenotrophomonas	3	5	10	9	52	40	15	47	70	155	243
3-HYDROXYPHENYLACETATE-DEGRADATION-PWY	4-hydroxyphenylacetate_degradation	Aromatic_Compound_Degradation	Degradation/Utilization/Assimilation	Bacteria;Proteobacteria;Gammaproteobacteria;Enterobacteriales;Enterobacteriaceae;Enterobacter	0	0	0	11	0	0	0	0	0	0	0
3-HYDROXYPHENYLACETATE-DEGRADATION-PWY	4-hydroxyphenylacetate_degradation	Aromatic_Compound_Degradation	Degradation/Utilization/Assimilation	Bacteria;Firmicutes;Clostridia;Clostridiales;Ruminococcaceae;UBA1819	0	5	16	16	31	46	35	30	28	101	217
3-HYDROXYPHENYLACETATE-DEGRADATION-PWY	4-hydroxyphenylacetate_degradation	Aromatic_Compound_Degradation	Degradation/Utilization/Assimilation	Bacteria;Proteobacteria;Gammaproteobacteria;Enterobacteriales;Enterobacteriaceae;Klebsiella	0	93	42	705	968	378	530	0	469	345	464
3-HYDROXYPHENYLACETATE-DEGRADATION-PWY	4-hydroxyphenylacetate_degradation	Aromatic_Compound_Degradation	Degradation/Utilization/Assimilation	Bacteria;Proteobacteria;Gammaproteobacteria;Enterobacteriales;Enterobacteriaceae;Morganella	1	0	0	0	6	0	0	2	0	0	0
3-HYDROXYPHENYLACETATE-DEGRADATION-PWY	4-hydroxyphenylacetate_degradation	Aromatic_Compound_Degradation	Degradation/Utilization/Assimilation	Bacteria;Proteobacteria;Gammaproteobacteria;Enterobacteriales;Enterobacteriaceae;NA1	0	0	0	0	0	0	0	0	0	0	0
AEROBACTINSYN-PWY	aerobactin_biosynthesis	Secondary_Metabolite_Biosynthesis	Biosynthesis	Bacteria;Proteobacteria;Gammaproteobacteria;Enterobacteriales;Enterobacteriaceae;Enterobacter	0	0	0	14	0	0	0	0	0	0	0
AEROBACTINSYN-PWY	aerobactin_biosynthesis	Secondary_Metabolite_Biosynthesis	Biosynthesis	Bacteria;Proteobacteria;Gammaproteobacteria;Enterobacteriales;Enterobacteriaceae;Klebsiella	0	211	108	909	1077	493	797	0	560	596	792
AEROBACTINSYN-PWY	aerobactin_biosynthesis	Secondary_Metabolite_Biosynthesis	Biosynthesis	Bacteria;Proteobacteria;Gammaproteobacteria;Enterobacteriales;Enterobacteriaceae;NA1	0	0	0	0	0	0	0	0	0	0	0
ALL-CHORISMATE-PWY	superpathway_of_chorismate_metabolism	superpathway_of_chorismate_metabolism	Superpathways	Bacteria;Firmicutes;Bacilli;Lactobacillales;Lactobacillaceae;Lactobacillus	1	0	0	4	7	3	8	5	0	1	8
ALL-CHORISMATE-PWY	superpathway_of_chorismate_metabolism	superpathway_of_chorismate_metabolism	Superpathways	Bacteria;Firmicutes;Clostridia;Clostridiales;Ruminococcaceae;Faecalibacterium	79	18	11	18	127	31	76	286	589	1732	583
ALL-CHORISMATE-PWY	superpathway_of_chorismate_metabolism	superpathway_of_chorismate_metabolism	Superpathways	Bacteria;Firmicutes;Clostridia;Clostridiales;Ruminococcaceae;Faecalibacterium	35	12	4	7	13	15	14	24	24	34	4
ALL-CHORISMATE-PWY	superpathway_of_chorismate_metabolism	superpathway_of_chorismate_metabolism	Superpathways	Bacteria;Firmicutes;Clostridia;Clostridiales;Lachnospiraceae;Coprococcus	39	17	6	7	9	7	6	59	101	81	17
ALL-CHORISMATE-PWY	superpathway_of_chorismate_metabolism	superpathway_of_chorismate_metabolism	Superpathways	Bacteria;Bacteroidetes;Bacteroidia;Bacteroidales;Bacteroidaceae;Bacteroides	0	1	0	0	0	0	0	0	0	1	0
ALL-CHORISMATE-PWY	superpathway_of_chorismate_metabolism	superpathway_of_chorismate_metabolism	Superpathways	Bacteria;Firmicutes;Clostridia;Clostridiales;Ruminococcaceae;Faecalibacterium	11	9	3	4	9	13	13	45	37	16	0
ALL-CHORISMATE-PWY	superpathway_of_chorismate_metabolism	superpathway_of_chorismate_metabolism	Superpathways	Bacteria;Firmicutes;Clostridia;Clostridiales;Ruminococcaceae;Ruminococcaceae_UCG-005	0	0	0	3	26	50	89	81	188	39	70
ALL-CHORISMATE-PWY	superpathway_of_chorismate_metabolism	superpathway_of_chorismate_metabolism	Superpathways	Bacteria;Bacteroidetes;Bacteroidia;Bacteroidales;Bacteroidaceae;Bacteroides	0	0	0	0	0	0	0	2	0	4	0
ALL-CHORISMATE-PWY	superpathway_of_chorismate_metabolism	superpathway_of_chorismate_metabolism	Superpathways	Bacteria;Firmicutes;Clostridia;Clostridiales;Family_XI;Peptoniphilus	0	0	0	1	0	0	0	0	0	0	0
ALL-CHORISMATE-PWY	superpathway_of_chorismate_metabolism	superpathway_of_chorismate_metabolism	Superpathways	Bacteria;Bacteroidetes;Bacteroidia;Bacteroidales;Prevotellaceae;Prevotella	0	0	0	0	0	0	0	0	1	0	0
ALL-CHORISMATE-PWY	superpathway_of_chorismate_metabolism	superpathway_of_chorismate_metabolism	Superpathways	Bacteria;Firmicutes;Clostridia;Clostridiales;Family_XI;Peptoniphilus	0	0	0	0	0	0	1	0	0	0	0
ALL-CHORISMATE-PWY	superpathway_of_chorismate_metabolism	superpathway_of_chorismate_metabolism	Superpathways	Bacteria;Firmicutes;Clostridia;Clostridiales;Ruminococcaceae;Faecalibacterium	52	26	17	14	12	0	0	0	0	0	0
ALL-CHORISMATE-PWY	superpathway_of_chorismate_metabolism	superpathway_of_chorismate_metabolism	Superpathways	Bacteria;Bacteroidetes;Bacteroidia;Bacteroidales;Bacteroidaceae;Bacteroides	69	63	14	30	41	23	11	14	15	19	6
ALL-CHORISMATE-PWY	superpathway_of_chorismate_metabolism	superpathway_of_chorismate_metabolism	Superpathways	Bacteria;Firmicutes;Negativicutes;Selenomonadales;Veillonellaceae;Veillonella	0	0	0	0	0	0	0	0	0	0	0
ALL-CHORISMATE-PWY	superpathway_of_chorismate_metabolism	superpathway_of_chorismate_metabolism	Superpathways	Bacteria;Bacteroidetes;Bacteroidia;Bacteroidales;Bacteroidaceae;Bacteroides	0	0	0	0	0	0	0	0	0	0	0
ALL-CHORISMATE-PWY	superpathway_of_chorismate_metabolism	superpathway_of_chorismate_metabolism	Superpathways	Bacteria;Firmicutes;Negativicutes;Selenomonadales;Veillonellaceae;Anaeroglobus	0	0	0	0	0	0	0	0	0	0	3
ALL-CHORISMATE-PWY	superpathway_of_chorismate_metabolism	superpathway_of_chorismate_metabolism	Superpathways	Bacteria;Firmicutes;Clostridia;Clostridiales;Lachnospiraceae;Eisenbergiella	0	0	0	0	0	0	0	0	0	0	0
ALL-CHORISMATE-PWY	superpathway_of_chorismate_metabolism	superpathway_of_chorismate_metabolism	Superpathways	Bacteria;Firmicutes;Negativicutes;Selenomonadales;Veillonellaceae;Veillonella	0	0	0	0	0	0	0	0	0	0	0
ALL-CHORISMATE-PWY	superpathway_of_chorismate_metabolism	superpathway_of_chorismate_metabolism	Superpathways	Bacteria;Firmicutes;Bacilli;Lactobacillales;Enterococcaceae;Enterococcus	0	0	0	0	0	0	0	0	0	0	0
ALL-CHORISMATE-PWY	superpathway_of_chorismate_metabolism	superpathway_of_chorismate_metabolism	Superpathways	Bacteria;Bacteroidetes;Bacteroidia;Bacteroidales;Prevotellaceae;Prevotella	0	0	0	0	0	0	0	0	0	0	0
ALL-CHORISMATE-PWY	superpathway_of_chorismate_metabolism	superpathway_of_chorismate_metabolism	Superpathways	Bacteria;Bacteroidetes;Bacteroidia;Bacteroidales;Prevotellaceae;Prevotella	0	0	0	0	0	0	0	0	0	0	0
ALL-CHORISMATE-PWY	superpathway_of_chorismate_metabolism	superpathway_of_chorismate_metabolism	Superpathways	Bacteria;Bacteroidetes;Bacteroidia;Bacteroidales;Bacteroidaceae;Bacteroides	0	0	0	0	0	0	0	0	0	0	0
ALL-CHORISMATE-PWY	superpathway_of_chorismate_metabolism	superpathway_of_chorismate_metabolism	Superpathways	Bacteria;Firmicutes;Negativicutes;Selenomonadales;Veillonellaceae;Anaeroglobus	0	0	0	0	0	0	0	0	0	0	0
ALL-CHORISMATE-PWY	superpathway_of_chorismate_metabolism	superpathway_of_chorismate_metabolism	Superpathways	Bacteria;Firmicutes;Clostridia;Clostridiales;Ruminococcaceae;Ruminococcaceae_NK4A214_group	0	0	0	0	0	0	2	0	0	0	0
ALL-CHORISMATE-PWY	superpathway_of_chorismate_metabolism	superpathway_of_chorismate_metabolism	Superpathways	Bacteria;Bacteroidetes;Bacteroidia;Bacteroidales;Rikenellaceae;Alistipes	0	0	0	0	0	0	1	0	0	0	0
ALL-CHORISMATE-PWY	superpathway_of_chorismate_metabolism	superpathway_of_chorismate_metabolism	Superpathways	Bacteria;Verrucomicrobia;Verrucomicrobiae;Verrucomicrobiales;Akkermansiaceae;Akkermansia	0	0	0	0	0	1	0	0	0	0	0
ALL-CHORISMATE-PWY	superpathway_of_chorismate_metabolism	superpathway_of_chorismate_metabolism	Superpathways	Bacteria;Firmicutes;Negativicutes;Selenomonadales;Veillonellaceae;Negativicoccus	0	0	0	0	0	0	0	0	0	0	0
ALL-CHORISMATE-PWY	superpathway_of_chorismate_metabolism	superpathway_of_chorismate_metabolism	Superpathways	Bacteria;Firmicutes;Clostridia;Clostridiales;Lachnospiraceae;Coprococcus	0	0	0	0	0	0	1	0	0	0	0
ALL-CHORISMATE-PWY	superpathway_of_chorismate_metabolism	superpathway_of_chorismate_metabolism	Superpathways	Bacteria;Bacteroidetes;Bacteroidia;Bacteroidales;Prevotellaceae;Prevotella	0	0	0	0	0	0	0	0	0	0	0
ALL-CHORISMATE-PWY	superpathway_of_chorismate_metabolism	superpathway_of_chorismate_metabolism	Superpathways	Bacteria;Firmicutes;Clostridia;Clostridiales;Ruminococcaceae;Ruminiclostridium	0	0	0	0	0	0	2	0	0	0	0
ALL-CHORISMATE-PWY	superpathway_of_chorismate_metabolism	superpathway_of_chorismate_metabolism	Superpathways	Bacteria;Bacteroidetes;Bacteroidia;Bacteroidales;Barnesiellaceae;Barnesiella	0	0	0	0	0	0	0	0	0	0	0
ALL-CHORISMATE-PWY	superpathway_of_chorismate_metabolism	superpathway_of_chorismate_metabolism	Superpathways	Bacteria;Bacteroidetes;Bacteroidia;Bacteroidales;Prevotellaceae;Prevotella	0	0	0	0	0	0	0	0	0	0	0
ALL-CHORISMATE-PWY	superpathway_of_chorismate_metabolism	superpathway_of_chorismate_metabolism	Superpathways	Bacteria;Bacteroidetes;Bacteroidia;Bacteroidales;Prevotellaceae;Prevotella	0	0	0	0	0	0	0	0	0	0	0
ALL-CHORISMATE-PWY	superpathway_of_chorismate_metabolism	superpathway_of_chorismate_metabolism	Superpathways	Bacteria;Firmicutes;Clostridia;Clostridiales;Ruminococcaceae;Faecalibacterium	31	5	3	0	85	15	48	92	205	298	70
ALL-CHORISMATE-PWY	superpathway_of_chorismate_metabolism	superpathway_of_chorismate_metabolism	Superpathways	Bacteria;Firmicutes;Clostridia;Clostridiales;Lachnospiraceae;NA1	0	0	0	0	0	1	1	0	0	0	0
ALL-CHORISMATE-PWY	superpathway_of_chorismate_metabolism	superpathway_of_chorismate_metabolism	Superpathways	Bacteria;Firmicutes;Clostridia;Clostridiales;Ruminococcaceae;Ruminiclostridium	0	0	0	0	0	0	0	0	0	0	0
ALL-CHORISMATE-PWY	superpathway_of_chorismate_metabolism	superpathway_of_chorismate_metabolism	Superpathways	Bacteria;Proteobacteria;Alphaproteobacteria;Rhodospirillales;NA1;NA1	0	0	0	0	0	0	1	0	0	0	0
ALL-CHORISMATE-PWY	superpathway_of_chorismate_metabolism	superpathway_of_chorismate_metabolism	Superpathways	Bacteria;Firmicutes;Clostridia;Clostridiales;Ruminococcaceae;Ruminococcus	0	0	0	0	0	0	0	0	0	0	0
ALL-CHORISMATE-PWY	superpathway_of_chorismate_metabolism	superpathway_of_chorismate_metabolism	Superpathways	Bacteria;Bacteroidetes;Bacteroidia;Bacteroidales;Prevotellaceae;Prevotellaceae_NK3B31_group	0	0	0	0	0	0	0	0	0	0	0
ALL-CHORISMATE-PWY	superpathway_of_chorismate_metabolism	superpathway_of_chorismate_metabolism	Superpathways	Bacteria;Firmicutes;Clostridia;Clostridiales;Christensenellaceae;NA1	0	0	0	0	0	0	0	0	0	0	0
ALL-CHORISMATE-PWY	superpathway_of_chorismate_metabolism	superpathway_of_chorismate_metabolism	Superpathways	Bacteria;Firmicutes;Clostridia;Clostridiales;Family_XI;Ezakiella	0	0	0	0	0	0	0	0	0	0	0
ALL-CHORISMATE-PWY	superpathway_of_chorismate_metabolism	superpathway_of_chorismate_metabolism	Superpathways	Bacteria;Bacteroidetes;Bacteroidia;Bacteroidales;Barnesiellaceae;Barnesiella	0	0	0	0	0	0	0	0	0	0	0
ALL-CHORISMATE-PWY	superpathway_of_chorismate_metabolism	superpathway_of_chorismate_metabolism	Superpathways	Bacteria;Firmicutes;Clostridia;Clostridiales;Ruminococcaceae;NA1	0	0	0	0	0	0	0	0	0	0	0
ALL-CHORISMATE-PWY	superpathway_of_chorismate_metabolism	superpathway_of_chorismate_metabolism	Superpathways	Bacteria;Bacteroidetes;Bacteroidia;Bacteroidales;Prevotellaceae;Paraprevotella	0	0	0	0	0	0	0	0	0	0	0
ALL-CHORISMATE-PWY	superpathway_of_chorismate_metabolism	superpathway_of_chorismate_metabolism	Superpathways	Bacteria;Firmicutes;Bacilli;Lactobacillales;Lactobacillaceae;Pediococcus	0	0	1	0	0	0	0	0	0	0	0
ALL-CHORISMATE-PWY	superpathway_of_chorismate_metabolism	superpathway_of_chorismate_metabolism	Superpathways	Bacteria;Bacteroidetes;Bacteroidia;Bacteroidales;Barnesiellaceae;Barnesiella	0	0	0	0	0	0	0	0	0	0	0
ALL-CHORISMATE-PWY	superpathway_of_chorismate_metabolism	superpathway_of_chorismate_metabolism	Superpathways	Bacteria;Firmicutes;Clostridia;Clostridiales;Ruminococcaceae;Ruminococcaceae_UCG-002	0	0	0	0	0	0	0	0	0	0	0
ALL-CHORISMATE-PWY	superpathway_of_chorismate_metabolism	superpathway_of_chorismate_metabolism	Superpathways	Bacteria;Firmicutes;Clostridia;Clostridiales;Ruminococcaceae;Ruminococcaceae_UCG-002	0	0	0	0	0	0	0	0	0	0	0
ALL-CHORISMATE-PWY	superpathway_of_chorismate_metabolism	superpathway_of_chorismate_metabolism	Superpathways	Bacteria;Bacteroidetes;Bacteroidia;Bacteroidales;Bacteroidaceae;Bacteroides	0	0	0	0	0	0	0	0	0	0	0
ALL-CHORISMATE-PWY	superpathway_of_chorismate_metabolism	superpathway_of_chorismate_metabolism	Superpathways	Bacteria;Bacteroidetes;Bacteroidia;Bacteroidales;Bacteroidaceae;Bacteroides	61	261	273	439	676	687	631	419	258	209	130
ALL-CHORISMATE-PWY	superpathway_of_chorismate_metabolism	superpathway_of_chorismate_metabolism	Superpathways	Bacteria;Bacteroidetes;Bacteroidia;Bacteroidales;Bacteroidaceae;Bacteroides	235	1030	1105	1757	2648	2655	2437	1620	1009	822	528
ALL-CHORISMATE-PWY	superpathway_of_chorismate_metabolism	superpathway_of_chorismate_metabolism	Superpathways	Bacteria;Verrucomicrobia;Verrucomicrobiae;Verrucomicrobiales;Akkermansiaceae;Akkermansia	1	139	1251	1815	1555	3035	2177	377	418	426	35
ALL-CHORISMATE-PWY	superpathway_of_chorismate_metabolism	superpathway_of_chorismate_metabolism	Superpathways	Bacteria;Bacteroidetes;Bacteroidia;Bacteroidales;Bacteroidaceae;Bacteroides	579	936	562	799	915	1348	1107	1055	504	1197	4165
ALL-CHORISMATE-PWY	superpathway_of_chorismate_metabolism	superpathway_of_chorismate_metabolism	Superpathways	Bacteria;Firmicutes;Bacilli;Lactobacillales;Enterococcaceae;Enterococcus	10	2	3	42	164	28	112	160	49	4	16
ALL-CHORISMATE-PWY	superpathway_of_chorismate_metabolism	superpathway_of_chorismate_metabolism	Superpathways	Bacteria;Proteobacteria;Gammaproteobacteria;Enterobacteriales;Enterobacteriaceae;Klebsiella	9	41	68	258	1926	1240	566	1823	697	188	209
ALL-CHORISMATE-PWY	superpathway_of_chorismate_metabolism	superpathway_of_chorismate_metabolism	Superpathways	Bacteria;Bacteroidetes;Bacteroidia;Bacteroidales;Bacteroidaceae;Bacteroides	483	1050	1115	2211	2040	1352	1079	3066	1813	1004	151
ALL-CHORISMATE-PWY	superpathway_of_chorismate_metabolism	superpathway_of_chorismate_metabolism	Superpathways	Bacteria;Firmicutes;Negativicutes;Selenomonadales;Veillonellaceae;Veillonella	0	10	8	21	183	61	117	13	36	0	129
ALL-CHORISMATE-PWY	superpathway_of_chorismate_metabolism	superpathway_of_chorismate_metabolism	Superpathways	Bacteria;Proteobacteria;Gammaproteobacteria;Enterobacteriales;Enterobacteriaceae;Citrobacter	24	46	50	128	347	246	199	204	328	1057	963
ALL-CHORISMATE-PWY	superpathway_of_chorismate_metabolism	superpathway_of_chorismate_metabolism	Superpathways	Bacteria;Firmicutes;Bacilli;Lactobacillales;Streptococcaceae;Streptococcus	0	0	0	1	2	0	0	0	0	0	0
ALL-CHORISMATE-PWY	superpathway_of_chorismate_metabolism	superpathway_of_chorismate_metabolism	Superpathways	Bacteria;Firmicutes;Bacilli;Lactobacillales;Streptococcaceae;Streptococcus	0	0	0	2	4	0	0	0	0	0	3
ALL-CHORISMATE-PWY	superpathway_of_chorismate_metabolism	superpathway_of_chorismate_metabolism	Superpathways	Bacteria;Firmicutes;Bacilli;Bacillales;Family_XI;Gemella	0	0	0	0	3	0	0	1	0	0	2
ALL-CHORISMATE-PWY	superpathway_of_chorismate_metabolism	superpathway_of_chorismate_metabolism	Superpathways	Bacteria;Bacteroidetes;Bacteroidia;Bacteroidales;Bacteroidaceae;Bacteroides	30	116	124	195	308	306	295	188	114	93	62
ALL-CHORISMATE-PWY	superpathway_of_chorismate_metabolism	superpathway_of_chorismate_metabolism	Superpathways	Bacteria;Firmicutes;Bacilli;Bacillales;Staphylococcaceae;Staphylococcus	0	0	0	0	0	0	0	0	0	0	0
ALL-CHORISMATE-PWY	superpathway_of_chorismate_metabolism	superpathway_of_chorismate_metabolism	Superpathways	Bacteria;Firmicutes;Clostridia;Clostridiales;Lachnospiraceae;Blautia	143	632	519	745	1715	1842	1316	381	936	544	1483
ALL-CHORISMATE-PWY	superpathway_of_chorismate_metabolism	superpathway_of_chorismate_metabolism	Superpathways	Bacteria;Firmicutes;Bacilli;Lactobacillales;Lactobacillaceae;Lactobacillus	1	0	0	4	10	0	4	0	0	0	0
ALL-CHORISMATE-PWY	superpathway_of_chorismate_metabolism	superpathway_of_chorismate_metabolism	Superpathways	Bacteria;Bacteroidetes;Bacteroidia;Bacteroidales;Bacteroidaceae;Bacteroides	0	73	0	0	36	0	16	21	0	34	24
ALL-CHORISMATE-PWY	superpathway_of_chorismate_metabolism	superpathway_of_chorismate_metabolism	Superpathways	Bacteria;Bacteroidetes;Bacteroidia;Bacteroidales;Bacteroidaceae;Bacteroides	12	55	14	35	74	0	0	48	0	86	1911
ALL-CHORISMATE-PWY	superpathway_of_chorismate_metabolism	superpathway_of_chorismate_metabolism	Superpathways	Bacteria;Firmicutes;Negativicutes;Selenomonadales;Veillonellaceae;Veillonella	0	7	5	0	56	32	58	0	0	0	37
ALL-CHORISMATE-PWY	superpathway_of_chorismate_metabolism	superpathway_of_chorismate_metabolism	Superpathways	Bacteria;Firmicutes;Negativicutes;Selenomonadales;Acidaminococcaceae;Acidaminococcus	1	5	0	19	14	12	0	8	6	8	2
ALL-CHORISMATE-PWY	superpathway_of_chorismate_metabolism	superpathway_of_chorismate_metabolism	Superpathways	Bacteria;Firmicutes;Bacilli;Lactobacillales;Lactobacillaceae;Lactobacillus	2	1	2	9	12	3	15	4	0	2	6
ALL-CHORISMATE-PWY	superpathway_of_chorismate_metabolism	superpathway_of_chorismate_metabolism	Superpathways	Bacteria;Bacteroidetes;Bacteroidia;Bacteroidales;Bacteroidaceae;Bacteroides	129	375	415	440	419	238	235	356	287	1322	1412
ALL-CHORISMATE-PWY	superpathway_of_chorismate_metabolism	superpathway_of_chorismate_metabolism	Superpathways	Bacteria;Epsilonbacteraeota;Campylobacteria;Campylobacterales;Campylobacteraceae;Campylobacter	0	0	0	0	0	0	0	0	0	0	0
ALL-CHORISMATE-PWY	superpathway_of_chorismate_metabolism	superpathway_of_chorismate_metabolism	Superpathways	Bacteria;Firmicutes;Negativicutes;Selenomonadales;Acidaminococcaceae;Phascolarctobacterium	1	8	1	5	5	7	6	5	2	6	2
ALL-CHORISMATE-PWY	superpathway_of_chorismate_metabolism	superpathway_of_chorismate_metabolism	Superpathways	Bacteria;Firmicutes;Negativicutes;Selenomonadales;Acidaminococcaceae;Acidaminococcus	2	8	0	0	0	0	0	0	0	0	0
ALL-CHORISMATE-PWY	superpathway_of_chorismate_metabolism	superpathway_of_chorismate_metabolism	Superpathways	Bacteria;Proteobacteria;Gammaproteobacteria;Enterobacteriales;Enterobacteriaceae;Escherichia/Shigella	18	151	8	321	732	115	89	127	187	75	354
ALL-CHORISMATE-PWY	superpathway_of_chorismate_metabolism	superpathway_of_chorismate_metabolism	Superpathways	Bacteria;Fusobacteria;Fusobacteriia;Fusobacteriales;Fusobacteriaceae;Fusobacterium	0	0	0	1	0	1	1	1	0	0	0
ALL-CHORISMATE-PWY	superpathway_of_chorismate_metabolism	superpathway_of_chorismate_metabolism	Superpathways	Bacteria;Firmicutes;Clostridia;Clostridiales;Clostridiaceae_1;Clostridium_sensu_stricto_1	8	7	4	10	13	20	10	7	40	19	5
ALL-CHORISMATE-PWY	superpathway_of_chorismate_metabolism	superpathway_of_chorismate_metabolism	Superpathways	Bacteria;Bacteroidetes;Bacteroidia;Bacteroidales;Tannerellaceae;Parabacteroides	70	339	273	412	601	372	155	268	100	228	301
ALL-CHORISMATE-PWY	superpathway_of_chorismate_metabolism	superpathway_of_chorismate_metabolism	Superpathways	Bacteria;Proteobacteria;Gammaproteobacteria;Enterobacteriales;Enterobacteriaceae;Proteus	0	30	4	24	0	25	29	0	16	0	0
ALL-CHORISMATE-PWY	superpathway_of_chorismate_metabolism	superpathway_of_chorismate_metabolism	Superpathways	Bacteria;Firmicutes;Negativicutes;Selenomonadales;Veillonellaceae;Veillonella	0	0	1	6	33	0	12	0	0	0	0
ALL-CHORISMATE-PWY	superpathway_of_chorismate_metabolism	superpathway_of_chorismate_metabolism	Superpathways	Bacteria;Firmicutes;Negativicutes;Selenomonadales;Veillonellaceae;Negativicoccus	1	1	0	5	21	11	52	100	101	125	391
ALL-CHORISMATE-PWY	superpathway_of_chorismate_metabolism	superpathway_of_chorismate_metabolism	Superpathways	Bacteria;Proteobacteria;Gammaproteobacteria;Betaproteobacteriales;Burkholderiaceae;Sutterella	18	25	4	3	25	12	26	21	42	45	9
ALL-CHORISMATE-PWY	superpathway_of_chorismate_metabolism	superpathway_of_chorismate_metabolism	Superpathways	Bacteria;Proteobacteria;Gammaproteobacteria;Pasteurellales;Pasteurellaceae;Haemophilus	0	0	0	0	0	0	0	0	0	0	0
ALL-CHORISMATE-PWY	superpathway_of_chorismate_metabolism	superpathway_of_chorismate_metabolism	Superpathways	Bacteria;Firmicutes;Clostridia;Clostridiales;Ruminococcaceae;Faecalibacterium	231	124	77	72	71	44	22	31	27	22	5
ALL-CHORISMATE-PWY	superpathway_of_chorismate_metabolism	superpathway_of_chorismate_metabolism	Superpathways	Bacteria;Firmicutes;Clostridia;Clostridiales;Lachnospiraceae;Lachnoclostridium	1	5	8	15	34	66	69	62	60	59	41
ALL-CHORISMATE-PWY	superpathway_of_chorismate_metabolism	superpathway_of_chorismate_metabolism	Superpathways	Bacteria;Firmicutes;Clostridia;Clostridiales;Lachnospiraceae;Lachnoclostridium	7	0	10	15	62	99	95	97	58	29	0
ALL-CHORISMATE-PWY	superpathway_of_chorismate_metabolism	superpathway_of_chorismate_metabolism	Superpathways	Bacteria;Firmicutes;Clostridia;Clostridiales;Lachnospiraceae;Hungatella	3	11	39	243	1026	1421	1504	924	434	109	45
ALL-CHORISMATE-PWY	superpathway_of_chorismate_metabolism	superpathway_of_chorismate_metabolism	Superpathways	Bacteria;Firmicutes;Negativicutes;Selenomonadales;Veillonellaceae;Dialister	6	17	41	85	102	68	70	346	352	139	45
ALL-CHORISMATE-PWY	superpathway_of_chorismate_metabolism	superpathway_of_chorismate_metabolism	Superpathways	Bacteria;Bacteroidetes;Bacteroidia;Bacteroidales;Bacteroidaceae;Bacteroides	158	239	182	333	324	296	144	208	98	41	10
ALL-CHORISMATE-PWY	superpathway_of_chorismate_metabolism	superpathway_of_chorismate_metabolism	Superpathways	Bacteria;Proteobacteria;Deltaproteobacteria;Desulfovibrionales;Desulfovibrionaceae;Bilophila	63	111	154	157	358	340	227	162	74	25	9
ALL-CHORISMATE-PWY	superpathway_of_chorismate_metabolism	superpathway_of_chorismate_metabolism	Superpathways	Bacteria;Firmicutes;Clostridia;Clostridiales;Ruminococcaceae;Subdoligranulum	10	24	18	29	60	94	22	20	24	19	8
ALL-CHORISMATE-PWY	superpathway_of_chorismate_metabolism	superpathway_of_chorismate_metabolism	Superpathways	Bacteria;Proteobacteria;Gammaproteobacteria;Pseudomonadales;Pseudomonadaceae;Pseudomonas	0	0	0	1	0	0	2	0	0	0	0
ALL-CHORISMATE-PWY	superpathway_of_chorismate_metabolism	superpathway_of_chorismate_metabolism	Superpathways	Bacteria;Proteobacteria;Gammaproteobacteria;Betaproteobacteriales;Burkholderiaceae;Parasutterella	0	1	0	6	13	3	5	4	4	0	5
ALL-CHORISMATE-PWY	superpathway_of_chorismate_metabolism	superpathway_of_chorismate_metabolism	Superpathways	Bacteria;Proteobacteria;Gammaproteobacteria;Pseudomonadales;Pseudomonadaceae;Pseudomonas	0	1	1	1	0	3	7	0	1	0	0
ALL-CHORISMATE-PWY	superpathway_of_chorismate_metabolism	superpathway_of_chorismate_metabolism	Superpathways	Bacteria;Bacteroidetes;Bacteroidia;Bacteroidales;Tannerellaceae;Parabacteroides	1	7	18	53	164	199	151	101	44	5	6
ALL-CHORISMATE-PWY	superpathway_of_chorismate_metabolism	superpathway_of_chorismate_metabolism	Superpathways	Bacteria;Firmicutes;Bacilli;Lactobacillales;Streptococcaceae;Streptococcus	1	0	1	2	6	0	1	1	0	0	1
ALL-CHORISMATE-PWY	superpathway_of_chorismate_metabolism	superpathway_of_chorismate_metabolism	Superpathways	Bacteria;Firmicutes;Clostridia;Clostridiales;Peptostreptococcaceae;Paraclostridium	17	35	63	134	229	187	145	241	226	142	206
ALL-CHORISMATE-PWY	superpathway_of_chorismate_metabolism	superpathway_of_chorismate_metabolism	Superpathways	Bacteria;Firmicutes;Negativicutes;Selenomonadales;Veillonellaceae;Dialister	0	0	0	0	3	0	0	0	0	0	0
ALL-CHORISMATE-PWY	superpathway_of_chorismate_metabolism	superpathway_of_chorismate_metabolism	Superpathways	Bacteria;Fusobacteria;Fusobacteriia;Fusobacteriales;Fusobacteriaceae;Fusobacterium	0	2	0	0	0	0	0	0	0	0	0
ALL-CHORISMATE-PWY	superpathway_of_chorismate_metabolism	superpathway_of_chorismate_metabolism	Superpathways	Bacteria;Firmicutes;Clostridia;Clostridiales;NA1;NA1	2	8	65	130	183	199	90	22	12	13	17
ALL-CHORISMATE-PWY	superpathway_of_chorismate_metabolism	superpathway_of_chorismate_metabolism	Superpathways	Bacteria;Firmicutes;Negativicutes;Selenomonadales;Veillonellaceae;Dialister	5	12	25	58	68	50	62	251	224	91	27
ALL-CHORISMATE-PWY	superpathway_of_chorismate_metabolism	superpathway_of_chorismate_metabolism	Superpathways	Bacteria;Bacteroidetes;Bacteroidia;Bacteroidales;Prevotellaceae;Prevotella	0	0	0	2	0	2	0	0	0	0	0
ALL-CHORISMATE-PWY	superpathway_of_chorismate_metabolism	superpathway_of_chorismate_metabolism	Superpathways	Bacteria;Firmicutes;Negativicutes;Selenomonadales;Veillonellaceae;Veillonella	0	0	0	0	25	18	0	0	17	0	20
ALL-CHORISMATE-PWY	superpathway_of_chorismate_metabolism	superpathway_of_chorismate_metabolism	Superpathways	Bacteria;Bacteroidetes;Bacteroidia;Bacteroidales;Bacteroidaceae;Bacteroides	42	118	133	130	129	80	70	108	85	421	443
ALL-CHORISMATE-PWY	superpathway_of_chorismate_metabolism	superpathway_of_chorismate_metabolism	Superpathways	Bacteria;Bacteroidetes;Bacteroidia;Bacteroidales;Tannerellaceae;Parabacteroides	0	0	0	0	0	0	1	0	0	0	0
ALL-CHORISMATE-PWY	superpathway_of_chorismate_metabolism	superpathway_of_chorismate_metabolism	Superpathways	Bacteria;Actinobacteria;Coriobacteriia;Coriobacteriales;Coriobacteriaceae;Collinsella	2	21	38	77	63	33	51	51	33	13	10
ALL-CHORISMATE-PWY	superpathway_of_chorismate_metabolism	superpathway_of_chorismate_metabolism	Superpathways	Bacteria;Firmicutes;Bacilli;Lactobacillales;Lactobacillaceae;Lactobacillus	0	0	0	0	0	0	1	0	0	0	1
ALL-CHORISMATE-PWY	superpathway_of_chorismate_metabolism	superpathway_of_chorismate_metabolism	Superpathways	Bacteria;Firmicutes;Clostridia;Clostridiales;Ruminococcaceae;Ruminiclostridium	1	0	0	0	10	14	53	28	172	458	364
ALL-CHORISMATE-PWY	superpathway_of_chorismate_metabolism	superpathway_of_chorismate_metabolism	Superpathways	Bacteria;Firmicutes;Clostridia;Clostridiales;Ruminococcaceae;Oscillibacter	1	5	25	46	137	141	84	112	63	56	43
ALL-CHORISMATE-PWY	superpathway_of_chorismate_metabolism	superpathway_of_chorismate_metabolism	Superpathways	Bacteria;Proteobacteria;Gammaproteobacteria;Xanthomonadales;Xanthomonadaceae;Stenotrophomonas	3	6	11	14	102	68	27	73	115	377	535
ALL-CHORISMATE-PWY	superpathway_of_chorismate_metabolism	superpathway_of_chorismate_metabolism	Superpathways	Bacteria;Firmicutes;Clostridia;Clostridiales;Lachnospiraceae;NA1	0	0	0	0	0	0	0	12	27	353	207
ALL-CHORISMATE-PWY	superpathway_of_chorismate_metabolism	superpathway_of_chorismate_metabolism	Superpathways	Bacteria;Firmicutes;Clostridia;Clostridiales;Ruminococcaceae;Intestinimonas	1	1	5	20	103	94	117	104	42	79	66
ALL-CHORISMATE-PWY	superpathway_of_chorismate_metabolism	superpathway_of_chorismate_metabolism	Superpathways	Bacteria;Firmicutes;Clostridia;Clostridiales;Ruminococcaceae;Subdoligranulum	17	19	30	44	58	48	58	142	167	69	14
ALL-CHORISMATE-PWY	superpathway_of_chorismate_metabolism	superpathway_of_chorismate_metabolism	Superpathways	Bacteria;Proteobacteria;Gammaproteobacteria;Enterobacteriales;Enterobacteriaceae;Enterobacter	0	0	0	6	0	0	0	0	0	0	0
ALL-CHORISMATE-PWY	superpathway_of_chorismate_metabolism	superpathway_of_chorismate_metabolism	Superpathways	Bacteria;Firmicutes;Clostridia;Clostridiales;Ruminococcaceae;Ruminococcus	1	1	0	5	136	119	259	411	165	65	14
ALL-CHORISMATE-PWY	superpathway_of_chorismate_metabolism	superpathway_of_chorismate_metabolism	Superpathways	Bacteria;Firmicutes;Clostridia;Clostridiales;Lachnospiraceae;Agathobacter	63	87	54	88	86	43	27	68	52	25	0
ALL-CHORISMATE-PWY	superpathway_of_chorismate_metabolism	superpathway_of_chorismate_metabolism	Superpathways	Bacteria;Firmicutes;Clostridia;Clostridiales;Ruminococcaceae;UBA1819	0	6	15	21	53	70	54	41	40	214	419
ALL-CHORISMATE-PWY	superpathway_of_chorismate_metabolism	superpathway_of_chorismate_metabolism	Superpathways	Bacteria;Proteobacteria;Gammaproteobacteria;Enterobacteriales;Enterobacteriaceae;Klebsiella	0	46	17	390	688	232	334	0	277	301	368
ALL-CHORISMATE-PWY	superpathway_of_chorismate_metabolism	superpathway_of_chorismate_metabolism	Superpathways	Bacteria;Bacteroidetes;Bacteroidia;Bacteroidales;Bacteroidaceae;Bacteroides	10	6	1	3	0	2	0	0	0	0	0
ALL-CHORISMATE-PWY	superpathway_of_chorismate_metabolism	superpathway_of_chorismate_metabolism	Superpathways	Bacteria;Bacteroidetes;Bacteroidia;Bacteroidales;Bacteroidaceae;Bacteroides	47	79	63	109	79	59	108	109	96	65	36
ALL-CHORISMATE-PWY	superpathway_of_chorismate_metabolism	superpathway_of_chorismate_metabolism	Superpathways	Bacteria;Firmicutes;Negativicutes;Selenomonadales;Veillonellaceae;NA1	0	0	0	0	11	0	0	0	0	0	4
ALL-CHORISMATE-PWY	superpathway_of_chorismate_metabolism	superpathway_of_chorismate_metabolism	Superpathways	Bacteria;Firmicutes;Clostridia;Clostridiales;Lachnospiraceae;Blautia	1	19	32	110	233	603	113	231	92	67	166
ALL-CHORISMATE-PWY	superpathway_of_chorismate_metabolism	superpathway_of_chorismate_metabolism	Superpathways	Bacteria;Firmicutes;Clostridia;Clostridiales;Christensenellaceae;Christensenellaceae_R-7_group	1	0	1	6	21	37	125	141	270	312	295
ALL-CHORISMATE-PWY	superpathway_of_chorismate_metabolism	superpathway_of_chorismate_metabolism	Superpathways	Bacteria;Proteobacteria;Gammaproteobacteria;Enterobacteriales;Enterobacteriaceae;Morganella	3	0	0	0	33	0	0	10	0	0	0
ALL-CHORISMATE-PWY	superpathway_of_chorismate_metabolism	superpathway_of_chorismate_metabolism	Superpathways	Bacteria;Bacteroidetes;Bacteroidia;Bacteroidales;Bacteroidaceae;Bacteroides	4	35	57	105	270	355	220	111	60	10	5
ALL-CHORISMATE-PWY	superpathway_of_chorismate_metabolism	superpathway_of_chorismate_metabolism	Superpathways	Bacteria;Proteobacteria;Gammaproteobacteria;Enterobacteriales;Enterobacteriaceae;NA1	0	0	0	0	0	0	0	0	0	0	0
ALL-CHORISMATE-PWY	superpathway_of_chorismate_metabolism	superpathway_of_chorismate_metabolism	Superpathways	Bacteria;Firmicutes;Negativicutes;Selenomonadales;Veillonellaceae;Veillonella	0	0	0	0	19	0	0	0	0	0	14
ALL-CHORISMATE-PWY	superpathway_of_chorismate_metabolism	superpathway_of_chorismate_metabolism	Superpathways	Bacteria;Firmicutes;Negativicutes;Selenomonadales;Acidaminococcaceae;Succiniclasticum	0	0	0	3	0	0	0	0	0	0	0
ALL-CHORISMATE-PWY	superpathway_of_chorismate_metabolism	superpathway_of_chorismate_metabolism	Superpathways	Bacteria;Bacteroidetes;Bacteroidia;Bacteroidales;Bacteroidaceae;Bacteroides	6	21	7	1	8	19	22	37	12	19	9
ALL-CHORISMATE-PWY	superpathway_of_chorismate_metabolism	superpathway_of_chorismate_metabolism	Superpathways	Bacteria;Firmicutes;Clostridia;Clostridiales;Clostridiaceae_1;Clostridium_sensu_stricto_1	8	0	0	0	9	9	0	9	9	11	0
ALL-CHORISMATE-PWY	superpathway_of_chorismate_metabolism	superpathway_of_chorismate_metabolism	Superpathways	Bacteria;Bacteroidetes;Bacteroidia;Bacteroidales;Tannerellaceae;Parabacteroides	0	0	0	0	0	0	0	0	0	0	0
ALL-CHORISMATE-PWY	superpathway_of_chorismate_metabolism	superpathway_of_chorismate_metabolism	Superpathways	Bacteria;Firmicutes;Clostridia;Clostridiales;Lachnospiraceae;Hungatella	1	0	0	0	0	0	6	0	0	0	0
ALL-CHORISMATE-PWY	superpathway_of_chorismate_metabolism	superpathway_of_chorismate_metabolism	Superpathways	Bacteria;Firmicutes;Clostridia;Clostridiales;Lachnospiraceae;Sellimonas	0	0	0	0	0	0	0	40	0	0	0
ALL-CHORISMATE-PWY	superpathway_of_chorismate_metabolism	superpathway_of_chorismate_metabolism	Superpathways	Bacteria;Bacteroidetes;Bacteroidia;Bacteroidales;Rikenellaceae;Alistipes	0	3	5	5	14	22	17	8	5	1	2
ALL-CHORISMATE-PWY	superpathway_of_chorismate_metabolism	superpathway_of_chorismate_metabolism	Superpathways	Bacteria;Bacteroidetes;Bacteroidia;Bacteroidales;Prevotellaceae;Prevotella	0	0	0	0	0	0	1	0	0	0	0
ALL-CHORISMATE-PWY	superpathway_of_chorismate_metabolism	superpathway_of_chorismate_metabolism	Superpathways	Bacteria;Bacteroidetes;Bacteroidia;Bacteroidales;Rikenellaceae;Alistipes	39	34	51	35	58	29	19	18	9	3	0
ALL-CHORISMATE-PWY	superpathway_of_chorismate_metabolism	superpathway_of_chorismate_metabolism	Superpathways	Bacteria;Firmicutes;Clostridia;Clostridiales;Lachnospiraceae;Fusicatenibacter	93	31	23	27	0	0	0	13	9	3	0
ALL-CHORISMATE-PWY	superpathway_of_chorismate_metabolism	superpathway_of_chorismate_metabolism	Superpathways	Bacteria;Firmicutes;Clostridia;Clostridiales;Clostridiaceae_1;Clostridium_sensu_stricto_18	10	8	2	8	40	44	24	8	6	16	5
ALL-CHORISMATE-PWY	superpathway_of_chorismate_metabolism	superpathway_of_chorismate_metabolism	Superpathways	Bacteria;Firmicutes;Clostridia;Clostridiales;Lachnospiraceae;Lachnospiraceae_ND3007_group	102	16	3	1	0	0	3	7	7	27	0
ANAEROFRUCAT-PWY	homolactic_fermentation	Fermentation	Generation_of_Precursor_Metabolite_and_Energy	Bacteria;Firmicutes;Bacilli;Lactobacillales;Lactobacillaceae;Lactobacillus	334	0	0	194	263	164	482	299	0	71	460
ANAEROFRUCAT-PWY	homolactic_fermentation	Fermentation	Generation_of_Precursor_Metabolite_and_Energy	Bacteria;Firmicutes;Clostridia;Clostridiales;Ruminococcaceae;Faecalibacterium	2743	212	183	120	675	224	637	2085	4450	12445	4282
ANAEROFRUCAT-PWY	homolactic_fermentation	Fermentation	Generation_of_Precursor_Metabolite_and_Energy	Bacteria;Firmicutes;Clostridia;Clostridiales;Ruminococcaceae;Faecalibacterium	1204	150	59	46	68	108	121	179	179	242	30
ANAEROFRUCAT-PWY	homolactic_fermentation	Fermentation	Generation_of_Precursor_Metabolite_and_Energy	Bacteria;Firmicutes;Clostridia;Clostridiales;Lachnospiraceae;Coprococcus	1068	159	85	37	40	40	39	342	613	463	102
ANAEROFRUCAT-PWY	homolactic_fermentation	Fermentation	Generation_of_Precursor_Metabolite_and_Energy	Bacteria;Bacteroidetes;Bacteroidia;Bacteroidales;Bacteroidaceae;Bacteroides	2	10	0	0	0	0	2	0	0	3	0
ANAEROFRUCAT-PWY	homolactic_fermentation	Fermentation	Generation_of_Precursor_Metabolite_and_Energy	Bacteria;Firmicutes;Clostridia;Clostridiales;Ruminococcaceae;Faecalibacterium	396	107	52	24	46	91	110	326	283	112	0
ANAEROFRUCAT-PWY	homolactic_fermentation	Fermentation	Generation_of_Precursor_Metabolite_and_Energy	Bacteria;Firmicutes;Clostridia;Clostridiales;Ruminococcaceae;Ruminococcaceae_UCG-005	5	0	0	11	91	234	487	389	934	185	335
ANAEROFRUCAT-PWY	homolactic_fermentation	Fermentation	Generation_of_Precursor_Metabolite_and_Energy	Bacteria;Bacteroidetes;Bacteroidia;Bacteroidales;Bacteroidaceae;Bacteroides	0	0	0	0	0	0	0	9	0	20	0
ANAEROFRUCAT-PWY	homolactic_fermentation	Fermentation	Generation_of_Precursor_Metabolite_and_Energy	Bacteria;Firmicutes;Clostridia;Clostridiales;Family_XI;Peptoniphilus	0	0	0	10	3	0	0	0	0	0	0
ANAEROFRUCAT-PWY	homolactic_fermentation	Fermentation	Generation_of_Precursor_Metabolite_and_Energy	Bacteria;Bacteroidetes;Bacteroidia;Bacteroidales;Prevotellaceae;Prevotella	0	0	0	0	0	0	0	0	2	0	0
ANAEROFRUCAT-PWY	homolactic_fermentation	Fermentation	Generation_of_Precursor_Metabolite_and_Energy	Bacteria;Firmicutes;Clostridia;Clostridiales;Family_XI;Peptoniphilus	0	3	0	0	0	0	9	0	0	0	0
ANAEROFRUCAT-PWY	homolactic_fermentation	Fermentation	Generation_of_Precursor_Metabolite_and_Energy	Bacteria;Firmicutes;Clostridia;Clostridiales;Ruminococcaceae;Faecalibacterium	1802	307	282	96	65	0	0	0	0	0	0
ANAEROFRUCAT-PWY	homolactic_fermentation	Fermentation	Generation_of_Precursor_Metabolite_and_Energy	Bacteria;Bacteroidetes;Bacteroidia;Bacteroidales;Bacteroidaceae;Bacteroides	1638	513	163	136	147	111	64	70	75	92	32
ANAEROFRUCAT-PWY	homolactic_fermentation	Fermentation	Generation_of_Precursor_Metabolite_and_Energy	Bacteria;Firmicutes;Negativicutes;Selenomonadales;Veillonellaceae;Veillonella	0	0	0	0	0	0	0	0	0	0	0
ANAEROFRUCAT-PWY	homolactic_fermentation	Fermentation	Generation_of_Precursor_Metabolite_and_Energy	Bacteria;Bacteroidetes;Bacteroidia;Bacteroidales;Bacteroidaceae;Bacteroides	0	0	0	0	0	0	0	0	0	0	0
ANAEROFRUCAT-PWY	homolactic_fermentation	Fermentation	Generation_of_Precursor_Metabolite_and_Energy	Bacteria;Firmicutes;Negativicutes;Selenomonadales;Veillonellaceae;Anaeroglobus	0	0	0	0	0	0	0	0	2	0	13
ANAEROFRUCAT-PWY	homolactic_fermentation	Fermentation	Generation_of_Precursor_Metabolite_and_Energy	Bacteria;Firmicutes;Clostridia;Clostridiales;Lachnospiraceae;Eisenbergiella	0	0	0	0	0	0	0	0	0	0	0
ANAEROFRUCAT-PWY	homolactic_fermentation	Fermentation	Generation_of_Precursor_Metabolite_and_Energy	Bacteria;Firmicutes;Negativicutes;Selenomonadales;Veillonellaceae;Veillonella	0	0	0	0	0	0	0	0	0	0	0
ANAEROFRUCAT-PWY	homolactic_fermentation	Fermentation	Generation_of_Precursor_Metabolite_and_Energy	Bacteria;Firmicutes;Bacilli;Lactobacillales;Enterococcaceae;Enterococcus	0	0	0	0	0	0	0	0	0	0	0
ANAEROFRUCAT-PWY	homolactic_fermentation	Fermentation	Generation_of_Precursor_Metabolite_and_Energy	Bacteria;Bacteroidetes;Bacteroidia;Bacteroidales;Prevotellaceae;Prevotella	0	1	0	0	0	0	0	0	0	0	0
ANAEROFRUCAT-PWY	homolactic_fermentation	Fermentation	Generation_of_Precursor_Metabolite_and_Energy	Bacteria;Bacteroidetes;Bacteroidia;Bacteroidales;Prevotellaceae;Prevotella	0	0	0	0	0	0	0	0	0	0	0
ANAEROFRUCAT-PWY	homolactic_fermentation	Fermentation	Generation_of_Precursor_Metabolite_and_Energy	Bacteria;Bacteroidetes;Bacteroidia;Bacteroidales;Bacteroidaceae;Bacteroides	0	0	0	0	0	0	0	0	0	0	0
ANAEROFRUCAT-PWY	homolactic_fermentation	Fermentation	Generation_of_Precursor_Metabolite_and_Energy	Bacteria;Firmicutes;Negativicutes;Selenomonadales;Veillonellaceae;Anaeroglobus	0	0	0	0	0	0	0	0	0	0	0
ANAEROFRUCAT-PWY	homolactic_fermentation	Fermentation	Generation_of_Precursor_Metabolite_and_Energy	Bacteria;Firmicutes;Clostridia;Clostridiales;Ruminococcaceae;Ruminococcaceae_NK4A214_group	0	0	0	0	0	0	12	0	0	0	0
ANAEROFRUCAT-PWY	homolactic_fermentation	Fermentation	Generation_of_Precursor_Metabolite_and_Energy	Bacteria;Bacteroidetes;Bacteroidia;Bacteroidales;Rikenellaceae;Alistipes	0	0	0	0	0	0	3	0	0	0	0
ANAEROFRUCAT-PWY	homolactic_fermentation	Fermentation	Generation_of_Precursor_Metabolite_and_Energy	Bacteria;Verrucomicrobia;Verrucomicrobiae;Verrucomicrobiales;Akkermansiaceae;Akkermansia	0	0	0	0	0	2	0	0	0	0	0
ANAEROFRUCAT-PWY	homolactic_fermentation	Fermentation	Generation_of_Precursor_Metabolite_and_Energy	Bacteria;Firmicutes;Negativicutes;Selenomonadales;Veillonellaceae;Negativicoccus	0	0	0	0	0	0	0	0	0	0	0
ANAEROFRUCAT-PWY	homolactic_fermentation	Fermentation	Generation_of_Precursor_Metabolite_and_Energy	Bacteria;Firmicutes;Clostridia;Clostridiales;Lachnospiraceae;Coprococcus	0	0	0	0	0	0	9	0	0	0	0
ANAEROFRUCAT-PWY	homolactic_fermentation	Fermentation	Generation_of_Precursor_Metabolite_and_Energy	Bacteria;Bacteroidetes;Bacteroidia;Bacteroidales;Prevotellaceae;Prevotella	0	0	0	0	0	0	0	0	0	0	0
ANAEROFRUCAT-PWY	homolactic_fermentation	Fermentation	Generation_of_Precursor_Metabolite_and_Energy	Bacteria;Firmicutes;Clostridia;Clostridiales;Ruminococcaceae;Ruminiclostridium	0	0	0	0	0	0	14	0	0	0	0
ANAEROFRUCAT-PWY	homolactic_fermentation	Fermentation	Generation_of_Precursor_Metabolite_and_Energy	Bacteria;Bacteroidetes;Bacteroidia;Bacteroidales;Barnesiellaceae;Barnesiella	0	0	0	0	0	0	0	0	0	0	0
ANAEROFRUCAT-PWY	homolactic_fermentation	Fermentation	Generation_of_Precursor_Metabolite_and_Energy	Bacteria;Bacteroidetes;Bacteroidia;Bacteroidales;Prevotellaceae;Prevotella	0	0	0	0	0	0	0	0	0	0	0
ANAEROFRUCAT-PWY	homolactic_fermentation	Fermentation	Generation_of_Precursor_Metabolite_and_Energy	Bacteria;Bacteroidetes;Bacteroidia;Bacteroidales;Prevotellaceae;Prevotella	0	0	0	0	0	0	0	0	0	0	0
ANAEROFRUCAT-PWY	homolactic_fermentation	Fermentation	Generation_of_Precursor_Metabolite_and_Energy	Bacteria;Firmicutes;Clostridia;Clostridiales;Ruminococcaceae;Faecalibacterium	1063	58	53	0	452	105	405	671	1553	2142	512
ANAEROFRUCAT-PWY	homolactic_fermentation	Fermentation	Generation_of_Precursor_Metabolite_and_Energy	Bacteria;Firmicutes;Clostridia;Clostridiales;Lachnospiraceae;NA1	0	0	2	0	0	5	7	0	0	0	0
ANAEROFRUCAT-PWY	homolactic_fermentation	Fermentation	Generation_of_Precursor_Metabolite_and_Energy	Bacteria;Firmicutes;Clostridia;Clostridiales;Ruminococcaceae;Ruminiclostridium	0	0	0	0	0	0	0	0	0	0	0
ANAEROFRUCAT-PWY	homolactic_fermentation	Fermentation	Generation_of_Precursor_Metabolite_and_Energy	Bacteria;Proteobacteria;Alphaproteobacteria;Rhodospirillales;NA1;NA1	0	0	0	0	0	0	3	0	0	0	0
ANAEROFRUCAT-PWY	homolactic_fermentation	Fermentation	Generation_of_Precursor_Metabolite_and_Energy	Bacteria;Firmicutes;Clostridia;Clostridiales;Ruminococcaceae;Ruminococcus	0	0	0	0	0	0	0	0	0	0	0
ANAEROFRUCAT-PWY	homolactic_fermentation	Fermentation	Generation_of_Precursor_Metabolite_and_Energy	Bacteria;Bacteroidetes;Bacteroidia;Bacteroidales;Prevotellaceae;Prevotellaceae_NK3B31_group	0	0	0	0	0	0	0	0	0	0	0
ANAEROFRUCAT-PWY	homolactic_fermentation	Fermentation	Generation_of_Precursor_Metabolite_and_Energy	Bacteria;Firmicutes;Clostridia;Clostridiales;Christensenellaceae;NA1	0	0	0	0	0	0	0	0	0	0	0
ANAEROFRUCAT-PWY	homolactic_fermentation	Fermentation	Generation_of_Precursor_Metabolite_and_Energy	Bacteria;Firmicutes;Clostridia;Clostridiales;Family_XI;Ezakiella	0	0	0	0	0	0	0	0	0	0	0
ANAEROFRUCAT-PWY	homolactic_fermentation	Fermentation	Generation_of_Precursor_Metabolite_and_Energy	Bacteria;Bacteroidetes;Bacteroidia;Bacteroidales;Barnesiellaceae;Barnesiella	0	0	0	0	0	0	0	0	0	0	0
ANAEROFRUCAT-PWY	homolactic_fermentation	Fermentation	Generation_of_Precursor_Metabolite_and_Energy	Bacteria;Firmicutes;Clostridia;Clostridiales;Ruminococcaceae;NA1	5	0	0	0	0	0	0	0	0	0	0
ANAEROFRUCAT-PWY	homolactic_fermentation	Fermentation	Generation_of_Precursor_Metabolite_and_Energy	Bacteria;Bacteroidetes;Bacteroidia;Bacteroidales;Prevotellaceae;Paraprevotella	0	0	0	0	0	0	0	0	0	0	0
ANAEROFRUCAT-PWY	homolactic_fermentation	Fermentation	Generation_of_Precursor_Metabolite_and_Energy	Bacteria;Firmicutes;Bacilli;Lactobacillales;Lactobacillaceae;Pediococcus	0	0	101	0	0	0	0	0	0	0	0
ANAEROFRUCAT-PWY	homolactic_fermentation	Fermentation	Generation_of_Precursor_Metabolite_and_Energy	Bacteria;Bacteroidetes;Bacteroidia;Bacteroidales;Barnesiellaceae;Barnesiella	0	0	0	0	0	0	0	0	0	0	0
ANAEROFRUCAT-PWY	homolactic_fermentation	Fermentation	Generation_of_Precursor_Metabolite_and_Energy	Bacteria;Firmicutes;Clostridia;Clostridiales;Ruminococcaceae;Ruminococcaceae_UCG-002	4	0	0	0	0	0	0	0	0	0	0
ANAEROFRUCAT-PWY	homolactic_fermentation	Fermentation	Generation_of_Precursor_Metabolite_and_Energy	Bacteria;Firmicutes;Clostridia;Clostridiales;Ruminococcaceae;Ruminococcaceae_UCG-002	0	0	0	0	0	0	0	0	0	0	0
ANAEROFRUCAT-PWY	homolactic_fermentation	Fermentation	Generation_of_Precursor_Metabolite_and_Energy	Bacteria;Bacteroidetes;Bacteroidia;Bacteroidales;Bacteroidaceae;Bacteroides	0	0	0	0	0	0	0	0	0	0	0
ANAEROFRUCAT-PWY	homolactic_fermentation	Fermentation	Generation_of_Precursor_Metabolite_and_Energy	Bacteria;Bacteroidetes;Bacteroidia;Bacteroidales;Bacteroidaceae;Bacteroides	1432	2139	3088	1998	2451	3363	3589	2083	1330	1021	649
ANAEROFRUCAT-PWY	homolactic_fermentation	Fermentation	Generation_of_Precursor_Metabolite_and_Energy	Bacteria;Bacteroidetes;Bacteroidia;Bacteroidales;Bacteroidaceae;Bacteroides	5830	8851	13127	8399	10076	13651	14564	8461	5460	4225	2775
ANAEROFRUCAT-PWY	homolactic_fermentation	Fermentation	Generation_of_Precursor_Metabolite_and_Energy	Bacteria;Verrucomicrobia;Verrucomicrobiae;Verrucomicrobiales;Akkermansiaceae;Akkermansia	6	541	6750	3941	2685	7083	5907	893	1026	995	83
ANAEROFRUCAT-PWY	homolactic_fermentation	Fermentation	Generation_of_Precursor_Metabolite_and_Energy	Bacteria;Bacteroidetes;Bacteroidia;Bacteroidales;Bacteroidaceae;Bacteroides	10942	6130	5086	2912	2653	5282	5038	4197	2077	4690	16670
ANAEROFRUCAT-PWY	homolactic_fermentation	Fermentation	Generation_of_Precursor_Metabolite_and_Energy	Bacteria;Firmicutes;Bacilli;Lactobacillales;Enterococcaceae;Enterococcus	263	23	34	222	693	162	740	929	291	23	93
ANAEROFRUCAT-PWY	homolactic_fermentation	Fermentation	Generation_of_Precursor_Metabolite_and_Energy	Bacteria;Proteobacteria;Gammaproteobacteria;Enterobacteriales;Enterobacteriaceae;Klebsiella	126	194	437	671	3987	3469	1841	5179	2052	526	598
ANAEROFRUCAT-PWY	homolactic_fermentation	Fermentation	Generation_of_Precursor_Metabolite_and_Energy	Bacteria;Bacteroidetes;Bacteroidia;Bacteroidales;Bacteroidaceae;Bacteroides	14440	10878	15955	12734	9351	8374	7765	19293	11815	6223	956
ANAEROFRUCAT-PWY	homolactic_fermentation	Fermentation	Generation_of_Precursor_Metabolite_and_Energy	Bacteria;Firmicutes;Negativicutes;Selenomonadales;Veillonellaceae;Veillonella	0	39	43	46	313	140	314	31	87	0	304
ANAEROFRUCAT-PWY	homolactic_fermentation	Fermentation	Generation_of_Precursor_Metabolite_and_Energy	Bacteria;Proteobacteria;Gammaproteobacteria;Enterobacteriales;Enterobacteriaceae;Citrobacter	337	221	333	342	737	708	663	596	991	3038	2828
ANAEROFRUCAT-PWY	homolactic_fermentation	Fermentation	Generation_of_Precursor_Metabolite_and_Energy	Bacteria;Firmicutes;Bacilli;Lactobacillales;Streptococcaceae;Streptococcus	0	0	0	5	6	0	1	0	0	0	0
ANAEROFRUCAT-PWY	homolactic_fermentation	Fermentation	Generation_of_Precursor_Metabolite_and_Energy	Bacteria;Firmicutes;Bacilli;Lactobacillales;Streptococcaceae;Streptococcus	0	0	0	9	13	0	0	0	0	0	14
ANAEROFRUCAT-PWY	homolactic_fermentation	Fermentation	Generation_of_Precursor_Metabolite_and_Energy	Bacteria;Firmicutes;Bacilli;Bacillales;Family_XI;Gemella	14	0	12	7	52	10	0	22	0	0	35
ANAEROFRUCAT-PWY	homolactic_fermentation	Fermentation	Generation_of_Precursor_Metabolite_and_Energy	Bacteria;Bacteroidetes;Bacteroidia;Bacteroidales;Bacteroidaceae;Bacteroides	583	781	1157	731	922	1235	1387	772	485	375	255
ANAEROFRUCAT-PWY	homolactic_fermentation	Fermentation	Generation_of_Precursor_Metabolite_and_Energy	Bacteria;Firmicutes;Bacilli;Bacillales;Staphylococcaceae;Staphylococcus	0	0	0	0	0	0	0	0	0	0	0
ANAEROFRUCAT-PWY	homolactic_fermentation	Fermentation	Generation_of_Precursor_Metabolite_and_Energy	Bacteria;Firmicutes;Clostridia;Clostridiales;Lachnospiraceae;Blautia	3911	5972	6780	3919	7179	10419	8650	2186	5568	3077	8569
ANAEROFRUCAT-PWY	homolactic_fermentation	Fermentation	Generation_of_Precursor_Metabolite_and_Energy	Bacteria;Firmicutes;Bacilli;Lactobacillales;Lactobacillaceae;Lactobacillus	36	0	4	34	58	0	38	0	0	0	0
ANAEROFRUCAT-PWY	homolactic_fermentation	Fermentation	Generation_of_Precursor_Metabolite_and_Energy	Bacteria;Bacteroidetes;Bacteroidia;Bacteroidales;Bacteroidaceae;Bacteroides	0	492	0	0	107	0	75	84	0	138	100
ANAEROFRUCAT-PWY	homolactic_fermentation	Fermentation	Generation_of_Precursor_Metabolite_and_Energy	Bacteria;Bacteroidetes;Bacteroidia;Bacteroidales;Bacteroidaceae;Bacteroides	347	577	201	205	340	0	0	305	0	535	12177
ANAEROFRUCAT-PWY	homolactic_fermentation	Fermentation	Generation_of_Precursor_Metabolite_and_Energy	Bacteria;Firmicutes;Negativicutes;Selenomonadales;Veillonellaceae;Veillonella	0	25	27	0	93	72	151	0	0	0	85
ANAEROFRUCAT-PWY	homolactic_fermentation	Fermentation	Generation_of_Precursor_Metabolite_and_Energy	Bacteria;Firmicutes;Negativicutes;Selenomonadales;Acidaminococcaceae;Acidaminococcus	18	28	0	63	36	45	0	29	24	28	9
ANAEROFRUCAT-PWY	homolactic_fermentation	Fermentation	Generation_of_Precursor_Metabolite_and_Energy	Bacteria;Firmicutes;Bacilli;Lactobacillales;Lactobacillaceae;Lactobacillus	87	11	37	67	73	21	141	32	0	13	52
ANAEROFRUCAT-PWY	homolactic_fermentation	Fermentation	Generation_of_Precursor_Metabolite_and_Energy	Bacteria;Bacteroidetes;Bacteroidia;Bacteroidales;Bacteroidaceae;Bacteroides	2558	2572	3940	1678	1272	976	1123	1484	1241	5429	5923
ANAEROFRUCAT-PWY	homolactic_fermentation	Fermentation	Generation_of_Precursor_Metabolite_and_Energy	Bacteria;Epsilonbacteraeota;Campylobacteria;Campylobacterales;Campylobacteraceae;Campylobacter	0	0	0	0	0	0	0	0	0	0	0
ANAEROFRUCAT-PWY	homolactic_fermentation	Fermentation	Generation_of_Precursor_Metabolite_and_Energy	Bacteria;Firmicutes;Negativicutes;Selenomonadales;Acidaminococcaceae;Phascolarctobacterium	24	44	6	15	12	23	22	16	9	18	8
ANAEROFRUCAT-PWY	homolactic_fermentation	Fermentation	Generation_of_Precursor_Metabolite_and_Energy	Bacteria;Firmicutes;Negativicutes;Selenomonadales;Acidaminococcaceae;Acidaminococcus	29	47	0	0	0	0	0	0	0	0	0
ANAEROFRUCAT-PWY	homolactic_fermentation	Fermentation	Generation_of_Precursor_Metabolite_and_Energy	Bacteria;Proteobacteria;Gammaproteobacteria;Enterobacteriales;Enterobacteriaceae;Escherichia/Shigella	199	592	44	700	1269	270	241	302	460	175	847
ANAEROFRUCAT-PWY	homolactic_fermentation	Fermentation	Generation_of_Precursor_Metabolite_and_Energy	Bacteria;Fusobacteria;Fusobacteriia;Fusobacteriales;Fusobacteriaceae;Fusobacterium	0	4	3	6	0	3	7	3	1	0	0
ANAEROFRUCAT-PWY	homolactic_fermentation	Fermentation	Generation_of_Precursor_Metabolite_and_Energy	Bacteria;Firmicutes;Clostridia;Clostridiales;Clostridiaceae_1;Clostridium_sensu_stricto_1	199	65	48	51	51	105	60	38	229	101	29
ANAEROFRUCAT-PWY	homolactic_fermentation	Fermentation	Generation_of_Precursor_Metabolite_and_Energy	Bacteria;Bacteroidetes;Bacteroidia;Bacteroidales;Tannerellaceae;Parabacteroides	2031	3416	3800	2310	2683	2247	1087	1645	635	1377	1858
ANAEROFRUCAT-PWY	homolactic_fermentation	Fermentation	Generation_of_Precursor_Metabolite_and_Energy	Bacteria;Proteobacteria;Gammaproteobacteria;Enterobacteriales;Enterobacteriaceae;Proteus	0	111	22	51	0	55	75	0	38	0	0
ANAEROFRUCAT-PWY	homolactic_fermentation	Fermentation	Generation_of_Precursor_Metabolite_and_Energy	Bacteria;Firmicutes;Negativicutes;Selenomonadales;Veillonellaceae;Veillonella	0	0	7	13	57	0	32	0	0	0	0
ANAEROFRUCAT-PWY	homolactic_fermentation	Fermentation	Generation_of_Precursor_Metabolite_and_Energy	Bacteria;Firmicutes;Negativicutes;Selenomonadales;Veillonellaceae;Negativicoccus	16	8	0	25	77	54	306	511	534	630	2006
ANAEROFRUCAT-PWY	homolactic_fermentation	Fermentation	Generation_of_Precursor_Metabolite_and_Energy	Bacteria;Proteobacteria;Gammaproteobacteria;Betaproteobacteriales;Burkholderiaceae;Sutterella	191	91	22	6	40	26	68	48	97	99	21
ANAEROFRUCAT-PWY	homolactic_fermentation	Fermentation	Generation_of_Precursor_Metabolite_and_Energy	Bacteria;Proteobacteria;Gammaproteobacteria;Pasteurellales;Pasteurellaceae;Haemophilus	0	0	0	0	0	0	1	1	0	0	0
ANAEROFRUCAT-PWY	homolactic_fermentation	Fermentation	Generation_of_Precursor_Metabolite_and_Energy	Bacteria;Firmicutes;Clostridia;Clostridiales;Ruminococcaceae;Faecalibacterium	8012	1489	1278	481	377	315	185	224	202	159	38
ANAEROFRUCAT-PWY	homolactic_fermentation	Fermentation	Generation_of_Precursor_Metabolite_and_Energy	Bacteria;Firmicutes;Clostridia;Clostridiales;Lachnospiraceae;Lachnoclostridium	65	76	173	134	249	639	786	613	616	577	412
ANAEROFRUCAT-PWY	homolactic_fermentation	Fermentation	Generation_of_Precursor_Metabolite_and_Energy	Bacteria;Firmicutes;Clostridia;Clostridiales;Lachnospiraceae;Lachnoclostridium	186	0	129	74	248	533	595	531	329	156	0
ANAEROFRUCAT-PWY	homolactic_fermentation	Fermentation	Generation_of_Precursor_Metabolite_and_Energy	Bacteria;Firmicutes;Clostridia;Clostridiales;Lachnospiraceae;Hungatella	120	149	696	1759	5909	11056	13599	7304	3553	849	361
ANAEROFRUCAT-PWY	homolactic_fermentation	Fermentation	Generation_of_Precursor_Metabolite_and_Energy	Bacteria;Firmicutes;Negativicutes;Selenomonadales;Veillonellaceae;Dialister	137	131	440	370	351	317	379	1641	1731	648	217
ANAEROFRUCAT-PWY	homolactic_fermentation	Fermentation	Generation_of_Precursor_Metabolite_and_Energy	Bacteria;Bacteroidetes;Bacteroidia;Bacteroidales;Bacteroidaceae;Bacteroides	3732	1953	2057	1517	1173	1448	819	1033	506	200	48
ANAEROFRUCAT-PWY	homolactic_fermentation	Fermentation	Generation_of_Precursor_Metabolite_and_Energy	Bacteria;Proteobacteria;Deltaproteobacteria;Desulfovibrionales;Desulfovibrionaceae;Bilophila	889	540	1036	427	772	991	771	479	228	74	27
ANAEROFRUCAT-PWY	homolactic_fermentation	Fermentation	Generation_of_Precursor_Metabolite_and_Energy	Bacteria;Firmicutes;Clostridia;Clostridiales;Ruminococcaceae;Subdoligranulum	343	286	302	191	319	674	183	144	185	136	61
ANAEROFRUCAT-PWY	homolactic_fermentation	Fermentation	Generation_of_Precursor_Metabolite_and_Energy	Bacteria;Proteobacteria;Gammaproteobacteria;Pseudomonadales;Pseudomonadaceae;Pseudomonas	0	1	0	2	0	0	5	0	0	0	0
ANAEROFRUCAT-PWY	homolactic_fermentation	Fermentation	Generation_of_Precursor_Metabolite_and_Energy	Bacteria;Proteobacteria;Gammaproteobacteria;Betaproteobacteriales;Burkholderiaceae;Parasutterella	0	6	0	14	27	9	16	12	10	0	14
ANAEROFRUCAT-PWY	homolactic_fermentation	Fermentation	Generation_of_Precursor_Metabolite_and_Energy	Bacteria;Proteobacteria;Gammaproteobacteria;Pseudomonadales;Pseudomonadaceae;Pseudomonas	0	4	5	2	0	6	15	0	2	0	0
ANAEROFRUCAT-PWY	homolactic_fermentation	Fermentation	Generation_of_Precursor_Metabolite_and_Energy	Bacteria;Bacteroidetes;Bacteroidia;Bacteroidales;Tannerellaceae;Parabacteroides	13	47	172	198	490	806	709	414	187	21	26
ANAEROFRUCAT-PWY	homolactic_fermentation	Fermentation	Generation_of_Precursor_Metabolite_and_Energy	Bacteria;Firmicutes;Bacilli;Lactobacillales;Streptococcaceae;Streptococcus	21	0	9	7	21	0	5	7	0	0	4
ANAEROFRUCAT-PWY	homolactic_fermentation	Fermentation	Generation_of_Precursor_Metabolite_and_Energy	Bacteria;Firmicutes;Clostridia;Clostridiales;Peptostreptococcaceae;Paraclostridium	407	299	734	629	854	945	851	1234	1198	715	1065
ANAEROFRUCAT-PWY	homolactic_fermentation	Fermentation	Generation_of_Precursor_Metabolite_and_Energy	Bacteria;Firmicutes;Negativicutes;Selenomonadales;Veillonellaceae;Dialister	0	0	0	0	11	0	0	0	0	0	0
ANAEROFRUCAT-PWY	homolactic_fermentation	Fermentation	Generation_of_Precursor_Metabolite_and_Energy	Bacteria;Fusobacteria;Fusobacteriia;Fusobacteriales;Fusobacteriaceae;Fusobacterium	0	16	0	0	0	0	0	0	0	0	0
ANAEROFRUCAT-PWY	homolactic_fermentation	Fermentation	Generation_of_Precursor_Metabolite_and_Energy	Bacteria;Firmicutes;Clostridia;Clostridiales;NA1;NA1	41	63	712	572	645	946	496	107	60	59	81
ANAEROFRUCAT-PWY	homolactic_fermentation	Fermentation	Generation_of_Precursor_Metabolite_and_Energy	Bacteria;Firmicutes;Negativicutes;Selenomonadales;Veillonellaceae;Dialister	110	90	265	253	235	235	338	1191	1099	426	131
ANAEROFRUCAT-PWY	homolactic_fermentation	Fermentation	Generation_of_Precursor_Metabolite_and_Energy	Bacteria;Bacteroidetes;Bacteroidia;Bacteroidales;Prevotellaceae;Prevotella	0	0	0	7	0	8	0	0	0	0	0
ANAEROFRUCAT-PWY	homolactic_fermentation	Fermentation	Generation_of_Precursor_Metabolite_and_Energy	Bacteria;Firmicutes;Negativicutes;Selenomonadales;Veillonellaceae;Veillonella	0	0	0	0	43	42	0	0	42	0	47
ANAEROFRUCAT-PWY	homolactic_fermentation	Fermentation	Generation_of_Precursor_Metabolite_and_Energy	Bacteria;Bacteroidetes;Bacteroidia;Bacteroidales;Bacteroidaceae;Bacteroides	829	813	1258	497	393	328	333	449	366	1728	1858
ANAEROFRUCAT-PWY	homolactic_fermentation	Fermentation	Generation_of_Precursor_Metabolite_and_Energy	Bacteria;Bacteroidetes;Bacteroidia;Bacteroidales;Tannerellaceae;Parabacteroides	0	1	1	0	1	0	2	0	0	0	1
ANAEROFRUCAT-PWY	homolactic_fermentation	Fermentation	Generation_of_Precursor_Metabolite_and_Energy	Bacteria;Actinobacteria;Coriobacteriia;Coriobacteriales;Coriobacteriaceae;Collinsella	79	327	807	651	427	300	543	472	320	117	98
ANAEROFRUCAT-PWY	homolactic_fermentation	Fermentation	Generation_of_Precursor_Metabolite_and_Energy	Bacteria;Firmicutes;Bacilli;Lactobacillales;Lactobacillaceae;Lactobacillus	60	0	0	0	0	0	90	0	0	0	68
ANAEROFRUCAT-PWY	homolactic_fermentation	Fermentation	Generation_of_Precursor_Metabolite_and_Energy	Bacteria;Firmicutes;Clostridia;Clostridiales;Ruminococcaceae;Ruminiclostridium	24	0	0	0	38	72	307	144	912	2301	1870
ANAEROFRUCAT-PWY	homolactic_fermentation	Fermentation	Generation_of_Precursor_Metabolite_and_Energy	Bacteria;Firmicutes;Clostridia;Clostridiales;Ruminococcaceae;Oscillibacter	21	75	505	366	875	1213	838	983	571	483	378
ANAEROFRUCAT-PWY	homolactic_fermentation	Fermentation	Generation_of_Precursor_Metabolite_and_Energy	Bacteria;Proteobacteria;Gammaproteobacteria;Xanthomonadales;Xanthomonadaceae;Stenotrophomonas	41	27	67	34	191	173	78	186	305	953	1380
ANAEROFRUCAT-PWY	homolactic_fermentation	Fermentation	Generation_of_Precursor_Metabolite_and_Energy	Bacteria;Firmicutes;Clostridia;Clostridiales;Lachnospiraceae;NA1	0	0	0	0	0	0	0	80	183	2256	1351
ANAEROFRUCAT-PWY	homolactic_fermentation	Fermentation	Generation_of_Precursor_Metabolite_and_Energy	Bacteria;Firmicutes;Clostridia;Clostridiales;Ruminococcaceae;Intestinimonas	23	12	83	130	524	644	932	725	303	538	464
ANAEROFRUCAT-PWY	homolactic_fermentation	Fermentation	Generation_of_Precursor_Metabolite_and_Energy	Bacteria;Firmicutes;Clostridia;Clostridiales;Ruminococcaceae;Subdoligranulum	575	228	501	297	308	343	488	1036	1260	496	106
ANAEROFRUCAT-PWY	homolactic_fermentation	Fermentation	Generation_of_Precursor_Metabolite_and_Energy	Bacteria;Proteobacteria;Gammaproteobacteria;Enterobacteriales;Enterobacteriaceae;Enterobacter	0	0	0	14	0	0	0	0	0	0	0
ANAEROFRUCAT-PWY	homolactic_fermentation	Fermentation	Generation_of_Precursor_Metabolite_and_Energy	Bacteria;Firmicutes;Clostridia;Clostridiales;Ruminococcaceae;Ruminococcus	31	4	0	22	480	565	1429	1983	825	308	68
ANAEROFRUCAT-PWY	homolactic_fermentation	Fermentation	Generation_of_Precursor_Metabolite_and_Energy	Bacteria;Firmicutes;Clostridia;Clostridiales;Lachnospiraceae;Agathobacter	1746	829	713	469	364	246	177	393	310	141	0
ANAEROFRUCAT-PWY	homolactic_fermentation	Fermentation	Generation_of_Precursor_Metabolite_and_Energy	Bacteria;Firmicutes;Clostridia;Clostridiales;Ruminococcaceae;UBA1819	0	83	272	149	302	535	485	318	321	1648	3296
ANAEROFRUCAT-PWY	homolactic_fermentation	Fermentation	Generation_of_Precursor_Metabolite_and_Energy	Bacteria;Proteobacteria;Gammaproteobacteria;Enterobacteriales;Enterobacteriaceae;Klebsiella	0	187	96	892	1251	571	956	0	716	740	923
ANAEROFRUCAT-PWY	homolactic_fermentation	Fermentation	Generation_of_Precursor_Metabolite_and_Energy	Bacteria;Bacteroidetes;Bacteroidia;Bacteroidales;Bacteroidaceae;Bacteroides	247	52	9	13	0	12	0	0	0	0	0
ANAEROFRUCAT-PWY	homolactic_fermentation	Fermentation	Generation_of_Precursor_Metabolite_and_Energy	Bacteria;Bacteroidetes;Bacteroidia;Bacteroidales;Bacteroidaceae;Bacteroides	1023	594	652	453	263	264	563	498	455	291	163
ANAEROFRUCAT-PWY	homolactic_fermentation	Fermentation	Generation_of_Precursor_Metabolite_and_Energy	Bacteria;Firmicutes;Negativicutes;Selenomonadales;Veillonellaceae;NA1	0	0	0	0	41	0	0	0	0	0	23
ANAEROFRUCAT-PWY	homolactic_fermentation	Fermentation	Generation_of_Precursor_Metabolite_and_Energy	Bacteria;Firmicutes;Clostridia;Clostridiales;Lachnospiraceae;Blautia	33	330	766	1043	1762	6158	1344	2395	987	680	1738
ANAEROFRUCAT-PWY	homolactic_fermentation	Fermentation	Generation_of_Precursor_Metabolite_and_Energy	Bacteria;Firmicutes;Clostridia;Clostridiales;Christensenellaceae;Christensenellaceae_R-7_group	19	0	5	16	45	107	428	420	835	918	885
ANAEROFRUCAT-PWY	homolactic_fermentation	Fermentation	Generation_of_Precursor_Metabolite_and_Energy	Bacteria;Proteobacteria;Gammaproteobacteria;Enterobacteriales;Enterobacteriaceae;Morganella	29	0	0	0	50	0	0	21	0	0	0
ANAEROFRUCAT-PWY	homolactic_fermentation	Fermentation	Generation_of_Precursor_Metabolite_and_Energy	Bacteria;Bacteroidetes;Bacteroidia;Bacteroidales;Bacteroidaceae;Bacteroides	96	272	617	459	937	1661	1200	528	296	49	26
ANAEROFRUCAT-PWY	homolactic_fermentation	Fermentation	Generation_of_Precursor_Metabolite_and_Energy	Bacteria;Proteobacteria;Gammaproteobacteria;Enterobacteriales;Enterobacteriaceae;NA1	0	0	0	0	0	0	0	0	0	0	0
ANAEROFRUCAT-PWY	homolactic_fermentation	Fermentation	Generation_of_Precursor_Metabolite_and_Energy	Bacteria;Firmicutes;Negativicutes;Selenomonadales;Veillonellaceae;Veillonella	0	0	0	0	33	0	0	0	0	0	34
ANAEROFRUCAT-PWY	homolactic_fermentation	Fermentation	Generation_of_Precursor_Metabolite_and_Energy	Bacteria;Firmicutes;Negativicutes;Selenomonadales;Acidaminococcaceae;Succiniclasticum	0	0	0	8	0	0	0	0	0	0	0
ANAEROFRUCAT-PWY	homolactic_fermentation	Fermentation	Generation_of_Precursor_Metabolite_and_Energy	Bacteria;Bacteroidetes;Bacteroidia;Bacteroidales;Bacteroidaceae;Bacteroides	103	122	59	5	20	67	91	132	45	67	31
ANAEROFRUCAT-PWY	homolactic_fermentation	Fermentation	Generation_of_Precursor_Metabolite_and_Energy	Bacteria;Firmicutes;Clostridia;Clostridiales;Clostridiaceae_1;Clostridium_sensu_stricto_1	261	0	0	0	46	64	0	60	64	79	0
ANAEROFRUCAT-PWY	homolactic_fermentation	Fermentation	Generation_of_Precursor_Metabolite_and_Energy	Bacteria;Bacteroidetes;Bacteroidia;Bacteroidales;Tannerellaceae;Parabacteroides	0	0	0	0	0	0	0	0	0	0	0
ANAEROFRUCAT-PWY	homolactic_fermentation	Fermentation	Generation_of_Precursor_Metabolite_and_Energy	Bacteria;Firmicutes;Clostridia;Clostridiales;Lachnospiraceae;Hungatella	38	0	0	0	0	0	41	0	0	0	0
ANAEROFRUCAT-PWY	homolactic_fermentation	Fermentation	Generation_of_Precursor_Metabolite_and_Energy	Bacteria;Firmicutes;Clostridia;Clostridiales;Lachnospiraceae;Sellimonas	0	0	0	0	0	0	0	295	0	0	0
ANAEROFRUCAT-PWY	homolactic_fermentation	Fermentation	Generation_of_Precursor_Metabolite_and_Energy	Bacteria;Bacteroidetes;Bacteroidia;Bacteroidales;Rikenellaceae;Alistipes	11	26	54	23	52	113	102	41	25	7	9
ANAEROFRUCAT-PWY	homolactic_fermentation	Fermentation	Generation_of_Precursor_Metabolite_and_Energy	Bacteria;Bacteroidetes;Bacteroidia;Bacteroidales;Prevotellaceae;Prevotella	0	2	0	0	0	0	3	0	0	0	0
ANAEROFRUCAT-PWY	homolactic_fermentation	Fermentation	Generation_of_Precursor_Metabolite_and_Energy	Bacteria;Bacteroidetes;Bacteroidia;Bacteroidales;Rikenellaceae;Alistipes	936	283	590	162	217	146	113	90	46	16	0
ANAEROFRUCAT-PWY	homolactic_fermentation	Fermentation	Generation_of_Precursor_Metabolite_and_Energy	Bacteria;Firmicutes;Clostridia;Clostridiales;Lachnospiraceae;Fusicatenibacter	2714	314	323	149	0	0	0	78	57	20	0
ANAEROFRUCAT-PWY	homolactic_fermentation	Fermentation	Generation_of_Precursor_Metabolite_and_Energy	Bacteria;Firmicutes;Clostridia;Clostridiales;Clostridiaceae_1;Clostridium_sensu_stricto_18	297	82	29	43	184	272	169	52	42	99	33
ANAEROFRUCAT-PWY	homolactic_fermentation	Fermentation	Generation_of_Precursor_Metabolite_and_Energy	Bacteria;Firmicutes;Clostridia;Clostridiales;Lachnospiraceae;Lachnospiraceae_ND3007_group	2791	153	36	8	0	0	18	42	42	154	0
ANAGLYCOLYSIS-PWY	glycolysis_III_(from_glucose)	Glycolysis	Generation_of_Precursor_Metabolite_and_Energy	Bacteria;Firmicutes;Bacilli;Lactobacillales;Lactobacillaceae;Lactobacillus	300	0	0	205	231	140	403	249	0	61	424
ANAGLYCOLYSIS-PWY	glycolysis_III_(from_glucose)	Glycolysis	Generation_of_Precursor_Metabolite_and_Energy	Bacteria;Firmicutes;Clostridia;Clostridiales;Ruminococcaceae;Faecalibacterium	3364	337	290	173	805	261	725	2362	4978	14698	5389
ANAGLYCOLYSIS-PWY	glycolysis_III_(from_glucose)	Glycolysis	Generation_of_Precursor_Metabolite_and_Energy	Bacteria;Firmicutes;Clostridia;Clostridiales;Ruminococcaceae;Faecalibacterium	1476	238	93	66	81	125	137	202	200	286	38
ANAGLYCOLYSIS-PWY	glycolysis_III_(from_glucose)	Glycolysis	Generation_of_Precursor_Metabolite_and_Energy	Bacteria;Firmicutes;Clostridia;Clostridiales;Lachnospiraceae;Coprococcus	1201	232	123	49	44	42	41	356	629	501	118
ANAGLYCOLYSIS-PWY	glycolysis_III_(from_glucose)	Glycolysis	Generation_of_Precursor_Metabolite_and_Energy	Bacteria;Bacteroidetes;Bacteroidia;Bacteroidales;Bacteroidaceae;Bacteroides	3	17	0	0	0	0	2	0	0	4	0
ANAGLYCOLYSIS-PWY	glycolysis_III_(from_glucose)	Glycolysis	Generation_of_Precursor_Metabolite_and_Energy	Bacteria;Firmicutes;Clostridia;Clostridiales;Ruminococcaceae;Faecalibacterium	486	170	83	34	55	106	125	370	317	132	0
ANAGLYCOLYSIS-PWY	glycolysis_III_(from_glucose)	Glycolysis	Generation_of_Precursor_Metabolite_and_Energy	Bacteria;Firmicutes;Clostridia;Clostridiales;Ruminococcaceae;Ruminococcaceae_UCG-005	6	0	0	15	104	260	528	419	996	208	402
ANAGLYCOLYSIS-PWY	glycolysis_III_(from_glucose)	Glycolysis	Generation_of_Precursor_Metabolite_and_Energy	Bacteria;Bacteroidetes;Bacteroidia;Bacteroidales;Bacteroidaceae;Bacteroides	0	0	0	0	0	0	0	11	0	25	0
ANAGLYCOLYSIS-PWY	glycolysis_III_(from_glucose)	Glycolysis	Generation_of_Precursor_Metabolite_and_Energy	Bacteria;Firmicutes;Clostridia;Clostridiales;Family_XI;Peptoniphilus	0	0	0	10	3	0	0	0	0	0	0
ANAGLYCOLYSIS-PWY	glycolysis_III_(from_glucose)	Glycolysis	Generation_of_Precursor_Metabolite_and_Energy	Bacteria;Bacteroidetes;Bacteroidia;Bacteroidales;Prevotellaceae;Prevotella	0	0	0	0	0	0	0	0	3	0	0
ANAGLYCOLYSIS-PWY	glycolysis_III_(from_glucose)	Glycolysis	Generation_of_Precursor_Metabolite_and_Energy	Bacteria;Firmicutes;Clostridia;Clostridiales;Family_XI;Peptoniphilus	0	3	0	0	0	0	8	0	0	0	0
ANAGLYCOLYSIS-PWY	glycolysis_III_(from_glucose)	Glycolysis	Generation_of_Precursor_Metabolite_and_Energy	Bacteria;Firmicutes;Clostridia;Clostridiales;Ruminococcaceae;Faecalibacterium	2211	488	447	138	77	0	0	0	0	0	0
ANAGLYCOLYSIS-PWY	glycolysis_III_(from_glucose)	Glycolysis	Generation_of_Precursor_Metabolite_and_Energy	Bacteria;Bacteroidetes;Bacteroidia;Bacteroidales;Bacteroidaceae;Bacteroides	2143	869	276	209	188	137	78	85	89	116	43
ANAGLYCOLYSIS-PWY	glycolysis_III_(from_glucose)	Glycolysis	Generation_of_Precursor_Metabolite_and_Energy	Bacteria;Firmicutes;Negativicutes;Selenomonadales;Veillonellaceae;Veillonella	0	0	0	0	0	0	0	0	0	0	0
ANAGLYCOLYSIS-PWY	glycolysis_III_(from_glucose)	Glycolysis	Generation_of_Precursor_Metabolite_and_Energy	Bacteria;Bacteroidetes;Bacteroidia;Bacteroidales;Bacteroidaceae;Bacteroides	0	0	0	0	0	0	0	0	0	0	0
ANAGLYCOLYSIS-PWY	glycolysis_III_(from_glucose)	Glycolysis	Generation_of_Precursor_Metabolite_and_Energy	Bacteria;Firmicutes;Negativicutes;Selenomonadales;Veillonellaceae;Anaeroglobus	0	0	0	0	0	0	0	0	2	0	13
ANAGLYCOLYSIS-PWY	glycolysis_III_(from_glucose)	Glycolysis	Generation_of_Precursor_Metabolite_and_Energy	Bacteria;Firmicutes;Clostridia;Clostridiales;Lachnospiraceae;Eisenbergiella	0	0	0	0	0	0	0	0	0	0	0
ANAGLYCOLYSIS-PWY	glycolysis_III_(from_glucose)	Glycolysis	Generation_of_Precursor_Metabolite_and_Energy	Bacteria;Firmicutes;Negativicutes;Selenomonadales;Veillonellaceae;Veillonella	0	0	0	0	0	0	0	0	0	0	0
ANAGLYCOLYSIS-PWY	glycolysis_III_(from_glucose)	Glycolysis	Generation_of_Precursor_Metabolite_and_Energy	Bacteria;Firmicutes;Bacilli;Lactobacillales;Enterococcaceae;Enterococcus	0	0	0	0	0	0	0	0	0	0	0
ANAGLYCOLYSIS-PWY	glycolysis_III_(from_glucose)	Glycolysis	Generation_of_Precursor_Metabolite_and_Energy	Bacteria;Bacteroidetes;Bacteroidia;Bacteroidales;Prevotellaceae;Prevotella	0	1	0	0	0	0	0	0	0	0	0
ANAGLYCOLYSIS-PWY	glycolysis_III_(from_glucose)	Glycolysis	Generation_of_Precursor_Metabolite_and_Energy	Bacteria;Bacteroidetes;Bacteroidia;Bacteroidales;Prevotellaceae;Prevotella	0	0	0	0	0	0	0	0	0	0	0
ANAGLYCOLYSIS-PWY	glycolysis_III_(from_glucose)	Glycolysis	Generation_of_Precursor_Metabolite_and_Energy	Bacteria;Bacteroidetes;Bacteroidia;Bacteroidales;Bacteroidaceae;Bacteroides	0	0	0	0	0	0	0	0	0	0	0
ANAGLYCOLYSIS-PWY	glycolysis_III_(from_glucose)	Glycolysis	Generation_of_Precursor_Metabolite_and_Energy	Bacteria;Firmicutes;Negativicutes;Selenomonadales;Veillonellaceae;Anaeroglobus	0	0	0	0	0	0	0	0	0	0	0
ANAGLYCOLYSIS-PWY	glycolysis_III_(from_glucose)	Glycolysis	Generation_of_Precursor_Metabolite_and_Energy	Bacteria;Firmicutes;Clostridia;Clostridiales;Ruminococcaceae;Ruminococcaceae_NK4A214_group	0	0	0	0	0	0	13	0	0	0	0
ANAGLYCOLYSIS-PWY	glycolysis_III_(from_glucose)	Glycolysis	Generation_of_Precursor_Metabolite_and_Energy	Bacteria;Bacteroidetes;Bacteroidia;Bacteroidales;Rikenellaceae;Alistipes	0	0	0	0	0	0	4	0	0	0	0
ANAGLYCOLYSIS-PWY	glycolysis_III_(from_glucose)	Glycolysis	Generation_of_Precursor_Metabolite_and_Energy	Bacteria;Verrucomicrobia;Verrucomicrobiae;Verrucomicrobiales;Akkermansiaceae;Akkermansia	0	0	0	0	0	3	0	0	0	0	0
ANAGLYCOLYSIS-PWY	glycolysis_III_(from_glucose)	Glycolysis	Generation_of_Precursor_Metabolite_and_Energy	Bacteria;Firmicutes;Negativicutes;Selenomonadales;Veillonellaceae;Negativicoccus	0	0	0	0	0	0	0	0	0	0	0
ANAGLYCOLYSIS-PWY	glycolysis_III_(from_glucose)	Glycolysis	Generation_of_Precursor_Metabolite_and_Energy	Bacteria;Firmicutes;Clostridia;Clostridiales;Lachnospiraceae;Coprococcus	0	0	0	0	0	0	9	0	0	0	0
ANAGLYCOLYSIS-PWY	glycolysis_III_(from_glucose)	Glycolysis	Generation_of_Precursor_Metabolite_and_Energy	Bacteria;Bacteroidetes;Bacteroidia;Bacteroidales;Prevotellaceae;Prevotella	0	0	0	0	0	0	0	0	0	0	0
ANAGLYCOLYSIS-PWY	glycolysis_III_(from_glucose)	Glycolysis	Generation_of_Precursor_Metabolite_and_Energy	Bacteria;Firmicutes;Clostridia;Clostridiales;Ruminococcaceae;Ruminiclostridium	0	0	0	0	0	0	16	0	0	0	0
ANAGLYCOLYSIS-PWY	glycolysis_III_(from_glucose)	Glycolysis	Generation_of_Precursor_Metabolite_and_Energy	Bacteria;Bacteroidetes;Bacteroidia;Bacteroidales;Barnesiellaceae;Barnesiella	0	0	0	0	0	0	0	0	0	0	0
ANAGLYCOLYSIS-PWY	glycolysis_III_(from_glucose)	Glycolysis	Generation_of_Precursor_Metabolite_and_Energy	Bacteria;Bacteroidetes;Bacteroidia;Bacteroidales;Prevotellaceae;Prevotella	0	0	0	0	0	0	0	0	0	0	0
ANAGLYCOLYSIS-PWY	glycolysis_III_(from_glucose)	Glycolysis	Generation_of_Precursor_Metabolite_and_Energy	Bacteria;Bacteroidetes;Bacteroidia;Bacteroidales;Prevotellaceae;Prevotella	0	0	0	0	0	0	0	0	0	0	0
ANAGLYCOLYSIS-PWY	glycolysis_III_(from_glucose)	Glycolysis	Generation_of_Precursor_Metabolite_and_Energy	Bacteria;Firmicutes;Clostridia;Clostridiales;Ruminococcaceae;Faecalibacterium	1303	92	84	0	540	122	461	761	1737	2530	644
ANAGLYCOLYSIS-PWY	glycolysis_III_(from_glucose)	Glycolysis	Generation_of_Precursor_Metabolite_and_Energy	Bacteria;Firmicutes;Clostridia;Clostridiales;Lachnospiraceae;NA1	0	0	3	0	0	6	8	0	0	0	0
ANAGLYCOLYSIS-PWY	glycolysis_III_(from_glucose)	Glycolysis	Generation_of_Precursor_Metabolite_and_Energy	Bacteria;Firmicutes;Clostridia;Clostridiales;Ruminococcaceae;Ruminiclostridium	0	0	0	0	0	0	0	0	0	0	0
ANAGLYCOLYSIS-PWY	glycolysis_III_(from_glucose)	Glycolysis	Generation_of_Precursor_Metabolite_and_Energy	Bacteria;Proteobacteria;Alphaproteobacteria;Rhodospirillales;NA1;NA1	0	0	0	0	0	0	3	0	0	0	0
ANAGLYCOLYSIS-PWY	glycolysis_III_(from_glucose)	Glycolysis	Generation_of_Precursor_Metabolite_and_Energy	Bacteria;Firmicutes;Clostridia;Clostridiales;Ruminococcaceae;Ruminococcus	0	0	0	0	0	0	0	0	0	0	0
ANAGLYCOLYSIS-PWY	glycolysis_III_(from_glucose)	Glycolysis	Generation_of_Precursor_Metabolite_and_Energy	Bacteria;Bacteroidetes;Bacteroidia;Bacteroidales;Prevotellaceae;Prevotellaceae_NK3B31_group	0	0	0	0	0	0	0	0	0	0	0
ANAGLYCOLYSIS-PWY	glycolysis_III_(from_glucose)	Glycolysis	Generation_of_Precursor_Metabolite_and_Energy	Bacteria;Firmicutes;Clostridia;Clostridiales;Christensenellaceae;NA1	0	0	0	0	0	0	0	0	0	0	0
ANAGLYCOLYSIS-PWY	glycolysis_III_(from_glucose)	Glycolysis	Generation_of_Precursor_Metabolite_and_Energy	Bacteria;Firmicutes;Clostridia;Clostridiales;Family_XI;Ezakiella	0	0	0	0	0	0	0	0	0	0	0
ANAGLYCOLYSIS-PWY	glycolysis_III_(from_glucose)	Glycolysis	Generation_of_Precursor_Metabolite_and_Energy	Bacteria;Bacteroidetes;Bacteroidia;Bacteroidales;Barnesiellaceae;Barnesiella	0	0	0	0	0	0	0	0	0	0	0
ANAGLYCOLYSIS-PWY	glycolysis_III_(from_glucose)	Glycolysis	Generation_of_Precursor_Metabolite_and_Energy	Bacteria;Firmicutes;Clostridia;Clostridiales;Ruminococcaceae;NA1	6	0	0	0	0	0	0	0	0	0	0
ANAGLYCOLYSIS-PWY	glycolysis_III_(from_glucose)	Glycolysis	Generation_of_Precursor_Metabolite_and_Energy	Bacteria;Bacteroidetes;Bacteroidia;Bacteroidales;Prevotellaceae;Paraprevotella	0	0	0	0	0	0	0	0	0	0	0
ANAGLYCOLYSIS-PWY	glycolysis_III_(from_glucose)	Glycolysis	Generation_of_Precursor_Metabolite_and_Energy	Bacteria;Firmicutes;Bacilli;Lactobacillales;Lactobacillaceae;Pediococcus	0	0	131	0	0	0	0	0	0	0	0
ANAGLYCOLYSIS-PWY	glycolysis_III_(from_glucose)	Glycolysis	Generation_of_Precursor_Metabolite_and_Energy	Bacteria;Bacteroidetes;Bacteroidia;Bacteroidales;Barnesiellaceae;Barnesiella	0	0	0	0	0	0	0	0	0	0	0
ANAGLYCOLYSIS-PWY	glycolysis_III_(from_glucose)	Glycolysis	Generation_of_Precursor_Metabolite_and_Energy	Bacteria;Firmicutes;Clostridia;Clostridiales;Ruminococcaceae;Ruminococcaceae_UCG-002	4	0	0	0	0	0	0	0	0	0	0
ANAGLYCOLYSIS-PWY	glycolysis_III_(from_glucose)	Glycolysis	Generation_of_Precursor_Metabolite_and_Energy	Bacteria;Firmicutes;Clostridia;Clostridiales;Ruminococcaceae;Ruminococcaceae_UCG-002	0	0	0	0	0	0	0	0	0	0	0
ANAGLYCOLYSIS-PWY	glycolysis_III_(from_glucose)	Glycolysis	Generation_of_Precursor_Metabolite_and_Energy	Bacteria;Bacteroidetes;Bacteroidia;Bacteroidales;Bacteroidaceae;Bacteroides	0	0	0	0	0	0	0	0	0	0	0
ANAGLYCOLYSIS-PWY	glycolysis_III_(from_glucose)	Glycolysis	Generation_of_Precursor_Metabolite_and_Energy	Bacteria;Bacteroidetes;Bacteroidia;Bacteroidales;Bacteroidaceae;Bacteroides	1991	3851	5550	3256	3316	4438	4633	2676	1686	1367	925
ANAGLYCOLYSIS-PWY	glycolysis_III_(from_glucose)	Glycolysis	Generation_of_Precursor_Metabolite_and_Energy	Bacteria;Bacteroidetes;Bacteroidia;Bacteroidales;Bacteroidaceae;Bacteroides	8172	16073	23790	13802	13744	18168	18959	10957	6980	5704	3991
ANAGLYCOLYSIS-PWY	glycolysis_III_(from_glucose)	Glycolysis	Generation_of_Precursor_Metabolite_and_Energy	Bacteria;Verrucomicrobia;Verrucomicrobiae;Verrucomicrobiales;Akkermansiaceae;Akkermansia	9	1058	13174	6973	3945	10153	8281	1246	1413	1447	128
ANAGLYCOLYSIS-PWY	glycolysis_III_(from_glucose)	Glycolysis	Generation_of_Precursor_Metabolite_and_Energy	Bacteria;Bacteroidetes;Bacteroidia;Bacteroidales;Bacteroidaceae;Bacteroides	14539	10551	8737	4536	3431	6664	6217	5153	2518	6001	22727
ANAGLYCOLYSIS-PWY	glycolysis_III_(from_glucose)	Glycolysis	Generation_of_Precursor_Metabolite_and_Energy	Bacteria;Firmicutes;Bacilli;Lactobacillales;Enterococcaceae;Enterococcus	263	30	44	260	674	154	687	858	266	23	95
ANAGLYCOLYSIS-PWY	glycolysis_III_(from_glucose)	Glycolysis	Generation_of_Precursor_Metabolite_and_Energy	Bacteria;Proteobacteria;Gammaproteobacteria;Enterobacteriales;Enterobacteriaceae;Klebsiella	146	289	650	905	4465	3791	1967	5506	2154	582	706
ANAGLYCOLYSIS-PWY	glycolysis_III_(from_glucose)	Glycolysis	Generation_of_Precursor_Metabolite_and_Energy	Bacteria;Bacteroidetes;Bacteroidia;Bacteroidales;Bacteroidaceae;Bacteroides	20534	20040	29334	21228	12940	11307	10255	25348	15325	8521	1396
ANAGLYCOLYSIS-PWY	glycolysis_III_(from_glucose)	Glycolysis	Generation_of_Precursor_Metabolite_and_Energy	Bacteria;Firmicutes;Negativicutes;Selenomonadales;Veillonellaceae;Veillonella	0	54	61	59	332	145	318	31	86	0	340
ANAGLYCOLYSIS-PWY	glycolysis_III_(from_glucose)	Glycolysis	Generation_of_Precursor_Metabolite_and_Energy	Bacteria;Proteobacteria;Gammaproteobacteria;Enterobacteriales;Enterobacteriaceae;Citrobacter	437	371	557	518	929	870	797	713	1170	3787	3757
ANAGLYCOLYSIS-PWY	glycolysis_III_(from_glucose)	Glycolysis	Generation_of_Precursor_Metabolite_and_Energy	Bacteria;Firmicutes;Bacilli;Lactobacillales;Streptococcaceae;Streptococcus	0	0	0	6	6	0	1	0	0	0	0
ANAGLYCOLYSIS-PWY	glycolysis_III_(from_glucose)	Glycolysis	Generation_of_Precursor_Metabolite_and_Energy	Bacteria;Firmicutes;Bacilli;Lactobacillales;Streptococcaceae;Streptococcus	0	0	0	13	16	0	0	0	0	0	18
ANAGLYCOLYSIS-PWY	glycolysis_III_(from_glucose)	Glycolysis	Generation_of_Precursor_Metabolite_and_Energy	Bacteria;Firmicutes;Bacilli;Bacillales;Family_XI;Gemella	17	0	19	11	62	11	0	24	0	0	44
ANAGLYCOLYSIS-PWY	glycolysis_III_(from_glucose)	Glycolysis	Generation_of_Precursor_Metabolite_and_Energy	Bacteria;Bacteroidetes;Bacteroidia;Bacteroidales;Bacteroidaceae;Bacteroides	794	1380	2039	1168	1223	1599	1756	972	603	493	357
ANAGLYCOLYSIS-PWY	glycolysis_III_(from_glucose)	Glycolysis	Generation_of_Precursor_Metabolite_and_Energy	Bacteria;Firmicutes;Bacilli;Bacillales;Staphylococcaceae;Staphylococcus	0	0	0	0	0	0	0	0	0	0	0
ANAGLYCOLYSIS-PWY	glycolysis_III_(from_glucose)	Glycolysis	Generation_of_Precursor_Metabolite_and_Energy	Bacteria;Firmicutes;Clostridia;Clostridiales;Lachnospiraceae;Blautia	4873	9640	10922	5724	8705	12326	10009	2517	6328	3692	10955
ANAGLYCOLYSIS-PWY	glycolysis_III_(from_glucose)	Glycolysis	Generation_of_Precursor_Metabolite_and_Energy	Bacteria;Firmicutes;Bacilli;Lactobacillales;Lactobacillaceae;Lactobacillus	31	0	5	35	50	0	31	0	0	0	0
ANAGLYCOLYSIS-PWY	glycolysis_III_(from_glucose)	Glycolysis	Generation_of_Precursor_Metabolite_and_Energy	Bacteria;Bacteroidetes;Bacteroidia;Bacteroidales;Bacteroidaceae;Bacteroides	0	810	0	0	132	0	89	99	0	170	130
ANAGLYCOLYSIS-PWY	glycolysis_III_(from_glucose)	Glycolysis	Generation_of_Precursor_Metabolite_and_Energy	Bacteria;Bacteroidetes;Bacteroidia;Bacteroidales;Bacteroidaceae;Bacteroides	490	1055	367	339	467	0	0	398	0	728	17647
ANAGLYCOLYSIS-PWY	glycolysis_III_(from_glucose)	Glycolysis	Generation_of_Precursor_Metabolite_and_Energy	Bacteria;Firmicutes;Negativicutes;Selenomonadales;Veillonellaceae;Veillonella	0	35	39	0	99	74	153	0	0	0	95
ANAGLYCOLYSIS-PWY	glycolysis_III_(from_glucose)	Glycolysis	Generation_of_Precursor_Metabolite_and_Energy	Bacteria;Firmicutes;Negativicutes;Selenomonadales;Acidaminococcaceae;Acidaminococcus	15	29	0	61	29	35	0	22	18	22	7
ANAGLYCOLYSIS-PWY	glycolysis_III_(from_glucose)	Glycolysis	Generation_of_Precursor_Metabolite_and_Energy	Bacteria;Firmicutes;Bacilli;Lactobacillales;Lactobacillaceae;Lactobacillus	82	14	45	74	67	19	124	28	0	12	50
ANAGLYCOLYSIS-PWY	glycolysis_III_(from_glucose)	Glycolysis	Generation_of_Precursor_Metabolite_and_Energy	Bacteria;Bacteroidetes;Bacteroidia;Bacteroidales;Bacteroidaceae;Bacteroides	3399	4427	6769	2614	1645	1232	1386	1822	1504	6946	8075
ANAGLYCOLYSIS-PWY	glycolysis_III_(from_glucose)	Glycolysis	Generation_of_Precursor_Metabolite_and_Energy	Bacteria;Epsilonbacteraeota;Campylobacteria;Campylobacterales;Campylobacteraceae;Campylobacter	0	0	0	0	0	0	0	0	0	0	0
ANAGLYCOLYSIS-PWY	glycolysis_III_(from_glucose)	Glycolysis	Generation_of_Precursor_Metabolite_and_Energy	Bacteria;Firmicutes;Negativicutes;Selenomonadales;Acidaminococcaceae;Phascolarctobacterium	21	50	7	16	10	19	18	13	7	16	7
ANAGLYCOLYSIS-PWY	glycolysis_III_(from_glucose)	Glycolysis	Generation_of_Precursor_Metabolite_and_Energy	Bacteria;Firmicutes;Negativicutes;Selenomonadales;Acidaminococcaceae;Acidaminococcus	24	49	0	0	0	0	0	0	0	0	0
ANAGLYCOLYSIS-PWY	glycolysis_III_(from_glucose)	Glycolysis	Generation_of_Precursor_Metabolite_and_Energy	Bacteria;Proteobacteria;Gammaproteobacteria;Enterobacteriales;Enterobacteriaceae;Escherichia/Shigella	244	941	70	1006	1514	314	275	342	515	207	1066
ANAGLYCOLYSIS-PWY	glycolysis_III_(from_glucose)	Glycolysis	Generation_of_Precursor_Metabolite_and_Energy	Bacteria;Fusobacteria;Fusobacteriia;Fusobacteriales;Fusobacteriaceae;Fusobacterium	0	5	4	8	0	3	7	4	1	0	0
ANAGLYCOLYSIS-PWY	glycolysis_III_(from_glucose)	Glycolysis	Generation_of_Precursor_Metabolite_and_Energy	Bacteria;Firmicutes;Clostridia;Clostridiales;Clostridiaceae_1;Clostridium_sensu_stricto_1	217	91	67	66	55	109	60	38	228	106	32
ANAGLYCOLYSIS-PWY	glycolysis_III_(from_glucose)	Glycolysis	Generation_of_Precursor_Metabolite_and_Energy	Bacteria;Bacteroidetes;Bacteroidia;Bacteroidales;Tannerellaceae;Parabacteroides	2728	5944	6600	3637	3508	2865	1356	2041	779	1781	2561
ANAGLYCOLYSIS-PWY	glycolysis_III_(from_glucose)	Glycolysis	Generation_of_Precursor_Metabolite_and_Energy	Bacteria;Proteobacteria;Gammaproteobacteria;Enterobacteriales;Enterobacteriaceae;Proteus	0	166	33	69	0	61	80	0	40	0	0
ANAGLYCOLYSIS-PWY	glycolysis_III_(from_glucose)	Glycolysis	Generation_of_Precursor_Metabolite_and_Energy	Bacteria;Firmicutes;Negativicutes;Selenomonadales;Veillonellaceae;Veillonella	0	0	9	16	61	0	32	0	0	0	0
ANAGLYCOLYSIS-PWY	glycolysis_III_(from_glucose)	Glycolysis	Generation_of_Precursor_Metabolite_and_Energy	Bacteria;Firmicutes;Negativicutes;Selenomonadales;Veillonellaceae;Negativicoccus	15	10	0	27	70	48	266	441	455	567	1924
ANAGLYCOLYSIS-PWY	glycolysis_III_(from_glucose)	Glycolysis	Generation_of_Precursor_Metabolite_and_Energy	Bacteria;Proteobacteria;Gammaproteobacteria;Betaproteobacteriales;Burkholderiaceae;Sutterella	208	128	31	8	43	27	69	48	97	104	23
ANAGLYCOLYSIS-PWY	glycolysis_III_(from_glucose)	Glycolysis	Generation_of_Precursor_Metabolite_and_Energy	Bacteria;Proteobacteria;Gammaproteobacteria;Pasteurellales;Pasteurellaceae;Haemophilus	0	0	0	0	0	0	1	1	0	0	0
ANAGLYCOLYSIS-PWY	glycolysis_III_(from_glucose)	Glycolysis	Generation_of_Precursor_Metabolite_and_Energy	Bacteria;Firmicutes;Clostridia;Clostridiales;Ruminococcaceae;Faecalibacterium	9827	2366	2026	691	450	367	210	253	227	188	48
ANAGLYCOLYSIS-PWY	glycolysis_III_(from_glucose)	Glycolysis	Generation_of_Precursor_Metabolite_and_Energy	Bacteria;Firmicutes;Clostridia;Clostridiales;Lachnospiraceae;Lachnoclostridium	82	123	278	197	302	757	911	707	701	694	528
ANAGLYCOLYSIS-PWY	glycolysis_III_(from_glucose)	Glycolysis	Generation_of_Precursor_Metabolite_and_Energy	Bacteria;Firmicutes;Clostridia;Clostridiales;Lachnospiraceae;Lachnoclostridium	212	0	189	99	275	576	629	558	341	171	0
ANAGLYCOLYSIS-PWY	glycolysis_III_(from_glucose)	Glycolysis	Generation_of_Precursor_Metabolite_and_Energy	Bacteria;Firmicutes;Clostridia;Clostridiales;Lachnospiraceae;Hungatella	140	225	1047	2399	6692	12215	14695	7852	3771	951	431
ANAGLYCOLYSIS-PWY	glycolysis_III_(from_glucose)	Glycolysis	Generation_of_Precursor_Metabolite_and_Energy	Bacteria;Firmicutes;Negativicutes;Selenomonadales;Veillonellaceae;Dialister	138	171	572	436	344	303	355	1526	1589	628	224
ANAGLYCOLYSIS-PWY	glycolysis_III_(from_glucose)	Glycolysis	Generation_of_Precursor_Metabolite_and_Energy	Bacteria;Bacteroidetes;Bacteroidia;Bacteroidales;Bacteroidaceae;Bacteroides	5188	3517	3697	2472	1587	1911	1057	1327	642	268	68
ANAGLYCOLYSIS-PWY	glycolysis_III_(from_glucose)	Glycolysis	Generation_of_Precursor_Metabolite_and_Energy	Bacteria;Proteobacteria;Deltaproteobacteria;Desulfovibrionales;Desulfovibrionaceae;Bilophila	1007	791	1516	567	851	1066	811	502	235	80	32
ANAGLYCOLYSIS-PWY	glycolysis_III_(from_glucose)	Glycolysis	Generation_of_Precursor_Metabolite_and_Energy	Bacteria;Firmicutes;Clostridia;Clostridiales;Ruminococcaceae;Subdoligranulum	421	454	478	275	380	785	208	163	207	161	77
ANAGLYCOLYSIS-PWY	glycolysis_III_(from_glucose)	Glycolysis	Generation_of_Precursor_Metabolite_and_Energy	Bacteria;Proteobacteria;Gammaproteobacteria;Pseudomonadales;Pseudomonadaceae;Pseudomonas	0	2	0	2	0	0	6	0	0	0	0
ANAGLYCOLYSIS-PWY	glycolysis_III_(from_glucose)	Glycolysis	Generation_of_Precursor_Metabolite_and_Energy	Bacteria;Proteobacteria;Gammaproteobacteria;Betaproteobacteriales;Burkholderiaceae;Parasutterella	0	9	0	20	31	10	18	13	11	0	17
ANAGLYCOLYSIS-PWY	glycolysis_III_(from_glucose)	Glycolysis	Generation_of_Precursor_Metabolite_and_Energy	Bacteria;Proteobacteria;Gammaproteobacteria;Pseudomonadales;Pseudomonadaceae;Pseudomonas	0	7	7	4	0	7	18	0	2	0	0
ANAGLYCOLYSIS-PWY	glycolysis_III_(from_glucose)	Glycolysis	Generation_of_Precursor_Metabolite_and_Energy	Bacteria;Bacteroidetes;Bacteroidia;Bacteroidales;Tannerellaceae;Parabacteroides	17	78	283	295	606	973	838	487	217	26	35
ANAGLYCOLYSIS-PWY	glycolysis_III_(from_glucose)	Glycolysis	Generation_of_Precursor_Metabolite_and_Energy	Bacteria;Firmicutes;Bacilli;Lactobacillales;Streptococcaceae;Streptococcus	20	0	11	8	20	0	4	6	0	0	4
ANAGLYCOLYSIS-PWY	glycolysis_III_(from_glucose)	Glycolysis	Generation_of_Precursor_Metabolite_and_Energy	Bacteria;Firmicutes;Clostridia;Clostridiales;Peptostreptococcaceae;Paraclostridium	443	422	1035	803	906	978	862	1243	1192	751	1192
ANAGLYCOLYSIS-PWY	glycolysis_III_(from_glucose)	Glycolysis	Generation_of_Precursor_Metabolite_and_Energy	Bacteria;Firmicutes;Negativicutes;Selenomonadales;Veillonellaceae;Dialister	0	0	0	0	11	0	0	0	0	0	0
ANAGLYCOLYSIS-PWY	glycolysis_III_(from_glucose)	Glycolysis	Generation_of_Precursor_Metabolite_and_Energy	Bacteria;Fusobacteria;Fusobacteriia;Fusobacteriales;Fusobacteriaceae;Fusobacterium	0	24	0	0	0	0	0	0	0	0	0
ANAGLYCOLYSIS-PWY	glycolysis_III_(from_glucose)	Glycolysis	Generation_of_Precursor_Metabolite_and_Energy	Bacteria;Firmicutes;Clostridia;Clostridiales;NA1;NA1	50	98	1104	805	753	1077	552	119	66	69	99
ANAGLYCOLYSIS-PWY	glycolysis_III_(from_glucose)	Glycolysis	Generation_of_Precursor_Metabolite_and_Energy	Bacteria;Firmicutes;Negativicutes;Selenomonadales;Veillonellaceae;Dialister	111	117	345	299	230	225	316	1107	1008	413	135
ANAGLYCOLYSIS-PWY	glycolysis_III_(from_glucose)	Glycolysis	Generation_of_Precursor_Metabolite_and_Energy	Bacteria;Bacteroidetes;Bacteroidia;Bacteroidales;Prevotellaceae;Prevotella	0	0	0	11	0	9	0	0	0	0	0
ANAGLYCOLYSIS-PWY	glycolysis_III_(from_glucose)	Glycolysis	Generation_of_Precursor_Metabolite_and_Energy	Bacteria;Firmicutes;Negativicutes;Selenomonadales;Veillonellaceae;Veillonella	0	0	0	0	46	43	0	0	42	0	52
ANAGLYCOLYSIS-PWY	glycolysis_III_(from_glucose)	Glycolysis	Generation_of_Precursor_Metabolite_and_Energy	Bacteria;Bacteroidetes;Bacteroidia;Bacteroidales;Bacteroidaceae;Bacteroides	1101	1399	2162	774	508	413	411	551	444	2210	2534
ANAGLYCOLYSIS-PWY	glycolysis_III_(from_glucose)	Glycolysis	Generation_of_Precursor_Metabolite_and_Energy	Bacteria;Bacteroidetes;Bacteroidia;Bacteroidales;Tannerellaceae;Parabacteroides	0	2	2	0	1	1	3	0	0	0	2
ANAGLYCOLYSIS-PWY	glycolysis_III_(from_glucose)	Glycolysis	Generation_of_Precursor_Metabolite_and_Energy	Bacteria;Actinobacteria;Coriobacteriia;Coriobacteriales;Coriobacteriaceae;Collinsella	105	567	1396	1020	556	381	674	583	390	151	134
ANAGLYCOLYSIS-PWY	glycolysis_III_(from_glucose)	Glycolysis	Generation_of_Precursor_Metabolite_and_Energy	Bacteria;Firmicutes;Bacilli;Lactobacillales;Lactobacillaceae;Lactobacillus	54	0	0	0	0	0	75	0	0	0	63
ANAGLYCOLYSIS-PWY	glycolysis_III_(from_glucose)	Glycolysis	Generation_of_Precursor_Metabolite_and_Energy	Bacteria;Firmicutes;Clostridia;Clostridiales;Ruminococcaceae;Ruminiclostridium	31	0	0	0	47	88	366	171	1069	2847	2466
ANAGLYCOLYSIS-PWY	glycolysis_III_(from_glucose)	Glycolysis	Generation_of_Precursor_Metabolite_and_Energy	Bacteria;Firmicutes;Clostridia;Clostridiales;Ruminococcaceae;Oscillibacter	28	129	867	570	1132	1530	1034	1207	693	618	515
ANAGLYCOLYSIS-PWY	glycolysis_III_(from_glucose)	Glycolysis	Generation_of_Precursor_Metabolite_and_Energy	Bacteria;Proteobacteria;Gammaproteobacteria;Xanthomonadales;Xanthomonadaceae;Stenotrophomonas	54	46	113	52	243	214	95	225	364	1201	1853
ANAGLYCOLYSIS-PWY	glycolysis_III_(from_glucose)	Glycolysis	Generation_of_Precursor_Metabolite_and_Energy	Bacteria;Firmicutes;Clostridia;Clostridiales;Lachnospiraceae;NA1	0	0	0	0	0	0	0	83	186	2431	1551
ANAGLYCOLYSIS-PWY	glycolysis_III_(from_glucose)	Glycolysis	Generation_of_Precursor_Metabolite_and_Energy	Bacteria;Firmicutes;Clostridia;Clostridiales;Ruminococcaceae;Intestinimonas	27	19	125	178	595	714	1011	782	323	606	556
ANAGLYCOLYSIS-PWY	glycolysis_III_(from_glucose)	Glycolysis	Generation_of_Precursor_Metabolite_and_Energy	Bacteria;Firmicutes;Clostridia;Clostridiales;Ruminococcaceae;Subdoligranulum	705	362	794	427	368	400	556	1174	1409	586	133
ANAGLYCOLYSIS-PWY	glycolysis_III_(from_glucose)	Glycolysis	Generation_of_Precursor_Metabolite_and_Energy	Bacteria;Proteobacteria;Gammaproteobacteria;Enterobacteriales;Enterobacteriaceae;Enterobacter	0	0	0	20	0	0	0	0	0	0	0
ANAGLYCOLYSIS-PWY	glycolysis_III_(from_glucose)	Glycolysis	Generation_of_Precursor_Metabolite_and_Energy	Bacteria;Firmicutes;Clostridia;Clostridiales;Ruminococcaceae;Ruminococcus	33	6	0	28	509	584	1446	1998	820	323	76
ANAGLYCOLYSIS-PWY	glycolysis_III_(from_glucose)	Glycolysis	Generation_of_Precursor_Metabolite_and_Energy	Bacteria;Firmicutes;Clostridia;Clostridiales;Lachnospiraceae;Agathobacter	2184	1343	1154	687	443	292	205	455	354	170	0
ANAGLYCOLYSIS-PWY	glycolysis_III_(from_glucose)	Glycolysis	Generation_of_Precursor_Metabolite_and_Energy	Bacteria;Firmicutes;Clostridia;Clostridiales;Ruminococcaceae;UBA1819	0	131	431	215	361	623	553	360	359	1947	4148
ANAGLYCOLYSIS-PWY	glycolysis_III_(from_glucose)	Glycolysis	Generation_of_Precursor_Metabolite_and_Energy	Bacteria;Proteobacteria;Gammaproteobacteria;Enterobacteriales;Enterobacteriaceae;Klebsiella	0	302	155	1302	1517	676	1106	0	813	888	1181
ANAGLYCOLYSIS-PWY	glycolysis_III_(from_glucose)	Glycolysis	Generation_of_Precursor_Metabolite_and_Energy	Bacteria;Bacteroidetes;Bacteroidia;Bacteroidales;Bacteroidaceae;Bacteroides	323	88	16	20	0	15	0	0	0	0	0
ANAGLYCOLYSIS-PWY	glycolysis_III_(from_glucose)	Glycolysis	Generation_of_Precursor_Metabolite_and_Energy	Bacteria;Bacteroidetes;Bacteroidia;Bacteroidales;Bacteroidaceae;Bacteroides	1422	1069	1172	738	356	348	727	640	577	390	233
ANAGLYCOLYSIS-PWY	glycolysis_III_(from_glucose)	Glycolysis	Generation_of_Precursor_Metabolite_and_Energy	Bacteria;Firmicutes;Negativicutes;Selenomonadales;Veillonellaceae;NA1	0	0	0	0	37	0	0	0	0	0	22
ANAGLYCOLYSIS-PWY	glycolysis_III_(from_glucose)	Glycolysis	Generation_of_Precursor_Metabolite_and_Energy	Bacteria;Firmicutes;Clostridia;Clostridiales;Lachnospiraceae;Blautia	40	508	1178	1454	2039	6954	1485	2632	1071	779	2120
ANAGLYCOLYSIS-PWY	glycolysis_III_(from_glucose)	Glycolysis	Generation_of_Precursor_Metabolite_and_Energy	Bacteria;Firmicutes;Clostridia;Clostridiales;Christensenellaceae;Christensenellaceae_R-7_group	24	0	8	23	54	125	487	476	934	1084	1114
ANAGLYCOLYSIS-PWY	glycolysis_III_(from_glucose)	Glycolysis	Generation_of_Precursor_Metabolite_and_Energy	Bacteria;Proteobacteria;Gammaproteobacteria;Enterobacteriales;Enterobacteriaceae;Morganella	39	0	0	0	64	0	0	25	0	0	0
ANAGLYCOLYSIS-PWY	glycolysis_III_(from_glucose)	Glycolysis	Generation_of_Precursor_Metabolite_and_Energy	Bacteria;Bacteroidetes;Bacteroidia;Bacteroidales;Bacteroidaceae;Bacteroides	133	490	1108	748	1268	2192	1549	679	375	65	36
ANAGLYCOLYSIS-PWY	glycolysis_III_(from_glucose)	Glycolysis	Generation_of_Precursor_Metabolite_and_Energy	Bacteria;Proteobacteria;Gammaproteobacteria;Enterobacteriales;Enterobacteriaceae;NA1	0	0	0	0	0	0	0	0	0	0	0
ANAGLYCOLYSIS-PWY	glycolysis_III_(from_glucose)	Glycolysis	Generation_of_Precursor_Metabolite_and_Energy	Bacteria;Firmicutes;Negativicutes;Selenomonadales;Veillonellaceae;Veillonella	0	0	0	0	35	0	0	0	0	0	38
ANAGLYCOLYSIS-PWY	glycolysis_III_(from_glucose)	Glycolysis	Generation_of_Precursor_Metabolite_and_Energy	Bacteria;Firmicutes;Negativicutes;Selenomonadales;Acidaminococcaceae;Succiniclasticum	0	0	0	8	0	0	0	0	0	0	0
ANAGLYCOLYSIS-PWY	glycolysis_III_(from_glucose)	Glycolysis	Generation_of_Precursor_Metabolite_and_Energy	Bacteria;Bacteroidetes;Bacteroidia;Bacteroidales;Bacteroidaceae;Bacteroides	135	206	100	7	25	83	111	159	53	85	41
ANAGLYCOLYSIS-PWY	glycolysis_III_(from_glucose)	Glycolysis	Generation_of_Precursor_Metabolite_and_Energy	Bacteria;Firmicutes;Clostridia;Clostridiales;Clostridiaceae_1;Clostridium_sensu_stricto_1	329	0	0	0	57	77	0	71	74	97	0
ANAGLYCOLYSIS-PWY	glycolysis_III_(from_glucose)	Glycolysis	Generation_of_Precursor_Metabolite_and_Energy	Bacteria;Bacteroidetes;Bacteroidia;Bacteroidales;Tannerellaceae;Parabacteroides	0	0	0	0	0	0	0	0	0	0	0
ANAGLYCOLYSIS-PWY	glycolysis_III_(from_glucose)	Glycolysis	Generation_of_Precursor_Metabolite_and_Energy	Bacteria;Firmicutes;Clostridia;Clostridiales;Lachnospiraceae;Hungatella	49	0	0	0	0	0	48	0	0	0	0
ANAGLYCOLYSIS-PWY	glycolysis_III_(from_glucose)	Glycolysis	Generation_of_Precursor_Metabolite_and_Energy	Bacteria;Firmicutes;Clostridia;Clostridiales;Lachnospiraceae;Sellimonas	0	0	0	0	0	0	0	312	0	0	0
ANAGLYCOLYSIS-PWY	glycolysis_III_(from_glucose)	Glycolysis	Generation_of_Precursor_Metabolite_and_Energy	Bacteria;Bacteroidetes;Bacteroidia;Bacteroidales;Rikenellaceae;Alistipes	16	52	106	41	78	165	145	58	35	10	14
ANAGLYCOLYSIS-PWY	glycolysis_III_(from_glucose)	Glycolysis	Generation_of_Precursor_Metabolite_and_Energy	Bacteria;Bacteroidetes;Bacteroidia;Bacteroidales;Prevotellaceae;Prevotella	0	3	0	0	0	0	3	0	0	0	0
ANAGLYCOLYSIS-PWY	glycolysis_III_(from_glucose)	Glycolysis	Generation_of_Precursor_Metabolite_and_Energy	Bacteria;Bacteroidetes;Bacteroidia;Bacteroidales;Rikenellaceae;Alistipes	1421	556	1158	289	321	211	159	126	64	23	0
ANAGLYCOLYSIS-PWY	glycolysis_III_(from_glucose)	Glycolysis	Generation_of_Precursor_Metabolite_and_Energy	Bacteria;Firmicutes;Clostridia;Clostridiales;Lachnospiraceae;Fusicatenibacter	3271	491	504	211	0	0	0	87	62	23	0
ANAGLYCOLYSIS-PWY	glycolysis_III_(from_glucose)	Glycolysis	Generation_of_Precursor_Metabolite_and_Energy	Bacteria;Firmicutes;Clostridia;Clostridiales;Clostridiaceae_1;Clostridium_sensu_stricto_18	334	120	42	57	201	290	176	54	43	108	38
ANAGLYCOLYSIS-PWY	glycolysis_III_(from_glucose)	Glycolysis	Generation_of_Precursor_Metabolite_and_Energy	Bacteria;Firmicutes;Clostridia;Clostridiales;Lachnospiraceae;Lachnospiraceae_ND3007_group	3477	248	57	11	0	0	21	48	48	185	0
ARG+POLYAMINE-SYN	superpathway_of_arginine_and_polyamine_biosynthesis	Amine_and_Polyamine_Biosynthesis	Biosynthesis	Bacteria;Firmicutes;Bacilli;Lactobacillales;Lactobacillaceae;Lactobacillus	31	0	0	32	48	21	69	59	0	15	90
ARG+POLYAMINE-SYN	superpathway_of_arginine_and_polyamine_biosynthesis	Amine_and_Polyamine_Biosynthesis	Biosynthesis	Bacteria;Firmicutes;Clostridia;Clostridiales;Ruminococcaceae;Faecalibacterium	422	46	38	33	206	48	151	682	1773	4248	1404
ARG+POLYAMINE-SYN	superpathway_of_arginine_and_polyamine_biosynthesis	Amine_and_Polyamine_Biosynthesis	Biosynthesis	Bacteria;Firmicutes;Clostridia;Clostridiales;Ruminococcaceae;Faecalibacterium	185	32	12	12	21	23	29	58	71	83	10
ARG+POLYAMINE-SYN	superpathway_of_arginine_and_polyamine_biosynthesis	Amine_and_Polyamine_Biosynthesis	Biosynthesis	Bacteria;Firmicutes;Clostridia;Clostridiales;Lachnospiraceae;Coprococcus	185	39	20	12	14	10	10	126	275	178	38
ARG+POLYAMINE-SYN	superpathway_of_arginine_and_polyamine_biosynthesis	Amine_and_Polyamine_Biosynthesis	Biosynthesis	Bacteria;Bacteroidetes;Bacteroidia;Bacteroidales;Bacteroidaceae;Bacteroides	0	2	0	0	0	0	0	0	0	1	0
ARG+POLYAMINE-SYN	superpathway_of_arginine_and_polyamine_biosynthesis	Amine_and_Polyamine_Biosynthesis	Biosynthesis	Bacteria;Firmicutes;Clostridia;Clostridiales;Ruminococcaceae;Faecalibacterium	61	23	11	7	14	20	26	107	113	38	0
ARG+POLYAMINE-SYN	superpathway_of_arginine_and_polyamine_biosynthesis	Amine_and_Polyamine_Biosynthesis	Biosynthesis	Bacteria;Firmicutes;Clostridia;Clostridiales;Ruminococcaceae;Ruminococcaceae_UCG-005	2	0	0	6	52	93	214	236	692	117	204
ARG+POLYAMINE-SYN	superpathway_of_arginine_and_polyamine_biosynthesis	Amine_and_Polyamine_Biosynthesis	Biosynthesis	Bacteria;Bacteroidetes;Bacteroidia;Bacteroidales;Bacteroidaceae;Bacteroides	0	0	0	0	0	0	0	3	0	8	0
ARG+POLYAMINE-SYN	superpathway_of_arginine_and_polyamine_biosynthesis	Amine_and_Polyamine_Biosynthesis	Biosynthesis	Bacteria;Firmicutes;Clostridia;Clostridiales;Family_XI;Peptoniphilus	0	0	0	2	1	0	0	0	0	0	0
ARG+POLYAMINE-SYN	superpathway_of_arginine_and_polyamine_biosynthesis	Amine_and_Polyamine_Biosynthesis	Biosynthesis	Bacteria;Bacteroidetes;Bacteroidia;Bacteroidales;Prevotellaceae;Prevotella	0	0	0	0	0	0	0	0	0	0	0
ARG+POLYAMINE-SYN	superpathway_of_arginine_and_polyamine_biosynthesis	Amine_and_Polyamine_Biosynthesis	Biosynthesis	Bacteria;Firmicutes;Clostridia;Clostridiales;Family_XI;Peptoniphilus	0	0	0	0	0	0	1	0	0	0	0
ARG+POLYAMINE-SYN	superpathway_of_arginine_and_polyamine_biosynthesis	Amine_and_Polyamine_Biosynthesis	Biosynthesis	Bacteria;Firmicutes;Clostridia;Clostridiales;Ruminococcaceae;Faecalibacterium	277	67	59	26	20	0	0	0	0	0	0
ARG+POLYAMINE-SYN	superpathway_of_arginine_and_polyamine_biosynthesis	Amine_and_Polyamine_Biosynthesis	Biosynthesis	Bacteria;Bacteroidetes;Bacteroidia;Bacteroidales;Bacteroidaceae;Bacteroides	277	122	37	41	49	26	17	25	33	35	12
ARG+POLYAMINE-SYN	superpathway_of_arginine_and_polyamine_biosynthesis	Amine_and_Polyamine_Biosynthesis	Biosynthesis	Bacteria;Firmicutes;Negativicutes;Selenomonadales;Veillonellaceae;Veillonella	0	0	0	0	0	0	0	0	0	0	0
ARG+POLYAMINE-SYN	superpathway_of_arginine_and_polyamine_biosynthesis	Amine_and_Polyamine_Biosynthesis	Biosynthesis	Bacteria;Bacteroidetes;Bacteroidia;Bacteroidales;Bacteroidaceae;Bacteroides	0	0	0	0	0	0	0	0	0	0	0
ARG+POLYAMINE-SYN	superpathway_of_arginine_and_polyamine_biosynthesis	Amine_and_Polyamine_Biosynthesis	Biosynthesis	Bacteria;Firmicutes;Negativicutes;Selenomonadales;Veillonellaceae;Anaeroglobus	0	0	0	0	0	0	0	0	1	0	6
ARG+POLYAMINE-SYN	superpathway_of_arginine_and_polyamine_biosynthesis	Amine_and_Polyamine_Biosynthesis	Biosynthesis	Bacteria;Firmicutes;Clostridia;Clostridiales;Lachnospiraceae;Eisenbergiella	0	0	0	0	0	0	0	0	0	0	0
ARG+POLYAMINE-SYN	superpathway_of_arginine_and_polyamine_biosynthesis	Amine_and_Polyamine_Biosynthesis	Biosynthesis	Bacteria;Firmicutes;Negativicutes;Selenomonadales;Veillonellaceae;Veillonella	0	0	0	0	0	0	0	0	0	0	0
ARG+POLYAMINE-SYN	superpathway_of_arginine_and_polyamine_biosynthesis	Amine_and_Polyamine_Biosynthesis	Biosynthesis	Bacteria;Firmicutes;Bacilli;Lactobacillales;Enterococcaceae;Enterococcus	0	0	0	0	0	0	0	0	0	0	0
ARG+POLYAMINE-SYN	superpathway_of_arginine_and_polyamine_biosynthesis	Amine_and_Polyamine_Biosynthesis	Biosynthesis	Bacteria;Bacteroidetes;Bacteroidia;Bacteroidales;Prevotellaceae;Prevotella	0	0	0	0	0	0	0	0	0	0	0
ARG+POLYAMINE-SYN	superpathway_of_arginine_and_polyamine_biosynthesis	Amine_and_Polyamine_Biosynthesis	Biosynthesis	Bacteria;Bacteroidetes;Bacteroidia;Bacteroidales;Prevotellaceae;Prevotella	0	0	0	0	0	0	0	0	0	0	0
ARG+POLYAMINE-SYN	superpathway_of_arginine_and_polyamine_biosynthesis	Amine_and_Polyamine_Biosynthesis	Biosynthesis	Bacteria;Bacteroidetes;Bacteroidia;Bacteroidales;Bacteroidaceae;Bacteroides	0	0	0	0	0	0	0	0	0	0	0
ARG+POLYAMINE-SYN	superpathway_of_arginine_and_polyamine_biosynthesis	Amine_and_Polyamine_Biosynthesis	Biosynthesis	Bacteria;Firmicutes;Negativicutes;Selenomonadales;Veillonellaceae;Anaeroglobus	0	0	0	0	0	0	0	0	0	0	0
ARG+POLYAMINE-SYN	superpathway_of_arginine_and_polyamine_biosynthesis	Amine_and_Polyamine_Biosynthesis	Biosynthesis	Bacteria;Firmicutes;Clostridia;Clostridiales;Ruminococcaceae;Ruminococcaceae_NK4A214_group	0	0	0	0	0	0	5	0	0	0	0
ARG+POLYAMINE-SYN	superpathway_of_arginine_and_polyamine_biosynthesis	Amine_and_Polyamine_Biosynthesis	Biosynthesis	Bacteria;Bacteroidetes;Bacteroidia;Bacteroidales;Rikenellaceae;Alistipes	0	0	0	0	0	0	1	0	0	0	0
ARG+POLYAMINE-SYN	superpathway_of_arginine_and_polyamine_biosynthesis	Amine_and_Polyamine_Biosynthesis	Biosynthesis	Bacteria;Verrucomicrobia;Verrucomicrobiae;Verrucomicrobiales;Akkermansiaceae;Akkermansia	0	0	0	0	0	1	0	0	0	0	0
ARG+POLYAMINE-SYN	superpathway_of_arginine_and_polyamine_biosynthesis	Amine_and_Polyamine_Biosynthesis	Biosynthesis	Bacteria;Firmicutes;Negativicutes;Selenomonadales;Veillonellaceae;Negativicoccus	0	0	0	0	0	0	0	0	0	0	0
ARG+POLYAMINE-SYN	superpathway_of_arginine_and_polyamine_biosynthesis	Amine_and_Polyamine_Biosynthesis	Biosynthesis	Bacteria;Firmicutes;Clostridia;Clostridiales;Lachnospiraceae;Coprococcus	0	0	0	0	0	0	2	0	0	0	0
ARG+POLYAMINE-SYN	superpathway_of_arginine_and_polyamine_biosynthesis	Amine_and_Polyamine_Biosynthesis	Biosynthesis	Bacteria;Bacteroidetes;Bacteroidia;Bacteroidales;Prevotellaceae;Prevotella	0	0	0	0	0	0	0	0	0	0	0
ARG+POLYAMINE-SYN	superpathway_of_arginine_and_polyamine_biosynthesis	Amine_and_Polyamine_Biosynthesis	Biosynthesis	Bacteria;Firmicutes;Clostridia;Clostridiales;Ruminococcaceae;Ruminiclostridium	0	0	0	0	0	0	6	0	0	0	0
ARG+POLYAMINE-SYN	superpathway_of_arginine_and_polyamine_biosynthesis	Amine_and_Polyamine_Biosynthesis	Biosynthesis	Bacteria;Bacteroidetes;Bacteroidia;Bacteroidales;Barnesiellaceae;Barnesiella	0	0	0	0	0	0	0	0	0	0	0
ARG+POLYAMINE-SYN	superpathway_of_arginine_and_polyamine_biosynthesis	Amine_and_Polyamine_Biosynthesis	Biosynthesis	Bacteria;Bacteroidetes;Bacteroidia;Bacteroidales;Prevotellaceae;Prevotella	0	0	0	0	0	0	0	0	0	0	0
ARG+POLYAMINE-SYN	superpathway_of_arginine_and_polyamine_biosynthesis	Amine_and_Polyamine_Biosynthesis	Biosynthesis	Bacteria;Bacteroidetes;Bacteroidia;Bacteroidales;Prevotellaceae;Prevotella	0	0	0	0	0	0	0	0	0	0	0
ARG+POLYAMINE-SYN	superpathway_of_arginine_and_polyamine_biosynthesis	Amine_and_Polyamine_Biosynthesis	Biosynthesis	Bacteria;Firmicutes;Clostridia;Clostridiales;Ruminococcaceae;Faecalibacterium	164	13	11	0	138	23	96	220	619	731	168
ARG+POLYAMINE-SYN	superpathway_of_arginine_and_polyamine_biosynthesis	Amine_and_Polyamine_Biosynthesis	Biosynthesis	Bacteria;Firmicutes;Clostridia;Clostridiales;Lachnospiraceae;NA1	0	0	1	0	0	1	2	0	0	0	0
ARG+POLYAMINE-SYN	superpathway_of_arginine_and_polyamine_biosynthesis	Amine_and_Polyamine_Biosynthesis	Biosynthesis	Bacteria;Firmicutes;Clostridia;Clostridiales;Ruminococcaceae;Ruminiclostridium	0	0	0	0	0	0	0	0	0	0	0
ARG+POLYAMINE-SYN	superpathway_of_arginine_and_polyamine_biosynthesis	Amine_and_Polyamine_Biosynthesis	Biosynthesis	Bacteria;Proteobacteria;Alphaproteobacteria;Rhodospirillales;NA1;NA1	0	0	0	0	0	0	2	0	0	0	0
ARG+POLYAMINE-SYN	superpathway_of_arginine_and_polyamine_biosynthesis	Amine_and_Polyamine_Biosynthesis	Biosynthesis	Bacteria;Firmicutes;Clostridia;Clostridiales;Ruminococcaceae;Ruminococcus	0	0	0	0	0	0	0	0	0	0	0
ARG+POLYAMINE-SYN	superpathway_of_arginine_and_polyamine_biosynthesis	Amine_and_Polyamine_Biosynthesis	Biosynthesis	Bacteria;Bacteroidetes;Bacteroidia;Bacteroidales;Prevotellaceae;Prevotellaceae_NK3B31_group	0	0	0	0	0	0	0	0	0	0	0
ARG+POLYAMINE-SYN	superpathway_of_arginine_and_polyamine_biosynthesis	Amine_and_Polyamine_Biosynthesis	Biosynthesis	Bacteria;Firmicutes;Clostridia;Clostridiales;Christensenellaceae;NA1	0	0	0	0	0	0	0	0	0	0	0
ARG+POLYAMINE-SYN	superpathway_of_arginine_and_polyamine_biosynthesis	Amine_and_Polyamine_Biosynthesis	Biosynthesis	Bacteria;Firmicutes;Clostridia;Clostridiales;Family_XI;Ezakiella	0	0	0	0	0	0	0	0	0	0	0
ARG+POLYAMINE-SYN	superpathway_of_arginine_and_polyamine_biosynthesis	Amine_and_Polyamine_Biosynthesis	Biosynthesis	Bacteria;Bacteroidetes;Bacteroidia;Bacteroidales;Barnesiellaceae;Barnesiella	0	0	0	0	0	0	0	0	0	0	0
ARG+POLYAMINE-SYN	superpathway_of_arginine_and_polyamine_biosynthesis	Amine_and_Polyamine_Biosynthesis	Biosynthesis	Bacteria;Firmicutes;Clostridia;Clostridiales;Ruminococcaceae;NA1	1	0	0	0	0	0	0	0	0	0	0
ARG+POLYAMINE-SYN	superpathway_of_arginine_and_polyamine_biosynthesis	Amine_and_Polyamine_Biosynthesis	Biosynthesis	Bacteria;Bacteroidetes;Bacteroidia;Bacteroidales;Prevotellaceae;Paraprevotella	0	0	0	0	0	0	0	0	0	0	0
ARG+POLYAMINE-SYN	superpathway_of_arginine_and_polyamine_biosynthesis	Amine_and_Polyamine_Biosynthesis	Biosynthesis	Bacteria;Firmicutes;Bacilli;Lactobacillales;Lactobacillaceae;Pediococcus	0	0	9	0	0	0	0	0	0	0	0
ARG+POLYAMINE-SYN	superpathway_of_arginine_and_polyamine_biosynthesis	Amine_and_Polyamine_Biosynthesis	Biosynthesis	Bacteria;Bacteroidetes;Bacteroidia;Bacteroidales;Barnesiellaceae;Barnesiella	0	0	0	0	0	0	0	0	0	0	0
ARG+POLYAMINE-SYN	superpathway_of_arginine_and_polyamine_biosynthesis	Amine_and_Polyamine_Biosynthesis	Biosynthesis	Bacteria;Firmicutes;Clostridia;Clostridiales;Ruminococcaceae;Ruminococcaceae_UCG-002	1	0	0	0	0	0	0	0	0	0	0
ARG+POLYAMINE-SYN	superpathway_of_arginine_and_polyamine_biosynthesis	Amine_and_Polyamine_Biosynthesis	Biosynthesis	Bacteria;Firmicutes;Clostridia;Clostridiales;Ruminococcaceae;Ruminococcaceae_UCG-002	0	0	0	0	0	0	0	0	0	0	0
ARG+POLYAMINE-SYN	superpathway_of_arginine_and_polyamine_biosynthesis	Amine_and_Polyamine_Biosynthesis	Biosynthesis	Bacteria;Bacteroidetes;Bacteroidia;Bacteroidales;Bacteroidaceae;Bacteroides	0	0	0	0	0	0	0	0	0	0	0
ARG+POLYAMINE-SYN	superpathway_of_arginine_and_polyamine_biosynthesis	Amine_and_Polyamine_Biosynthesis	Biosynthesis	Bacteria;Bacteroidetes;Bacteroidia;Bacteroidales;Bacteroidaceae;Bacteroides	220	463	641	547	747	722	851	681	530	349	213
ARG+POLYAMINE-SYN	superpathway_of_arginine_and_polyamine_biosynthesis	Amine_and_Polyamine_Biosynthesis	Biosynthesis	Bacteria;Bacteroidetes;Bacteroidia;Bacteroidales;Bacteroidaceae;Bacteroides	940	2007	2856	2410	3217	3072	3617	2899	2279	1511	953
ARG+POLYAMINE-SYN	superpathway_of_arginine_and_polyamine_biosynthesis	Amine_and_Polyamine_Biosynthesis	Biosynthesis	Bacteria;Verrucomicrobia;Verrucomicrobiae;Verrucomicrobiales;Akkermansiaceae;Akkermansia	2	216	2588	1993	1511	2810	2585	539	755	627	50
ARG+POLYAMINE-SYN	superpathway_of_arginine_and_polyamine_biosynthesis	Amine_and_Polyamine_Biosynthesis	Biosynthesis	Bacteria;Bacteroidetes;Bacteroidia;Bacteroidales;Bacteroidaceae;Bacteroides	2105	1658	1320	997	1011	1419	1493	1716	1035	2001	6832
ARG+POLYAMINE-SYN	superpathway_of_arginine_and_polyamine_biosynthesis	Amine_and_Polyamine_Biosynthesis	Biosynthesis	Bacteria;Firmicutes;Bacilli;Lactobacillales;Enterococcaceae;Enterococcus	13	2	2	20	70	12	58	101	39	3	10
ARG+POLYAMINE-SYN	superpathway_of_arginine_and_polyamine_biosynthesis	Amine_and_Polyamine_Biosynthesis	Biosynthesis	Bacteria;Proteobacteria;Gammaproteobacteria;Enterobacteriales;Enterobacteriaceae;Klebsiella	27	59	128	258	1710	1049	614	2384	1151	252	276
ARG+POLYAMINE-SYN	superpathway_of_arginine_and_polyamine_biosynthesis	Amine_and_Polyamine_Biosynthesis	Biosynthesis	Bacteria;Bacteroidetes;Bacteroidia;Bacteroidales;Bacteroidaceae;Bacteroides	2125	2252	3169	3337	2726	1721	1761	6035	4503	2032	300
ARG+POLYAMINE-SYN	superpathway_of_arginine_and_polyamine_biosynthesis	Amine_and_Polyamine_Biosynthesis	Biosynthesis	Bacteria;Firmicutes;Negativicutes;Selenomonadales;Veillonellaceae;Veillonella	0	15	16	23	175	55	136	19	63	0	183
ARG+POLYAMINE-SYN	superpathway_of_arginine_and_polyamine_biosynthesis	Amine_and_Polyamine_Biosynthesis	Biosynthesis	Bacteria;Proteobacteria;Gammaproteobacteria;Enterobacteriales;Enterobacteriaceae;Citrobacter	65	60	86	117	281	190	197	244	494	1296	1159
ARG+POLYAMINE-SYN	superpathway_of_arginine_and_polyamine_biosynthesis	Amine_and_Polyamine_Biosynthesis	Biosynthesis	Bacteria;Firmicutes;Bacilli;Lactobacillales;Streptococcaceae;Streptococcus	0	0	0	1	1	0	0	0	0	0	0
ARG+POLYAMINE-SYN	superpathway_of_arginine_and_polyamine_biosynthesis	Amine_and_Polyamine_Biosynthesis	Biosynthesis	Bacteria;Firmicutes;Bacilli;Lactobacillales;Streptococcaceae;Streptococcus	0	0	0	1	2	0	0	0	0	0	3
ARG+POLYAMINE-SYN	superpathway_of_arginine_and_polyamine_biosynthesis	Amine_and_Polyamine_Biosynthesis	Biosynthesis	Bacteria;Firmicutes;Bacilli;Bacillales;Family_XI;Gemella	1	0	1	1	4	1	0	2	0	0	3
ARG+POLYAMINE-SYN	superpathway_of_arginine_and_polyamine_biosynthesis	Amine_and_Polyamine_Biosynthesis	Biosynthesis	Bacteria;Bacteroidetes;Bacteroidia;Bacteroidales;Bacteroidaceae;Bacteroides	100	188	267	223	312	295	365	280	215	142	93
ARG+POLYAMINE-SYN	superpathway_of_arginine_and_polyamine_biosynthesis	Amine_and_Polyamine_Biosynthesis	Biosynthesis	Bacteria;Firmicutes;Bacilli;Bacillales;Staphylococcaceae;Staphylococcus	0	0	0	0	0	0	0	0	0	0	0
ARG+POLYAMINE-SYN	superpathway_of_arginine_and_polyamine_biosynthesis	Amine_and_Polyamine_Biosynthesis	Biosynthesis	Bacteria;Firmicutes;Clostridia;Clostridiales;Lachnospiraceae;Blautia	688	1477	1609	1227	2500	2558	2344	817	2536	1200	3211
ARG+POLYAMINE-SYN	superpathway_of_arginine_and_polyamine_biosynthesis	Amine_and_Polyamine_Biosynthesis	Biosynthesis	Bacteria;Firmicutes;Bacilli;Lactobacillales;Lactobacillaceae;Lactobacillus	8	0	1	14	26	0	13	0	0	0	0
ARG+POLYAMINE-SYN	superpathway_of_arginine_and_polyamine_biosynthesis	Amine_and_Polyamine_Biosynthesis	Biosynthesis	Bacteria;Bacteroidetes;Bacteroidia;Bacteroidales;Bacteroidaceae;Bacteroides	0	118	0	0	36	0	20	31	0	53	36
ARG+POLYAMINE-SYN	superpathway_of_arginine_and_polyamine_biosynthesis	Amine_and_Polyamine_Biosynthesis	Biosynthesis	Bacteria;Bacteroidetes;Bacteroidia;Bacteroidales;Bacteroidaceae;Bacteroides	49	114	38	51	94	0	0	91	0	166	3629
ARG+POLYAMINE-SYN	superpathway_of_arginine_and_polyamine_biosynthesis	Amine_and_Polyamine_Biosynthesis	Biosynthesis	Bacteria;Firmicutes;Negativicutes;Selenomonadales;Veillonellaceae;Veillonella	0	11	11	0	57	31	72	0	0	0	56
ARG+POLYAMINE-SYN	superpathway_of_arginine_and_polyamine_biosynthesis	Amine_and_Polyamine_Biosynthesis	Biosynthesis	Bacteria;Firmicutes;Negativicutes;Selenomonadales;Acidaminococcaceae;Acidaminococcus	4	9	0	27	17	15	0	15	15	15	4
ARG+POLYAMINE-SYN	superpathway_of_arginine_and_polyamine_biosynthesis	Amine_and_Polyamine_Biosynthesis	Biosynthesis	Bacteria;Firmicutes;Bacilli;Lactobacillales;Lactobacillaceae;Lactobacillus	10	2	6	13	16	3	25	8	0	3	12
ARG+POLYAMINE-SYN	superpathway_of_arginine_and_polyamine_biosynthesis	Amine_and_Polyamine_Biosynthesis	Biosynthesis	Bacteria;Bacteroidetes;Bacteroidia;Bacteroidales;Bacteroidaceae;Bacteroides	492	696	1023	575	485	262	333	607	618	2316	2427
ARG+POLYAMINE-SYN	superpathway_of_arginine_and_polyamine_biosynthesis	Amine_and_Polyamine_Biosynthesis	Biosynthesis	Bacteria;Epsilonbacteraeota;Campylobacteria;Campylobacterales;Campylobacteraceae;Campylobacter	0	0	0	0	0	0	0	0	0	0	0
ARG+POLYAMINE-SYN	superpathway_of_arginine_and_polyamine_biosynthesis	Amine_and_Polyamine_Biosynthesis	Biosynthesis	Bacteria;Firmicutes;Negativicutes;Selenomonadales;Acidaminococcaceae;Phascolarctobacterium	7	19	3	8	7	10	11	10	7	13	5
ARG+POLYAMINE-SYN	superpathway_of_arginine_and_polyamine_biosynthesis	Amine_and_Polyamine_Biosynthesis	Biosynthesis	Bacteria;Firmicutes;Negativicutes;Selenomonadales;Acidaminococcaceae;Acidaminococcus	7	16	0	0	0	0	0	0	0	0	0
ARG+POLYAMINE-SYN	superpathway_of_arginine_and_polyamine_biosynthesis	Amine_and_Polyamine_Biosynthesis	Biosynthesis	Bacteria;Proteobacteria;Gammaproteobacteria;Enterobacteriales;Enterobacteriaceae;Escherichia/Shigella	58	244	17	364	735	110	109	187	348	114	528
ARG+POLYAMINE-SYN	superpathway_of_arginine_and_polyamine_biosynthesis	Amine_and_Polyamine_Biosynthesis	Biosynthesis	Bacteria;Fusobacteria;Fusobacteriia;Fusobacteriales;Fusobacteriaceae;Fusobacterium	0	0	0	1	0	0	1	0	0	0	0
ARG+POLYAMINE-SYN	superpathway_of_arginine_and_polyamine_biosynthesis	Amine_and_Polyamine_Biosynthesis	Biosynthesis	Bacteria;Firmicutes;Clostridia;Clostridiales;Clostridiaceae_1;Clostridium_sensu_stricto_1	36	16	12	16	18	26	17	14	106	40	11
ARG+POLYAMINE-SYN	superpathway_of_arginine_and_polyamine_biosynthesis	Amine_and_Polyamine_Biosynthesis	Biosynthesis	Bacteria;Bacteroidetes;Bacteroidia;Bacteroidales;Tannerellaceae;Parabacteroides	268	634	676	542	701	414	221	461	217	403	522
ARG+POLYAMINE-SYN	superpathway_of_arginine_and_polyamine_biosynthesis	Amine_and_Polyamine_Biosynthesis	Biosynthesis	Bacteria;Proteobacteria;Gammaproteobacteria;Enterobacteriales;Enterobacteriaceae;Proteus	0	40	8	23	0	20	29	0	25	0	0
ARG+POLYAMINE-SYN	superpathway_of_arginine_and_polyamine_biosynthesis	Amine_and_Polyamine_Biosynthesis	Biosynthesis	Bacteria;Firmicutes;Negativicutes;Selenomonadales;Veillonellaceae;Veillonella	0	0	3	7	35	0	15	0	0	0	0
ARG+POLYAMINE-SYN	superpathway_of_arginine_and_polyamine_biosynthesis	Amine_and_Polyamine_Biosynthesis	Biosynthesis	Bacteria;Firmicutes;Negativicutes;Selenomonadales;Veillonellaceae;Negativicoccus	4	3	0	11	37	18	114	262	334	338	1034
ARG+POLYAMINE-SYN	superpathway_of_arginine_and_polyamine_biosynthesis	Amine_and_Polyamine_Biosynthesis	Biosynthesis	Bacteria;Proteobacteria;Gammaproteobacteria;Betaproteobacteriales;Burkholderiaceae;Sutterella	104	70	16	6	44	20	57	56	138	120	24
ARG+POLYAMINE-SYN	superpathway_of_arginine_and_polyamine_biosynthesis	Amine_and_Polyamine_Biosynthesis	Biosynthesis	Bacteria;Proteobacteria;Gammaproteobacteria;Pasteurellales;Pasteurellaceae;Haemophilus	0	0	0	0	0	0	0	0	0	0	0
ARG+POLYAMINE-SYN	superpathway_of_arginine_and_polyamine_biosynthesis	Amine_and_Polyamine_Biosynthesis	Biosynthesis	Bacteria;Firmicutes;Clostridia;Clostridiales;Ruminococcaceae;Faecalibacterium	1233	322	265	132	115	68	44	73	81	54	13
ARG+POLYAMINE-SYN	superpathway_of_arginine_and_polyamine_biosynthesis	Amine_and_Polyamine_Biosynthesis	Biosynthesis	Bacteria;Firmicutes;Clostridia;Clostridiales;Lachnospiraceae;Lachnoclostridium	9	15	32	33	68	123	167	179	220	176	121
ARG+POLYAMINE-SYN	superpathway_of_arginine_and_polyamine_biosynthesis	Amine_and_Polyamine_Biosynthesis	Biosynthesis	Bacteria;Firmicutes;Clostridia;Clostridiales;Lachnospiraceae;Lachnoclostridium	37	0	35	26	99	149	184	227	171	70	0
ARG+POLYAMINE-SYN	superpathway_of_arginine_and_polyamine_biosynthesis	Amine_and_Polyamine_Biosynthesis	Biosynthesis	Bacteria;Firmicutes;Clostridia;Clostridiales;Lachnospiraceae;Hungatella	15	26	117	389	1454	1919	2604	1929	1144	234	96
ARG+POLYAMINE-SYN	superpathway_of_arginine_and_polyamine_biosynthesis	Amine_and_Polyamine_Biosynthesis	Biosynthesis	Bacteria;Firmicutes;Negativicutes;Selenomonadales;Veillonellaceae;Dialister	36	48	155	171	181	115	152	908	1167	374	120
ARG+POLYAMINE-SYN	superpathway_of_arginine_and_polyamine_biosynthesis	Amine_and_Polyamine_Biosynthesis	Biosynthesis	Bacteria;Bacteroidetes;Bacteroidia;Bacteroidales;Bacteroidaceae;Bacteroides	574	423	427	416	357	311	194	338	202	68	16
ARG+POLYAMINE-SYN	superpathway_of_arginine_and_polyamine_biosynthesis	Amine_and_Polyamine_Biosynthesis	Biosynthesis	Bacteria;Proteobacteria;Deltaproteobacteria;Desulfovibrionales;Desulfovibrionaceae;Bilophila	253	216	397	216	435	393	338	289	168	47	17
ARG+POLYAMINE-SYN	superpathway_of_arginine_and_polyamine_biosynthesis	Amine_and_Polyamine_Biosynthesis	Biosynthesis	Bacteria;Firmicutes;Clostridia;Clostridiales;Ruminococcaceae;Subdoligranulum	53	62	63	52	97	145	43	47	74	47	20
ARG+POLYAMINE-SYN	superpathway_of_arginine_and_polyamine_biosynthesis	Amine_and_Polyamine_Biosynthesis	Biosynthesis	Bacteria;Proteobacteria;Gammaproteobacteria;Pseudomonadales;Pseudomonadaceae;Pseudomonas	0	1	0	1	0	0	3	0	0	0	0
ARG+POLYAMINE-SYN	superpathway_of_arginine_and_polyamine_biosynthesis	Amine_and_Polyamine_Biosynthesis	Biosynthesis	Bacteria;Proteobacteria;Gammaproteobacteria;Betaproteobacteriales;Burkholderiaceae;Parasutterella	0	5	0	15	31	7	15	14	15	0	18
ARG+POLYAMINE-SYN	superpathway_of_arginine_and_polyamine_biosynthesis	Amine_and_Polyamine_Biosynthesis	Biosynthesis	Bacteria;Proteobacteria;Gammaproteobacteria;Pseudomonadales;Pseudomonadaceae;Pseudomonas	0	3	3	2	0	4	12	0	2	0	0
ARG+POLYAMINE-SYN	superpathway_of_arginine_and_polyamine_biosynthesis	Amine_and_Polyamine_Biosynthesis	Biosynthesis	Bacteria;Bacteroidetes;Bacteroidia;Bacteroidales;Tannerellaceae;Parabacteroides	2	11	40	60	166	192	187	151	83	8	10
ARG+POLYAMINE-SYN	superpathway_of_arginine_and_polyamine_biosynthesis	Amine_and_Polyamine_Biosynthesis	Biosynthesis	Bacteria;Firmicutes;Bacilli;Lactobacillales;Streptococcaceae;Streptococcus	3	0	2	2	7	0	1	2	0	0	1
ARG+POLYAMINE-SYN	superpathway_of_arginine_and_polyamine_biosynthesis	Amine_and_Polyamine_Biosynthesis	Biosynthesis	Bacteria;Firmicutes;Clostridia;Clostridiales;Peptostreptococcaceae;Paraclostridium	75	78	183	207	312	244	242	484	573	293	419
ARG+POLYAMINE-SYN	superpathway_of_arginine_and_polyamine_biosynthesis	Amine_and_Polyamine_Biosynthesis	Biosynthesis	Bacteria;Firmicutes;Negativicutes;Selenomonadales;Veillonellaceae;Dialister	0	0	0	0	5	0	0	0	0	0	0
ARG+POLYAMINE-SYN	superpathway_of_arginine_and_polyamine_biosynthesis	Amine_and_Polyamine_Biosynthesis	Biosynthesis	Bacteria;Fusobacteria;Fusobacteriia;Fusobacteriales;Fusobacteriaceae;Fusobacterium	0	2	0	0	0	0	0	0	0	0	0
ARG+POLYAMINE-SYN	superpathway_of_arginine_and_polyamine_biosynthesis	Amine_and_Polyamine_Biosynthesis	Biosynthesis	Bacteria;Firmicutes;Clostridia;Clostridiales;NA1;NA1	10	22	237	251	314	325	188	56	38	32	42
ARG+POLYAMINE-SYN	superpathway_of_arginine_and_polyamine_biosynthesis	Amine_and_Polyamine_Biosynthesis	Biosynthesis	Bacteria;Firmicutes;Negativicutes;Selenomonadales;Veillonellaceae;Dialister	29	33	93	117	121	86	136	659	741	246	72
ARG+POLYAMINE-SYN	superpathway_of_arginine_and_polyamine_biosynthesis	Amine_and_Polyamine_Biosynthesis	Biosynthesis	Bacteria;Bacteroidetes;Bacteroidia;Bacteroidales;Prevotellaceae;Prevotella	0	0	0	1	0	1	0	0	0	0	0
ARG+POLYAMINE-SYN	superpathway_of_arginine_and_polyamine_biosynthesis	Amine_and_Polyamine_Biosynthesis	Biosynthesis	Bacteria;Firmicutes;Negativicutes;Selenomonadales;Veillonellaceae;Veillonella	0	0	0	0	26	18	0	0	34	0	31
ARG+POLYAMINE-SYN	superpathway_of_arginine_and_polyamine_biosynthesis	Amine_and_Polyamine_Biosynthesis	Biosynthesis	Bacteria;Bacteroidetes;Bacteroidia;Bacteroidales;Bacteroidaceae;Bacteroides	159	220	327	170	150	88	99	183	182	737	762
ARG+POLYAMINE-SYN	superpathway_of_arginine_and_polyamine_biosynthesis	Amine_and_Polyamine_Biosynthesis	Biosynthesis	Bacteria;Bacteroidetes;Bacteroidia;Bacteroidales;Tannerellaceae;Parabacteroides	0	0	0	0	0	0	1	0	0	0	0
ARG+POLYAMINE-SYN	superpathway_of_arginine_and_polyamine_biosynthesis	Amine_and_Polyamine_Biosynthesis	Biosynthesis	Bacteria;Actinobacteria;Coriobacteriia;Coriobacteriales;Coriobacteriaceae;Collinsella	10	58	137	146	107	53	105	126	104	33	26
ARG+POLYAMINE-SYN	superpathway_of_arginine_and_polyamine_biosynthesis	Amine_and_Polyamine_Biosynthesis	Biosynthesis	Bacteria;Firmicutes;Bacilli;Lactobacillales;Lactobacillaceae;Lactobacillus	5	0	0	0	0	0	13	0	0	0	13
ARG+POLYAMINE-SYN	superpathway_of_arginine_and_polyamine_biosynthesis	Amine_and_Polyamine_Biosynthesis	Biosynthesis	Bacteria;Firmicutes;Clostridia;Clostridiales;Ruminococcaceae;Ruminiclostridium	5	0	0	0	17	22	104	67	519	1122	876
ARG+POLYAMINE-SYN	superpathway_of_arginine_and_polyamine_biosynthesis	Amine_and_Polyamine_Biosynthesis	Biosynthesis	Bacteria;Firmicutes;Clostridia;Clostridiales;Ruminococcaceae;Oscillibacter	4	20	131	125	333	326	248	402	285	206	155
ARG+POLYAMINE-SYN	superpathway_of_arginine_and_polyamine_biosynthesis	Amine_and_Polyamine_Biosynthesis	Biosynthesis	Bacteria;Proteobacteria;Gammaproteobacteria;Xanthomonadales;Xanthomonadaceae;Stenotrophomonas	10	9	22	15	93	59	30	97	194	521	724
ARG+POLYAMINE-SYN	superpathway_of_arginine_and_polyamine_biosynthesis	Amine_and_Polyamine_Biosynthesis	Biosynthesis	Bacteria;Firmicutes;Clostridia;Clostridiales;Lachnospiraceae;NA1	0	0	0	0	0	0	0	30	84	892	513
ARG+POLYAMINE-SYN	superpathway_of_arginine_and_polyamine_biosynthesis	Amine_and_Polyamine_Biosynthesis	Biosynthesis	Bacteria;Firmicutes;Clostridia;Clostridiales;Ruminococcaceae;Intestinimonas	5	4	25	51	228	198	316	339	173	263	217
ARG+POLYAMINE-SYN	superpathway_of_arginine_and_polyamine_biosynthesis	Amine_and_Polyamine_Biosynthesis	Biosynthesis	Bacteria;Firmicutes;Clostridia;Clostridiales;Ruminococcaceae;Subdoligranulum	88	49	104	81	94	74	116	339	502	169	35
ARG+POLYAMINE-SYN	superpathway_of_arginine_and_polyamine_biosynthesis	Amine_and_Polyamine_Biosynthesis	Biosynthesis	Bacteria;Proteobacteria;Gammaproteobacteria;Enterobacteriales;Enterobacteriaceae;Enterobacter	0	0	0	6	0	0	0	0	0	0	0
ARG+POLYAMINE-SYN	superpathway_of_arginine_and_polyamine_biosynthesis	Amine_and_Polyamine_Biosynthesis	Biosynthesis	Bacteria;Firmicutes;Clostridia;Clostridiales;Ruminococcaceae;Ruminococcus	6	1	0	7	175	146	406	778	395	126	27
ARG+POLYAMINE-SYN	superpathway_of_arginine_and_polyamine_biosynthesis	Amine_and_Polyamine_Biosynthesis	Biosynthesis	Bacteria;Firmicutes;Clostridia;Clostridiales;Lachnospiraceae;Agathobacter	316	211	174	151	130	62	49	151	145	57	0
ARG+POLYAMINE-SYN	superpathway_of_arginine_and_polyamine_biosynthesis	Amine_and_Polyamine_Biosynthesis	Biosynthesis	Bacteria;Firmicutes;Clostridia;Clostridiales;Ruminococcaceae;UBA1819	0	9	28	20	46	57	58	52	64	281	540
ARG+POLYAMINE-SYN	superpathway_of_arginine_and_polyamine_biosynthesis	Amine_and_Polyamine_Biosynthesis	Biosynthesis	Bacteria;Proteobacteria;Gammaproteobacteria;Enterobacteriales;Enterobacteriaceae;Klebsiella	0	69	34	419	654	210	388	0	489	433	519
ARG+POLYAMINE-SYN	superpathway_of_arginine_and_polyamine_biosynthesis	Amine_and_Polyamine_Biosynthesis	Biosynthesis	Bacteria;Bacteroidetes;Bacteroidia;Bacteroidales;Bacteroidaceae;Bacteroides	42	12	2	4	0	3	0	0	0	0	0
ARG+POLYAMINE-SYN	superpathway_of_arginine_and_polyamine_biosynthesis	Amine_and_Polyamine_Biosynthesis	Biosynthesis	Bacteria;Bacteroidetes;Bacteroidia;Bacteroidales;Bacteroidaceae;Bacteroides	173	141	149	137	88	62	147	179	199	109	59
ARG+POLYAMINE-SYN	superpathway_of_arginine_and_polyamine_biosynthesis	Amine_and_Polyamine_Biosynthesis	Biosynthesis	Bacteria;Firmicutes;Negativicutes;Selenomonadales;Veillonellaceae;NA1	0	0	0	0	20	0	0	0	0	0	12
ARG+POLYAMINE-SYN	superpathway_of_arginine_and_polyamine_biosynthesis	Amine_and_Polyamine_Biosynthesis	Biosynthesis	Bacteria;Firmicutes;Clostridia;Clostridiales;Lachnospiraceae;Blautia	5	70	156	281	527	1299	313	769	386	228	559
ARG+POLYAMINE-SYN	superpathway_of_arginine_and_polyamine_biosynthesis	Amine_and_Polyamine_Biosynthesis	Biosynthesis	Bacteria;Firmicutes;Clostridia;Clostridiales;Christensenellaceae;Christensenellaceae_R-7_group	6	0	2	9	28	46	203	275	666	627	581
ARG+POLYAMINE-SYN	superpathway_of_arginine_and_polyamine_biosynthesis	Amine_and_Polyamine_Biosynthesis	Biosynthesis	Bacteria;Proteobacteria;Gammaproteobacteria;Enterobacteriales;Enterobacteriaceae;Morganella	8	0	0	0	26	0	0	12	0	0	0
ARG+POLYAMINE-SYN	superpathway_of_arginine_and_polyamine_biosynthesis	Amine_and_Polyamine_Biosynthesis	Biosynthesis	Bacteria;Bacteroidetes;Bacteroidia;Bacteroidales;Bacteroidaceae;Bacteroides	16	65	141	138	314	393	313	190	130	18	9
ARG+POLYAMINE-SYN	superpathway_of_arginine_and_polyamine_biosynthesis	Amine_and_Polyamine_Biosynthesis	Biosynthesis	Bacteria;Proteobacteria;Gammaproteobacteria;Enterobacteriales;Enterobacteriaceae;NA1	0	0	0	0	0	0	0	0	0	0	0
ARG+POLYAMINE-SYN	superpathway_of_arginine_and_polyamine_biosynthesis	Amine_and_Polyamine_Biosynthesis	Biosynthesis	Bacteria;Firmicutes;Negativicutes;Selenomonadales;Veillonellaceae;Veillonella	0	0	0	0	20	0	0	0	0	0	22
ARG+POLYAMINE-SYN	superpathway_of_arginine_and_polyamine_biosynthesis	Amine_and_Polyamine_Biosynthesis	Biosynthesis	Bacteria;Firmicutes;Negativicutes;Selenomonadales;Acidaminococcaceae;Succiniclasticum	0	0	0	4	0	0	0	0	0	0	0
ARG+POLYAMINE-SYN	superpathway_of_arginine_and_polyamine_biosynthesis	Amine_and_Polyamine_Biosynthesis	Biosynthesis	Bacteria;Bacteroidetes;Bacteroidia;Bacteroidales;Bacteroidaceae;Bacteroides	21	35	16	2	8	19	29	57	24	31	13
ARG+POLYAMINE-SYN	superpathway_of_arginine_and_polyamine_biosynthesis	Amine_and_Polyamine_Biosynthesis	Biosynthesis	Bacteria;Firmicutes;Clostridia;Clostridiales;Clostridiaceae_1;Clostridium_sensu_stricto_1	44	0	0	0	15	15	0	22	28	30	0
ARG+POLYAMINE-SYN	superpathway_of_arginine_and_polyamine_biosynthesis	Amine_and_Polyamine_Biosynthesis	Biosynthesis	Bacteria;Bacteroidetes;Bacteroidia;Bacteroidales;Tannerellaceae;Parabacteroides	0	0	0	0	0	0	0	0	0	0	0
ARG+POLYAMINE-SYN	superpathway_of_arginine_and_polyamine_biosynthesis	Amine_and_Polyamine_Biosynthesis	Biosynthesis	Bacteria;Firmicutes;Clostridia;Clostridiales;Lachnospiraceae;Hungatella	6	0	0	0	0	0	9	0	0	0	0
ARG+POLYAMINE-SYN	superpathway_of_arginine_and_polyamine_biosynthesis	Amine_and_Polyamine_Biosynthesis	Biosynthesis	Bacteria;Firmicutes;Clostridia;Clostridiales;Lachnospiraceae;Sellimonas	0	0	0	0	0	0	0	125	0	0	0
ARG+POLYAMINE-SYN	superpathway_of_arginine_and_polyamine_biosynthesis	Amine_and_Polyamine_Biosynthesis	Biosynthesis	Bacteria;Bacteroidetes;Bacteroidia;Bacteroidales;Rikenellaceae;Alistipes	2	7	14	8	20	30	30	17	13	3	4
ARG+POLYAMINE-SYN	superpathway_of_arginine_and_polyamine_biosynthesis	Amine_and_Polyamine_Biosynthesis	Biosynthesis	Bacteria;Bacteroidetes;Bacteroidia;Bacteroidales;Prevotellaceae;Prevotella	0	1	0	0	0	0	1	0	0	0	0
ARG+POLYAMINE-SYN	superpathway_of_arginine_and_polyamine_biosynthesis	Amine_and_Polyamine_Biosynthesis	Biosynthesis	Bacteria;Bacteroidetes;Bacteroidia;Bacteroidales;Rikenellaceae;Alistipes	206	87	175	63	94	45	38	42	26	8	0
ARG+POLYAMINE-SYN	superpathway_of_arginine_and_polyamine_biosynthesis	Amine_and_Polyamine_Biosynthesis	Biosynthesis	Bacteria;Firmicutes;Clostridia;Clostridiales;Lachnospiraceae;Fusicatenibacter	440	72	71	43	0	0	0	27	24	7	0
ARG+POLYAMINE-SYN	superpathway_of_arginine_and_polyamine_biosynthesis	Amine_and_Polyamine_Biosynthesis	Biosynthesis	Bacteria;Firmicutes;Clostridia;Clostridiales;Clostridiaceae_1;Clostridium_sensu_stricto_18	29	11	4	7	35	37	25	11	10	21	7
ARG+POLYAMINE-SYN	superpathway_of_arginine_and_polyamine_biosynthesis	Amine_and_Polyamine_Biosynthesis	Biosynthesis	Bacteria;Firmicutes;Clostridia;Clostridiales;Lachnospiraceae;Lachnospiraceae_ND3007_group	491	38	8	2	0	0	5	16	19	60	0
ARGDEG-PWY	superpathway_of_L-arginine,_putrescine,_and_4-aminobutanoate_degradation	Amino_Acid_Degradation	Degradation/Utilization/Assimilation	Bacteria;Firmicutes;Bacilli;Lactobacillales;Lactobacillaceae;Lactobacillus	4	0	0	11	20	8	22	17	0	4	26
ARGDEG-PWY	superpathway_of_L-arginine,_putrescine,_and_4-aminobutanoate_degradation	Amino_Acid_Degradation	Degradation/Utilization/Assimilation	Bacteria;Firmicutes;Clostridia;Clostridiales;Ruminococcaceae;Faecalibacterium	39	9	4	9	63	14	36	146	298	832	300
ARGDEG-PWY	superpathway_of_L-arginine,_putrescine,_and_4-aminobutanoate_degradation	Amino_Acid_Degradation	Degradation/Utilization/Assimilation	Bacteria;Firmicutes;Clostridia;Clostridiales;Ruminococcaceae;Faecalibacterium	17	7	1	3	6	7	7	13	12	16	2
ARGDEG-PWY	superpathway_of_L-arginine,_putrescine,_and_4-aminobutanoate_degradation	Amino_Acid_Degradation	Degradation/Utilization/Assimilation	Bacteria;Bacteroidetes;Bacteroidia;Bacteroidales;Bacteroidaceae;Bacteroides	0	0	0	0	0	0	0	0	0	0	0
ARGDEG-PWY	superpathway_of_L-arginine,_putrescine,_and_4-aminobutanoate_degradation	Amino_Acid_Degradation	Degradation/Utilization/Assimilation	Bacteria;Firmicutes;Clostridia;Clostridiales;Ruminococcaceae;Faecalibacterium	6	5	1	2	4	6	6	23	19	7	0
ARGDEG-PWY	superpathway_of_L-arginine,_putrescine,_and_4-aminobutanoate_degradation	Amino_Acid_Degradation	Degradation/Utilization/Assimilation	Bacteria;Firmicutes;Clostridia;Clostridiales;Ruminococcaceae;Ruminococcaceae_UCG-005	0	0	0	2	19	34	63	62	143	28	54
ARGDEG-PWY	superpathway_of_L-arginine,_putrescine,_and_4-aminobutanoate_degradation	Amino_Acid_Degradation	Degradation/Utilization/Assimilation	Bacteria;Bacteroidetes;Bacteroidia;Bacteroidales;Bacteroidaceae;Bacteroides	0	0	0	0	0	0	0	1	0	1	0
ARGDEG-PWY	superpathway_of_L-arginine,_putrescine,_and_4-aminobutanoate_degradation	Amino_Acid_Degradation	Degradation/Utilization/Assimilation	Bacteria;Bacteroidetes;Bacteroidia;Bacteroidales;Prevotellaceae;Prevotella	0	0	0	0	0	0	0	0	0	0	0
ARGDEG-PWY	superpathway_of_L-arginine,_putrescine,_and_4-aminobutanoate_degradation	Amino_Acid_Degradation	Degradation/Utilization/Assimilation	Bacteria;Firmicutes;Clostridia;Clostridiales;Ruminococcaceae;Faecalibacterium	25	14	6	7	6	0	0	0	0	0	0
ARGDEG-PWY	superpathway_of_L-arginine,_putrescine,_and_4-aminobutanoate_degradation	Amino_Acid_Degradation	Degradation/Utilization/Assimilation	Bacteria;Bacteroidetes;Bacteroidia;Bacteroidales;Bacteroidaceae;Bacteroides	18	18	3	8	11	6	3	4	4	5	2
ARGDEG-PWY	superpathway_of_L-arginine,_putrescine,_and_4-aminobutanoate_degradation	Amino_Acid_Degradation	Degradation/Utilization/Assimilation	Bacteria;Bacteroidetes;Bacteroidia;Bacteroidales;Bacteroidaceae;Bacteroides	0	0	0	0	0	0	0	0	0	0	0
ARGDEG-PWY	superpathway_of_L-arginine,_putrescine,_and_4-aminobutanoate_degradation	Amino_Acid_Degradation	Degradation/Utilization/Assimilation	Bacteria;Firmicutes;Clostridia;Clostridiales;Lachnospiraceae;Eisenbergiella	0	0	0	0	0	0	0	0	0	0	0
ARGDEG-PWY	superpathway_of_L-arginine,_putrescine,_and_4-aminobutanoate_degradation	Amino_Acid_Degradation	Degradation/Utilization/Assimilation	Bacteria;Firmicutes;Bacilli;Lactobacillales;Enterococcaceae;Enterococcus	0	0	0	0	0	0	0	0	0	0	0
ARGDEG-PWY	superpathway_of_L-arginine,_putrescine,_and_4-aminobutanoate_degradation	Amino_Acid_Degradation	Degradation/Utilization/Assimilation	Bacteria;Bacteroidetes;Bacteroidia;Bacteroidales;Prevotellaceae;Prevotella	0	0	0	0	0	0	0	0	0	0	0
ARGDEG-PWY	superpathway_of_L-arginine,_putrescine,_and_4-aminobutanoate_degradation	Amino_Acid_Degradation	Degradation/Utilization/Assimilation	Bacteria;Bacteroidetes;Bacteroidia;Bacteroidales;Prevotellaceae;Prevotella	0	0	0	0	0	0	0	0	0	0	0
ARGDEG-PWY	superpathway_of_L-arginine,_putrescine,_and_4-aminobutanoate_degradation	Amino_Acid_Degradation	Degradation/Utilization/Assimilation	Bacteria;Bacteroidetes;Bacteroidia;Bacteroidales;Bacteroidaceae;Bacteroides	0	0	0	0	0	0	0	0	0	0	0
ARGDEG-PWY	superpathway_of_L-arginine,_putrescine,_and_4-aminobutanoate_degradation	Amino_Acid_Degradation	Degradation/Utilization/Assimilation	Bacteria;Firmicutes;Clostridia;Clostridiales;Ruminococcaceae;Ruminococcaceae_NK4A214_group	0	0	0	0	0	0	2	0	0	0	0
ARGDEG-PWY	superpathway_of_L-arginine,_putrescine,_and_4-aminobutanoate_degradation	Amino_Acid_Degradation	Degradation/Utilization/Assimilation	Bacteria;Bacteroidetes;Bacteroidia;Bacteroidales;Rikenellaceae;Alistipes	0	0	0	0	0	0	0	0	0	0	0
ARGDEG-PWY	superpathway_of_L-arginine,_putrescine,_and_4-aminobutanoate_degradation	Amino_Acid_Degradation	Degradation/Utilization/Assimilation	Bacteria;Verrucomicrobia;Verrucomicrobiae;Verrucomicrobiales;Akkermansiaceae;Akkermansia	0	0	0	0	0	0	0	0	0	0	0
ARGDEG-PWY	superpathway_of_L-arginine,_putrescine,_and_4-aminobutanoate_degradation	Amino_Acid_Degradation	Degradation/Utilization/Assimilation	Bacteria;Bacteroidetes;Bacteroidia;Bacteroidales;Prevotellaceae;Prevotella	0	0	0	0	0	0	0	0	0	0	0
ARGDEG-PWY	superpathway_of_L-arginine,_putrescine,_and_4-aminobutanoate_degradation	Amino_Acid_Degradation	Degradation/Utilization/Assimilation	Bacteria;Bacteroidetes;Bacteroidia;Bacteroidales;Barnesiellaceae;Barnesiella	0	0	0	0	0	0	0	0	0	0	0
ARGDEG-PWY	superpathway_of_L-arginine,_putrescine,_and_4-aminobutanoate_degradation	Amino_Acid_Degradation	Degradation/Utilization/Assimilation	Bacteria;Bacteroidetes;Bacteroidia;Bacteroidales;Prevotellaceae;Prevotella	0	0	0	0	0	0	0	0	0	0	0
ARGDEG-PWY	superpathway_of_L-arginine,_putrescine,_and_4-aminobutanoate_degradation	Amino_Acid_Degradation	Degradation/Utilization/Assimilation	Bacteria;Bacteroidetes;Bacteroidia;Bacteroidales;Prevotellaceae;Prevotella	0	0	0	0	0	0	0	0	0	0	0
ARGDEG-PWY	superpathway_of_L-arginine,_putrescine,_and_4-aminobutanoate_degradation	Amino_Acid_Degradation	Degradation/Utilization/Assimilation	Bacteria;Firmicutes;Clostridia;Clostridiales;Ruminococcaceae;Faecalibacterium	15	3	1	0	42	7	23	47	104	143	36
ARGDEG-PWY	superpathway_of_L-arginine,_putrescine,_and_4-aminobutanoate_degradation	Amino_Acid_Degradation	Degradation/Utilization/Assimilation	Bacteria;Proteobacteria;Alphaproteobacteria;Rhodospirillales;NA1;NA1	0	0	0	0	0	0	1	0	0	0	0
ARGDEG-PWY	superpathway_of_L-arginine,_putrescine,_and_4-aminobutanoate_degradation	Amino_Acid_Degradation	Degradation/Utilization/Assimilation	Bacteria;Bacteroidetes;Bacteroidia;Bacteroidales;Prevotellaceae;Prevotellaceae_NK3B31_group	0	0	0	0	0	0	0	0	0	0	0
ARGDEG-PWY	superpathway_of_L-arginine,_putrescine,_and_4-aminobutanoate_degradation	Amino_Acid_Degradation	Degradation/Utilization/Assimilation	Bacteria;Firmicutes;Clostridia;Clostridiales;Christensenellaceae;NA1	0	0	0	0	0	0	0	0	0	0	0
ARGDEG-PWY	superpathway_of_L-arginine,_putrescine,_and_4-aminobutanoate_degradation	Amino_Acid_Degradation	Degradation/Utilization/Assimilation	Bacteria;Bacteroidetes;Bacteroidia;Bacteroidales;Barnesiellaceae;Barnesiella	0	0	0	0	0	0	0	0	0	0	0
ARGDEG-PWY	superpathway_of_L-arginine,_putrescine,_and_4-aminobutanoate_degradation	Amino_Acid_Degradation	Degradation/Utilization/Assimilation	Bacteria;Firmicutes;Clostridia;Clostridiales;Ruminococcaceae;NA1	0	0	0	0	0	0	0	0	0	0	0
ARGDEG-PWY	superpathway_of_L-arginine,_putrescine,_and_4-aminobutanoate_degradation	Amino_Acid_Degradation	Degradation/Utilization/Assimilation	Bacteria;Bacteroidetes;Bacteroidia;Bacteroidales;Prevotellaceae;Paraprevotella	0	0	0	0	0	0	0	0	0	0	0
ARGDEG-PWY	superpathway_of_L-arginine,_putrescine,_and_4-aminobutanoate_degradation	Amino_Acid_Degradation	Degradation/Utilization/Assimilation	Bacteria;Firmicutes;Bacilli;Lactobacillales;Lactobacillaceae;Pediococcus	0	0	2	0	0	0	0	0	0	0	0
ARGDEG-PWY	superpathway_of_L-arginine,_putrescine,_and_4-aminobutanoate_degradation	Amino_Acid_Degradation	Degradation/Utilization/Assimilation	Bacteria;Bacteroidetes;Bacteroidia;Bacteroidales;Barnesiellaceae;Barnesiella	0	0	0	0	0	0	0	0	0	0	0
ARGDEG-PWY	superpathway_of_L-arginine,_putrescine,_and_4-aminobutanoate_degradation	Amino_Acid_Degradation	Degradation/Utilization/Assimilation	Bacteria;Firmicutes;Clostridia;Clostridiales;Ruminococcaceae;Ruminococcaceae_UCG-002	0	0	0	0	0	0	0	0	0	0	0
ARGDEG-PWY	superpathway_of_L-arginine,_putrescine,_and_4-aminobutanoate_degradation	Amino_Acid_Degradation	Degradation/Utilization/Assimilation	Bacteria;Bacteroidetes;Bacteroidia;Bacteroidales;Bacteroidaceae;Bacteroides	0	0	0	0	0	0	0	0	0	0	0
ARGDEG-PWY	superpathway_of_L-arginine,_putrescine,_and_4-aminobutanoate_degradation	Amino_Acid_Degradation	Degradation/Utilization/Assimilation	Bacteria;Bacteroidetes;Bacteroidia;Bacteroidales;Bacteroidaceae;Bacteroides	32	152	113	232	364	337	326	234	143	109	73
ARGDEG-PWY	superpathway_of_L-arginine,_putrescine,_and_4-aminobutanoate_degradation	Amino_Acid_Degradation	Degradation/Utilization/Assimilation	Bacteria;Bacteroidetes;Bacteroidia;Bacteroidales;Bacteroidaceae;Bacteroides	62	299	228	465	713	652	630	452	279	215	148
ARGDEG-PWY	superpathway_of_L-arginine,_putrescine,_and_4-aminobutanoate_degradation	Amino_Acid_Degradation	Degradation/Utilization/Assimilation	Bacteria;Verrucomicrobia;Verrucomicrobiae;Verrucomicrobiales;Akkermansiaceae;Akkermansia	0	30	189	352	307	547	413	77	85	82	7
ARGDEG-PWY	superpathway_of_L-arginine,_putrescine,_and_4-aminobutanoate_degradation	Amino_Acid_Degradation	Degradation/Utilization/Assimilation	Bacteria;Bacteroidetes;Bacteroidia;Bacteroidales;Bacteroidaceae;Bacteroides	154	272	116	211	246	331	286	294	139	314	1170
ARGDEG-PWY	superpathway_of_L-arginine,_putrescine,_and_4-aminobutanoate_degradation	Amino_Acid_Degradation	Degradation/Utilization/Assimilation	Bacteria;Proteobacteria;Gammaproteobacteria;Enterobacteriales;Enterobacteriaceae;Klebsiella	9	46	53	260	1975	1160	558	1936	734	187	224
ARGDEG-PWY	superpathway_of_L-arginine,_putrescine,_and_4-aminobutanoate_degradation	Amino_Acid_Degradation	Degradation/Utilization/Assimilation	Bacteria;Bacteroidetes;Bacteroidia;Bacteroidales;Bacteroidaceae;Bacteroides	141	336	253	643	604	365	307	941	551	289	47
ARGDEG-PWY	superpathway_of_L-arginine,_putrescine,_and_4-aminobutanoate_degradation	Amino_Acid_Degradation	Degradation/Utilization/Assimilation	Bacteria;Proteobacteria;Gammaproteobacteria;Enterobacteriales;Enterobacteriaceae;Citrobacter	32	65	51	165	457	296	251	279	443	1354	1323
ARGDEG-PWY	superpathway_of_L-arginine,_putrescine,_and_4-aminobutanoate_degradation	Amino_Acid_Degradation	Degradation/Utilization/Assimilation	Bacteria;Bacteroidetes;Bacteroidia;Bacteroidales;Bacteroidaceae;Bacteroides	7	31	23	47	76	69	70	48	29	22	16
ARGDEG-PWY	superpathway_of_L-arginine,_putrescine,_and_4-aminobutanoate_degradation	Amino_Acid_Degradation	Degradation/Utilization/Assimilation	Bacteria;Firmicutes;Bacilli;Bacillales;Staphylococcaceae;Staphylococcus	0	0	0	0	0	0	0	0	0	0	0
ARGDEG-PWY	superpathway_of_L-arginine,_putrescine,_and_4-aminobutanoate_degradation	Amino_Acid_Degradation	Degradation/Utilization/Assimilation	Bacteria;Firmicutes;Clostridia;Clostridiales;Lachnospiraceae;Blautia	42	202	118	217	508	498	374	117	284	157	458
ARGDEG-PWY	superpathway_of_L-arginine,_putrescine,_and_4-aminobutanoate_degradation	Amino_Acid_Degradation	Degradation/Utilization/Assimilation	Bacteria;Firmicutes;Bacilli;Lactobacillales;Lactobacillaceae;Lactobacillus	1	0	0	3	7	0	3	0	0	0	0
ARGDEG-PWY	superpathway_of_L-arginine,_putrescine,_and_4-aminobutanoate_degradation	Amino_Acid_Degradation	Degradation/Utilization/Assimilation	Bacteria;Bacteroidetes;Bacteroidia;Bacteroidales;Bacteroidaceae;Bacteroides	0	19	0	0	9	0	4	5	0	8	6
ARGDEG-PWY	superpathway_of_L-arginine,_putrescine,_and_4-aminobutanoate_degradation	Amino_Acid_Degradation	Degradation/Utilization/Assimilation	Bacteria;Bacteroidetes;Bacteroidia;Bacteroidales;Bacteroidaceae;Bacteroides	4	19	3	11	23	0	0	16	0	26	621
ARGDEG-PWY	superpathway_of_L-arginine,_putrescine,_and_4-aminobutanoate_degradation	Amino_Acid_Degradation	Degradation/Utilization/Assimilation	Bacteria;Firmicutes;Negativicutes;Selenomonadales;Acidaminococcaceae;Acidaminococcus	0	1	0	5	4	3	0	2	2	2	1
ARGDEG-PWY	superpathway_of_L-arginine,_putrescine,_and_4-aminobutanoate_degradation	Amino_Acid_Degradation	Degradation/Utilization/Assimilation	Bacteria;Firmicutes;Bacilli;Lactobacillales;Lactobacillaceae;Lactobacillus	2	1	1	8	11	2	13	4	0	2	6
ARGDEG-PWY	superpathway_of_L-arginine,_putrescine,_and_4-aminobutanoate_degradation	Amino_Acid_Degradation	Degradation/Utilization/Assimilation	Bacteria;Bacteroidetes;Bacteroidia;Bacteroidales;Bacteroidaceae;Bacteroides	36	114	90	122	118	61	64	104	83	363	416
ARGDEG-PWY	superpathway_of_L-arginine,_putrescine,_and_4-aminobutanoate_degradation	Amino_Acid_Degradation	Degradation/Utilization/Assimilation	Bacteria;Epsilonbacteraeota;Campylobacteria;Campylobacterales;Campylobacteraceae;Campylobacter	0	0	0	0	0	0	0	0	0	0	0
ARGDEG-PWY	superpathway_of_L-arginine,_putrescine,_and_4-aminobutanoate_degradation	Amino_Acid_Degradation	Degradation/Utilization/Assimilation	Bacteria;Firmicutes;Negativicutes;Selenomonadales;Acidaminococcaceae;Acidaminococcus	0	2	0	0	0	0	0	0	0	0	0
ARGDEG-PWY	superpathway_of_L-arginine,_putrescine,_and_4-aminobutanoate_degradation	Amino_Acid_Degradation	Degradation/Utilization/Assimilation	Bacteria;Proteobacteria;Gammaproteobacteria;Enterobacteriales;Enterobacteriaceae;Escherichia/Shigella	22	210	8	406	943	135	110	169	247	94	476
ARGDEG-PWY	superpathway_of_L-arginine,_putrescine,_and_4-aminobutanoate_degradation	Amino_Acid_Degradation	Degradation/Utilization/Assimilation	Bacteria;Firmicutes;Clostridia;Clostridiales;Clostridiaceae_1;Clostridium_sensu_stricto_1	6	6	2	7	10	13	7	5	31	14	4
ARGDEG-PWY	superpathway_of_L-arginine,_putrescine,_and_4-aminobutanoate_degradation	Amino_Acid_Degradation	Degradation/Utilization/Assimilation	Bacteria;Bacteroidetes;Bacteroidia;Bacteroidales;Tannerellaceae;Parabacteroides	16	87	50	96	142	80	35	66	24	53	74
ARGDEG-PWY	superpathway_of_L-arginine,_putrescine,_and_4-aminobutanoate_degradation	Amino_Acid_Degradation	Degradation/Utilization/Assimilation	Bacteria;Proteobacteria;Gammaproteobacteria;Enterobacteriales;Enterobacteriaceae;Proteus	0	14	1	10	0	10	12	0	7	0	0
ARGDEG-PWY	superpathway_of_L-arginine,_putrescine,_and_4-aminobutanoate_degradation	Amino_Acid_Degradation	Degradation/Utilization/Assimilation	Bacteria;Firmicutes;Clostridia;Clostridiales;Ruminococcaceae;Faecalibacterium	113	66	29	35	35	20	10	16	14	11	3
ARGDEG-PWY	superpathway_of_L-arginine,_putrescine,_and_4-aminobutanoate_degradation	Amino_Acid_Degradation	Degradation/Utilization/Assimilation	Bacteria;Firmicutes;Clostridia;Clostridiales;Lachnospiraceae;Lachnoclostridium	0	1	2	4	10	17	19	18	17	16	12
ARGDEG-PWY	superpathway_of_L-arginine,_putrescine,_and_4-aminobutanoate_degradation	Amino_Acid_Degradation	Degradation/Utilization/Assimilation	Bacteria;Firmicutes;Clostridia;Clostridiales;Lachnospiraceae;Lachnoclostridium	5	0	6	11	48	70	71	78	46	22	0
ARGDEG-PWY	superpathway_of_L-arginine,_putrescine,_and_4-aminobutanoate_degradation	Amino_Acid_Degradation	Degradation/Utilization/Assimilation	Bacteria;Bacteroidetes;Bacteroidia;Bacteroidales;Bacteroidaceae;Bacteroides	42	69	38	88	87	73	37	58	27	11	3
ARGDEG-PWY	superpathway_of_L-arginine,_putrescine,_and_4-aminobutanoate_degradation	Amino_Acid_Degradation	Degradation/Utilization/Assimilation	Bacteria;Proteobacteria;Deltaproteobacteria;Desulfovibrionales;Desulfovibrionaceae;Bilophila	15	29	29	38	88	76	54	41	19	6	2
ARGDEG-PWY	superpathway_of_L-arginine,_putrescine,_and_4-aminobutanoate_degradation	Amino_Acid_Degradation	Degradation/Utilization/Assimilation	Bacteria;Firmicutes;Clostridia;Clostridiales;Ruminococcaceae;Subdoligranulum	5	13	7	14	30	42	10	10	12	9	4
ARGDEG-PWY	superpathway_of_L-arginine,_putrescine,_and_4-aminobutanoate_degradation	Amino_Acid_Degradation	Degradation/Utilization/Assimilation	Bacteria;Proteobacteria;Gammaproteobacteria;Pseudomonadales;Pseudomonadaceae;Pseudomonas	0	0	0	0	0	0	1	0	0	0	0
ARGDEG-PWY	superpathway_of_L-arginine,_putrescine,_and_4-aminobutanoate_degradation	Amino_Acid_Degradation	Degradation/Utilization/Assimilation	Bacteria;Proteobacteria;Gammaproteobacteria;Betaproteobacteriales;Burkholderiaceae;Parasutterella	0	0	0	2	4	1	1	1	1	0	1
ARGDEG-PWY	superpathway_of_L-arginine,_putrescine,_and_4-aminobutanoate_degradation	Amino_Acid_Degradation	Degradation/Utilization/Assimilation	Bacteria;Proteobacteria;Gammaproteobacteria;Pseudomonadales;Pseudomonadaceae;Pseudomonas	0	1	1	1	0	2	5	0	1	0	0
ARGDEG-PWY	superpathway_of_L-arginine,_putrescine,_and_4-aminobutanoate_degradation	Amino_Acid_Degradation	Degradation/Utilization/Assimilation	Bacteria;Bacteroidetes;Bacteroidia;Bacteroidales;Tannerellaceae;Parabacteroides	0	2	3	13	40	45	36	26	11	1	2
ARGDEG-PWY	superpathway_of_L-arginine,_putrescine,_and_4-aminobutanoate_degradation	Amino_Acid_Degradation	Degradation/Utilization/Assimilation	Bacteria;Firmicutes;Clostridia;Clostridiales;Peptostreptococcaceae;Paraclostridium	18	42	54	146	254	190	155	277	257	153	239
ARGDEG-PWY	superpathway_of_L-arginine,_putrescine,_and_4-aminobutanoate_degradation	Amino_Acid_Degradation	Degradation/Utilization/Assimilation	Bacteria;Fusobacteria;Fusobacteriia;Fusobacteriales;Fusobacteriaceae;Fusobacterium	0	1	0	0	0	0	0	0	0	0	0
ARGDEG-PWY	superpathway_of_L-arginine,_putrescine,_and_4-aminobutanoate_degradation	Amino_Acid_Degradation	Degradation/Utilization/Assimilation	Bacteria;Firmicutes;Clostridia;Clostridiales;NA1;NA1	1	3	17	44	64	63	30	8	4	4	6
ARGDEG-PWY	superpathway_of_L-arginine,_putrescine,_and_4-aminobutanoate_degradation	Amino_Acid_Degradation	Degradation/Utilization/Assimilation	Bacteria;Bacteroidetes;Bacteroidia;Bacteroidales;Prevotellaceae;Prevotella	0	0	0	1	0	1	0	0	0	0	0
ARGDEG-PWY	superpathway_of_L-arginine,_putrescine,_and_4-aminobutanoate_degradation	Amino_Acid_Degradation	Degradation/Utilization/Assimilation	Bacteria;Bacteroidetes;Bacteroidia;Bacteroidales;Bacteroidaceae;Bacteroides	12	36	29	36	37	21	19	31	25	116	130
ARGDEG-PWY	superpathway_of_L-arginine,_putrescine,_and_4-aminobutanoate_degradation	Amino_Acid_Degradation	Degradation/Utilization/Assimilation	Bacteria;Bacteroidetes;Bacteroidia;Bacteroidales;Tannerellaceae;Parabacteroides	0	0	0	0	0	0	0	0	0	0	0
ARGDEG-PWY	superpathway_of_L-arginine,_putrescine,_and_4-aminobutanoate_degradation	Amino_Acid_Degradation	Degradation/Utilization/Assimilation	Bacteria;Firmicutes;Bacilli;Lactobacillales;Lactobacillaceae;Lactobacillus	1	0	0	0	0	0	4	0	0	0	4
ARGDEG-PWY	superpathway_of_L-arginine,_putrescine,_and_4-aminobutanoate_degradation	Amino_Acid_Degradation	Degradation/Utilization/Assimilation	Bacteria;Proteobacteria;Gammaproteobacteria;Xanthomonadales;Xanthomonadaceae;Stenotrophomonas	2	5	7	10	76	46	19	56	87	272	413
ARGDEG-PWY	superpathway_of_L-arginine,_putrescine,_and_4-aminobutanoate_degradation	Amino_Acid_Degradation	Degradation/Utilization/Assimilation	Bacteria;Firmicutes;Clostridia;Clostridiales;Ruminococcaceae;Intestinimonas	0	1	2	11	56	46	61	58	23	41	37
ARGDEG-PWY	superpathway_of_L-arginine,_putrescine,_and_4-aminobutanoate_degradation	Amino_Acid_Degradation	Degradation/Utilization/Assimilation	Bacteria;Firmicutes;Clostridia;Clostridiales;Ruminococcaceae;Subdoligranulum	8	10	11	22	29	22	28	73	84	33	7
ARGDEG-PWY	superpathway_of_L-arginine,_putrescine,_and_4-aminobutanoate_degradation	Amino_Acid_Degradation	Degradation/Utilization/Assimilation	Bacteria;Proteobacteria;Gammaproteobacteria;Enterobacteriales;Enterobacteriaceae;Enterobacter	0	0	0	6	0	0	0	0	0	0	0
ARGDEG-PWY	superpathway_of_L-arginine,_putrescine,_and_4-aminobutanoate_degradation	Amino_Acid_Degradation	Degradation/Utilization/Assimilation	Bacteria;Proteobacteria;Gammaproteobacteria;Enterobacteriales;Enterobacteriaceae;Klebsiella	0	70	18	542	974	300	455	0	402	415	543
ARGDEG-PWY	superpathway_of_L-arginine,_putrescine,_and_4-aminobutanoate_degradation	Amino_Acid_Degradation	Degradation/Utilization/Assimilation	Bacteria;Bacteroidetes;Bacteroidia;Bacteroidales;Bacteroidaceae;Bacteroides	3	2	0	1	0	1	0	0	0	0	0
ARGDEG-PWY	superpathway_of_L-arginine,_putrescine,_and_4-aminobutanoate_degradation	Amino_Acid_Degradation	Degradation/Utilization/Assimilation	Bacteria;Bacteroidetes;Bacteroidia;Bacteroidales;Bacteroidaceae;Bacteroides	23	42	24	53	39	26	51	56	49	31	18
ARGDEG-PWY	superpathway_of_L-arginine,_putrescine,_and_4-aminobutanoate_degradation	Amino_Acid_Degradation	Degradation/Utilization/Assimilation	Bacteria;Firmicutes;Clostridia;Clostridiales;Lachnospiraceae;Blautia	0	9	10	44	95	225	44	98	38	26	71
ARGDEG-PWY	superpathway_of_L-arginine,_putrescine,_and_4-aminobutanoate_degradation	Amino_Acid_Degradation	Degradation/Utilization/Assimilation	Bacteria;Firmicutes;Clostridia;Clostridiales;Christensenellaceae;Christensenellaceae_R-7_group	0	0	0	2	6	9	32	39	75	82	83
ARGDEG-PWY	superpathway_of_L-arginine,_putrescine,_and_4-aminobutanoate_degradation	Amino_Acid_Degradation	Degradation/Utilization/Assimilation	Bacteria;Proteobacteria;Gammaproteobacteria;Enterobacteriales;Enterobacteriaceae;Morganella	1	0	0	0	14	0	0	4	0	0	0
ARGDEG-PWY	superpathway_of_L-arginine,_putrescine,_and_4-aminobutanoate_degradation	Amino_Acid_Degradation	Degradation/Utilization/Assimilation	Bacteria;Bacteroidetes;Bacteroidia;Bacteroidales;Bacteroidaceae;Bacteroides	1	10	11	27	70	83	55	30	16	3	1
ARGDEG-PWY	superpathway_of_L-arginine,_putrescine,_and_4-aminobutanoate_degradation	Amino_Acid_Degradation	Degradation/Utilization/Assimilation	Bacteria;Proteobacteria;Gammaproteobacteria;Enterobacteriales;Enterobacteriaceae;NA1	0	0	0	0	0	0	0	0	0	0	0
ARGDEG-PWY	superpathway_of_L-arginine,_putrescine,_and_4-aminobutanoate_degradation	Amino_Acid_Degradation	Degradation/Utilization/Assimilation	Bacteria;Bacteroidetes;Bacteroidia;Bacteroidales;Bacteroidaceae;Bacteroides	2	6	1	0	2	4	6	10	3	5	2
ARGDEG-PWY	superpathway_of_L-arginine,_putrescine,_and_4-aminobutanoate_degradation	Amino_Acid_Degradation	Degradation/Utilization/Assimilation	Bacteria;Firmicutes;Clostridia;Clostridiales;Clostridiaceae_1;Clostridium_sensu_stricto_1	3	0	0	0	3	3	0	3	3	4	0
ARGDEG-PWY	superpathway_of_L-arginine,_putrescine,_and_4-aminobutanoate_degradation	Amino_Acid_Degradation	Degradation/Utilization/Assimilation	Bacteria;Bacteroidetes;Bacteroidia;Bacteroidales;Tannerellaceae;Parabacteroides	0	0	0	0	0	0	0	0	0	0	0
ARGDEG-PWY	superpathway_of_L-arginine,_putrescine,_and_4-aminobutanoate_degradation	Amino_Acid_Degradation	Degradation/Utilization/Assimilation	Bacteria;Firmicutes;Clostridia;Clostridiales;Lachnospiraceae;Sellimonas	0	0	0	0	0	0	0	17	0	0	0
ARGDEG-PWY	superpathway_of_L-arginine,_putrescine,_and_4-aminobutanoate_degradation	Amino_Acid_Degradation	Degradation/Utilization/Assimilation	Bacteria;Bacteroidetes;Bacteroidia;Bacteroidales;Rikenellaceae;Alistipes	0	2	2	3	10	14	12	6	3	1	1
ARGDEG-PWY	superpathway_of_L-arginine,_putrescine,_and_4-aminobutanoate_degradation	Amino_Acid_Degradation	Degradation/Utilization/Assimilation	Bacteria;Bacteroidetes;Bacteroidia;Bacteroidales;Prevotellaceae;Prevotella	0	0	0	0	0	0	0	0	0	0	0
ARGDEG-PWY	superpathway_of_L-arginine,_putrescine,_and_4-aminobutanoate_degradation	Amino_Acid_Degradation	Degradation/Utilization/Assimilation	Bacteria;Bacteroidetes;Bacteroidia;Bacteroidales;Rikenellaceae;Alistipes	30	29	31	27	46	21	15	14	7	2	0
ARGDEG-PWY	superpathway_of_L-arginine,_putrescine,_and_4-aminobutanoate_degradation	Amino_Acid_Degradation	Degradation/Utilization/Assimilation	Bacteria;Firmicutes;Clostridia;Clostridiales;Lachnospiraceae;Lachnospiraceae_ND3007_group	30	5	1	0	0	0	1	2	2	8	0
ARGORNPROST-PWY	L-arginine_degradation_(Stickland_reaction)	Amino_Acid_Degradation	Degradation/Utilization/Assimilation	Bacteria;Firmicutes;Bacilli;Lactobacillales;Lactobacillaceae;Lactobacillus	32	0	0	37	52	28	73	59	0	8	60
ARGORNPROST-PWY	L-arginine_degradation_(Stickland_reaction)	Amino_Acid_Degradation	Degradation/Utilization/Assimilation	Bacteria;Firmicutes;Clostridia;Clostridiales;Ruminococcaceae;Faecalibacterium	108	10	12	10	56	16	40	172	293	587	233
ARGORNPROST-PWY	L-arginine_degradation_(Stickland_reaction)	Amino_Acid_Degradation	Degradation/Utilization/Assimilation	Bacteria;Firmicutes;Clostridia;Clostridiales;Ruminococcaceae;Faecalibacterium	48	7	4	4	6	8	8	15	12	11	2
ARGORNPROST-PWY	L-arginine_degradation_(Stickland_reaction)	Amino_Acid_Degradation	Degradation/Utilization/Assimilation	Bacteria;Firmicutes;Clostridia;Clostridiales;Lachnospiraceae;Coprococcus	84	16	11	6	7	6	5	56	81	44	11
ARGORNPROST-PWY	L-arginine_degradation_(Stickland_reaction)	Amino_Acid_Degradation	Degradation/Utilization/Assimilation	Bacteria;Bacteroidetes;Bacteroidia;Bacteroidales;Bacteroidaceae;Bacteroides	0	0	0	0	0	0	0	0	0	0	0
ARGORNPROST-PWY	L-arginine_degradation_(Stickland_reaction)	Amino_Acid_Degradation	Degradation/Utilization/Assimilation	Bacteria;Firmicutes;Clostridia;Clostridiales;Ruminococcaceae;Faecalibacterium	16	5	3	2	4	6	7	27	19	5	0
ARGORNPROST-PWY	L-arginine_degradation_(Stickland_reaction)	Amino_Acid_Degradation	Degradation/Utilization/Assimilation	Bacteria;Firmicutes;Clostridia;Clostridiales;Ruminococcaceae;Ruminococcaceae_UCG-005	0	0	0	2	17	38	70	73	141	20	42
ARGORNPROST-PWY	L-arginine_degradation_(Stickland_reaction)	Amino_Acid_Degradation	Degradation/Utilization/Assimilation	Bacteria;Bacteroidetes;Bacteroidia;Bacteroidales;Bacteroidaceae;Bacteroides	0	0	0	0	0	0	0	1	0	1	0
ARGORNPROST-PWY	L-arginine_degradation_(Stickland_reaction)	Amino_Acid_Degradation	Degradation/Utilization/Assimilation	Bacteria;Firmicutes;Clostridia;Clostridiales;Family_XI;Peptoniphilus	0	0	0	2	1	0	0	0	0	0	0
ARGORNPROST-PWY	L-arginine_degradation_(Stickland_reaction)	Amino_Acid_Degradation	Degradation/Utilization/Assimilation	Bacteria;Firmicutes;Clostridia;Clostridiales;Family_XI;Peptoniphilus	0	0	0	0	0	0	1	0	0	0	0
ARGORNPROST-PWY	L-arginine_degradation_(Stickland_reaction)	Amino_Acid_Degradation	Degradation/Utilization/Assimilation	Bacteria;Firmicutes;Clostridia;Clostridiales;Ruminococcaceae;Faecalibacterium	71	15	18	8	5	0	0	0	0	0	0
ARGORNPROST-PWY	L-arginine_degradation_(Stickland_reaction)	Amino_Acid_Degradation	Degradation/Utilization/Assimilation	Bacteria;Bacteroidetes;Bacteroidia;Bacteroidales;Bacteroidaceae;Bacteroides	103	41	17	17	20	13	7	9	8	7	3
ARGORNPROST-PWY	L-arginine_degradation_(Stickland_reaction)	Amino_Acid_Degradation	Degradation/Utilization/Assimilation	Bacteria;Firmicutes;Negativicutes;Selenomonadales;Veillonellaceae;Veillonella	0	0	0	0	0	0	0	0	0	0	0
ARGORNPROST-PWY	L-arginine_degradation_(Stickland_reaction)	Amino_Acid_Degradation	Degradation/Utilization/Assimilation	Bacteria;Bacteroidetes;Bacteroidia;Bacteroidales;Bacteroidaceae;Bacteroides	0	0	0	0	0	0	0	0	0	0	0
ARGORNPROST-PWY	L-arginine_degradation_(Stickland_reaction)	Amino_Acid_Degradation	Degradation/Utilization/Assimilation	Bacteria;Firmicutes;Negativicutes;Selenomonadales;Veillonellaceae;Anaeroglobus	0	0	0	0	0	0	0	0	0	0	1
ARGORNPROST-PWY	L-arginine_degradation_(Stickland_reaction)	Amino_Acid_Degradation	Degradation/Utilization/Assimilation	Bacteria;Firmicutes;Clostridia;Clostridiales;Lachnospiraceae;Eisenbergiella	0	0	0	0	0	0	0	0	0	0	0
ARGORNPROST-PWY	L-arginine_degradation_(Stickland_reaction)	Amino_Acid_Degradation	Degradation/Utilization/Assimilation	Bacteria;Firmicutes;Negativicutes;Selenomonadales;Veillonellaceae;Veillonella	0	0	0	0	0	0	0	0	0	0	0
ARGORNPROST-PWY	L-arginine_degradation_(Stickland_reaction)	Amino_Acid_Degradation	Degradation/Utilization/Assimilation	Bacteria;Firmicutes;Bacilli;Lactobacillales;Enterococcaceae;Enterococcus	0	0	0	0	0	0	0	0	0	0	0
ARGORNPROST-PWY	L-arginine_degradation_(Stickland_reaction)	Amino_Acid_Degradation	Degradation/Utilization/Assimilation	Bacteria;Bacteroidetes;Bacteroidia;Bacteroidales;Prevotellaceae;Prevotella	0	0	0	0	0	0	0	0	0	0	0
ARGORNPROST-PWY	L-arginine_degradation_(Stickland_reaction)	Amino_Acid_Degradation	Degradation/Utilization/Assimilation	Bacteria;Bacteroidetes;Bacteroidia;Bacteroidales;Prevotellaceae;Prevotella	0	0	0	0	0	0	0	0	0	0	0
ARGORNPROST-PWY	L-arginine_degradation_(Stickland_reaction)	Amino_Acid_Degradation	Degradation/Utilization/Assimilation	Bacteria;Bacteroidetes;Bacteroidia;Bacteroidales;Bacteroidaceae;Bacteroides	0	0	0	0	0	0	0	0	0	0	0
ARGORNPROST-PWY	L-arginine_degradation_(Stickland_reaction)	Amino_Acid_Degradation	Degradation/Utilization/Assimilation	Bacteria;Firmicutes;Negativicutes;Selenomonadales;Veillonellaceae;Anaeroglobus	0	0	0	0	0	0	0	0	0	0	0
ARGORNPROST-PWY	L-arginine_degradation_(Stickland_reaction)	Amino_Acid_Degradation	Degradation/Utilization/Assimilation	Bacteria;Firmicutes;Clostridia;Clostridiales;Ruminococcaceae;Ruminococcaceae_NK4A214_group	0	0	0	0	0	0	2	0	0	0	0
ARGORNPROST-PWY	L-arginine_degradation_(Stickland_reaction)	Amino_Acid_Degradation	Degradation/Utilization/Assimilation	Bacteria;Bacteroidetes;Bacteroidia;Bacteroidales;Rikenellaceae;Alistipes	0	0	0	0	0	0	0	0	0	0	0
ARGORNPROST-PWY	L-arginine_degradation_(Stickland_reaction)	Amino_Acid_Degradation	Degradation/Utilization/Assimilation	Bacteria;Verrucomicrobia;Verrucomicrobiae;Verrucomicrobiales;Akkermansiaceae;Akkermansia	0	0	0	0	0	0	0	0	0	0	0
ARGORNPROST-PWY	L-arginine_degradation_(Stickland_reaction)	Amino_Acid_Degradation	Degradation/Utilization/Assimilation	Bacteria;Firmicutes;Negativicutes;Selenomonadales;Veillonellaceae;Negativicoccus	0	0	0	0	0	0	0	0	0	0	0
ARGORNPROST-PWY	L-arginine_degradation_(Stickland_reaction)	Amino_Acid_Degradation	Degradation/Utilization/Assimilation	Bacteria;Firmicutes;Clostridia;Clostridiales;Lachnospiraceae;Coprococcus	0	0	0	0	0	0	2	0	0	0	0
ARGORNPROST-PWY	L-arginine_degradation_(Stickland_reaction)	Amino_Acid_Degradation	Degradation/Utilization/Assimilation	Bacteria;Firmicutes;Clostridia;Clostridiales;Ruminococcaceae;Ruminiclostridium	0	0	0	0	0	0	2	0	0	0	0
ARGORNPROST-PWY	L-arginine_degradation_(Stickland_reaction)	Amino_Acid_Degradation	Degradation/Utilization/Assimilation	Bacteria;Bacteroidetes;Bacteroidia;Bacteroidales;Barnesiellaceae;Barnesiella	0	0	0	0	0	0	0	0	0	0	0
ARGORNPROST-PWY	L-arginine_degradation_(Stickland_reaction)	Amino_Acid_Degradation	Degradation/Utilization/Assimilation	Bacteria;Bacteroidetes;Bacteroidia;Bacteroidales;Prevotellaceae;Prevotella	0	0	0	0	0	0	0	0	0	0	0
ARGORNPROST-PWY	L-arginine_degradation_(Stickland_reaction)	Amino_Acid_Degradation	Degradation/Utilization/Assimilation	Bacteria;Bacteroidetes;Bacteroidia;Bacteroidales;Prevotellaceae;Prevotella	0	0	0	0	0	0	0	0	0	0	0
ARGORNPROST-PWY	L-arginine_degradation_(Stickland_reaction)	Amino_Acid_Degradation	Degradation/Utilization/Assimilation	Bacteria;Firmicutes;Clostridia;Clostridiales;Ruminococcaceae;Faecalibacterium	42	3	3	0	37	8	26	55	102	101	28
ARGORNPROST-PWY	L-arginine_degradation_(Stickland_reaction)	Amino_Acid_Degradation	Degradation/Utilization/Assimilation	Bacteria;Firmicutes;Clostridia;Clostridiales;Lachnospiraceae;NA1	0	0	1	0	0	2	2	0	0	0	0
ARGORNPROST-PWY	L-arginine_degradation_(Stickland_reaction)	Amino_Acid_Degradation	Degradation/Utilization/Assimilation	Bacteria;Firmicutes;Clostridia;Clostridiales;Ruminococcaceae;Ruminiclostridium	0	0	0	0	0	0	0	0	0	0	0
ARGORNPROST-PWY	L-arginine_degradation_(Stickland_reaction)	Amino_Acid_Degradation	Degradation/Utilization/Assimilation	Bacteria;Proteobacteria;Alphaproteobacteria;Rhodospirillales;NA1;NA1	0	0	0	0	0	0	1	0	0	0	0
ARGORNPROST-PWY	L-arginine_degradation_(Stickland_reaction)	Amino_Acid_Degradation	Degradation/Utilization/Assimilation	Bacteria;Firmicutes;Clostridia;Clostridiales;Ruminococcaceae;Ruminococcus	0	0	0	0	0	0	0	0	0	0	0
ARGORNPROST-PWY	L-arginine_degradation_(Stickland_reaction)	Amino_Acid_Degradation	Degradation/Utilization/Assimilation	Bacteria;Bacteroidetes;Bacteroidia;Bacteroidales;Prevotellaceae;Prevotellaceae_NK3B31_group	0	0	0	0	0	0	0	0	0	0	0
ARGORNPROST-PWY	L-arginine_degradation_(Stickland_reaction)	Amino_Acid_Degradation	Degradation/Utilization/Assimilation	Bacteria;Firmicutes;Clostridia;Clostridiales;Christensenellaceae;NA1	0	0	0	0	0	0	0	0	0	0	0
ARGORNPROST-PWY	L-arginine_degradation_(Stickland_reaction)	Amino_Acid_Degradation	Degradation/Utilization/Assimilation	Bacteria;Firmicutes;Clostridia;Clostridiales;Family_XI;Ezakiella	0	0	0	0	0	0	0	0	0	0	0
ARGORNPROST-PWY	L-arginine_degradation_(Stickland_reaction)	Amino_Acid_Degradation	Degradation/Utilization/Assimilation	Bacteria;Bacteroidetes;Bacteroidia;Bacteroidales;Barnesiellaceae;Barnesiella	0	0	0	0	0	0	0	0	0	0	0
ARGORNPROST-PWY	L-arginine_degradation_(Stickland_reaction)	Amino_Acid_Degradation	Degradation/Utilization/Assimilation	Bacteria;Firmicutes;Clostridia;Clostridiales;Ruminococcaceae;NA1	0	0	0	0	0	0	0	0	0	0	0
ARGORNPROST-PWY	L-arginine_degradation_(Stickland_reaction)	Amino_Acid_Degradation	Degradation/Utilization/Assimilation	Bacteria;Bacteroidetes;Bacteroidia;Bacteroidales;Prevotellaceae;Paraprevotella	0	0	0	0	0	0	0	0	0	0	0
ARGORNPROST-PWY	L-arginine_degradation_(Stickland_reaction)	Amino_Acid_Degradation	Degradation/Utilization/Assimilation	Bacteria;Firmicutes;Bacilli;Lactobacillales;Lactobacillaceae;Pediococcus	0	0	29	0	0	0	0	0	0	0	0
ARGORNPROST-PWY	L-arginine_degradation_(Stickland_reaction)	Amino_Acid_Degradation	Degradation/Utilization/Assimilation	Bacteria;Bacteroidetes;Bacteroidia;Bacteroidales;Barnesiellaceae;Barnesiella	0	0	0	0	0	0	0	0	0	0	0
ARGORNPROST-PWY	L-arginine_degradation_(Stickland_reaction)	Amino_Acid_Degradation	Degradation/Utilization/Assimilation	Bacteria;Firmicutes;Clostridia;Clostridiales;Ruminococcaceae;Ruminococcaceae_UCG-002	1	0	0	0	0	0	0	0	0	0	0
ARGORNPROST-PWY	L-arginine_degradation_(Stickland_reaction)	Amino_Acid_Degradation	Degradation/Utilization/Assimilation	Bacteria;Firmicutes;Clostridia;Clostridiales;Ruminococcaceae;Ruminococcaceae_UCG-002	0	0	0	0	0	0	0	0	0	0	0
ARGORNPROST-PWY	L-arginine_degradation_(Stickland_reaction)	Amino_Acid_Degradation	Degradation/Utilization/Assimilation	Bacteria;Bacteroidetes;Bacteroidia;Bacteroidales;Bacteroidaceae;Bacteroides	0	0	0	0	0	0	0	0	0	0	0
ARGORNPROST-PWY	L-arginine_degradation_(Stickland_reaction)	Amino_Acid_Degradation	Degradation/Utilization/Assimilation	Bacteria;Bacteroidetes;Bacteroidia;Bacteroidales;Bacteroidaceae;Bacteroides	90	169	313	253	325	384	364	275	140	77	57
ARGORNPROST-PWY	L-arginine_degradation_(Stickland_reaction)	Amino_Acid_Degradation	Degradation/Utilization/Assimilation	Bacteria;Bacteroidetes;Bacteroidia;Bacteroidales;Bacteroidaceae;Bacteroides	351	666	1268	1013	1271	1486	1405	1063	548	303	231
ARGORNPROST-PWY	L-arginine_degradation_(Stickland_reaction)	Amino_Acid_Degradation	Degradation/Utilization/Assimilation	Bacteria;Verrucomicrobia;Verrucomicrobiae;Verrucomicrobiales;Akkermansiaceae;Akkermansia	1	66	1053	768	547	1245	921	181	166	115	11
ARGORNPROST-PWY	L-arginine_degradation_(Stickland_reaction)	Amino_Acid_Degradation	Degradation/Utilization/Assimilation	Bacteria;Bacteroidetes;Bacteroidia;Bacteroidales;Bacteroidaceae;Bacteroides	432	303	322	231	220	377	319	346	137	221	909
ARGORNPROST-PWY	L-arginine_degradation_(Stickland_reaction)	Amino_Acid_Degradation	Degradation/Utilization/Assimilation	Bacteria;Firmicutes;Bacilli;Lactobacillales;Enterococcaceae;Enterococcus	83	9	17	141	459	93	375	613	154	9	41
ARGORNPROST-PWY	L-arginine_degradation_(Stickland_reaction)	Amino_Acid_Degradation	Degradation/Utilization/Assimilation	Bacteria;Proteobacteria;Gammaproteobacteria;Enterobacteriales;Enterobacteriaceae;Klebsiella	18	34	98	189	1173	881	414	1518	481	88	116
ARGORNPROST-PWY	L-arginine_degradation_(Stickland_reaction)	Amino_Acid_Degradation	Degradation/Utilization/Assimilation	Bacteria;Bacteroidetes;Bacteroidia;Bacteroidales;Bacteroidaceae;Bacteroides	397	374	703	701	538	416	342	1107	542	204	36
ARGORNPROST-PWY	L-arginine_degradation_(Stickland_reaction)	Amino_Acid_Degradation	Degradation/Utilization/Assimilation	Bacteria;Firmicutes;Negativicutes;Selenomonadales;Veillonellaceae;Veillonella	0	8	11	15	104	40	79	10	23	0	66
ARGORNPROST-PWY	L-arginine_degradation_(Stickland_reaction)	Amino_Acid_Degradation	Degradation/Utilization/Assimilation	Bacteria;Proteobacteria;Gammaproteobacteria;Enterobacteriales;Enterobacteriaceae;Citrobacter	36	29	56	72	163	135	112	131	174	382	411
ARGORNPROST-PWY	L-arginine_degradation_(Stickland_reaction)	Amino_Acid_Degradation	Degradation/Utilization/Assimilation	Bacteria;Firmicutes;Bacilli;Lactobacillales;Streptococcaceae;Streptococcus	0	0	0	1	2	0	0	0	0	0	0
ARGORNPROST-PWY	L-arginine_degradation_(Stickland_reaction)	Amino_Acid_Degradation	Degradation/Utilization/Assimilation	Bacteria;Firmicutes;Bacilli;Lactobacillales;Streptococcaceae;Streptococcus	0	0	0	1	1	0	0	0	0	0	1
ARGORNPROST-PWY	L-arginine_degradation_(Stickland_reaction)	Amino_Acid_Degradation	Degradation/Utilization/Assimilation	Bacteria;Firmicutes;Bacilli;Bacillales;Family_XI;Gemella	2	0	2	2	13	2	0	5	0	0	6
ARGORNPROST-PWY	L-arginine_degradation_(Stickland_reaction)	Amino_Acid_Degradation	Degradation/Utilization/Assimilation	Bacteria;Bacteroidetes;Bacteroidia;Bacteroidales;Bacteroidaceae;Bacteroides	41	69	130	103	136	157	156	113	57	31	25
ARGORNPROST-PWY	L-arginine_degradation_(Stickland_reaction)	Amino_Acid_Degradation	Degradation/Utilization/Assimilation	Bacteria;Firmicutes;Bacilli;Bacillales;Staphylococcaceae;Staphylococcus	0	0	0	0	0	0	0	0	0	0	0
ARGORNPROST-PWY	L-arginine_degradation_(Stickland_reaction)	Amino_Acid_Degradation	Degradation/Utilization/Assimilation	Bacteria;Firmicutes;Clostridia;Clostridiales;Lachnospiraceae;Blautia	353	674	982	709	1358	1701	1252	412	839	332	1068
ARGORNPROST-PWY	L-arginine_degradation_(Stickland_reaction)	Amino_Acid_Degradation	Degradation/Utilization/Assimilation	Bacteria;Firmicutes;Bacilli;Lactobacillales;Lactobacillaceae;Lactobacillus	6	0	1	12	21	0	10	0	0	0	0
ARGORNPROST-PWY	L-arginine_degradation_(Stickland_reaction)	Amino_Acid_Degradation	Degradation/Utilization/Assimilation	Bacteria;Bacteroidetes;Bacteroidia;Bacteroidales;Bacteroidaceae;Bacteroides	0	43	0	0	16	0	8	12	0	12	10
ARGORNPROST-PWY	L-arginine_degradation_(Stickland_reaction)	Amino_Acid_Degradation	Degradation/Utilization/Assimilation	Bacteria;Bacteroidetes;Bacteroidia;Bacteroidales;Bacteroidaceae;Bacteroides	10	21	9	12	20	0	0	18	0	18	483
ARGORNPROST-PWY	L-arginine_degradation_(Stickland_reaction)	Amino_Acid_Degradation	Degradation/Utilization/Assimilation	Bacteria;Firmicutes;Negativicutes;Selenomonadales;Veillonellaceae;Veillonella	0	3	5	0	21	14	26	0	0	0	12
ARGORNPROST-PWY	L-arginine_degradation_(Stickland_reaction)	Amino_Acid_Degradation	Degradation/Utilization/Assimilation	Bacteria;Firmicutes;Negativicutes;Selenomonadales;Acidaminococcaceae;Acidaminococcus	2	3	0	11	7	7	0	5	4	3	1
ARGORNPROST-PWY	L-arginine_degradation_(Stickland_reaction)	Amino_Acid_Degradation	Degradation/Utilization/Assimilation	Bacteria;Firmicutes;Bacilli;Lactobacillales;Lactobacillaceae;Lactobacillus	6	1	4	9	10	3	15	4	0	1	5
ARGORNPROST-PWY	L-arginine_degradation_(Stickland_reaction)	Amino_Acid_Degradation	Degradation/Utilization/Assimilation	Bacteria;Bacteroidetes;Bacteroidia;Bacteroidales;Bacteroidaceae;Bacteroides	101	127	250	133	105	70	71	122	82	256	323
ARGORNPROST-PWY	L-arginine_degradation_(Stickland_reaction)	Amino_Acid_Degradation	Degradation/Utilization/Assimilation	Bacteria;Epsilonbacteraeota;Campylobacteria;Campylobacterales;Campylobacteraceae;Campylobacter	0	0	0	0	0	0	0	0	0	0	0
ARGORNPROST-PWY	L-arginine_degradation_(Stickland_reaction)	Amino_Acid_Degradation	Degradation/Utilization/Assimilation	Bacteria;Firmicutes;Negativicutes;Selenomonadales;Acidaminococcaceae;Phascolarctobacterium	2	5	1	3	2	4	3	3	1	2	1
ARGORNPROST-PWY	L-arginine_degradation_(Stickland_reaction)	Amino_Acid_Degradation	Degradation/Utilization/Assimilation	Bacteria;Firmicutes;Negativicutes;Selenomonadales;Acidaminococcaceae;Acidaminococcus	3	5	0	0	0	0	0	0	0	0	0
ARGORNPROST-PWY	L-arginine_degradation_(Stickland_reaction)	Amino_Acid_Degradation	Degradation/Utilization/Assimilation	Bacteria;Proteobacteria;Gammaproteobacteria;Enterobacteriales;Enterobacteriaceae;Escherichia/Shigella	31	117	11	222	420	77	61	99	121	33	185
ARGORNPROST-PWY	L-arginine_degradation_(Stickland_reaction)	Amino_Acid_Degradation	Degradation/Utilization/Assimilation	Bacteria;Firmicutes;Clostridia;Clostridiales;Clostridiaceae_1;Clostridium_sensu_stricto_1	16	6	6	8	9	15	8	6	30	10	3
ARGORNPROST-PWY	L-arginine_degradation_(Stickland_reaction)	Amino_Acid_Degradation	Degradation/Utilization/Assimilation	Bacteria;Bacteroidetes;Bacteroidia;Bacteroidales;Tannerellaceae;Parabacteroides	137	289	413	314	381	275	118	232	72	111	174
ARGORNPROST-PWY	L-arginine_degradation_(Stickland_reaction)	Amino_Acid_Degradation	Degradation/Utilization/Assimilation	Bacteria;Proteobacteria;Gammaproteobacteria;Enterobacteriales;Enterobacteriaceae;Proteus	0	31	8	23	0	22	27	0	14	0	0
ARGORNPROST-PWY	L-arginine_degradation_(Stickland_reaction)	Amino_Acid_Degradation	Degradation/Utilization/Assimilation	Bacteria;Firmicutes;Negativicutes;Selenomonadales;Veillonellaceae;Veillonella	0	0	2	4	19	0	8	0	0	0	0
ARGORNPROST-PWY	L-arginine_degradation_(Stickland_reaction)	Amino_Acid_Degradation	Degradation/Utilization/Assimilation	Bacteria;Firmicutes;Negativicutes;Selenomonadales;Veillonellaceae;Negativicoccus	1	0	0	2	7	4	22	48	40	34	125
ARGORNPROST-PWY	L-arginine_degradation_(Stickland_reaction)	Amino_Acid_Degradation	Degradation/Utilization/Assimilation	Bacteria;Proteobacteria;Gammaproteobacteria;Betaproteobacteriales;Burkholderiaceae;Sutterella	40	24	7	3	18	10	23	21	34	25	6
ARGORNPROST-PWY	L-arginine_degradation_(Stickland_reaction)	Amino_Acid_Degradation	Degradation/Utilization/Assimilation	Bacteria;Proteobacteria;Gammaproteobacteria;Pasteurellales;Pasteurellaceae;Haemophilus	0	0	0	0	0	0	0	0	0	0	0
ARGORNPROST-PWY	L-arginine_degradation_(Stickland_reaction)	Amino_Acid_Degradation	Degradation/Utilization/Assimilation	Bacteria;Firmicutes;Clostridia;Clostridiales;Ruminococcaceae;Faecalibacterium	316	74	81	38	31	23	12	18	13	7	2
ARGORNPROST-PWY	L-arginine_degradation_(Stickland_reaction)	Amino_Acid_Degradation	Degradation/Utilization/Assimilation	Bacteria;Firmicutes;Clostridia;Clostridiales;Lachnospiraceae;Lachnoclostridium	7	9	28	27	52	115	126	128	103	69	57
ARGORNPROST-PWY	L-arginine_degradation_(Stickland_reaction)	Amino_Acid_Degradation	Degradation/Utilization/Assimilation	Bacteria;Firmicutes;Clostridia;Clostridiales;Lachnospiraceae;Lachnoclostridium	36	0	40	29	100	185	183	213	106	36	0
ARGORNPROST-PWY	L-arginine_degradation_(Stickland_reaction)	Amino_Acid_Degradation	Degradation/Utilization/Assimilation	Bacteria;Firmicutes;Clostridia;Clostridiales;Lachnospiraceae;Hungatella	10	16	95	300	1054	1701	1855	1297	504	86	42
ARGORNPROST-PWY	L-arginine_degradation_(Stickland_reaction)	Amino_Acid_Degradation	Degradation/Utilization/Assimilation	Bacteria;Firmicutes;Negativicutes;Selenomonadales;Veillonellaceae;Dialister	7	8	34	36	36	28	30	167	140	38	15
ARGORNPROST-PWY	L-arginine_degradation_(Stickland_reaction)	Amino_Acid_Degradation	Degradation/Utilization/Assimilation	Bacteria;Bacteroidetes;Bacteroidia;Bacteroidales;Bacteroidaceae;Bacteroides	118	77	104	96	78	83	41	68	27	8	2
ARGORNPROST-PWY	L-arginine_degradation_(Stickland_reaction)	Amino_Acid_Degradation	Degradation/Utilization/Assimilation	Bacteria;Proteobacteria;Deltaproteobacteria;Desulfovibrionales;Desulfovibrionaceae;Bilophila	86	66	162	83	157	174	120	97	37	9	4
ARGORNPROST-PWY	L-arginine_degradation_(Stickland_reaction)	Amino_Acid_Degradation	Degradation/Utilization/Assimilation	Bacteria;Firmicutes;Clostridia;Clostridiales;Ruminococcaceae;Subdoligranulum	14	14	19	15	26	48	12	12	12	6	3
ARGORNPROST-PWY	L-arginine_degradation_(Stickland_reaction)	Amino_Acid_Degradation	Degradation/Utilization/Assimilation	Bacteria;Proteobacteria;Gammaproteobacteria;Pseudomonadales;Pseudomonadaceae;Pseudomonas	0	1	0	1	0	0	3	0	0	0	0
ARGORNPROST-PWY	L-arginine_degradation_(Stickland_reaction)	Amino_Acid_Degradation	Degradation/Utilization/Assimilation	Bacteria;Proteobacteria;Gammaproteobacteria;Betaproteobacteriales;Burkholderiaceae;Parasutterella	0	1	0	3	6	2	3	3	2	0	2
ARGORNPROST-PWY	L-arginine_degradation_(Stickland_reaction)	Amino_Acid_Degradation	Degradation/Utilization/Assimilation	Bacteria;Proteobacteria;Gammaproteobacteria;Pseudomonadales;Pseudomonadaceae;Pseudomonas	0	2	2	1	0	3	7	0	1	0	0
ARGORNPROST-PWY	L-arginine_degradation_(Stickland_reaction)	Amino_Acid_Degradation	Degradation/Utilization/Assimilation	Bacteria;Bacteroidetes;Bacteroidia;Bacteroidales;Tannerellaceae;Parabacteroides	1	4	19	28	72	102	80	61	22	2	3
ARGORNPROST-PWY	L-arginine_degradation_(Stickland_reaction)	Amino_Acid_Degradation	Degradation/Utilization/Assimilation	Bacteria;Firmicutes;Bacilli;Lactobacillales;Streptococcaceae;Streptococcus	2	0	1	1	3	0	1	1	0	0	0
ARGORNPROST-PWY	L-arginine_degradation_(Stickland_reaction)	Amino_Acid_Degradation	Degradation/Utilization/Assimilation	Bacteria;Firmicutes;Clostridia;Clostridiales;Peptostreptococcaceae;Paraclostridium	154	142	447	478	679	648	518	977	758	324	558
ARGORNPROST-PWY	L-arginine_degradation_(Stickland_reaction)	Amino_Acid_Degradation	Degradation/Utilization/Assimilation	Bacteria;Firmicutes;Negativicutes;Selenomonadales;Veillonellaceae;Dialister	0	0	0	0	1	0	0	0	0	0	0
ARGORNPROST-PWY	L-arginine_degradation_(Stickland_reaction)	Amino_Acid_Degradation	Degradation/Utilization/Assimilation	Bacteria;Fusobacteria;Fusobacteriia;Fusobacteriales;Fusobacteriaceae;Fusobacterium	0	1	0	0	0	0	0	0	0	0	0
ARGORNPROST-PWY	L-arginine_degradation_(Stickland_reaction)	Amino_Acid_Degradation	Degradation/Utilization/Assimilation	Bacteria;Firmicutes;Clostridia;Clostridiales;NA1;NA1	3	7	96	97	114	144	67	19	8	6	9
ARGORNPROST-PWY	L-arginine_degradation_(Stickland_reaction)	Amino_Acid_Degradation	Degradation/Utilization/Assimilation	Bacteria;Firmicutes;Negativicutes;Selenomonadales;Veillonellaceae;Dialister	5	5	21	25	24	21	26	121	89	25	9
ARGORNPROST-PWY	L-arginine_degradation_(Stickland_reaction)	Amino_Acid_Degradation	Degradation/Utilization/Assimilation	Bacteria;Bacteroidetes;Bacteroidia;Bacteroidales;Prevotellaceae;Prevotella	0	0	0	1	0	1	0	0	0	0	0
ARGORNPROST-PWY	L-arginine_degradation_(Stickland_reaction)	Amino_Acid_Degradation	Degradation/Utilization/Assimilation	Bacteria;Firmicutes;Negativicutes;Selenomonadales;Veillonellaceae;Veillonella	0	0	0	0	10	8	0	0	7	0	7
ARGORNPROST-PWY	L-arginine_degradation_(Stickland_reaction)	Amino_Acid_Degradation	Degradation/Utilization/Assimilation	Bacteria;Bacteroidetes;Bacteroidia;Bacteroidales;Bacteroidaceae;Bacteroides	33	40	80	39	33	23	21	37	24	81	101
ARGORNPROST-PWY	L-arginine_degradation_(Stickland_reaction)	Amino_Acid_Degradation	Degradation/Utilization/Assimilation	Bacteria;Bacteroidetes;Bacteroidia;Bacteroidales;Tannerellaceae;Parabacteroides	0	0	0	0	0	0	0	0	0	0	0
ARGORNPROST-PWY	L-arginine_degradation_(Stickland_reaction)	Amino_Acid_Degradation	Degradation/Utilization/Assimilation	Bacteria;Actinobacteria;Coriobacteriia;Coriobacteriales;Coriobacteriaceae;Collinsella	11	59	186	187	129	78	125	141	77	20	19
ARGORNPROST-PWY	L-arginine_degradation_(Stickland_reaction)	Amino_Acid_Degradation	Degradation/Utilization/Assimilation	Bacteria;Firmicutes;Bacilli;Lactobacillales;Lactobacillaceae;Lactobacillus	6	0	0	0	0	0	14	0	0	0	9
ARGORNPROST-PWY	L-arginine_degradation_(Stickland_reaction)	Amino_Acid_Degradation	Degradation/Utilization/Assimilation	Bacteria;Firmicutes;Clostridia;Clostridiales;Ruminococcaceae;Ruminiclostridium	2	0	0	0	7	12	44	27	137	248	233
ARGORNPROST-PWY	L-arginine_degradation_(Stickland_reaction)	Amino_Acid_Degradation	Degradation/Utilization/Assimilation	Bacteria;Firmicutes;Clostridia;Clostridiales;Ruminococcaceae;Oscillibacter	4	19	160	145	362	433	265	405	188	114	103
ARGORNPROST-PWY	L-arginine_degradation_(Stickland_reaction)	Amino_Acid_Degradation	Degradation/Utilization/Assimilation	Bacteria;Proteobacteria;Gammaproteobacteria;Xanthomonadales;Xanthomonadaceae;Stenotrophomonas	2	1	5	3	17	13	5	16	21	48	80
ARGORNPROST-PWY	L-arginine_degradation_(Stickland_reaction)	Amino_Acid_Degradation	Degradation/Utilization/Assimilation	Bacteria;Firmicutes;Clostridia;Clostridiales;Lachnospiraceae;NA1	0	0	0	0	0	0	0	11	20	179	124
ARGORNPROST-PWY	L-arginine_degradation_(Stickland_reaction)	Amino_Acid_Degradation	Degradation/Utilization/Assimilation	Bacteria;Firmicutes;Clostridia;Clostridiales;Ruminococcaceae;Intestinimonas	2	1	12	24	99	105	135	137	46	58	58
ARGORNPROST-PWY	L-arginine_degradation_(Stickland_reaction)	Amino_Acid_Degradation	Degradation/Utilization/Assimilation	Bacteria;Firmicutes;Clostridia;Clostridiales;Ruminococcaceae;Subdoligranulum	23	11	32	23	26	25	31	85	83	23	6
ARGORNPROST-PWY	L-arginine_degradation_(Stickland_reaction)	Amino_Acid_Degradation	Degradation/Utilization/Assimilation	Bacteria;Proteobacteria;Gammaproteobacteria;Enterobacteriales;Enterobacteriaceae;Enterobacter	0	0	0	5	0	0	0	0	0	0	0
ARGORNPROST-PWY	L-arginine_degradation_(Stickland_reaction)	Amino_Acid_Degradation	Degradation/Utilization/Assimilation	Bacteria;Firmicutes;Clostridia;Clostridiales;Ruminococcaceae;Ruminococcus	3	0	0	4	85	86	193	349	116	31	8
ARGORNPROST-PWY	L-arginine_degradation_(Stickland_reaction)	Amino_Acid_Degradation	Degradation/Utilization/Assimilation	Bacteria;Firmicutes;Clostridia;Clostridiales;Lachnospiraceae;Agathobacter	195	116	128	105	85	50	32	92	58	19	0
ARGORNPROST-PWY	L-arginine_degradation_(Stickland_reaction)	Amino_Acid_Degradation	Degradation/Utilization/Assimilation	Bacteria;Firmicutes;Clostridia;Clostridiales;Ruminococcaceae;UBA1819	0	3	14	9	20	31	25	21	17	62	144
ARGORNPROST-PWY	L-arginine_degradation_(Stickland_reaction)	Amino_Acid_Degradation	Degradation/Utilization/Assimilation	Bacteria;Proteobacteria;Gammaproteobacteria;Enterobacteriales;Enterobacteriaceae;Klebsiella	0	42	28	323	474	187	277	0	216	160	230
ARGORNPROST-PWY	L-arginine_degradation_(Stickland_reaction)	Amino_Acid_Degradation	Degradation/Utilization/Assimilation	Bacteria;Bacteroidetes;Bacteroidia;Bacteroidales;Bacteroidaceae;Bacteroides	16	4	1	2	0	1	0	0	0	0	0
ARGORNPROST-PWY	L-arginine_degradation_(Stickland_reaction)	Amino_Acid_Degradation	Degradation/Utilization/Assimilation	Bacteria;Bacteroidetes;Bacteroidia;Bacteroidales;Bacteroidaceae;Bacteroides	32	23	33	29	17	15	29	33	24	11	7
ARGORNPROST-PWY	L-arginine_degradation_(Stickland_reaction)	Amino_Acid_Degradation	Degradation/Utilization/Assimilation	Bacteria;Firmicutes;Negativicutes;Selenomonadales;Veillonellaceae;NA1	0	0	0	0	4	0	0	0	0	0	1
ARGORNPROST-PWY	L-arginine_degradation_(Stickland_reaction)	Amino_Acid_Degradation	Degradation/Utilization/Assimilation	Bacteria;Firmicutes;Clostridia;Clostridiales;Lachnospiraceae;Blautia	3	38	113	192	339	1024	198	460	151	75	221
ARGORNPROST-PWY	L-arginine_degradation_(Stickland_reaction)	Amino_Acid_Degradation	Degradation/Utilization/Assimilation	Bacteria;Firmicutes;Clostridia;Clostridiales;Christensenellaceae;Christensenellaceae_R-7_group	2	0	1	3	10	20	72	92	147	115	129
ARGORNPROST-PWY	L-arginine_degradation_(Stickland_reaction)	Amino_Acid_Degradation	Degradation/Utilization/Assimilation	Bacteria;Proteobacteria;Gammaproteobacteria;Enterobacteriales;Enterobacteriaceae;Morganella	3	0	0	0	12	0	0	5	0	0	0
ARGORNPROST-PWY	L-arginine_degradation_(Stickland_reaction)	Amino_Acid_Degradation	Degradation/Utilization/Assimilation	Bacteria;Bacteroidetes;Bacteroidia;Bacteroidales;Bacteroidaceae;Bacteroides	6	21	63	58	124	190	122	70	31	4	2
ARGORNPROST-PWY	L-arginine_degradation_(Stickland_reaction)	Amino_Acid_Degradation	Degradation/Utilization/Assimilation	Bacteria;Proteobacteria;Gammaproteobacteria;Enterobacteriales;Enterobacteriaceae;NA1	0	0	0	0	0	0	0	0	0	0	0
ARGORNPROST-PWY	L-arginine_degradation_(Stickland_reaction)	Amino_Acid_Degradation	Degradation/Utilization/Assimilation	Bacteria;Firmicutes;Negativicutes;Selenomonadales;Veillonellaceae;Veillonella	0	0	0	0	11	0	0	0	0	0	7
ARGORNPROST-PWY	L-arginine_degradation_(Stickland_reaction)	Amino_Acid_Degradation	Degradation/Utilization/Assimilation	Bacteria;Firmicutes;Negativicutes;Selenomonadales;Acidaminococcaceae;Succiniclasticum	0	0	0	2	0	0	0	0	0	0	0
ARGORNPROST-PWY	L-arginine_degradation_(Stickland_reaction)	Amino_Acid_Degradation	Degradation/Utilization/Assimilation	Bacteria;Bacteroidetes;Bacteroidia;Bacteroidales;Bacteroidaceae;Bacteroides	4	6	4	0	2	5	6	12	3	3	2
ARGORNPROST-PWY	L-arginine_degradation_(Stickland_reaction)	Amino_Acid_Degradation	Degradation/Utilization/Assimilation	Bacteria;Firmicutes;Clostridia;Clostridiales;Clostridiaceae_1;Clostridium_sensu_stricto_1	22	0	0	0	8	10	0	11	9	8	0
ARGORNPROST-PWY	L-arginine_degradation_(Stickland_reaction)	Amino_Acid_Degradation	Degradation/Utilization/Assimilation	Bacteria;Bacteroidetes;Bacteroidia;Bacteroidales;Tannerellaceae;Parabacteroides	0	0	0	0	0	0	0	0	0	0	0
ARGORNPROST-PWY	L-arginine_degradation_(Stickland_reaction)	Amino_Acid_Degradation	Degradation/Utilization/Assimilation	Bacteria;Firmicutes;Clostridia;Clostridiales;Lachnospiraceae;Hungatella	4	0	0	0	0	0	7	0	0	0	0
ARGORNPROST-PWY	L-arginine_degradation_(Stickland_reaction)	Amino_Acid_Degradation	Degradation/Utilization/Assimilation	Bacteria;Firmicutes;Clostridia;Clostridiales;Lachnospiraceae;Sellimonas	0	0	0	0	0	0	0	136	0	0	0
ARGORNPROST-PWY	L-arginine_degradation_(Stickland_reaction)	Amino_Acid_Degradation	Degradation/Utilization/Assimilation	Bacteria;Bacteroidetes;Bacteroidia;Bacteroidales;Rikenellaceae;Alistipes	0	1	3	2	4	8	6	3	2	0	0
ARGORNPROST-PWY	L-arginine_degradation_(Stickland_reaction)	Amino_Acid_Degradation	Degradation/Utilization/Assimilation	Bacteria;Bacteroidetes;Bacteroidia;Bacteroidales;Prevotellaceae;Prevotella	0	0	0	0	0	0	0	0	0	0	0
ARGORNPROST-PWY	L-arginine_degradation_(Stickland_reaction)	Amino_Acid_Degradation	Degradation/Utilization/Assimilation	Bacteria;Bacteroidetes;Bacteroidia;Bacteroidales;Rikenellaceae;Alistipes	42	16	43	15	21	12	8	8	3	1	0
ARGORNPROST-PWY	L-arginine_degradation_(Stickland_reaction)	Amino_Acid_Degradation	Degradation/Utilization/Assimilation	Bacteria;Firmicutes;Clostridia;Clostridiales;Lachnospiraceae;Fusicatenibacter	271	39	52	30	0	0	0	16	9	2	0
ARGORNPROST-PWY	L-arginine_degradation_(Stickland_reaction)	Amino_Acid_Degradation	Degradation/Utilization/Assimilation	Bacteria;Firmicutes;Clostridia;Clostridiales;Clostridiaceae_1;Clostridium_sensu_stricto_18	70	24	11	21	91	117	64	26	17	28	11
ARGORNPROST-PWY	L-arginine_degradation_(Stickland_reaction)	Amino_Acid_Degradation	Degradation/Utilization/Assimilation	Bacteria;Firmicutes;Clostridia;Clostridiales;Lachnospiraceae;Lachnospiraceae_ND3007_group	252	17	5	1	0	0	3	8	6	17	0
ARGSYNBSUB-PWY	L-arginine_biosynthesis_II_(acetyl_cycle)	Amino_Acid_Biosynthesis	Biosynthesis	Bacteria;Firmicutes;Bacilli;Lactobacillales;Lactobacillaceae;Lactobacillus	69	0	0	73	94	62	172	86	0	20	124
ARGSYNBSUB-PWY	L-arginine_biosynthesis_II_(acetyl_cycle)	Amino_Acid_Biosynthesis	Biosynthesis	Bacteria;Firmicutes;Clostridia;Clostridiales;Ruminococcaceae;Faecalibacterium	707	74	89	57	300	106	284	750	1708	4308	1443
ARGSYNBSUB-PWY	L-arginine_biosynthesis_II_(acetyl_cycle)	Amino_Acid_Biosynthesis	Biosynthesis	Bacteria;Firmicutes;Clostridia;Clostridiales;Ruminococcaceae;Faecalibacterium	310	52	29	22	30	51	54	64	69	84	10
ARGSYNBSUB-PWY	L-arginine_biosynthesis_II_(acetyl_cycle)	Amino_Acid_Biosynthesis	Biosynthesis	Bacteria;Firmicutes;Clostridia;Clostridiales;Lachnospiraceae;Coprococcus	551	111	83	35	35	38	35	246	471	320	69
ARGSYNBSUB-PWY	L-arginine_biosynthesis_II_(acetyl_cycle)	Amino_Acid_Biosynthesis	Biosynthesis	Bacteria;Bacteroidetes;Bacteroidia;Bacteroidales;Bacteroidaceae;Bacteroides	1	5	0	0	0	0	1	0	0	1	0
ARGSYNBSUB-PWY	L-arginine_biosynthesis_II_(acetyl_cycle)	Amino_Acid_Biosynthesis	Biosynthesis	Bacteria;Firmicutes;Clostridia;Clostridiales;Ruminococcaceae;Faecalibacterium	102	37	26	11	20	43	49	117	109	39	0
ARGSYNBSUB-PWY	L-arginine_biosynthesis_II_(acetyl_cycle)	Amino_Acid_Biosynthesis	Biosynthesis	Bacteria;Firmicutes;Clostridia;Clostridiales;Ruminococcaceae;Ruminococcaceae_UCG-005	3	0	0	12	93	253	496	320	820	146	258
ARGSYNBSUB-PWY	L-arginine_biosynthesis_II_(acetyl_cycle)	Amino_Acid_Biosynthesis	Biosynthesis	Bacteria;Bacteroidetes;Bacteroidia;Bacteroidales;Bacteroidaceae;Bacteroides	0	0	0	0	0	0	0	5	0	11	0
ARGSYNBSUB-PWY	L-arginine_biosynthesis_II_(acetyl_cycle)	Amino_Acid_Biosynthesis	Biosynthesis	Bacteria;Firmicutes;Clostridia;Clostridiales;Family_XI;Peptoniphilus	0	0	0	6	2	0	0	0	0	0	0
ARGSYNBSUB-PWY	L-arginine_biosynthesis_II_(acetyl_cycle)	Amino_Acid_Biosynthesis	Biosynthesis	Bacteria;Bacteroidetes;Bacteroidia;Bacteroidales;Prevotellaceae;Prevotella	0	0	0	0	0	0	0	0	0	0	0
ARGSYNBSUB-PWY	L-arginine_biosynthesis_II_(acetyl_cycle)	Amino_Acid_Biosynthesis	Biosynthesis	Bacteria;Firmicutes;Clostridia;Clostridiales;Family_XI;Peptoniphilus	0	0	0	0	0	0	1	0	0	0	0
ARGSYNBSUB-PWY	L-arginine_biosynthesis_II_(acetyl_cycle)	Amino_Acid_Biosynthesis	Biosynthesis	Bacteria;Firmicutes;Clostridia;Clostridiales;Ruminococcaceae;Faecalibacterium	465	107	138	45	29	0	0	0	0	0	0
ARGSYNBSUB-PWY	L-arginine_biosynthesis_II_(acetyl_cycle)	Amino_Acid_Biosynthesis	Biosynthesis	Bacteria;Bacteroidetes;Bacteroidia;Bacteroidales;Bacteroidaceae;Bacteroides	608	258	115	93	94	75	41	37	41	46	16
ARGSYNBSUB-PWY	L-arginine_biosynthesis_II_(acetyl_cycle)	Amino_Acid_Biosynthesis	Biosynthesis	Bacteria;Firmicutes;Negativicutes;Selenomonadales;Veillonellaceae;Veillonella	0	0	0	0	0	0	0	0	0	0	0
ARGSYNBSUB-PWY	L-arginine_biosynthesis_II_(acetyl_cycle)	Amino_Acid_Biosynthesis	Biosynthesis	Bacteria;Bacteroidetes;Bacteroidia;Bacteroidales;Bacteroidaceae;Bacteroides	0	0	0	0	0	0	0	0	0	0	0
ARGSYNBSUB-PWY	L-arginine_biosynthesis_II_(acetyl_cycle)	Amino_Acid_Biosynthesis	Biosynthesis	Bacteria;Firmicutes;Negativicutes;Selenomonadales;Veillonellaceae;Anaeroglobus	0	0	0	0	0	0	0	0	1	0	6
ARGSYNBSUB-PWY	L-arginine_biosynthesis_II_(acetyl_cycle)	Amino_Acid_Biosynthesis	Biosynthesis	Bacteria;Firmicutes;Clostridia;Clostridiales;Lachnospiraceae;Eisenbergiella	0	0	0	0	0	0	0	0	0	0	0
ARGSYNBSUB-PWY	L-arginine_biosynthesis_II_(acetyl_cycle)	Amino_Acid_Biosynthesis	Biosynthesis	Bacteria;Firmicutes;Negativicutes;Selenomonadales;Veillonellaceae;Veillonella	0	0	0	0	0	0	0	0	0	0	0
ARGSYNBSUB-PWY	L-arginine_biosynthesis_II_(acetyl_cycle)	Amino_Acid_Biosynthesis	Biosynthesis	Bacteria;Firmicutes;Bacilli;Lactobacillales;Enterococcaceae;Enterococcus	0	0	0	0	0	0	0	0	0	0	0
ARGSYNBSUB-PWY	L-arginine_biosynthesis_II_(acetyl_cycle)	Amino_Acid_Biosynthesis	Biosynthesis	Bacteria;Bacteroidetes;Bacteroidia;Bacteroidales;Prevotellaceae;Prevotella	0	0	0	0	0	0	0	0	0	0	0
ARGSYNBSUB-PWY	L-arginine_biosynthesis_II_(acetyl_cycle)	Amino_Acid_Biosynthesis	Biosynthesis	Bacteria;Bacteroidetes;Bacteroidia;Bacteroidales;Prevotellaceae;Prevotella	0	0	0	0	0	0	0	0	0	0	0
ARGSYNBSUB-PWY	L-arginine_biosynthesis_II_(acetyl_cycle)	Amino_Acid_Biosynthesis	Biosynthesis	Bacteria;Bacteroidetes;Bacteroidia;Bacteroidales;Bacteroidaceae;Bacteroides	0	0	0	0	0	0	0	0	0	0	0
ARGSYNBSUB-PWY	L-arginine_biosynthesis_II_(acetyl_cycle)	Amino_Acid_Biosynthesis	Biosynthesis	Bacteria;Firmicutes;Negativicutes;Selenomonadales;Veillonellaceae;Anaeroglobus	0	0	0	0	0	0	0	0	0	0	0
ARGSYNBSUB-PWY	L-arginine_biosynthesis_II_(acetyl_cycle)	Amino_Acid_Biosynthesis	Biosynthesis	Bacteria;Firmicutes;Clostridia;Clostridiales;Ruminococcaceae;Ruminococcaceae_NK4A214_group	0	0	0	0	0	0	12	0	0	0	0
ARGSYNBSUB-PWY	L-arginine_biosynthesis_II_(acetyl_cycle)	Amino_Acid_Biosynthesis	Biosynthesis	Bacteria;Bacteroidetes;Bacteroidia;Bacteroidales;Rikenellaceae;Alistipes	0	0	0	0	0	0	2	0	0	0	0
ARGSYNBSUB-PWY	L-arginine_biosynthesis_II_(acetyl_cycle)	Amino_Acid_Biosynthesis	Biosynthesis	Bacteria;Verrucomicrobia;Verrucomicrobiae;Verrucomicrobiales;Akkermansiaceae;Akkermansia	0	0	0	0	0	3	0	0	0	0	0
ARGSYNBSUB-PWY	L-arginine_biosynthesis_II_(acetyl_cycle)	Amino_Acid_Biosynthesis	Biosynthesis	Bacteria;Firmicutes;Negativicutes;Selenomonadales;Veillonellaceae;Negativicoccus	0	0	0	0	0	0	0	0	0	0	0
ARGSYNBSUB-PWY	L-arginine_biosynthesis_II_(acetyl_cycle)	Amino_Acid_Biosynthesis	Biosynthesis	Bacteria;Firmicutes;Clostridia;Clostridiales;Lachnospiraceae;Coprococcus	0	0	0	0	0	0	8	0	0	0	0
ARGSYNBSUB-PWY	L-arginine_biosynthesis_II_(acetyl_cycle)	Amino_Acid_Biosynthesis	Biosynthesis	Bacteria;Bacteroidetes;Bacteroidia;Bacteroidales;Prevotellaceae;Prevotella	0	0	0	0	0	0	0	0	0	0	0
ARGSYNBSUB-PWY	L-arginine_biosynthesis_II_(acetyl_cycle)	Amino_Acid_Biosynthesis	Biosynthesis	Bacteria;Firmicutes;Clostridia;Clostridiales;Ruminococcaceae;Ruminiclostridium	0	0	0	0	0	0	15	0	0	0	0
ARGSYNBSUB-PWY	L-arginine_biosynthesis_II_(acetyl_cycle)	Amino_Acid_Biosynthesis	Biosynthesis	Bacteria;Bacteroidetes;Bacteroidia;Bacteroidales;Barnesiellaceae;Barnesiella	0	0	0	0	0	0	0	0	0	0	0
ARGSYNBSUB-PWY	L-arginine_biosynthesis_II_(acetyl_cycle)	Amino_Acid_Biosynthesis	Biosynthesis	Bacteria;Bacteroidetes;Bacteroidia;Bacteroidales;Prevotellaceae;Prevotella	0	0	0	0	0	0	0	0	0	0	0
ARGSYNBSUB-PWY	L-arginine_biosynthesis_II_(acetyl_cycle)	Amino_Acid_Biosynthesis	Biosynthesis	Bacteria;Bacteroidetes;Bacteroidia;Bacteroidales;Prevotellaceae;Prevotella	0	0	0	0	0	0	0	0	0	0	0
ARGSYNBSUB-PWY	L-arginine_biosynthesis_II_(acetyl_cycle)	Amino_Acid_Biosynthesis	Biosynthesis	Bacteria;Firmicutes;Clostridia;Clostridiales;Ruminococcaceae;Faecalibacterium	274	20	26	0	201	50	181	242	596	742	172
ARGSYNBSUB-PWY	L-arginine_biosynthesis_II_(acetyl_cycle)	Amino_Acid_Biosynthesis	Biosynthesis	Bacteria;Firmicutes;Clostridia;Clostridiales;Lachnospiraceae;NA1	0	0	2	0	0	5	6	0	0	0	0
ARGSYNBSUB-PWY	L-arginine_biosynthesis_II_(acetyl_cycle)	Amino_Acid_Biosynthesis	Biosynthesis	Bacteria;Firmicutes;Clostridia;Clostridiales;Ruminococcaceae;Ruminiclostridium	0	0	0	0	0	0	0	0	0	0	0
ARGSYNBSUB-PWY	L-arginine_biosynthesis_II_(acetyl_cycle)	Amino_Acid_Biosynthesis	Biosynthesis	Bacteria;Proteobacteria;Alphaproteobacteria;Rhodospirillales;NA1;NA1	0	0	0	0	0	0	3	0	0	0	0
ARGSYNBSUB-PWY	L-arginine_biosynthesis_II_(acetyl_cycle)	Amino_Acid_Biosynthesis	Biosynthesis	Bacteria;Firmicutes;Clostridia;Clostridiales;Ruminococcaceae;Ruminococcus	0	0	0	0	0	0	0	0	0	0	0
ARGSYNBSUB-PWY	L-arginine_biosynthesis_II_(acetyl_cycle)	Amino_Acid_Biosynthesis	Biosynthesis	Bacteria;Bacteroidetes;Bacteroidia;Bacteroidales;Prevotellaceae;Prevotellaceae_NK3B31_group	0	0	0	0	0	0	0	0	0	0	0
ARGSYNBSUB-PWY	L-arginine_biosynthesis_II_(acetyl_cycle)	Amino_Acid_Biosynthesis	Biosynthesis	Bacteria;Firmicutes;Clostridia;Clostridiales;Christensenellaceae;NA1	0	0	0	0	0	0	0	0	0	0	0
ARGSYNBSUB-PWY	L-arginine_biosynthesis_II_(acetyl_cycle)	Amino_Acid_Biosynthesis	Biosynthesis	Bacteria;Firmicutes;Clostridia;Clostridiales;Family_XI;Ezakiella	0	0	0	0	0	0	0	0	0	0	0
ARGSYNBSUB-PWY	L-arginine_biosynthesis_II_(acetyl_cycle)	Amino_Acid_Biosynthesis	Biosynthesis	Bacteria;Bacteroidetes;Bacteroidia;Bacteroidales;Barnesiellaceae;Barnesiella	0	0	0	0	0	0	0	0	0	0	0
ARGSYNBSUB-PWY	L-arginine_biosynthesis_II_(acetyl_cycle)	Amino_Acid_Biosynthesis	Biosynthesis	Bacteria;Firmicutes;Clostridia;Clostridiales;Ruminococcaceae;NA1	3	0	0	0	0	0	0	0	0	0	0
ARGSYNBSUB-PWY	L-arginine_biosynthesis_II_(acetyl_cycle)	Amino_Acid_Biosynthesis	Biosynthesis	Bacteria;Bacteroidetes;Bacteroidia;Bacteroidales;Prevotellaceae;Paraprevotella	0	0	0	0	0	0	0	0	0	0	0
ARGSYNBSUB-PWY	L-arginine_biosynthesis_II_(acetyl_cycle)	Amino_Acid_Biosynthesis	Biosynthesis	Bacteria;Firmicutes;Bacilli;Lactobacillales;Lactobacillaceae;Pediococcus	0	0	35	0	0	0	0	0	0	0	0
ARGSYNBSUB-PWY	L-arginine_biosynthesis_II_(acetyl_cycle)	Amino_Acid_Biosynthesis	Biosynthesis	Bacteria;Bacteroidetes;Bacteroidia;Bacteroidales;Barnesiellaceae;Barnesiella	0	0	0	0	0	0	0	0	0	0	0
ARGSYNBSUB-PWY	L-arginine_biosynthesis_II_(acetyl_cycle)	Amino_Acid_Biosynthesis	Biosynthesis	Bacteria;Firmicutes;Clostridia;Clostridiales;Ruminococcaceae;Ruminococcaceae_UCG-002	2	0	0	0	0	0	0	0	0	0	0
ARGSYNBSUB-PWY	L-arginine_biosynthesis_II_(acetyl_cycle)	Amino_Acid_Biosynthesis	Biosynthesis	Bacteria;Firmicutes;Clostridia;Clostridiales;Ruminococcaceae;Ruminococcaceae_UCG-002	0	0	0	0	0	0	0	0	0	0	0
ARGSYNBSUB-PWY	L-arginine_biosynthesis_II_(acetyl_cycle)	Amino_Acid_Biosynthesis	Biosynthesis	Bacteria;Bacteroidetes;Bacteroidia;Bacteroidales;Bacteroidaceae;Bacteroides	0	0	0	0	0	0	0	0	0	0	0
ARGSYNBSUB-PWY	L-arginine_biosynthesis_II_(acetyl_cycle)	Amino_Acid_Biosynthesis	Biosynthesis	Bacteria;Bacteroidetes;Bacteroidia;Bacteroidales;Bacteroidaceae;Bacteroides	473	955	1934	1207	1393	2035	2049	959	653	453	280
ARGSYNBSUB-PWY	L-arginine_biosynthesis_II_(acetyl_cycle)	Amino_Acid_Biosynthesis	Biosynthesis	Bacteria;Bacteroidetes;Bacteroidia;Bacteroidales;Bacteroidaceae;Bacteroides	2062	4233	8807	5438	6135	8852	8909	4175	2873	2006	1282
ARGSYNBSUB-PWY	L-arginine_biosynthesis_II_(acetyl_cycle)	Amino_Acid_Biosynthesis	Biosynthesis	Bacteria;Verrucomicrobia;Verrucomicrobiae;Verrucomicrobiales;Akkermansiaceae;Akkermansia	4	557	9753	5495	3522	9893	7782	949	1163	1018	82
ARGSYNBSUB-PWY	L-arginine_biosynthesis_II_(acetyl_cycle)	Amino_Acid_Biosynthesis	Biosynthesis	Bacteria;Bacteroidetes;Bacteroidia;Bacteroidales;Bacteroidaceae;Bacteroides	4514	3420	3981	2199	1885	3996	3596	2416	1276	2598	8987
ARGSYNBSUB-PWY	L-arginine_biosynthesis_II_(acetyl_cycle)	Amino_Acid_Biosynthesis	Biosynthesis	Bacteria;Firmicutes;Bacilli;Lactobacillales;Enterococcaceae;Enterococcus	36	4	9	56	164	41	176	178	60	4	17
ARGSYNBSUB-PWY	L-arginine_biosynthesis_II_(acetyl_cycle)	Amino_Acid_Biosynthesis	Biosynthesis	Bacteria;Proteobacteria;Gammaproteobacteria;Enterobacteriales;Enterobacteriaceae;Klebsiella	35	72	228	338	1888	1750	876	1987	840	194	215
ARGSYNBSUB-PWY	L-arginine_biosynthesis_II_(acetyl_cycle)	Amino_Acid_Biosynthesis	Biosynthesis	Bacteria;Bacteroidetes;Bacteroidia;Bacteroidales;Bacteroidaceae;Bacteroides	4662	4750	9773	7527	5199	4958	4337	8691	5678	2697	404
ARGSYNBSUB-PWY	L-arginine_biosynthesis_II_(acetyl_cycle)	Amino_Acid_Biosynthesis	Biosynthesis	Bacteria;Firmicutes;Negativicutes;Selenomonadales;Veillonellaceae;Veillonella	0	29	45	46	296	141	299	24	71	0	218
ARGSYNBSUB-PWY	L-arginine_biosynthesis_II_(acetyl_cycle)	Amino_Acid_Biosynthesis	Biosynthesis	Bacteria;Proteobacteria;Gammaproteobacteria;Enterobacteriales;Enterobacteriaceae;Citrobacter	104	92	195	193	393	402	355	257	456	1262	1144
ARGSYNBSUB-PWY	L-arginine_biosynthesis_II_(acetyl_cycle)	Amino_Acid_Biosynthesis	Biosynthesis	Bacteria;Firmicutes;Bacilli;Lactobacillales;Streptococcaceae;Streptococcus	0	0	0	2	2	0	0	0	0	0	0
ARGSYNBSUB-PWY	L-arginine_biosynthesis_II_(acetyl_cycle)	Amino_Acid_Biosynthesis	Biosynthesis	Bacteria;Firmicutes;Bacilli;Lactobacillales;Streptococcaceae;Streptococcus	0	0	0	4	6	0	0	0	0	0	5
ARGSYNBSUB-PWY	L-arginine_biosynthesis_II_(acetyl_cycle)	Amino_Acid_Biosynthesis	Biosynthesis	Bacteria;Firmicutes;Bacilli;Bacillales;Family_XI;Gemella	1	0	2	1	9	2	0	3	0	0	5
ARGSYNBSUB-PWY	L-arginine_biosynthesis_II_(acetyl_cycle)	Amino_Acid_Biosynthesis	Biosynthesis	Bacteria;Bacteroidetes;Bacteroidia;Bacteroidales;Bacteroidaceae;Bacteroides	214	388	805	491	582	831	880	395	265	185	122
ARGSYNBSUB-PWY	L-arginine_biosynthesis_II_(acetyl_cycle)	Amino_Acid_Biosynthesis	Biosynthesis	Bacteria;Firmicutes;Bacilli;Bacillales;Staphylococcaceae;Staphylococcus	0	0	0	0	0	0	0	0	0	0	0
ARGSYNBSUB-PWY	L-arginine_biosynthesis_II_(acetyl_cycle)	Amino_Acid_Biosynthesis	Biosynthesis	Bacteria;Firmicutes;Clostridia;Clostridiales;Lachnospiraceae;Blautia	1690	3491	5559	3101	5343	8257	6467	1318	3582	1786	4840
ARGSYNBSUB-PWY	L-arginine_biosynthesis_II_(acetyl_cycle)	Amino_Acid_Biosynthesis	Biosynthesis	Bacteria;Firmicutes;Bacilli;Lactobacillales;Lactobacillaceae;Lactobacillus	24	0	5	42	67	0	44	0	0	0	0
ARGSYNBSUB-PWY	L-arginine_biosynthesis_II_(acetyl_cycle)	Amino_Acid_Biosynthesis	Biosynthesis	Bacteria;Bacteroidetes;Bacteroidia;Bacteroidales;Bacteroidaceae;Bacteroides	0	244	0	0	67	0	48	43	0	68	48
ARGSYNBSUB-PWY	L-arginine_biosynthesis_II_(acetyl_cycle)	Amino_Acid_Biosynthesis	Biosynthesis	Bacteria;Bacteroidetes;Bacteroidia;Bacteroidales;Bacteroidaceae;Bacteroides	104	234	115	112	175	0	0	128	0	215	4775
ARGSYNBSUB-PWY	L-arginine_biosynthesis_II_(acetyl_cycle)	Amino_Acid_Biosynthesis	Biosynthesis	Bacteria;Firmicutes;Negativicutes;Selenomonadales;Veillonellaceae;Veillonella	0	18	29	0	88	72	144	0	0	0	61
ARGSYNBSUB-PWY	L-arginine_biosynthesis_II_(acetyl_cycle)	Amino_Acid_Biosynthesis	Biosynthesis	Bacteria;Firmicutes;Negativicutes;Selenomonadales;Acidaminococcaceae;Acidaminococcus	8	18	0	55	30	39	0	19	17	18	5
ARGSYNBSUB-PWY	L-arginine_biosynthesis_II_(acetyl_cycle)	Amino_Acid_Biosynthesis	Biosynthesis	Bacteria;Firmicutes;Bacilli;Lactobacillales;Lactobacillaceae;Lactobacillus	26	5	21	37	38	12	74	14	0	6	21
ARGSYNBSUB-PWY	L-arginine_biosynthesis_II_(acetyl_cycle)	Amino_Acid_Biosynthesis	Biosynthesis	Bacteria;Bacteroidetes;Bacteroidia;Bacteroidales;Bacteroidaceae;Bacteroides	1055	1435	3084	1267	904	739	801	854	762	3007	3193
ARGSYNBSUB-PWY	L-arginine_biosynthesis_II_(acetyl_cycle)	Amino_Acid_Biosynthesis	Biosynthesis	Bacteria;Epsilonbacteraeota;Campylobacteria;Campylobacterales;Campylobacteraceae;Campylobacter	0	0	0	0	0	0	0	0	0	0	0
ARGSYNBSUB-PWY	L-arginine_biosynthesis_II_(acetyl_cycle)	Amino_Acid_Biosynthesis	Biosynthesis	Bacteria;Firmicutes;Negativicutes;Selenomonadales;Acidaminococcaceae;Phascolarctobacterium	17	41	8	19	15	29	27	16	9	17	7
ARGSYNBSUB-PWY	L-arginine_biosynthesis_II_(acetyl_cycle)	Amino_Acid_Biosynthesis	Biosynthesis	Bacteria;Firmicutes;Negativicutes;Selenomonadales;Acidaminococcaceae;Acidaminococcus	14	30	0	0	0	0	0	0	0	0	0
ARGSYNBSUB-PWY	L-arginine_biosynthesis_II_(acetyl_cycle)	Amino_Acid_Biosynthesis	Biosynthesis	Bacteria;Proteobacteria;Gammaproteobacteria;Enterobacteriales;Enterobacteriaceae;Escherichia/Shigella	74	297	31	476	811	184	155	156	254	87	411
ARGSYNBSUB-PWY	L-arginine_biosynthesis_II_(acetyl_cycle)	Amino_Acid_Biosynthesis	Biosynthesis	Bacteria;Fusobacteria;Fusobacteriia;Fusobacteriales;Fusobacteriaceae;Fusobacterium	0	1	1	1	0	1	1	1	0	0	0
ARGSYNBSUB-PWY	L-arginine_biosynthesis_II_(acetyl_cycle)	Amino_Acid_Biosynthesis	Biosynthesis	Bacteria;Firmicutes;Clostridia;Clostridiales;Clostridiaceae_1;Clostridium_sensu_stricto_1	82	36	37	39	37	80	43	22	141	56	15
ARGSYNBSUB-PWY	L-arginine_biosynthesis_II_(acetyl_cycle)	Amino_Acid_Biosynthesis	Biosynthesis	Bacteria;Bacteroidetes;Bacteroidia;Bacteroidales;Tannerellaceae;Parabacteroides	598	1361	2125	1246	1362	1214	554	676	279	545	715
ARGSYNBSUB-PWY	L-arginine_biosynthesis_II_(acetyl_cycle)	Amino_Acid_Biosynthesis	Biosynthesis	Bacteria;Proteobacteria;Gammaproteobacteria;Enterobacteriales;Enterobacteriaceae;Proteus	0	73	21	45	0	49	63	0	28	0	0
ARGSYNBSUB-PWY	L-arginine_biosynthesis_II_(acetyl_cycle)	Amino_Acid_Biosynthesis	Biosynthesis	Bacteria;Firmicutes;Negativicutes;Selenomonadales;Veillonellaceae;Veillonella	0	0	7	13	54	0	30	0	0	0	0
ARGSYNBSUB-PWY	L-arginine_biosynthesis_II_(acetyl_cycle)	Amino_Acid_Biosynthesis	Biosynthesis	Bacteria;Firmicutes;Negativicutes;Selenomonadales;Veillonellaceae;Negativicoccus	4	3	0	11	31	23	125	168	187	200	618
ARGSYNBSUB-PWY	L-arginine_biosynthesis_II_(acetyl_cycle)	Amino_Acid_Biosynthesis	Biosynthesis	Bacteria;Proteobacteria;Gammaproteobacteria;Betaproteobacteriales;Burkholderiaceae;Sutterella	210	135	45	13	76	53	129	73	160	146	30
ARGSYNBSUB-PWY	L-arginine_biosynthesis_II_(acetyl_cycle)	Amino_Acid_Biosynthesis	Biosynthesis	Bacteria;Proteobacteria;Gammaproteobacteria;Pasteurellales;Pasteurellaceae;Haemophilus	0	0	0	0	0	0	0	0	0	0	0
ARGSYNBSUB-PWY	L-arginine_biosynthesis_II_(acetyl_cycle)	Amino_Acid_Biosynthesis	Biosynthesis	Bacteria;Firmicutes;Clostridia;Clostridiales;Ruminococcaceae;Faecalibacterium	2066	519	625	227	167	149	82	80	78	55	13
ARGSYNBSUB-PWY	L-arginine_biosynthesis_II_(acetyl_cycle)	Amino_Acid_Biosynthesis	Biosynthesis	Bacteria;Firmicutes;Clostridia;Clostridiales;Lachnospiraceae;Lachnoclostridium	18	29	92	69	121	331	384	241	259	219	152
ARGSYNBSUB-PWY	L-arginine_biosynthesis_II_(acetyl_cycle)	Amino_Acid_Biosynthesis	Biosynthesis	Bacteria;Firmicutes;Clostridia;Clostridiales;Lachnospiraceae;Lachnoclostridium	74	0	96	54	169	386	406	292	193	83	0
ARGSYNBSUB-PWY	L-arginine_biosynthesis_II_(acetyl_cycle)	Amino_Acid_Biosynthesis	Biosynthesis	Bacteria;Firmicutes;Clostridia;Clostridiales;Lachnospiraceae;Hungatella	44	74	482	1175	3714	7399	8585	3719	1930	416	172
ARGSYNBSUB-PWY	L-arginine_biosynthesis_II_(acetyl_cycle)	Amino_Acid_Biosynthesis	Biosynthesis	Bacteria;Firmicutes;Negativicutes;Selenomonadales;Veillonellaceae;Dialister	35	45	212	172	153	148	167	581	654	221	72
ARGSYNBSUB-PWY	L-arginine_biosynthesis_II_(acetyl_cycle)	Amino_Acid_Biosynthesis	Biosynthesis	Bacteria;Bacteroidetes;Bacteroidia;Bacteroidales;Bacteroidaceae;Bacteroides	1232	872	1288	917	667	876	467	476	249	89	21
ARGSYNBSUB-PWY	L-arginine_biosynthesis_II_(acetyl_cycle)	Amino_Acid_Biosynthesis	Biosynthesis	Bacteria;Proteobacteria;Deltaproteobacteria;Desulfovibrionales;Desulfovibrionaceae;Bilophila	564	463	1247	496	844	1154	847	425	215	63	23
ARGSYNBSUB-PWY	L-arginine_biosynthesis_II_(acetyl_cycle)	Amino_Acid_Biosynthesis	Biosynthesis	Bacteria;Firmicutes;Clostridia;Clostridiales;Ruminococcaceae;Subdoligranulum	88	100	147	90	141	319	81	52	71	47	21
ARGSYNBSUB-PWY	L-arginine_biosynthesis_II_(acetyl_cycle)	Amino_Acid_Biosynthesis	Biosynthesis	Bacteria;Proteobacteria;Gammaproteobacteria;Pseudomonadales;Pseudomonadaceae;Pseudomonas	0	2	0	3	0	0	8	0	0	0	0
ARGSYNBSUB-PWY	L-arginine_biosynthesis_II_(acetyl_cycle)	Amino_Acid_Biosynthesis	Biosynthesis	Bacteria;Proteobacteria;Gammaproteobacteria;Betaproteobacteriales;Burkholderiaceae;Parasutterella	0	11	0	38	66	24	40	23	21	0	26
ARGSYNBSUB-PWY	L-arginine_biosynthesis_II_(acetyl_cycle)	Amino_Acid_Biosynthesis	Biosynthesis	Bacteria;Proteobacteria;Gammaproteobacteria;Pseudomonadales;Pseudomonadaceae;Pseudomonas	0	5	7	4	0	9	22	0	2	0	0
ARGSYNBSUB-PWY	L-arginine_biosynthesis_II_(acetyl_cycle)	Amino_Acid_Biosynthesis	Biosynthesis	Bacteria;Bacteroidetes;Bacteroidia;Bacteroidales;Tannerellaceae;Parabacteroides	5	23	120	133	309	542	450	212	102	10	13
ARGSYNBSUB-PWY	L-arginine_biosynthesis_II_(acetyl_cycle)	Amino_Acid_Biosynthesis	Biosynthesis	Bacteria;Firmicutes;Bacilli;Lactobacillales;Streptococcaceae;Streptococcus	10	0	8	7	18	0	4	5	0	0	2
ARGSYNBSUB-PWY	L-arginine_biosynthesis_II_(acetyl_cycle)	Amino_Acid_Biosynthesis	Biosynthesis	Bacteria;Firmicutes;Clostridia;Clostridiales;Peptostreptococcaceae;Paraclostridium	90	89	307	253	324	381	324	379	392	211	306
ARGSYNBSUB-PWY	L-arginine_biosynthesis_II_(acetyl_cycle)	Amino_Acid_Biosynthesis	Biosynthesis	Bacteria;Firmicutes;Negativicutes;Selenomonadales;Veillonellaceae;Dialister	0	0	0	0	4	0	0	0	0	0	0
ARGSYNBSUB-PWY	L-arginine_biosynthesis_II_(acetyl_cycle)	Amino_Acid_Biosynthesis	Biosynthesis	Bacteria;Fusobacteria;Fusobacteriia;Fusobacteriales;Fusobacteriaceae;Fusobacterium	0	4	0	0	0	0	0	0	0	0	0
ARGSYNBSUB-PWY	L-arginine_biosynthesis_II_(acetyl_cycle)	Amino_Acid_Biosynthesis	Biosynthesis	Bacteria;Firmicutes;Clostridia;Clostridiales;NA1;NA1	25	52	817	634	672	1050	519	90	54	48	64
ARGSYNBSUB-PWY	L-arginine_biosynthesis_II_(acetyl_cycle)	Amino_Acid_Biosynthesis	Biosynthesis	Bacteria;Firmicutes;Negativicutes;Selenomonadales;Veillonellaceae;Dialister	28	31	128	118	103	110	149	422	415	145	43
ARGSYNBSUB-PWY	L-arginine_biosynthesis_II_(acetyl_cycle)	Amino_Acid_Biosynthesis	Biosynthesis	Bacteria;Bacteroidetes;Bacteroidia;Bacteroidales;Prevotellaceae;Prevotella	0	0	0	2	0	2	0	0	0	0	0
ARGSYNBSUB-PWY	L-arginine_biosynthesis_II_(acetyl_cycle)	Amino_Acid_Biosynthesis	Biosynthesis	Bacteria;Firmicutes;Negativicutes;Selenomonadales;Veillonellaceae;Veillonella	0	0	0	0	41	42	0	0	35	0	34
ARGSYNBSUB-PWY	L-arginine_biosynthesis_II_(acetyl_cycle)	Amino_Acid_Biosynthesis	Biosynthesis	Bacteria;Bacteroidetes;Bacteroidia;Bacteroidales;Bacteroidaceae;Bacteroides	342	453	985	375	279	248	238	258	225	957	1002
ARGSYNBSUB-PWY	L-arginine_biosynthesis_II_(acetyl_cycle)	Amino_Acid_Biosynthesis	Biosynthesis	Bacteria;Bacteroidetes;Bacteroidia;Bacteroidales;Tannerellaceae;Parabacteroides	0	1	1	0	1	0	2	0	0	0	1
ARGSYNBSUB-PWY	L-arginine_biosynthesis_II_(acetyl_cycle)	Amino_Acid_Biosynthesis	Biosynthesis	Bacteria;Actinobacteria;Coriobacteriia;Coriobacteriales;Coriobacteriaceae;Collinsella	30	166	574	447	276	206	352	247	179	59	48
ARGSYNBSUB-PWY	L-arginine_biosynthesis_II_(acetyl_cycle)	Amino_Acid_Biosynthesis	Biosynthesis	Bacteria;Firmicutes;Bacilli;Lactobacillales;Lactobacillaceae;Lactobacillus	12	0	0	0	0	0	32	0	0	0	18
ARGSYNBSUB-PWY	L-arginine_biosynthesis_II_(acetyl_cycle)	Amino_Acid_Biosynthesis	Biosynthesis	Bacteria;Firmicutes;Clostridia;Clostridiales;Ruminococcaceae;Ruminiclostridium	16	0	0	0	42	85	344	130	880	2003	1584
ARGSYNBSUB-PWY	L-arginine_biosynthesis_II_(acetyl_cycle)	Amino_Acid_Biosynthesis	Biosynthesis	Bacteria;Firmicutes;Clostridia;Clostridiales;Ruminococcaceae;Oscillibacter	12	58	543	380	855	1262	822	778	482	368	280
ARGSYNBSUB-PWY	L-arginine_biosynthesis_II_(acetyl_cycle)	Amino_Acid_Biosynthesis	Biosynthesis	Bacteria;Proteobacteria;Gammaproteobacteria;Xanthomonadales;Xanthomonadaceae;Stenotrophomonas	16	14	49	24	127	122	52	100	175	493	695
ARGSYNBSUB-PWY	L-arginine_biosynthesis_II_(acetyl_cycle)	Amino_Acid_Biosynthesis	Biosynthesis	Bacteria;Firmicutes;Clostridia;Clostridiales;Lachnospiraceae;NA1	0	0	0	0	0	0	0	58	142	1578	920
ARGSYNBSUB-PWY	L-arginine_biosynthesis_II_(acetyl_cycle)	Amino_Acid_Biosynthesis	Biosynthesis	Bacteria;Firmicutes;Clostridia;Clostridiales;Ruminococcaceae;Intestinimonas	14	10	93	140	531	695	950	596	266	426	357
ARGSYNBSUB-PWY	L-arginine_biosynthesis_II_(acetyl_cycle)	Amino_Acid_Biosynthesis	Biosynthesis	Bacteria;Firmicutes;Clostridia;Clostridiales;Ruminococcaceae;Subdoligranulum	148	79	245	140	137	162	218	373	483	172	36
ARGSYNBSUB-PWY	L-arginine_biosynthesis_II_(acetyl_cycle)	Amino_Acid_Biosynthesis	Biosynthesis	Bacteria;Proteobacteria;Gammaproteobacteria;Enterobacteriales;Enterobacteriaceae;Enterobacter	0	0	0	10	0	0	0	0	0	0	0
ARGSYNBSUB-PWY	L-arginine_biosynthesis_II_(acetyl_cycle)	Amino_Acid_Biosynthesis	Biosynthesis	Bacteria;Firmicutes;Clostridia;Clostridiales;Ruminococcaceae;Ruminococcus	17	3	0	22	454	569	1359	1522	675	227	49
ARGSYNBSUB-PWY	L-arginine_biosynthesis_II_(acetyl_cycle)	Amino_Acid_Biosynthesis	Biosynthesis	Bacteria;Firmicutes;Clostridia;Clostridiales;Lachnospiraceae;Agathobacter	848	544	657	416	304	219	148	266	224	92	0
ARGSYNBSUB-PWY	L-arginine_biosynthesis_II_(acetyl_cycle)	Amino_Acid_Biosynthesis	Biosynthesis	Bacteria;Firmicutes;Clostridia;Clostridiales;Ruminococcaceae;UBA1819	0	23	106	56	107	202	173	92	99	456	888
ARGSYNBSUB-PWY	L-arginine_biosynthesis_II_(acetyl_cycle)	Amino_Acid_Biosynthesis	Biosynthesis	Bacteria;Proteobacteria;Gammaproteobacteria;Enterobacteriales;Enterobacteriaceae;Klebsiella	0	99	72	641	847	412	650	0	418	391	474
ARGSYNBSUB-PWY	L-arginine_biosynthesis_II_(acetyl_cycle)	Amino_Acid_Biosynthesis	Biosynthesis	Bacteria;Bacteroidetes;Bacteroidia;Bacteroidales;Bacteroidaceae;Bacteroides	92	26	6	9	0	8	0	0	0	0	0
ARGSYNBSUB-PWY	L-arginine_biosynthesis_II_(acetyl_cycle)	Amino_Acid_Biosynthesis	Biosynthesis	Bacteria;Bacteroidetes;Bacteroidia;Bacteroidales;Bacteroidaceae;Bacteroides	338	265	408	274	150	160	321	229	224	129	70
ARGSYNBSUB-PWY	L-arginine_biosynthesis_II_(acetyl_cycle)	Amino_Acid_Biosynthesis	Biosynthesis	Bacteria;Firmicutes;Negativicutes;Selenomonadales;Veillonellaceae;NA1	0	0	0	0	17	0	0	0	0	0	7
ARGSYNBSUB-PWY	L-arginine_biosynthesis_II_(acetyl_cycle)	Amino_Acid_Biosynthesis	Biosynthesis	Bacteria;Firmicutes;Clostridia;Clostridiales;Lachnospiraceae;Blautia	12	161	523	688	1092	4066	837	1203	529	329	818
ARGSYNBSUB-PWY	L-arginine_biosynthesis_II_(acetyl_cycle)	Amino_Acid_Biosynthesis	Biosynthesis	Bacteria;Firmicutes;Clostridia;Clostridiales;Christensenellaceae;Christensenellaceae_R-7_group	13	0	7	20	53	135	509	403	855	847	796
ARGSYNBSUB-PWY	L-arginine_biosynthesis_II_(acetyl_cycle)	Amino_Acid_Biosynthesis	Biosynthesis	Bacteria;Proteobacteria;Gammaproteobacteria;Enterobacteriales;Enterobacteriaceae;Morganella	14	0	0	0	40	0	0	13	0	0	0
ARGSYNBSUB-PWY	L-arginine_biosynthesis_II_(acetyl_cycle)	Amino_Acid_Biosynthesis	Biosynthesis	Bacteria;Bacteroidetes;Bacteroidia;Bacteroidales;Bacteroidaceae;Bacteroides	36	137	434	312	599	1131	771	274	163	24	12
ARGSYNBSUB-PWY	L-arginine_biosynthesis_II_(acetyl_cycle)	Amino_Acid_Biosynthesis	Biosynthesis	Bacteria;Proteobacteria;Gammaproteobacteria;Enterobacteriales;Enterobacteriaceae;NA1	0	0	0	0	0	0	0	0	0	0	0
ARGSYNBSUB-PWY	L-arginine_biosynthesis_II_(acetyl_cycle)	Amino_Acid_Biosynthesis	Biosynthesis	Bacteria;Firmicutes;Negativicutes;Selenomonadales;Veillonellaceae;Veillonella	0	0	0	0	31	0	0	0	0	0	24
ARGSYNBSUB-PWY	L-arginine_biosynthesis_II_(acetyl_cycle)	Amino_Acid_Biosynthesis	Biosynthesis	Bacteria;Firmicutes;Negativicutes;Selenomonadales;Acidaminococcaceae;Succiniclasticum	0	0	0	10	0	0	0	0	0	0	0
ARGSYNBSUB-PWY	L-arginine_biosynthesis_II_(acetyl_cycle)	Amino_Acid_Biosynthesis	Biosynthesis	Bacteria;Bacteroidetes;Bacteroidia;Bacteroidales;Bacteroidaceae;Bacteroides	45	72	49	4	15	54	70	81	29	40	18
ARGSYNBSUB-PWY	L-arginine_biosynthesis_II_(acetyl_cycle)	Amino_Acid_Biosynthesis	Biosynthesis	Bacteria;Firmicutes;Clostridia;Clostridiales;Clostridiaceae_1;Clostridium_sensu_stricto_1	98	0	0	0	30	44	0	32	36	40	0
ARGSYNBSUB-PWY	L-arginine_biosynthesis_II_(acetyl_cycle)	Amino_Acid_Biosynthesis	Biosynthesis	Bacteria;Bacteroidetes;Bacteroidia;Bacteroidales;Tannerellaceae;Parabacteroides	0	0	0	0	0	0	0	0	0	0	0
ARGSYNBSUB-PWY	L-arginine_biosynthesis_II_(acetyl_cycle)	Amino_Acid_Biosynthesis	Biosynthesis	Bacteria;Firmicutes;Clostridia;Clostridiales;Lachnospiraceae;Hungatella	15	0	0	0	0	0	28	0	0	0	0
ARGSYNBSUB-PWY	L-arginine_biosynthesis_II_(acetyl_cycle)	Amino_Acid_Biosynthesis	Biosynthesis	Bacteria;Firmicutes;Clostridia;Clostridiales;Lachnospiraceae;Sellimonas	0	0	0	0	0	0	0	170	0	0	0
ARGSYNBSUB-PWY	L-arginine_biosynthesis_II_(acetyl_cycle)	Amino_Acid_Biosynthesis	Biosynthesis	Bacteria;Bacteroidetes;Bacteroidia;Bacteroidales;Rikenellaceae;Alistipes	4	13	37	15	32	75	64	20	14	3	4
ARGSYNBSUB-PWY	L-arginine_biosynthesis_II_(acetyl_cycle)	Amino_Acid_Biosynthesis	Biosynthesis	Bacteria;Bacteroidetes;Bacteroidia;Bacteroidales;Prevotellaceae;Prevotella	0	1	0	0	0	0	2	0	0	0	0
ARGSYNBSUB-PWY	L-arginine_biosynthesis_II_(acetyl_cycle)	Amino_Acid_Biosynthesis	Biosynthesis	Bacteria;Bacteroidetes;Bacteroidia;Bacteroidales;Rikenellaceae;Alistipes	386	158	462	123	154	110	80	52	28	9	0
ARGSYNBSUB-PWY	L-arginine_biosynthesis_II_(acetyl_cycle)	Amino_Acid_Biosynthesis	Biosynthesis	Bacteria;Firmicutes;Clostridia;Clostridiales;Lachnospiraceae;Fusicatenibacter	1297	203	293	130	0	0	0	52	40	13	0
ARGSYNBSUB-PWY	L-arginine_biosynthesis_II_(acetyl_cycle)	Amino_Acid_Biosynthesis	Biosynthesis	Bacteria;Firmicutes;Clostridia;Clostridiales;Clostridiaceae_1;Clostridium_sensu_stricto_18	61	23	11	16	65	103	60	15	13	28	9
ARGSYNBSUB-PWY	L-arginine_biosynthesis_II_(acetyl_cycle)	Amino_Acid_Biosynthesis	Biosynthesis	Bacteria;Firmicutes;Clostridia;Clostridiales;Lachnospiraceae;Lachnospiraceae_ND3007_group	1206	90	29	6	0	0	13	25	27	89	0
ARGSYN-PWY	L-arginine_biosynthesis_I_(via_L-ornithine)	Amino_Acid_Biosynthesis	Biosynthesis	Bacteria;Firmicutes;Bacilli;Lactobacillales;Lactobacillaceae;Lactobacillus	82	0	0	78	97	62	172	96	0	22	148
ARGSYN-PWY	L-arginine_biosynthesis_I_(via_L-ornithine)	Amino_Acid_Biosynthesis	Biosynthesis	Bacteria;Firmicutes;Clostridia;Clostridiales;Ruminococcaceae;Faecalibacterium	842	86	101	60	311	106	284	835	1846	4777	1721
ARGSYN-PWY	L-arginine_biosynthesis_I_(via_L-ornithine)	Amino_Acid_Biosynthesis	Biosynthesis	Bacteria;Firmicutes;Clostridia;Clostridiales;Ruminococcaceae;Faecalibacterium	370	61	33	23	31	51	54	72	74	93	12
ARGSYN-PWY	L-arginine_biosynthesis_I_(via_L-ornithine)	Amino_Acid_Biosynthesis	Biosynthesis	Bacteria;Firmicutes;Clostridia;Clostridiales;Lachnospiraceae;Coprococcus	590	116	84	34	33	34	32	247	458	320	74
ARGSYN-PWY	L-arginine_biosynthesis_I_(via_L-ornithine)	Amino_Acid_Biosynthesis	Biosynthesis	Bacteria;Bacteroidetes;Bacteroidia;Bacteroidales;Bacteroidaceae;Bacteroides	1	6	0	0	0	0	1	0	0	2	0
ARGSYN-PWY	L-arginine_biosynthesis_I_(via_L-ornithine)	Amino_Acid_Biosynthesis	Biosynthesis	Bacteria;Firmicutes;Clostridia;Clostridiales;Ruminococcaceae;Faecalibacterium	122	43	29	12	21	43	49	131	118	43	0
ARGSYN-PWY	L-arginine_biosynthesis_I_(via_L-ornithine)	Amino_Acid_Biosynthesis	Biosynthesis	Bacteria;Firmicutes;Clostridia;Clostridiales;Ruminococcaceae;Ruminococcaceae_UCG-005	3	0	0	11	87	228	447	320	797	146	277
ARGSYN-PWY	L-arginine_biosynthesis_I_(via_L-ornithine)	Amino_Acid_Biosynthesis	Biosynthesis	Bacteria;Bacteroidetes;Bacteroidia;Bacteroidales;Bacteroidaceae;Bacteroides	0	0	0	0	0	0	0	6	0	13	0
ARGSYN-PWY	L-arginine_biosynthesis_I_(via_L-ornithine)	Amino_Acid_Biosynthesis	Biosynthesis	Bacteria;Firmicutes;Clostridia;Clostridiales;Family_XI;Peptoniphilus	0	0	0	5	2	0	0	0	0	0	0
ARGSYN-PWY	L-arginine_biosynthesis_I_(via_L-ornithine)	Amino_Acid_Biosynthesis	Biosynthesis	Bacteria;Bacteroidetes;Bacteroidia;Bacteroidales;Prevotellaceae;Prevotella	0	0	0	0	0	0	0	0	0	0	0
ARGSYN-PWY	L-arginine_biosynthesis_I_(via_L-ornithine)	Amino_Acid_Biosynthesis	Biosynthesis	Bacteria;Firmicutes;Clostridia;Clostridiales;Family_XI;Peptoniphilus	0	0	0	0	0	0	1	0	0	0	0
ARGSYN-PWY	L-arginine_biosynthesis_I_(via_L-ornithine)	Amino_Acid_Biosynthesis	Biosynthesis	Bacteria;Firmicutes;Clostridia;Clostridiales;Ruminococcaceae;Faecalibacterium	554	124	156	48	30	0	0	0	0	0	0
ARGSYN-PWY	L-arginine_biosynthesis_I_(via_L-ornithine)	Amino_Acid_Biosynthesis	Biosynthesis	Bacteria;Bacteroidetes;Bacteroidia;Bacteroidales;Bacteroidaceae;Bacteroides	805	332	145	109	109	84	46	45	50	57	21
ARGSYN-PWY	L-arginine_biosynthesis_I_(via_L-ornithine)	Amino_Acid_Biosynthesis	Biosynthesis	Bacteria;Firmicutes;Negativicutes;Selenomonadales;Veillonellaceae;Veillonella	0	0	0	0	0	0	0	0	0	0	0
ARGSYN-PWY	L-arginine_biosynthesis_I_(via_L-ornithine)	Amino_Acid_Biosynthesis	Biosynthesis	Bacteria;Bacteroidetes;Bacteroidia;Bacteroidales;Bacteroidaceae;Bacteroides	0	0	0	0	0	0	0	0	0	0	0
ARGSYN-PWY	L-arginine_biosynthesis_I_(via_L-ornithine)	Amino_Acid_Biosynthesis	Biosynthesis	Bacteria;Firmicutes;Negativicutes;Selenomonadales;Veillonellaceae;Anaeroglobus	0	0	0	0	0	0	0	0	1	0	7
ARGSYN-PWY	L-arginine_biosynthesis_I_(via_L-ornithine)	Amino_Acid_Biosynthesis	Biosynthesis	Bacteria;Firmicutes;Clostridia;Clostridiales;Lachnospiraceae;Eisenbergiella	0	0	0	0	0	0	0	0	0	0	0
ARGSYN-PWY	L-arginine_biosynthesis_I_(via_L-ornithine)	Amino_Acid_Biosynthesis	Biosynthesis	Bacteria;Firmicutes;Negativicutes;Selenomonadales;Veillonellaceae;Veillonella	0	0	0	0	0	0	0	0	0	0	0
ARGSYN-PWY	L-arginine_biosynthesis_I_(via_L-ornithine)	Amino_Acid_Biosynthesis	Biosynthesis	Bacteria;Firmicutes;Bacilli;Lactobacillales;Enterococcaceae;Enterococcus	0	0	0	0	0	0	0	0	0	0	0
ARGSYN-PWY	L-arginine_biosynthesis_I_(via_L-ornithine)	Amino_Acid_Biosynthesis	Biosynthesis	Bacteria;Bacteroidetes;Bacteroidia;Bacteroidales;Prevotellaceae;Prevotella	0	1	0	0	0	0	0	0	0	0	0
ARGSYN-PWY	L-arginine_biosynthesis_I_(via_L-ornithine)	Amino_Acid_Biosynthesis	Biosynthesis	Bacteria;Bacteroidetes;Bacteroidia;Bacteroidales;Prevotellaceae;Prevotella	0	0	0	0	0	0	0	0	0	0	0
ARGSYN-PWY	L-arginine_biosynthesis_I_(via_L-ornithine)	Amino_Acid_Biosynthesis	Biosynthesis	Bacteria;Bacteroidetes;Bacteroidia;Bacteroidales;Bacteroidaceae;Bacteroides	0	0	0	0	0	0	0	0	0	0	0
ARGSYN-PWY	L-arginine_biosynthesis_I_(via_L-ornithine)	Amino_Acid_Biosynthesis	Biosynthesis	Bacteria;Firmicutes;Negativicutes;Selenomonadales;Veillonellaceae;Anaeroglobus	0	0	0	0	0	0	0	0	0	0	0
ARGSYN-PWY	L-arginine_biosynthesis_I_(via_L-ornithine)	Amino_Acid_Biosynthesis	Biosynthesis	Bacteria;Firmicutes;Clostridia;Clostridiales;Ruminococcaceae;Ruminococcaceae_NK4A214_group	0	0	0	0	0	0	11	0	0	0	0
ARGSYN-PWY	L-arginine_biosynthesis_I_(via_L-ornithine)	Amino_Acid_Biosynthesis	Biosynthesis	Bacteria;Bacteroidetes;Bacteroidia;Bacteroidales;Rikenellaceae;Alistipes	0	0	0	0	0	0	3	0	0	0	0
ARGSYN-PWY	L-arginine_biosynthesis_I_(via_L-ornithine)	Amino_Acid_Biosynthesis	Biosynthesis	Bacteria;Verrucomicrobia;Verrucomicrobiae;Verrucomicrobiales;Akkermansiaceae;Akkermansia	0	0	0	0	0	2	0	0	0	0	0
ARGSYN-PWY	L-arginine_biosynthesis_I_(via_L-ornithine)	Amino_Acid_Biosynthesis	Biosynthesis	Bacteria;Firmicutes;Negativicutes;Selenomonadales;Veillonellaceae;Negativicoccus	0	0	0	0	0	0	0	0	0	0	0
ARGSYN-PWY	L-arginine_biosynthesis_I_(via_L-ornithine)	Amino_Acid_Biosynthesis	Biosynthesis	Bacteria;Firmicutes;Clostridia;Clostridiales;Lachnospiraceae;Coprococcus	0	0	0	0	0	0	7	0	0	0	0
ARGSYN-PWY	L-arginine_biosynthesis_I_(via_L-ornithine)	Amino_Acid_Biosynthesis	Biosynthesis	Bacteria;Bacteroidetes;Bacteroidia;Bacteroidales;Prevotellaceae;Prevotella	0	0	0	0	0	0	0	0	0	0	0
ARGSYN-PWY	L-arginine_biosynthesis_I_(via_L-ornithine)	Amino_Acid_Biosynthesis	Biosynthesis	Bacteria;Firmicutes;Clostridia;Clostridiales;Ruminococcaceae;Ruminiclostridium	0	0	0	0	0	0	14	0	0	0	0
ARGSYN-PWY	L-arginine_biosynthesis_I_(via_L-ornithine)	Amino_Acid_Biosynthesis	Biosynthesis	Bacteria;Bacteroidetes;Bacteroidia;Bacteroidales;Barnesiellaceae;Barnesiella	0	0	0	0	0	0	0	0	0	0	0
ARGSYN-PWY	L-arginine_biosynthesis_I_(via_L-ornithine)	Amino_Acid_Biosynthesis	Biosynthesis	Bacteria;Bacteroidetes;Bacteroidia;Bacteroidales;Prevotellaceae;Prevotella	0	0	0	0	0	0	0	0	0	0	0
ARGSYN-PWY	L-arginine_biosynthesis_I_(via_L-ornithine)	Amino_Acid_Biosynthesis	Biosynthesis	Bacteria;Bacteroidetes;Bacteroidia;Bacteroidales;Prevotellaceae;Prevotella	0	0	0	0	0	0	0	0	0	0	0
ARGSYN-PWY	L-arginine_biosynthesis_I_(via_L-ornithine)	Amino_Acid_Biosynthesis	Biosynthesis	Bacteria;Firmicutes;Clostridia;Clostridiales;Ruminococcaceae;Faecalibacterium	326	23	29	0	209	50	181	269	644	822	206
ARGSYN-PWY	L-arginine_biosynthesis_I_(via_L-ornithine)	Amino_Acid_Biosynthesis	Biosynthesis	Bacteria;Firmicutes;Clostridia;Clostridiales;Lachnospiraceae;NA1	0	0	2	0	0	4	6	0	0	0	0
ARGSYN-PWY	L-arginine_biosynthesis_I_(via_L-ornithine)	Amino_Acid_Biosynthesis	Biosynthesis	Bacteria;Firmicutes;Clostridia;Clostridiales;Ruminococcaceae;Ruminiclostridium	0	0	0	0	0	0	0	0	0	0	0
ARGSYN-PWY	L-arginine_biosynthesis_I_(via_L-ornithine)	Amino_Acid_Biosynthesis	Biosynthesis	Bacteria;Proteobacteria;Alphaproteobacteria;Rhodospirillales;NA1;NA1	0	0	0	0	0	0	4	0	0	0	0
ARGSYN-PWY	L-arginine_biosynthesis_I_(via_L-ornithine)	Amino_Acid_Biosynthesis	Biosynthesis	Bacteria;Firmicutes;Clostridia;Clostridiales;Ruminococcaceae;Ruminococcus	0	0	0	0	0	0	0	0	0	0	0
ARGSYN-PWY	L-arginine_biosynthesis_I_(via_L-ornithine)	Amino_Acid_Biosynthesis	Biosynthesis	Bacteria;Bacteroidetes;Bacteroidia;Bacteroidales;Prevotellaceae;Prevotellaceae_NK3B31_group	0	0	0	0	0	0	0	0	0	0	0
ARGSYN-PWY	L-arginine_biosynthesis_I_(via_L-ornithine)	Amino_Acid_Biosynthesis	Biosynthesis	Bacteria;Firmicutes;Clostridia;Clostridiales;Christensenellaceae;NA1	0	0	0	0	0	0	0	0	0	0	0
ARGSYN-PWY	L-arginine_biosynthesis_I_(via_L-ornithine)	Amino_Acid_Biosynthesis	Biosynthesis	Bacteria;Firmicutes;Clostridia;Clostridiales;Family_XI;Ezakiella	0	0	0	0	0	0	0	0	0	0	0
ARGSYN-PWY	L-arginine_biosynthesis_I_(via_L-ornithine)	Amino_Acid_Biosynthesis	Biosynthesis	Bacteria;Bacteroidetes;Bacteroidia;Bacteroidales;Barnesiellaceae;Barnesiella	0	0	0	0	0	0	0	0	0	0	0
ARGSYN-PWY	L-arginine_biosynthesis_I_(via_L-ornithine)	Amino_Acid_Biosynthesis	Biosynthesis	Bacteria;Firmicutes;Clostridia;Clostridiales;Ruminococcaceae;NA1	3	0	0	0	0	0	0	0	0	0	0
ARGSYN-PWY	L-arginine_biosynthesis_I_(via_L-ornithine)	Amino_Acid_Biosynthesis	Biosynthesis	Bacteria;Bacteroidetes;Bacteroidia;Bacteroidales;Prevotellaceae;Paraprevotella	0	0	0	0	0	0	0	0	0	0	0
ARGSYN-PWY	L-arginine_biosynthesis_I_(via_L-ornithine)	Amino_Acid_Biosynthesis	Biosynthesis	Bacteria;Firmicutes;Bacilli;Lactobacillales;Lactobacillaceae;Pediococcus	0	0	40	0	0	0	0	0	0	0	0
ARGSYN-PWY	L-arginine_biosynthesis_I_(via_L-ornithine)	Amino_Acid_Biosynthesis	Biosynthesis	Bacteria;Bacteroidetes;Bacteroidia;Bacteroidales;Barnesiellaceae;Barnesiella	0	0	0	0	0	0	0	0	0	0	0
ARGSYN-PWY	L-arginine_biosynthesis_I_(via_L-ornithine)	Amino_Acid_Biosynthesis	Biosynthesis	Bacteria;Firmicutes;Clostridia;Clostridiales;Ruminococcaceae;Ruminococcaceae_UCG-002	2	0	0	0	0	0	0	0	0	0	0
ARGSYN-PWY	L-arginine_biosynthesis_I_(via_L-ornithine)	Amino_Acid_Biosynthesis	Biosynthesis	Bacteria;Firmicutes;Clostridia;Clostridiales;Ruminococcaceae;Ruminococcaceae_UCG-002	0	0	0	0	0	0	0	0	0	0	0
ARGSYN-PWY	L-arginine_biosynthesis_I_(via_L-ornithine)	Amino_Acid_Biosynthesis	Biosynthesis	Bacteria;Bacteroidetes;Bacteroidia;Bacteroidales;Bacteroidaceae;Bacteroides	0	0	0	0	0	0	0	0	0	0	0
ARGSYN-PWY	L-arginine_biosynthesis_I_(via_L-ornithine)	Amino_Acid_Biosynthesis	Biosynthesis	Bacteria;Bacteroidetes;Bacteroidia;Bacteroidales;Bacteroidaceae;Bacteroides	633	1245	2457	1438	1628	2291	2309	1202	794	565	376
ARGSYN-PWY	L-arginine_biosynthesis_I_(via_L-ornithine)	Amino_Acid_Biosynthesis	Biosynthesis	Bacteria;Bacteroidetes;Bacteroidia;Bacteroidales;Bacteroidaceae;Bacteroides	2728	5453	11052	6398	7082	9840	9915	5165	3451	2471	1700
ARGSYN-PWY	L-arginine_biosynthesis_I_(via_L-ornithine)	Amino_Acid_Biosynthesis	Biosynthesis	Bacteria;Verrucomicrobia;Verrucomicrobiae;Verrucomicrobiales;Akkermansiaceae;Akkermansia	5	592	10098	5334	3354	9073	7146	969	1152	1035	90
ARGSYN-PWY	L-arginine_biosynthesis_I_(via_L-ornithine)	Amino_Acid_Biosynthesis	Biosynthesis	Bacteria;Bacteroidetes;Bacteroidia;Bacteroidales;Bacteroidaceae;Bacteroides	6048	4461	5058	2620	2203	4498	4052	3027	1551	3241	12064
ARGSYN-PWY	L-arginine_biosynthesis_I_(via_L-ornithine)	Amino_Acid_Biosynthesis	Biosynthesis	Bacteria;Firmicutes;Bacilli;Lactobacillales;Enterococcaceae;Enterococcus	43	5	10	59	171	41	176	199	64	5	20
ARGSYN-PWY	L-arginine_biosynthesis_I_(via_L-ornithine)	Amino_Acid_Biosynthesis	Biosynthesis	Bacteria;Proteobacteria;Gammaproteobacteria;Enterobacteriales;Enterobacteriaceae;Klebsiella	55	111	343	477	2616	2334	1170	2951	1211	287	342
ARGSYN-PWY	L-arginine_biosynthesis_I_(via_L-ornithine)	Amino_Acid_Biosynthesis	Biosynthesis	Bacteria;Bacteroidetes;Bacteroidia;Bacteroidales;Bacteroidaceae;Bacteroides	6169	6119	12265	8857	6001	5511	4827	10754	6819	3323	535
ARGSYN-PWY	L-arginine_biosynthesis_I_(via_L-ornithine)	Amino_Acid_Biosynthesis	Biosynthesis	Bacteria;Firmicutes;Negativicutes;Selenomonadales;Veillonellaceae;Veillonella	0	33	51	49	308	141	299	26	77	0	261
ARGSYN-PWY	L-arginine_biosynthesis_I_(via_L-ornithine)	Amino_Acid_Biosynthesis	Biosynthesis	Bacteria;Proteobacteria;Gammaproteobacteria;Enterobacteriales;Enterobacteriaceae;Citrobacter	138	119	245	228	454	447	395	318	548	1555	1516
ARGSYN-PWY	L-arginine_biosynthesis_I_(via_L-ornithine)	Amino_Acid_Biosynthesis	Biosynthesis	Bacteria;Firmicutes;Bacilli;Lactobacillales;Streptococcaceae;Streptococcus	0	0	0	2	2	0	0	0	0	0	0
ARGSYN-PWY	L-arginine_biosynthesis_I_(via_L-ornithine)	Amino_Acid_Biosynthesis	Biosynthesis	Bacteria;Firmicutes;Bacilli;Lactobacillales;Streptococcaceae;Streptococcus	0	0	0	4	6	0	0	0	0	0	5
ARGSYN-PWY	L-arginine_biosynthesis_I_(via_L-ornithine)	Amino_Acid_Biosynthesis	Biosynthesis	Bacteria;Firmicutes;Bacilli;Bacillales;Family_XI;Gemella	2	0	3	1	10	2	0	3	0	0	6
ARGSYN-PWY	L-arginine_biosynthesis_I_(via_L-ornithine)	Amino_Acid_Biosynthesis	Biosynthesis	Bacteria;Bacteroidetes;Bacteroidia;Bacteroidales;Bacteroidaceae;Bacteroides	286	506	1023	585	680	935	992	495	322	231	164
ARGSYN-PWY	L-arginine_biosynthesis_I_(via_L-ornithine)	Amino_Acid_Biosynthesis	Biosynthesis	Bacteria;Firmicutes;Bacilli;Bacillales;Staphylococcaceae;Staphylococcus	0	0	0	0	0	0	0	0	0	0	0
ARGSYN-PWY	L-arginine_biosynthesis_I_(via_L-ornithine)	Amino_Acid_Biosynthesis	Biosynthesis	Bacteria;Firmicutes;Clostridia;Clostridiales;Lachnospiraceae;Blautia	1830	3679	5708	2986	5046	7510	5889	1335	3520	1800	5249
ARGSYN-PWY	L-arginine_biosynthesis_I_(via_L-ornithine)	Amino_Acid_Biosynthesis	Biosynthesis	Bacteria;Firmicutes;Bacilli;Lactobacillales;Lactobacillaceae;Lactobacillus	26	0	5	40	63	0	40	0	0	0	0
ARGSYN-PWY	L-arginine_biosynthesis_I_(via_L-ornithine)	Amino_Acid_Biosynthesis	Biosynthesis	Bacteria;Bacteroidetes;Bacteroidia;Bacteroidales;Bacteroidaceae;Bacteroides	0	318	0	0	79	0	54	54	0	85	64
ARGSYN-PWY	L-arginine_biosynthesis_I_(via_L-ornithine)	Amino_Acid_Biosynthesis	Biosynthesis	Bacteria;Bacteroidetes;Bacteroidia;Bacteroidales;Bacteroidaceae;Bacteroides	139	305	146	134	205	0	0	160	0	269	6409
ARGSYN-PWY	L-arginine_biosynthesis_I_(via_L-ornithine)	Amino_Acid_Biosynthesis	Biosynthesis	Bacteria;Firmicutes;Negativicutes;Selenomonadales;Veillonellaceae;Veillonella	0	21	32	0	91	72	144	0	0	0	73
ARGSYN-PWY	L-arginine_biosynthesis_I_(via_L-ornithine)	Amino_Acid_Biosynthesis	Biosynthesis	Bacteria;Firmicutes;Negativicutes;Selenomonadales;Acidaminococcaceae;Acidaminococcus	10	21	0	58	31	39	0	21	18	20	6
ARGSYN-PWY	L-arginine_biosynthesis_I_(via_L-ornithine)	Amino_Acid_Biosynthesis	Biosynthesis	Bacteria;Firmicutes;Bacilli;Lactobacillales;Lactobacillaceae;Lactobacillus	31	5	24	39	39	12	74	15	0	6	25
ARGSYN-PWY	L-arginine_biosynthesis_I_(via_L-ornithine)	Amino_Acid_Biosynthesis	Biosynthesis	Bacteria;Bacteroidetes;Bacteroidia;Bacteroidales;Bacteroidaceae;Bacteroides	1414	1872	3919	1510	1056	831	903	1070	927	3751	4286
ARGSYN-PWY	L-arginine_biosynthesis_I_(via_L-ornithine)	Amino_Acid_Biosynthesis	Biosynthesis	Bacteria;Epsilonbacteraeota;Campylobacteria;Campylobacterales;Campylobacteraceae;Campylobacter	0	0	0	0	0	0	0	0	0	0	0
ARGSYN-PWY	L-arginine_biosynthesis_I_(via_L-ornithine)	Amino_Acid_Biosynthesis	Biosynthesis	Bacteria;Firmicutes;Negativicutes;Selenomonadales;Acidaminococcaceae;Phascolarctobacterium	18	44	8	19	14	27	24	16	9	17	8
ARGSYN-PWY	L-arginine_biosynthesis_I_(via_L-ornithine)	Amino_Acid_Biosynthesis	Biosynthesis	Bacteria;Firmicutes;Negativicutes;Selenomonadales;Acidaminococcaceae;Acidaminococcus	16	35	0	0	0	0	0	0	0	0	0
ARGSYN-PWY	L-arginine_biosynthesis_I_(via_L-ornithine)	Amino_Acid_Biosynthesis	Biosynthesis	Bacteria;Proteobacteria;Gammaproteobacteria;Enterobacteriales;Enterobacteriaceae;Escherichia/Shigella	98	383	39	560	936	204	172	193	305	108	545
ARGSYN-PWY	L-arginine_biosynthesis_I_(via_L-ornithine)	Amino_Acid_Biosynthesis	Biosynthesis	Bacteria;Fusobacteria;Fusobacteriia;Fusobacteriales;Fusobacteriaceae;Fusobacterium	0	1	1	1	0	1	1	1	0	0	0
ARGSYN-PWY	L-arginine_biosynthesis_I_(via_L-ornithine)	Amino_Acid_Biosynthesis	Biosynthesis	Bacteria;Firmicutes;Clostridia;Clostridiales;Clostridiaceae_1;Clostridium_sensu_stricto_1	90	38	39	38	35	73	39	22	139	57	17
ARGSYN-PWY	L-arginine_biosynthesis_I_(via_L-ornithine)	Amino_Acid_Biosynthesis	Biosynthesis	Bacteria;Bacteroidetes;Bacteroidia;Bacteroidales;Tannerellaceae;Parabacteroides	784	1736	2640	1452	1556	1336	611	828	331	664	939
ARGSYN-PWY	L-arginine_biosynthesis_I_(via_L-ornithine)	Amino_Acid_Biosynthesis	Biosynthesis	Bacteria;Proteobacteria;Gammaproteobacteria;Enterobacteriales;Enterobacteriaceae;Proteus	0	93	26	53	0	54	69	0	33	0	0
ARGSYN-PWY	L-arginine_biosynthesis_I_(via_L-ornithine)	Amino_Acid_Biosynthesis	Biosynthesis	Bacteria;Firmicutes;Negativicutes;Selenomonadales;Veillonellaceae;Veillonella	0	0	8	14	56	0	30	0	0	0	0
ARGSYN-PWY	L-arginine_biosynthesis_I_(via_L-ornithine)	Amino_Acid_Biosynthesis	Biosynthesis	Bacteria;Firmicutes;Negativicutes;Selenomonadales;Veillonellaceae;Negativicoccus	5	3	0	11	33	23	125	187	203	221	737
ARGSYN-PWY	L-arginine_biosynthesis_I_(via_L-ornithine)	Amino_Acid_Biosynthesis	Biosynthesis	Bacteria;Proteobacteria;Gammaproteobacteria;Betaproteobacteriales;Burkholderiaceae;Sutterella	271	170	55	15	86	58	140	89	187	176	39
ARGSYN-PWY	L-arginine_biosynthesis_I_(via_L-ornithine)	Amino_Acid_Biosynthesis	Biosynthesis	Bacteria;Proteobacteria;Gammaproteobacteria;Pasteurellales;Pasteurellaceae;Haemophilus	0	0	0	0	0	0	0	0	0	0	0
ARGSYN-PWY	L-arginine_biosynthesis_I_(via_L-ornithine)	Amino_Acid_Biosynthesis	Biosynthesis	Bacteria;Firmicutes;Clostridia;Clostridiales;Ruminococcaceae;Faecalibacterium	2460	602	706	240	174	149	82	90	84	61	15
ARGSYN-PWY	L-arginine_biosynthesis_I_(via_L-ornithine)	Amino_Acid_Biosynthesis	Biosynthesis	Bacteria;Firmicutes;Clostridia;Clostridiales;Lachnospiraceae;Lachnoclostridium	22	34	104	74	126	331	384	269	280	243	181
ARGSYN-PWY	L-arginine_biosynthesis_I_(via_L-ornithine)	Amino_Acid_Biosynthesis	Biosynthesis	Bacteria;Firmicutes;Clostridia;Clostridiales;Lachnospiraceae;Lachnoclostridium	80	0	99	52	159	351	370	296	190	84	0
ARGSYN-PWY	L-arginine_biosynthesis_I_(via_L-ornithine)	Amino_Acid_Biosynthesis	Biosynthesis	Bacteria;Firmicutes;Clostridia;Clostridiales;Lachnospiraceae;Hungatella	48	78	497	1136	3523	6759	7851	3781	1905	421	188
ARGSYN-PWY	L-arginine_biosynthesis_I_(via_L-ornithine)	Amino_Acid_Biosynthesis	Biosynthesis	Bacteria;Firmicutes;Negativicutes;Selenomonadales;Veillonellaceae;Dialister	41	52	239	182	159	148	167	647	707	245	86
ARGSYN-PWY	L-arginine_biosynthesis_I_(via_L-ornithine)	Amino_Acid_Biosynthesis	Biosynthesis	Bacteria;Bacteroidetes;Bacteroidia;Bacteroidales;Bacteroidaceae;Bacteroides	1650	1137	1637	1092	779	986	527	596	302	111	28
ARGSYN-PWY	L-arginine_biosynthesis_I_(via_L-ornithine)	Amino_Acid_Biosynthesis	Biosynthesis	Bacteria;Proteobacteria;Deltaproteobacteria;Desulfovibrionales;Desulfovibrionaceae;Bilophila	605	483	1268	473	789	1039	763	426	209	63	24
ARGSYN-PWY	L-arginine_biosynthesis_I_(via_L-ornithine)	Amino_Acid_Biosynthesis	Biosynthesis	Bacteria;Firmicutes;Clostridia;Clostridiales;Ruminococcaceae;Subdoligranulum	105	116	167	96	147	319	82	58	77	52	25
ARGSYN-PWY	L-arginine_biosynthesis_I_(via_L-ornithine)	Amino_Acid_Biosynthesis	Biosynthesis	Bacteria;Proteobacteria;Gammaproteobacteria;Pseudomonadales;Pseudomonadaceae;Pseudomonas	0	2	0	3	0	0	8	0	0	0	0
ARGSYN-PWY	L-arginine_biosynthesis_I_(via_L-ornithine)	Amino_Acid_Biosynthesis	Biosynthesis	Bacteria;Proteobacteria;Gammaproteobacteria;Betaproteobacteriales;Burkholderiaceae;Parasutterella	0	12	0	40	68	24	40	26	23	0	31
ARGSYN-PWY	L-arginine_biosynthesis_I_(via_L-ornithine)	Amino_Acid_Biosynthesis	Biosynthesis	Bacteria;Proteobacteria;Gammaproteobacteria;Pseudomonadales;Pseudomonadaceae;Pseudomonas	0	6	9	4	0	10	24	0	3	0	0
ARGSYN-PWY	L-arginine_biosynthesis_I_(via_L-ornithine)	Amino_Acid_Biosynthesis	Biosynthesis	Bacteria;Bacteroidetes;Bacteroidia;Bacteroidales;Tannerellaceae;Parabacteroides	7	31	152	158	362	610	507	266	124	13	17
ARGSYN-PWY	L-arginine_biosynthesis_I_(via_L-ornithine)	Amino_Acid_Biosynthesis	Biosynthesis	Bacteria;Firmicutes;Bacilli;Lactobacillales;Streptococcaceae;Streptococcus	11	0	8	6	17	0	4	5	0	0	3
ARGSYN-PWY	L-arginine_biosynthesis_I_(via_L-ornithine)	Amino_Acid_Biosynthesis	Biosynthesis	Bacteria;Firmicutes;Clostridia;Clostridiales;Peptostreptococcaceae;Paraclostridium	107	103	346	268	336	382	325	422	424	234	365
ARGSYN-PWY	L-arginine_biosynthesis_I_(via_L-ornithine)	Amino_Acid_Biosynthesis	Biosynthesis	Bacteria;Firmicutes;Negativicutes;Selenomonadales;Veillonellaceae;Dialister	0	0	0	0	5	0	0	0	0	0	0
ARGSYN-PWY	L-arginine_biosynthesis_I_(via_L-ornithine)	Amino_Acid_Biosynthesis	Biosynthesis	Bacteria;Fusobacteria;Fusobacteriia;Fusobacteriales;Fusobacteriaceae;Fusobacterium	0	5	0	0	0	0	0	0	0	0	0
ARGSYN-PWY	L-arginine_biosynthesis_I_(via_L-ornithine)	Amino_Acid_Biosynthesis	Biosynthesis	Bacteria;Firmicutes;Clostridia;Clostridiales;NA1;NA1	27	55	839	611	635	955	473	91	53	49	69
ARGSYN-PWY	L-arginine_biosynthesis_I_(via_L-ornithine)	Amino_Acid_Biosynthesis	Biosynthesis	Bacteria;Firmicutes;Negativicutes;Selenomonadales;Veillonellaceae;Dialister	33	36	144	125	107	110	149	470	449	161	52
ARGSYN-PWY	L-arginine_biosynthesis_I_(via_L-ornithine)	Amino_Acid_Biosynthesis	Biosynthesis	Bacteria;Bacteroidetes;Bacteroidia;Bacteroidales;Prevotellaceae;Prevotella	0	0	0	2	0	2	0	0	0	0	0
ARGSYN-PWY	L-arginine_biosynthesis_I_(via_L-ornithine)	Amino_Acid_Biosynthesis	Biosynthesis	Bacteria;Firmicutes;Negativicutes;Selenomonadales;Veillonellaceae;Veillonella	0	0	0	0	42	42	0	0	37	0	40
ARGSYN-PWY	L-arginine_biosynthesis_I_(via_L-ornithine)	Amino_Acid_Biosynthesis	Biosynthesis	Bacteria;Bacteroidetes;Bacteroidia;Bacteroidales;Bacteroidaceae;Bacteroides	458	592	1251	447	326	279	268	324	273	1194	1345
ARGSYN-PWY	L-arginine_biosynthesis_I_(via_L-ornithine)	Amino_Acid_Biosynthesis	Biosynthesis	Bacteria;Bacteroidetes;Bacteroidia;Bacteroidales;Tannerellaceae;Parabacteroides	0	1	1	0	1	0	2	0	0	0	1
ARGSYN-PWY	L-arginine_biosynthesis_I_(via_L-ornithine)	Amino_Acid_Biosynthesis	Biosynthesis	Bacteria;Actinobacteria;Coriobacteriia;Coriobacteriales;Coriobacteriaceae;Collinsella	32	173	584	426	258	186	317	248	174	59	51
ARGSYN-PWY	L-arginine_biosynthesis_I_(via_L-ornithine)	Amino_Acid_Biosynthesis	Biosynthesis	Bacteria;Firmicutes;Bacilli;Lactobacillales;Lactobacillaceae;Lactobacillus	15	0	0	0	0	0	32	0	0	0	22
ARGSYN-PWY	L-arginine_biosynthesis_I_(via_L-ornithine)	Amino_Acid_Biosynthesis	Biosynthesis	Bacteria;Firmicutes;Clostridia;Clostridiales;Ruminococcaceae;Ruminiclostridium	17	0	0	0	40	78	313	132	865	2019	1719
ARGSYN-PWY	L-arginine_biosynthesis_I_(via_L-ornithine)	Amino_Acid_Biosynthesis	Biosynthesis	Bacteria;Firmicutes;Clostridia;Clostridiales;Ruminococcaceae;Oscillibacter	13	61	558	366	808	1148	749	788	474	371	304
ARGSYN-PWY	L-arginine_biosynthesis_I_(via_L-ornithine)	Amino_Acid_Biosynthesis	Biosynthesis	Bacteria;Proteobacteria;Gammaproteobacteria;Xanthomonadales;Xanthomonadaceae;Stenotrophomonas	22	19	63	29	150	139	60	127	216	624	947
ARGSYN-PWY	L-arginine_biosynthesis_I_(via_L-ornithine)	Amino_Acid_Biosynthesis	Biosynthesis	Bacteria;Firmicutes;Clostridia;Clostridiales;Lachnospiraceae;NA1	0	0	0	0	0	0	0	59	140	1604	1007
ARGSYN-PWY	L-arginine_biosynthesis_I_(via_L-ornithine)	Amino_Acid_Biosynthesis	Biosynthesis	Bacteria;Firmicutes;Clostridia;Clostridiales;Ruminococcaceae;Intestinimonas	15	10	94	134	497	626	857	598	259	425	384
ARGSYN-PWY	L-arginine_biosynthesis_I_(via_L-ornithine)	Amino_Acid_Biosynthesis	Biosynthesis	Bacteria;Firmicutes;Clostridia;Clostridiales;Ruminococcaceae;Subdoligranulum	177	92	277	148	142	162	218	415	523	190	43
ARGSYN-PWY	L-arginine_biosynthesis_I_(via_L-ornithine)	Amino_Acid_Biosynthesis	Biosynthesis	Bacteria;Proteobacteria;Gammaproteobacteria;Enterobacteriales;Enterobacteriaceae;Enterobacter	0	0	0	12	0	0	0	0	0	0	0
ARGSYN-PWY	L-arginine_biosynthesis_I_(via_L-ornithine)	Amino_Acid_Biosynthesis	Biosynthesis	Bacteria;Firmicutes;Clostridia;Clostridiales;Ruminococcaceae;Ruminococcus	18	3	0	21	425	513	1225	1526	657	227	53
ARGSYN-PWY	L-arginine_biosynthesis_I_(via_L-ornithine)	Amino_Acid_Biosynthesis	Biosynthesis	Bacteria;Firmicutes;Clostridia;Clostridiales;Lachnospiraceae;Agathobacter	909	568	668	397	284	197	134	267	218	92	0
ARGSYN-PWY	L-arginine_biosynthesis_I_(via_L-ornithine)	Amino_Acid_Biosynthesis	Biosynthesis	Bacteria;Firmicutes;Clostridia;Clostridiales;Ruminococcaceae;UBA1819	0	27	120	60	111	203	173	102	107	506	1060
ARGSYN-PWY	L-arginine_biosynthesis_I_(via_L-ornithine)	Amino_Acid_Biosynthesis	Biosynthesis	Bacteria;Proteobacteria;Gammaproteobacteria;Enterobacteriales;Enterobacteriaceae;Klebsiella	0	127	89	747	968	453	716	0	497	476	622
ARGSYN-PWY	L-arginine_biosynthesis_I_(via_L-ornithine)	Amino_Acid_Biosynthesis	Biosynthesis	Bacteria;Bacteroidetes;Bacteroidia;Bacteroidales;Bacteroidaceae;Bacteroides	121	34	8	10	0	9	0	0	0	0	0
ARGSYN-PWY	L-arginine_biosynthesis_I_(via_L-ornithine)	Amino_Acid_Biosynthesis	Biosynthesis	Bacteria;Bacteroidetes;Bacteroidia;Bacteroidales;Bacteroidaceae;Bacteroides	452	346	519	326	175	180	362	287	272	161	95
ARGSYN-PWY	L-arginine_biosynthesis_I_(via_L-ornithine)	Amino_Acid_Biosynthesis	Biosynthesis	Bacteria;Firmicutes;Negativicutes;Selenomonadales;Veillonellaceae;NA1	0	0	0	0	17	0	0	0	0	0	8
ARGSYN-PWY	L-arginine_biosynthesis_I_(via_L-ornithine)	Amino_Acid_Biosynthesis	Biosynthesis	Bacteria;Firmicutes;Clostridia;Clostridiales;Lachnospiraceae;Blautia	14	178	567	698	1088	3898	804	1284	548	349	935
ARGSYN-PWY	L-arginine_biosynthesis_I_(via_L-ornithine)	Amino_Acid_Biosynthesis	Biosynthesis	Bacteria;Firmicutes;Clostridia;Clostridiales;Christensenellaceae;Christensenellaceae_R-7_group	14	0	7	20	50	122	458	404	832	846	854
ARGSYN-PWY	L-arginine_biosynthesis_I_(via_L-ornithine)	Amino_Acid_Biosynthesis	Biosynthesis	Bacteria;Proteobacteria;Gammaproteobacteria;Enterobacteriales;Enterobacteriaceae;Morganella	18	0	0	0	46	0	0	16	0	0	0
ARGSYN-PWY	L-arginine_biosynthesis_I_(via_L-ornithine)	Amino_Acid_Biosynthesis	Biosynthesis	Bacteria;Bacteroidetes;Bacteroidia;Bacteroidales;Bacteroidaceae;Bacteroides	47	176	545	367	692	1257	858	339	196	30	16
ARGSYN-PWY	L-arginine_biosynthesis_I_(via_L-ornithine)	Amino_Acid_Biosynthesis	Biosynthesis	Bacteria;Proteobacteria;Gammaproteobacteria;Enterobacteriales;Enterobacteriaceae;NA1	0	0	0	0	0	0	0	0	0	0	0
ARGSYN-PWY	L-arginine_biosynthesis_I_(via_L-ornithine)	Amino_Acid_Biosynthesis	Biosynthesis	Bacteria;Firmicutes;Negativicutes;Selenomonadales;Veillonellaceae;Veillonella	0	0	0	0	33	0	0	0	0	0	29
ARGSYN-PWY	L-arginine_biosynthesis_I_(via_L-ornithine)	Amino_Acid_Biosynthesis	Biosynthesis	Bacteria;Firmicutes;Negativicutes;Selenomonadales;Acidaminococcaceae;Succiniclasticum	0	0	0	10	0	0	0	0	0	0	0
ARGSYN-PWY	L-arginine_biosynthesis_I_(via_L-ornithine)	Amino_Acid_Biosynthesis	Biosynthesis	Bacteria;Bacteroidetes;Bacteroidia;Bacteroidales;Bacteroidaceae;Bacteroides	61	94	63	5	17	61	78	101	36	50	24
ARGSYN-PWY	L-arginine_biosynthesis_I_(via_L-ornithine)	Amino_Acid_Biosynthesis	Biosynthesis	Bacteria;Firmicutes;Clostridia;Clostridiales;Clostridiaceae_1;Clostridium_sensu_stricto_1	105	0	0	0	28	40	0	32	35	40	0
ARGSYN-PWY	L-arginine_biosynthesis_I_(via_L-ornithine)	Amino_Acid_Biosynthesis	Biosynthesis	Bacteria;Bacteroidetes;Bacteroidia;Bacteroidales;Tannerellaceae;Parabacteroides	0	0	0	0	0	0	0	0	0	0	0
ARGSYN-PWY	L-arginine_biosynthesis_I_(via_L-ornithine)	Amino_Acid_Biosynthesis	Biosynthesis	Bacteria;Firmicutes;Clostridia;Clostridiales;Lachnospiraceae;Hungatella	16	0	0	0	0	0	25	0	0	0	0
ARGSYN-PWY	L-arginine_biosynthesis_I_(via_L-ornithine)	Amino_Acid_Biosynthesis	Biosynthesis	Bacteria;Firmicutes;Clostridia;Clostridiales;Lachnospiraceae;Sellimonas	0	0	0	0	0	0	0	208	0	0	0
ARGSYN-PWY	L-arginine_biosynthesis_I_(via_L-ornithine)	Amino_Acid_Biosynthesis	Biosynthesis	Bacteria;Bacteroidetes;Bacteroidia;Bacteroidales;Rikenellaceae;Alistipes	5	17	47	18	39	86	73	26	17	4	6
ARGSYN-PWY	L-arginine_biosynthesis_I_(via_L-ornithine)	Amino_Acid_Biosynthesis	Biosynthesis	Bacteria;Bacteroidetes;Bacteroidia;Bacteroidales;Prevotellaceae;Prevotella	0	1	0	0	0	0	3	0	0	0	0
ARGSYN-PWY	L-arginine_biosynthesis_I_(via_L-ornithine)	Amino_Acid_Biosynthesis	Biosynthesis	Bacteria;Bacteroidetes;Bacteroidia;Bacteroidales;Rikenellaceae;Alistipes	526	209	596	148	183	126	92	66	35	11	0
ARGSYN-PWY	L-arginine_biosynthesis_I_(via_L-ornithine)	Amino_Acid_Biosynthesis	Biosynthesis	Bacteria;Firmicutes;Clostridia;Clostridiales;Lachnospiraceae;Fusicatenibacter	1404	214	301	126	0	0	0	52	40	13	0
ARGSYN-PWY	L-arginine_biosynthesis_I_(via_L-ornithine)	Amino_Acid_Biosynthesis	Biosynthesis	Bacteria;Firmicutes;Clostridia;Clostridiales;Clostridiaceae_1;Clostridium_sensu_stricto_18	73	27	13	17	68	103	60	17	14	31	11
ARGSYN-PWY	L-arginine_biosynthesis_I_(via_L-ornithine)	Amino_Acid_Biosynthesis	Biosynthesis	Bacteria;Firmicutes;Clostridia;Clostridiales;Lachnospiraceae;Lachnospiraceae_ND3007_group	1306	95	30	6	0	0	12	25	27	90	0
ARO-PWY	chorismate_biosynthesis_I	Aromatic_Compound_Biosynthesis	Biosynthesis	Bacteria;Firmicutes;Clostridia;Clostridiales;Ruminococcaceae;Faecalibacterium	3078	297	257	156	750	251	689	2198	4529	12976	4769
ARO-PWY	chorismate_biosynthesis_I	Aromatic_Compound_Biosynthesis	Biosynthesis	Bacteria;Firmicutes;Clostridia;Clostridiales;Ruminococcaceae;Faecalibacterium	1351	210	83	59	76	120	130	188	182	253	34
ARO-PWY	chorismate_biosynthesis_I	Aromatic_Compound_Biosynthesis	Biosynthesis	Bacteria;Firmicutes;Clostridia;Clostridiales;Lachnospiraceae;Coprococcus	1712	318	170	69	63	63	61	516	892	689	163
ARO-PWY	chorismate_biosynthesis_I	Aromatic_Compound_Biosynthesis	Biosynthesis	Bacteria;Bacteroidetes;Bacteroidia;Bacteroidales;Bacteroidaceae;Bacteroides	2	10	0	0	0	0	1	0	0	2	0
ARO-PWY	chorismate_biosynthesis_I	Aromatic_Compound_Biosynthesis	Biosynthesis	Bacteria;Firmicutes;Clostridia;Clostridiales;Ruminococcaceae;Faecalibacterium	444	149	73	31	51	102	119	344	288	116	0
ARO-PWY	chorismate_biosynthesis_I	Aromatic_Compound_Biosynthesis	Biosynthesis	Bacteria;Firmicutes;Clostridia;Clostridiales;Ruminococcaceae;Ruminococcaceae_UCG-005	8	0	0	19	133	342	688	535	1242	252	487
ARO-PWY	chorismate_biosynthesis_I	Aromatic_Compound_Biosynthesis	Biosynthesis	Bacteria;Bacteroidetes;Bacteroidia;Bacteroidales;Bacteroidaceae;Bacteroides	0	0	0	0	0	0	0	7	0	15	0
ARO-PWY	chorismate_biosynthesis_I	Aromatic_Compound_Biosynthesis	Biosynthesis	Bacteria;Firmicutes;Clostridia;Clostridiales;Family_XI;Peptoniphilus	0	0	0	8	2	0	0	0	0	0	0
ARO-PWY	chorismate_biosynthesis_I	Aromatic_Compound_Biosynthesis	Biosynthesis	Bacteria;Bacteroidetes;Bacteroidia;Bacteroidales;Prevotellaceae;Prevotella	0	0	0	0	0	0	0	0	3	0	0
ARO-PWY	chorismate_biosynthesis_I	Aromatic_Compound_Biosynthesis	Biosynthesis	Bacteria;Firmicutes;Clostridia;Clostridiales;Family_XI;Peptoniphilus	0	4	0	0	0	0	11	0	0	0	0
ARO-PWY	chorismate_biosynthesis_I	Aromatic_Compound_Biosynthesis	Biosynthesis	Bacteria;Firmicutes;Clostridia;Clostridiales;Ruminococcaceae;Faecalibacterium	2023	430	396	124	72	0	0	0	0	0	0
ARO-PWY	chorismate_biosynthesis_I	Aromatic_Compound_Biosynthesis	Biosynthesis	Bacteria;Bacteroidetes;Bacteroidia;Bacteroidales;Bacteroidaceae;Bacteroides	1260	492	157	121	112	85	48	51	52	66	25
ARO-PWY	chorismate_biosynthesis_I	Aromatic_Compound_Biosynthesis	Biosynthesis	Bacteria;Firmicutes;Negativicutes;Selenomonadales;Veillonellaceae;Veillonella	0	0	0	0	0	0	0	0	0	0	0
ARO-PWY	chorismate_biosynthesis_I	Aromatic_Compound_Biosynthesis	Biosynthesis	Bacteria;Bacteroidetes;Bacteroidia;Bacteroidales;Bacteroidaceae;Bacteroides	0	0	0	0	0	0	0	0	0	0	0
ARO-PWY	chorismate_biosynthesis_I	Aromatic_Compound_Biosynthesis	Biosynthesis	Bacteria;Firmicutes;Negativicutes;Selenomonadales;Veillonellaceae;Anaeroglobus	0	0	0	0	0	0	0	0	2	0	15
ARO-PWY	chorismate_biosynthesis_I	Aromatic_Compound_Biosynthesis	Biosynthesis	Bacteria;Firmicutes;Clostridia;Clostridiales;Lachnospiraceae;Eisenbergiella	0	0	0	0	0	0	0	0	0	0	0
ARO-PWY	chorismate_biosynthesis_I	Aromatic_Compound_Biosynthesis	Biosynthesis	Bacteria;Firmicutes;Negativicutes;Selenomonadales;Veillonellaceae;Veillonella	0	0	0	0	0	0	0	0	0	0	0
ARO-PWY	chorismate_biosynthesis_I	Aromatic_Compound_Biosynthesis	Biosynthesis	Bacteria;Firmicutes;Bacilli;Lactobacillales;Enterococcaceae;Enterococcus	0	0	0	0	0	0	0	0	0	0	0
ARO-PWY	chorismate_biosynthesis_I	Aromatic_Compound_Biosynthesis	Biosynthesis	Bacteria;Bacteroidetes;Bacteroidia;Bacteroidales;Prevotellaceae;Prevotella	0	1	0	0	0	0	0	0	0	0	0
ARO-PWY	chorismate_biosynthesis_I	Aromatic_Compound_Biosynthesis	Biosynthesis	Bacteria;Bacteroidetes;Bacteroidia;Bacteroidales;Prevotellaceae;Prevotella	0	0	0	0	0	0	0	0	0	0	0
ARO-PWY	chorismate_biosynthesis_I	Aromatic_Compound_Biosynthesis	Biosynthesis	Bacteria;Bacteroidetes;Bacteroidia;Bacteroidales;Bacteroidaceae;Bacteroides	0	0	0	0	0	0	0	0	0	0	0
ARO-PWY	chorismate_biosynthesis_I	Aromatic_Compound_Biosynthesis	Biosynthesis	Bacteria;Firmicutes;Negativicutes;Selenomonadales;Veillonellaceae;Anaeroglobus	0	0	0	0	0	0	0	0	0	0	0
ARO-PWY	chorismate_biosynthesis_I	Aromatic_Compound_Biosynthesis	Biosynthesis	Bacteria;Firmicutes;Clostridia;Clostridiales;Ruminococcaceae;Ruminococcaceae_NK4A214_group	0	0	0	0	0	0	17	0	0	0	0
ARO-PWY	chorismate_biosynthesis_I	Aromatic_Compound_Biosynthesis	Biosynthesis	Bacteria;Bacteroidetes;Bacteroidia;Bacteroidales;Rikenellaceae;Alistipes	0	0	0	0	0	0	3	0	0	0	0
ARO-PWY	chorismate_biosynthesis_I	Aromatic_Compound_Biosynthesis	Biosynthesis	Bacteria;Verrucomicrobia;Verrucomicrobiae;Verrucomicrobiales;Akkermansiaceae;Akkermansia	0	0	0	0	0	3	0	0	0	0	0
ARO-PWY	chorismate_biosynthesis_I	Aromatic_Compound_Biosynthesis	Biosynthesis	Bacteria;Firmicutes;Negativicutes;Selenomonadales;Veillonellaceae;Negativicoccus	0	0	0	0	0	0	0	0	0	0	0
ARO-PWY	chorismate_biosynthesis_I	Aromatic_Compound_Biosynthesis	Biosynthesis	Bacteria;Firmicutes;Clostridia;Clostridiales;Lachnospiraceae;Coprococcus	0	0	0	0	0	0	13	0	0	0	0
ARO-PWY	chorismate_biosynthesis_I	Aromatic_Compound_Biosynthesis	Biosynthesis	Bacteria;Bacteroidetes;Bacteroidia;Bacteroidales;Prevotellaceae;Prevotella	0	0	0	0	0	0	0	0	0	0	0
ARO-PWY	chorismate_biosynthesis_I	Aromatic_Compound_Biosynthesis	Biosynthesis	Bacteria;Firmicutes;Clostridia;Clostridiales;Ruminococcaceae;Ruminiclostridium	0	0	0	0	0	0	22	0	0	0	0
ARO-PWY	chorismate_biosynthesis_I	Aromatic_Compound_Biosynthesis	Biosynthesis	Bacteria;Bacteroidetes;Bacteroidia;Bacteroidales;Barnesiellaceae;Barnesiella	0	0	0	0	0	0	0	0	0	0	0
ARO-PWY	chorismate_biosynthesis_I	Aromatic_Compound_Biosynthesis	Biosynthesis	Bacteria;Bacteroidetes;Bacteroidia;Bacteroidales;Prevotellaceae;Prevotella	0	0	0	0	0	0	0	0	0	0	0
ARO-PWY	chorismate_biosynthesis_I	Aromatic_Compound_Biosynthesis	Biosynthesis	Bacteria;Bacteroidetes;Bacteroidia;Bacteroidales;Prevotellaceae;Prevotella	0	0	0	0	0	0	0	0	0	0	0
ARO-PWY	chorismate_biosynthesis_I	Aromatic_Compound_Biosynthesis	Biosynthesis	Bacteria;Firmicutes;Clostridia;Clostridiales;Ruminococcaceae;Faecalibacterium	1192	81	74	0	503	117	438	708	1580	2234	570
ARO-PWY	chorismate_biosynthesis_I	Aromatic_Compound_Biosynthesis	Biosynthesis	Bacteria;Firmicutes;Clostridia;Clostridiales;Lachnospiraceae;NA1	0	0	4	0	0	7	10	0	0	0	0
ARO-PWY	chorismate_biosynthesis_I	Aromatic_Compound_Biosynthesis	Biosynthesis	Bacteria;Firmicutes;Clostridia;Clostridiales;Ruminococcaceae;Ruminiclostridium	0	0	0	0	0	0	0	0	0	0	0
ARO-PWY	chorismate_biosynthesis_I	Aromatic_Compound_Biosynthesis	Biosynthesis	Bacteria;Proteobacteria;Alphaproteobacteria;Rhodospirillales;NA1;NA1	0	0	0	0	0	0	5	0	0	0	0
ARO-PWY	chorismate_biosynthesis_I	Aromatic_Compound_Biosynthesis	Biosynthesis	Bacteria;Firmicutes;Clostridia;Clostridiales;Ruminococcaceae;Ruminococcus	0	0	0	0	0	0	0	0	0	0	0
ARO-PWY	chorismate_biosynthesis_I	Aromatic_Compound_Biosynthesis	Biosynthesis	Bacteria;Bacteroidetes;Bacteroidia;Bacteroidales;Prevotellaceae;Prevotellaceae_NK3B31_group	0	0	0	0	0	0	0	0	0	0	0
ARO-PWY	chorismate_biosynthesis_I	Aromatic_Compound_Biosynthesis	Biosynthesis	Bacteria;Firmicutes;Clostridia;Clostridiales;Christensenellaceae;NA1	0	0	0	0	0	0	0	0	0	0	0
ARO-PWY	chorismate_biosynthesis_I	Aromatic_Compound_Biosynthesis	Biosynthesis	Bacteria;Firmicutes;Clostridia;Clostridiales;Family_XI;Ezakiella	0	0	0	0	0	0	0	0	0	0	0
ARO-PWY	chorismate_biosynthesis_I	Aromatic_Compound_Biosynthesis	Biosynthesis	Bacteria;Bacteroidetes;Bacteroidia;Bacteroidales;Barnesiellaceae;Barnesiella	0	0	0	0	0	0	0	0	0	0	0
ARO-PWY	chorismate_biosynthesis_I	Aromatic_Compound_Biosynthesis	Biosynthesis	Bacteria;Firmicutes;Clostridia;Clostridiales;Ruminococcaceae;NA1	8	0	0	0	0	0	0	0	0	0	0
ARO-PWY	chorismate_biosynthesis_I	Aromatic_Compound_Biosynthesis	Biosynthesis	Bacteria;Bacteroidetes;Bacteroidia;Bacteroidales;Prevotellaceae;Paraprevotella	0	0	0	0	0	0	0	0	0	0	0
ARO-PWY	chorismate_biosynthesis_I	Aromatic_Compound_Biosynthesis	Biosynthesis	Bacteria;Bacteroidetes;Bacteroidia;Bacteroidales;Barnesiellaceae;Barnesiella	0	0	0	0	0	0	0	0	0	0	0
ARO-PWY	chorismate_biosynthesis_I	Aromatic_Compound_Biosynthesis	Biosynthesis	Bacteria;Firmicutes;Clostridia;Clostridiales;Ruminococcaceae;Ruminococcaceae_UCG-002	6	0	0	0	0	0	0	0	0	0	0
ARO-PWY	chorismate_biosynthesis_I	Aromatic_Compound_Biosynthesis	Biosynthesis	Bacteria;Firmicutes;Clostridia;Clostridiales;Ruminococcaceae;Ruminococcaceae_UCG-002	0	0	0	0	0	0	0	0	0	0	0
ARO-PWY	chorismate_biosynthesis_I	Aromatic_Compound_Biosynthesis	Biosynthesis	Bacteria;Bacteroidetes;Bacteroidia;Bacteroidales;Bacteroidaceae;Bacteroides	0	0	0	0	0	0	0	0	0	0	0
ARO-PWY	chorismate_biosynthesis_I	Aromatic_Compound_Biosynthesis	Biosynthesis	Bacteria;Bacteroidetes;Bacteroidia;Bacteroidales;Bacteroidaceae;Bacteroides	1102	2050	2972	1773	1869	2577	2663	1507	928	730	496
ARO-PWY	chorismate_biosynthesis_I	Aromatic_Compound_Biosynthesis	Biosynthesis	Bacteria;Bacteroidetes;Bacteroidia;Bacteroidales;Bacteroidaceae;Bacteroides	4273	8080	12029	7099	7319	9963	10292	5827	3629	2877	2019
ARO-PWY	chorismate_biosynthesis_I	Aromatic_Compound_Biosynthesis	Biosynthesis	Bacteria;Verrucomicrobia;Verrucomicrobiae;Verrucomicrobiales;Akkermansiaceae;Akkermansia	9	1064	13322	7174	4201	11135	8990	1325	1469	1460	130
ARO-PWY	chorismate_biosynthesis_I	Aromatic_Compound_Biosynthesis	Biosynthesis	Bacteria;Bacteroidetes;Bacteroidia;Bacteroidales;Bacteroidaceae;Bacteroides	10525	7345	6117	3230	2529	5060	4673	3794	1812	4192	15915
ARO-PWY	chorismate_biosynthesis_I	Aromatic_Compound_Biosynthesis	Biosynthesis	Bacteria;Firmicutes;Bacilli;Lactobacillales;Enterococcaceae;Enterococcus	262	28	43	255	685	161	712	871	264	22	92
ARO-PWY	chorismate_biosynthesis_I	Aromatic_Compound_Biosynthesis	Biosynthesis	Bacteria;Proteobacteria;Gammaproteobacteria;Enterobacteriales;Enterobacteriaceae;Klebsiella	180	344	778	1102	5631	4923	2529	6936	2653	696	846
ARO-PWY	chorismate_biosynthesis_I	Aromatic_Compound_Biosynthesis	Biosynthesis	Bacteria;Bacteroidetes;Bacteroidia;Bacteroidales;Bacteroidaceae;Bacteroides	9662	9067	13349	9827	6201	5580	5010	12132	7171	3869	635
ARO-PWY	chorismate_biosynthesis_I	Aromatic_Compound_Biosynthesis	Biosynthesis	Bacteria;Firmicutes;Negativicutes;Selenomonadales;Veillonellaceae;Veillonella	0	72	81	79	464	208	453	43	118	0	451
ARO-PWY	chorismate_biosynthesis_I	Aromatic_Compound_Biosynthesis	Biosynthesis	Bacteria;Proteobacteria;Gammaproteobacteria;Enterobacteriales;Enterobacteriaceae;Citrobacter	397	324	489	463	859	829	752	659	1057	3318	3300
ARO-PWY	chorismate_biosynthesis_I	Aromatic_Compound_Biosynthesis	Biosynthesis	Bacteria;Firmicutes;Bacilli;Lactobacillales;Streptococcaceae;Streptococcus	0	0	0	7	8	0	1	0	0	0	0
ARO-PWY	chorismate_biosynthesis_I	Aromatic_Compound_Biosynthesis	Biosynthesis	Bacteria;Firmicutes;Bacilli;Lactobacillales;Streptococcaceae;Streptococcus	0	0	0	15	20	0	0	0	0	0	21
ARO-PWY	chorismate_biosynthesis_I	Aromatic_Compound_Biosynthesis	Biosynthesis	Bacteria;Bacteroidetes;Bacteroidia;Bacteroidales;Bacteroidaceae;Bacteroides	498	832	1237	721	781	1052	1144	620	376	298	216
ARO-PWY	chorismate_biosynthesis_I	Aromatic_Compound_Biosynthesis	Biosynthesis	Bacteria;Firmicutes;Bacilli;Bacillales;Staphylococcaceae;Staphylococcus	0	0	0	0	0	0	0	0	0	0	0
ARO-PWY	chorismate_biosynthesis_I	Aromatic_Compound_Biosynthesis	Biosynthesis	Bacteria;Firmicutes;Clostridia;Clostridiales;Lachnospiraceae;Blautia	4777	9087	10355	5521	8691	12674	10188	2509	6169	3493	10388
ARO-PWY	chorismate_biosynthesis_I	Aromatic_Compound_Biosynthesis	Biosynthesis	Bacteria;Firmicutes;Bacilli;Lactobacillales;Lactobacillaceae;Lactobacillus	18	0	3	19	28	0	18	0	0	0	0
ARO-PWY	chorismate_biosynthesis_I	Aromatic_Compound_Biosynthesis	Biosynthesis	Bacteria;Bacteroidetes;Bacteroidia;Bacteroidales;Bacteroidaceae;Bacteroides	0	524	0	0	90	0	62	68	0	110	85
ARO-PWY	chorismate_biosynthesis_I	Aromatic_Compound_Biosynthesis	Biosynthesis	Bacteria;Bacteroidetes;Bacteroidia;Bacteroidales;Bacteroidaceae;Bacteroides	243	503	176	165	235	0	0	200	0	348	8455
ARO-PWY	chorismate_biosynthesis_I	Aromatic_Compound_Biosynthesis	Biosynthesis	Bacteria;Firmicutes;Negativicutes;Selenomonadales;Veillonellaceae;Veillonella	0	53	59	0	158	122	250	0	0	0	145
ARO-PWY	chorismate_biosynthesis_I	Aromatic_Compound_Biosynthesis	Biosynthesis	Bacteria;Firmicutes;Negativicutes;Selenomonadales;Acidaminococcaceae;Acidaminococcus	33	63	0	134	66	82	0	49	40	48	16
ARO-PWY	chorismate_biosynthesis_I	Aromatic_Compound_Biosynthesis	Biosynthesis	Bacteria;Firmicutes;Bacilli;Lactobacillales;Lactobacillaceae;Lactobacillus	59	9	31	52	49	14	92	20	0	8	35
ARO-PWY	chorismate_biosynthesis_I	Aromatic_Compound_Biosynthesis	Biosynthesis	Bacteria;Bacteroidetes;Bacteroidia;Bacteroidales;Bacteroidaceae;Bacteroides	2461	3082	4739	1861	1213	935	1041	1342	1083	4852	5654
ARO-PWY	chorismate_biosynthesis_I	Aromatic_Compound_Biosynthesis	Biosynthesis	Bacteria;Epsilonbacteraeota;Campylobacteria;Campylobacterales;Campylobacteraceae;Campylobacter	0	0	0	0	0	0	0	0	0	0	0
ARO-PWY	chorismate_biosynthesis_I	Aromatic_Compound_Biosynthesis	Biosynthesis	Bacteria;Firmicutes;Negativicutes;Selenomonadales;Acidaminococcaceae;Phascolarctobacterium	42	97	13	31	22	41	38	27	14	30	14
ARO-PWY	chorismate_biosynthesis_I	Aromatic_Compound_Biosynthesis	Biosynthesis	Bacteria;Firmicutes;Negativicutes;Selenomonadales;Acidaminococcaceae;Acidaminococcus	54	107	0	0	0	0	0	0	0	0	0
ARO-PWY	chorismate_biosynthesis_I	Aromatic_Compound_Biosynthesis	Biosynthesis	Bacteria;Proteobacteria;Gammaproteobacteria;Enterobacteriales;Enterobacteriaceae;Escherichia/Shigella	280	1041	78	1139	1774	379	328	400	589	230	1186
ARO-PWY	chorismate_biosynthesis_I	Aromatic_Compound_Biosynthesis	Biosynthesis	Bacteria;Fusobacteria;Fusobacteriia;Fusobacteriales;Fusobacteriaceae;Fusobacterium	0	6	4	9	0	3	8	4	1	0	0
ARO-PWY	chorismate_biosynthesis_I	Aromatic_Compound_Biosynthesis	Biosynthesis	Bacteria;Firmicutes;Clostridia;Clostridiales;Clostridiaceae_1;Clostridium_sensu_stricto_1	213	86	64	63	54	112	62	38	222	100	30
ARO-PWY	chorismate_biosynthesis_I	Aromatic_Compound_Biosynthesis	Biosynthesis	Bacteria;Bacteroidetes;Bacteroidia;Bacteroidales;Tannerellaceae;Parabacteroides	1116	2339	2612	1464	1462	1230	576	850	317	703	1014
ARO-PWY	chorismate_biosynthesis_I	Aromatic_Compound_Biosynthesis	Biosynthesis	Bacteria;Proteobacteria;Gammaproteobacteria;Enterobacteriales;Enterobacteriaceae;Proteus	0	230	46	97	0	91	120	0	58	0	0
ARO-PWY	chorismate_biosynthesis_I	Aromatic_Compound_Biosynthesis	Biosynthesis	Bacteria;Firmicutes;Negativicutes;Selenomonadales;Veillonellaceae;Veillonella	0	0	12	22	85	0	45	0	0	0	0
ARO-PWY	chorismate_biosynthesis_I	Aromatic_Compound_Biosynthesis	Biosynthesis	Bacteria;Firmicutes;Negativicutes;Selenomonadales;Veillonellaceae;Negativicoccus	24	15	0	42	113	79	433	703	710	858	2919
ARO-PWY	chorismate_biosynthesis_I	Aromatic_Compound_Biosynthesis	Biosynthesis	Bacteria;Proteobacteria;Gammaproteobacteria;Betaproteobacteriales;Burkholderiaceae;Sutterella	435	258	62	17	91	60	149	103	202	210	47
ARO-PWY	chorismate_biosynthesis_I	Aromatic_Compound_Biosynthesis	Biosynthesis	Bacteria;Proteobacteria;Gammaproteobacteria;Pasteurellales;Pasteurellaceae;Haemophilus	0	0	0	0	0	0	1	1	0	0	0
ARO-PWY	chorismate_biosynthesis_I	Aromatic_Compound_Biosynthesis	Biosynthesis	Bacteria;Firmicutes;Clostridia;Clostridiales;Ruminococcaceae;Faecalibacterium	8992	2081	1793	622	419	352	200	236	206	166	43
ARO-PWY	chorismate_biosynthesis_I	Aromatic_Compound_Biosynthesis	Biosynthesis	Bacteria;Firmicutes;Clostridia;Clostridiales;Lachnospiraceae;Lachnoclostridium	35	51	117	84	133	344	409	311	302	290	221
ARO-PWY	chorismate_biosynthesis_I	Aromatic_Compound_Biosynthesis	Biosynthesis	Bacteria;Firmicutes;Clostridia;Clostridiales;Lachnospiraceae;Lachnoclostridium	208	0	179	95	274	592	640	557	333	162	0
ARO-PWY	chorismate_biosynthesis_I	Aromatic_Compound_Biosynthesis	Biosynthesis	Bacteria;Firmicutes;Clostridia;Clostridiales;Lachnospiraceae;Hungatella	95	147	687	1601	4623	8690	10349	5417	2543	623	283
ARO-PWY	chorismate_biosynthesis_I	Aromatic_Compound_Biosynthesis	Biosynthesis	Bacteria;Firmicutes;Negativicutes;Selenomonadales;Veillonellaceae;Dialister	216	258	868	673	549	498	577	2435	2478	950	339
ARO-PWY	chorismate_biosynthesis_I	Aromatic_Compound_Biosynthesis	Biosynthesis	Bacteria;Bacteroidetes;Bacteroidia;Bacteroidales;Bacteroidaceae;Bacteroides	2872	1872	1979	1347	895	1110	608	747	353	143	36
ARO-PWY	chorismate_biosynthesis_I	Aromatic_Compound_Biosynthesis	Biosynthesis	Bacteria;Proteobacteria;Deltaproteobacteria;Desulfovibrionales;Desulfovibrionaceae;Bilophila	1404	1061	2044	777	1209	1558	1174	711	326	108	43
ARO-PWY	chorismate_biosynthesis_I	Aromatic_Compound_Biosynthesis	Biosynthesis	Bacteria;Firmicutes;Clostridia;Clostridiales;Ruminococcaceae;Subdoligranulum	385	399	423	248	354	753	198	152	188	142	68
ARO-PWY	chorismate_biosynthesis_I	Aromatic_Compound_Biosynthesis	Biosynthesis	Bacteria;Proteobacteria;Gammaproteobacteria;Pseudomonadales;Pseudomonadaceae;Pseudomonas	0	4	0	4	0	0	10	0	0	0	0
ARO-PWY	chorismate_biosynthesis_I	Aromatic_Compound_Biosynthesis	Biosynthesis	Bacteria;Proteobacteria;Gammaproteobacteria;Betaproteobacteriales;Burkholderiaceae;Parasutterella	0	16	0	39	62	21	37	25	21	0	33
ARO-PWY	chorismate_biosynthesis_I	Aromatic_Compound_Biosynthesis	Biosynthesis	Bacteria;Proteobacteria;Gammaproteobacteria;Pseudomonadales;Pseudomonadaceae;Pseudomonas	0	13	15	7	0	15	38	0	4	0	0
ARO-PWY	chorismate_biosynthesis_I	Aromatic_Compound_Biosynthesis	Biosynthesis	Bacteria;Bacteroidetes;Bacteroidia;Bacteroidales;Tannerellaceae;Parabacteroides	11	50	184	195	415	686	585	333	145	17	22
ARO-PWY	chorismate_biosynthesis_I	Aromatic_Compound_Biosynthesis	Biosynthesis	Bacteria;Firmicutes;Bacilli;Lactobacillales;Streptococcaceae;Streptococcus	26	0	13	10	26	0	6	8	0	0	5
ARO-PWY	chorismate_biosynthesis_I	Aromatic_Compound_Biosynthesis	Biosynthesis	Bacteria;Firmicutes;Clostridia;Clostridiales;Peptostreptococcaceae;Paraclostridium	487	446	1099	868	1013	1127	983	1389	1301	796	1266
ARO-PWY	chorismate_biosynthesis_I	Aromatic_Compound_Biosynthesis	Biosynthesis	Bacteria;Firmicutes;Negativicutes;Selenomonadales;Veillonellaceae;Dialister	0	0	0	0	16	0	0	0	0	0	0
ARO-PWY	chorismate_biosynthesis_I	Aromatic_Compound_Biosynthesis	Biosynthesis	Bacteria;Fusobacteria;Fusobacteriia;Fusobacteriales;Fusobacteriaceae;Fusobacterium	0	24	0	0	0	0	0	0	0	0	0
ARO-PWY	chorismate_biosynthesis_I	Aromatic_Compound_Biosynthesis	Biosynthesis	Bacteria;Firmicutes;Clostridia;Clostridiales;NA1;NA1	49	94	1066	790	765	1128	572	120	65	66	96
ARO-PWY	chorismate_biosynthesis_I	Aromatic_Compound_Biosynthesis	Biosynthesis	Bacteria;Firmicutes;Negativicutes;Selenomonadales;Veillonellaceae;Dialister	174	177	523	461	368	370	515	1766	1573	625	205
ARO-PWY	chorismate_biosynthesis_I	Aromatic_Compound_Biosynthesis	Biosynthesis	Bacteria;Bacteroidetes;Bacteroidia;Bacteroidales;Prevotellaceae;Prevotella	0	0	0	10	0	9	0	0	0	0	0
ARO-PWY	chorismate_biosynthesis_I	Aromatic_Compound_Biosynthesis	Biosynthesis	Bacteria;Firmicutes;Negativicutes;Selenomonadales;Veillonellaceae;Veillonella	0	0	0	0	64	62	0	0	57	0	69
ARO-PWY	chorismate_biosynthesis_I	Aromatic_Compound_Biosynthesis	Biosynthesis	Bacteria;Bacteroidetes;Bacteroidia;Bacteroidales;Bacteroidaceae;Bacteroides	797	974	1513	551	375	314	309	406	319	1544	1774
ARO-PWY	chorismate_biosynthesis_I	Aromatic_Compound_Biosynthesis	Biosynthesis	Bacteria;Bacteroidetes;Bacteroidia;Bacteroidales;Tannerellaceae;Parabacteroides	0	1	1	0	1	0	2	0	0	0	1
ARO-PWY	chorismate_biosynthesis_I	Aromatic_Compound_Biosynthesis	Biosynthesis	Bacteria;Actinobacteria;Coriobacteriia;Coriobacteriales;Coriobacteriaceae;Collinsella	83	427	1059	787	444	313	549	465	304	114	102
ARO-PWY	chorismate_biosynthesis_I	Aromatic_Compound_Biosynthesis	Biosynthesis	Bacteria;Firmicutes;Clostridia;Clostridiales;Ruminococcaceae;Ruminiclostridium	35	0	0	0	55	105	434	198	1213	3134	2721
ARO-PWY	chorismate_biosynthesis_I	Aromatic_Compound_Biosynthesis	Biosynthesis	Bacteria;Firmicutes;Clostridia;Clostridiales;Ruminococcaceae;Oscillibacter	20	90	607	406	835	1162	777	888	499	431	360
ARO-PWY	chorismate_biosynthesis_I	Aromatic_Compound_Biosynthesis	Biosynthesis	Bacteria;Proteobacteria;Gammaproteobacteria;Xanthomonadales;Xanthomonadaceae;Stenotrophomonas	71	58	143	66	324	294	129	299	473	1514	2343
ARO-PWY	chorismate_biosynthesis_I	Aromatic_Compound_Biosynthesis	Biosynthesis	Bacteria;Firmicutes;Clostridia;Clostridiales;Lachnospiraceae;NA1	0	0	0	0	0	0	0	91	201	2547	1630
ARO-PWY	chorismate_biosynthesis_I	Aromatic_Compound_Biosynthesis	Biosynthesis	Bacteria;Firmicutes;Clostridia;Clostridiales;Ruminococcaceae;Intestinimonas	30	20	133	192	666	822	1153	874	353	642	591
ARO-PWY	chorismate_biosynthesis_I	Aromatic_Compound_Biosynthesis	Biosynthesis	Bacteria;Firmicutes;Clostridia;Clostridiales;Ruminococcaceae;Subdoligranulum	645	318	703	384	343	384	528	1093	1282	517	118
ARO-PWY	chorismate_biosynthesis_I	Aromatic_Compound_Biosynthesis	Biosynthesis	Bacteria;Proteobacteria;Gammaproteobacteria;Enterobacteriales;Enterobacteriaceae;Enterobacter	0	0	0	19	0	0	0	0	0	0	0
ARO-PWY	chorismate_biosynthesis_I	Aromatic_Compound_Biosynthesis	Biosynthesis	Bacteria;Firmicutes;Clostridia;Clostridiales;Ruminococcaceae;Ruminococcus	52	9	0	43	813	961	2356	3187	1280	489	116
ARO-PWY	chorismate_biosynthesis_I	Aromatic_Compound_Biosynthesis	Biosynthesis	Bacteria;Firmicutes;Clostridia;Clostridiales;Lachnospiraceae;Agathobacter	2108	1247	1077	652	435	295	206	446	340	158	0
ARO-PWY	chorismate_biosynthesis_I	Aromatic_Compound_Biosynthesis	Biosynthesis	Bacteria;Firmicutes;Clostridia;Clostridiales;Ruminococcaceae;UBA1819	0	93	305	155	269	479	420	268	262	1375	2937
ARO-PWY	chorismate_biosynthesis_I	Aromatic_Compound_Biosynthesis	Biosynthesis	Bacteria;Proteobacteria;Gammaproteobacteria;Enterobacteriales;Enterobacteriaceae;Klebsiella	0	285	147	1256	1515	695	1126	0	793	840	1120
ARO-PWY	chorismate_biosynthesis_I	Aromatic_Compound_Biosynthesis	Biosynthesis	Bacteria;Bacteroidetes;Bacteroidia;Bacteroidales;Bacteroidaceae;Bacteroides	190	50	9	12	0	9	0	0	0	0	0
ARO-PWY	chorismate_biosynthesis_I	Aromatic_Compound_Biosynthesis	Biosynthesis	Bacteria;Bacteroidetes;Bacteroidia;Bacteroidales;Bacteroidaceae;Bacteroides	787	569	627	402	201	202	418	360	318	208	125
ARO-PWY	chorismate_biosynthesis_I	Aromatic_Compound_Biosynthesis	Biosynthesis	Bacteria;Firmicutes;Negativicutes;Selenomonadales;Veillonellaceae;NA1	0	0	0	0	60	0	0	0	0	0	33
ARO-PWY	chorismate_biosynthesis_I	Aromatic_Compound_Biosynthesis	Biosynthesis	Bacteria;Firmicutes;Clostridia;Clostridiales;Lachnospiraceae;Blautia	20	249	581	729	1059	3718	786	1365	543	383	1046
ARO-PWY	chorismate_biosynthesis_I	Aromatic_Compound_Biosynthesis	Biosynthesis	Bacteria;Firmicutes;Clostridia;Clostridiales;Christensenellaceae;Christensenellaceae_R-7_group	33	0	11	32	77	183	705	675	1296	1459	1503
ARO-PWY	chorismate_biosynthesis_I	Aromatic_Compound_Biosynthesis	Biosynthesis	Bacteria;Proteobacteria;Gammaproteobacteria;Enterobacteriales;Enterobacteriaceae;Morganella	47	0	0	0	79	0	0	31	0	0	0
ARO-PWY	chorismate_biosynthesis_I	Aromatic_Compound_Biosynthesis	Biosynthesis	Bacteria;Bacteroidetes;Bacteroidia;Bacteroidales;Bacteroidaceae;Bacteroides	86	304	692	475	834	1485	1039	446	241	40	23
ARO-PWY	chorismate_biosynthesis_I	Aromatic_Compound_Biosynthesis	Biosynthesis	Bacteria;Proteobacteria;Gammaproteobacteria;Enterobacteriales;Enterobacteriaceae;NA1	0	0	0	0	0	0	0	0	0	0	0
ARO-PWY	chorismate_biosynthesis_I	Aromatic_Compound_Biosynthesis	Biosynthesis	Bacteria;Firmicutes;Negativicutes;Selenomonadales;Veillonellaceae;Veillonella	0	0	0	0	49	0	0	0	0	0	50
ARO-PWY	chorismate_biosynthesis_I	Aromatic_Compound_Biosynthesis	Biosynthesis	Bacteria;Firmicutes;Negativicutes;Selenomonadales;Acidaminococcaceae;Succiniclasticum	0	0	0	16	0	0	0	0	0	0	0
ARO-PWY	chorismate_biosynthesis_I	Aromatic_Compound_Biosynthesis	Biosynthesis	Bacteria;Bacteroidetes;Bacteroidia;Bacteroidales;Bacteroidaceae;Bacteroides	123	181	89	7	23	80	106	148	49	75	37
ARO-PWY	chorismate_biosynthesis_I	Aromatic_Compound_Biosynthesis	Biosynthesis	Bacteria;Firmicutes;Clostridia;Clostridiales;Clostridiaceae_1;Clostridium_sensu_stricto_1	243	0	0	0	43	60	0	53	54	69	0
ARO-PWY	chorismate_biosynthesis_I	Aromatic_Compound_Biosynthesis	Biosynthesis	Bacteria;Bacteroidetes;Bacteroidia;Bacteroidales;Tannerellaceae;Parabacteroides	0	0	0	0	0	0	0	0	0	0	0
ARO-PWY	chorismate_biosynthesis_I	Aromatic_Compound_Biosynthesis	Biosynthesis	Bacteria;Firmicutes;Clostridia;Clostridiales;Lachnospiraceae;Hungatella	42	0	0	0	0	0	44	0	0	0	0
ARO-PWY	chorismate_biosynthesis_I	Aromatic_Compound_Biosynthesis	Biosynthesis	Bacteria;Firmicutes;Clostridia;Clostridiales;Lachnospiraceae;Sellimonas	0	0	0	0	0	0	0	320	0	0	0
ARO-PWY	chorismate_biosynthesis_I	Aromatic_Compound_Biosynthesis	Biosynthesis	Bacteria;Bacteroidetes;Bacteroidia;Bacteroidales;Rikenellaceae;Alistipes	10	32	64	25	50	108	94	37	22	6	8
ARO-PWY	chorismate_biosynthesis_I	Aromatic_Compound_Biosynthesis	Biosynthesis	Bacteria;Bacteroidetes;Bacteroidia;Bacteroidales;Prevotellaceae;Prevotella	0	2	0	0	0	0	3	0	0	0	0
ARO-PWY	chorismate_biosynthesis_I	Aromatic_Compound_Biosynthesis	Biosynthesis	Bacteria;Bacteroidetes;Bacteroidia;Bacteroidales;Rikenellaceae;Alistipes	1029	387	811	206	236	160	119	93	46	16	0
ARO-PWY	chorismate_biosynthesis_I	Aromatic_Compound_Biosynthesis	Biosynthesis	Bacteria;Firmicutes;Clostridia;Clostridiales;Lachnospiraceae;Fusicatenibacter	3298	476	491	209	0	0	0	89	62	23	0
ARO-PWY	chorismate_biosynthesis_I	Aromatic_Compound_Biosynthesis	Biosynthesis	Bacteria;Firmicutes;Clostridia;Clostridiales;Clostridiaceae_1;Clostridium_sensu_stricto_18	381	132	47	64	234	347	209	63	49	118	42
ARO-PWY	chorismate_biosynthesis_I	Aromatic_Compound_Biosynthesis	Biosynthesis	Bacteria;Firmicutes;Clostridia;Clostridiales;Lachnospiraceae;Lachnospiraceae_ND3007_group	3409	233	54	11	0	0	21	48	47	175	0
ASPASN-PWY	superpathway_of_L-aspartate_and_L-asparagine_biosynthesis	Amino_Acid_Biosynthesis	Biosynthesis	Bacteria;Firmicutes;Bacilli;Lactobacillales;Lactobacillaceae;Lactobacillus	156	0	0	97	113	70	197	123	0	31	196
ASPASN-PWY	superpathway_of_L-aspartate_and_L-asparagine_biosynthesis	Amino_Acid_Biosynthesis	Biosynthesis	Bacteria;Firmicutes;Clostridia;Clostridiales;Ruminococcaceae;Faecalibacterium	1598	146	124	75	362	120	326	1068	2280	6860	2285
ASPASN-PWY	superpathway_of_L-aspartate_and_L-asparagine_biosynthesis	Amino_Acid_Biosynthesis	Biosynthesis	Bacteria;Firmicutes;Clostridia;Clostridiales;Ruminococcaceae;Faecalibacterium	701	103	40	28	37	57	62	92	92	134	16
ASPASN-PWY	superpathway_of_L-aspartate_and_L-asparagine_biosynthesis	Amino_Acid_Biosynthesis	Biosynthesis	Bacteria;Firmicutes;Clostridia;Clostridiales;Lachnospiraceae;Coprococcus	622	110	57	23	21	21	20	175	314	255	55
ASPASN-PWY	superpathway_of_L-aspartate_and_L-asparagine_biosynthesis	Amino_Acid_Biosynthesis	Biosynthesis	Bacteria;Bacteroidetes;Bacteroidia;Bacteroidales;Bacteroidaceae;Bacteroides	3	15	0	0	0	0	2	0	0	4	0
ASPASN-PWY	superpathway_of_L-aspartate_and_L-asparagine_biosynthesis	Amino_Acid_Biosynthesis	Biosynthesis	Bacteria;Firmicutes;Clostridia;Clostridiales;Ruminococcaceae;Faecalibacterium	231	73	35	15	25	49	56	167	145	62	0
ASPASN-PWY	superpathway_of_L-aspartate_and_L-asparagine_biosynthesis	Amino_Acid_Biosynthesis	Biosynthesis	Bacteria;Firmicutes;Clostridia;Clostridiales;Ruminococcaceae;Ruminococcaceae_UCG-005	5	0	0	12	84	214	427	342	821	175	306
ASPASN-PWY	superpathway_of_L-aspartate_and_L-asparagine_biosynthesis	Amino_Acid_Biosynthesis	Biosynthesis	Bacteria;Bacteroidetes;Bacteroidia;Bacteroidales;Bacteroidaceae;Bacteroides	0	0	0	0	0	0	0	12	0	28	0
ASPASN-PWY	superpathway_of_L-aspartate_and_L-asparagine_biosynthesis	Amino_Acid_Biosynthesis	Biosynthesis	Bacteria;Firmicutes;Clostridia;Clostridiales;Family_XI;Peptoniphilus	0	0	0	20	6	0	0	0	0	0	0
ASPASN-PWY	superpathway_of_L-aspartate_and_L-asparagine_biosynthesis	Amino_Acid_Biosynthesis	Biosynthesis	Bacteria;Bacteroidetes;Bacteroidia;Bacteroidales;Prevotellaceae;Prevotella	0	0	0	0	0	0	0	0	4	0	0
ASPASN-PWY	superpathway_of_L-aspartate_and_L-asparagine_biosynthesis	Amino_Acid_Biosynthesis	Biosynthesis	Bacteria;Firmicutes;Clostridia;Clostridiales;Family_XI;Peptoniphilus	0	2	0	0	0	0	6	0	0	0	0
ASPASN-PWY	superpathway_of_L-aspartate_and_L-asparagine_biosynthesis	Amino_Acid_Biosynthesis	Biosynthesis	Bacteria;Firmicutes;Clostridia;Clostridiales;Ruminococcaceae;Faecalibacterium	1050	211	191	60	35	0	0	0	0	0	0
ASPASN-PWY	superpathway_of_L-aspartate_and_L-asparagine_biosynthesis	Amino_Acid_Biosynthesis	Biosynthesis	Bacteria;Bacteroidetes;Bacteroidia;Bacteroidales;Bacteroidaceae;Bacteroides	2291	846	266	204	190	142	79	87	92	122	41
ASPASN-PWY	superpathway_of_L-aspartate_and_L-asparagine_biosynthesis	Amino_Acid_Biosynthesis	Biosynthesis	Bacteria;Firmicutes;Negativicutes;Selenomonadales;Veillonellaceae;Veillonella	0	0	0	0	0	0	0	0	0	0	0
ASPASN-PWY	superpathway_of_L-aspartate_and_L-asparagine_biosynthesis	Amino_Acid_Biosynthesis	Biosynthesis	Bacteria;Bacteroidetes;Bacteroidia;Bacteroidales;Bacteroidaceae;Bacteroides	0	0	0	0	0	0	0	0	0	0	0
ASPASN-PWY	superpathway_of_L-aspartate_and_L-asparagine_biosynthesis	Amino_Acid_Biosynthesis	Biosynthesis	Bacteria;Firmicutes;Negativicutes;Selenomonadales;Veillonellaceae;Anaeroglobus	0	0	0	0	0	0	0	0	1	0	6
ASPASN-PWY	superpathway_of_L-aspartate_and_L-asparagine_biosynthesis	Amino_Acid_Biosynthesis	Biosynthesis	Bacteria;Firmicutes;Clostridia;Clostridiales;Lachnospiraceae;Eisenbergiella	0	0	0	0	0	0	0	0	0	0	0
ASPASN-PWY	superpathway_of_L-aspartate_and_L-asparagine_biosynthesis	Amino_Acid_Biosynthesis	Biosynthesis	Bacteria;Firmicutes;Negativicutes;Selenomonadales;Veillonellaceae;Veillonella	0	0	0	0	0	0	0	0	0	0	0
ASPASN-PWY	superpathway_of_L-aspartate_and_L-asparagine_biosynthesis	Amino_Acid_Biosynthesis	Biosynthesis	Bacteria;Firmicutes;Bacilli;Lactobacillales;Enterococcaceae;Enterococcus	0	0	0	0	0	0	0	0	0	0	0
ASPASN-PWY	superpathway_of_L-aspartate_and_L-asparagine_biosynthesis	Amino_Acid_Biosynthesis	Biosynthesis	Bacteria;Bacteroidetes;Bacteroidia;Bacteroidales;Prevotellaceae;Prevotella	0	1	0	0	0	0	0	0	0	0	0
ASPASN-PWY	superpathway_of_L-aspartate_and_L-asparagine_biosynthesis	Amino_Acid_Biosynthesis	Biosynthesis	Bacteria;Bacteroidetes;Bacteroidia;Bacteroidales;Prevotellaceae;Prevotella	0	0	0	0	0	0	0	0	0	0	0
ASPASN-PWY	superpathway_of_L-aspartate_and_L-asparagine_biosynthesis	Amino_Acid_Biosynthesis	Biosynthesis	Bacteria;Bacteroidetes;Bacteroidia;Bacteroidales;Bacteroidaceae;Bacteroides	0	0	0	0	0	0	0	0	0	0	0
ASPASN-PWY	superpathway_of_L-aspartate_and_L-asparagine_biosynthesis	Amino_Acid_Biosynthesis	Biosynthesis	Bacteria;Firmicutes;Negativicutes;Selenomonadales;Veillonellaceae;Anaeroglobus	0	0	0	0	0	0	0	0	0	0	0
ASPASN-PWY	superpathway_of_L-aspartate_and_L-asparagine_biosynthesis	Amino_Acid_Biosynthesis	Biosynthesis	Bacteria;Firmicutes;Clostridia;Clostridiales;Ruminococcaceae;Ruminococcaceae_NK4A214_group	0	0	0	0	0	0	11	0	0	0	0
ASPASN-PWY	superpathway_of_L-aspartate_and_L-asparagine_biosynthesis	Amino_Acid_Biosynthesis	Biosynthesis	Bacteria;Bacteroidetes;Bacteroidia;Bacteroidales;Rikenellaceae;Alistipes	0	0	0	0	0	0	3	0	0	0	0
ASPASN-PWY	superpathway_of_L-aspartate_and_L-asparagine_biosynthesis	Amino_Acid_Biosynthesis	Biosynthesis	Bacteria;Verrucomicrobia;Verrucomicrobiae;Verrucomicrobiales;Akkermansiaceae;Akkermansia	0	0	0	0	0	1	0	0	0	0	0
ASPASN-PWY	superpathway_of_L-aspartate_and_L-asparagine_biosynthesis	Amino_Acid_Biosynthesis	Biosynthesis	Bacteria;Firmicutes;Negativicutes;Selenomonadales;Veillonellaceae;Negativicoccus	0	0	0	0	0	0	0	0	0	0	0
ASPASN-PWY	superpathway_of_L-aspartate_and_L-asparagine_biosynthesis	Amino_Acid_Biosynthesis	Biosynthesis	Bacteria;Firmicutes;Clostridia;Clostridiales;Lachnospiraceae;Coprococcus	0	0	0	0	0	0	4	0	0	0	0
ASPASN-PWY	superpathway_of_L-aspartate_and_L-asparagine_biosynthesis	Amino_Acid_Biosynthesis	Biosynthesis	Bacteria;Bacteroidetes;Bacteroidia;Bacteroidales;Prevotellaceae;Prevotella	0	0	0	0	0	0	0	0	0	0	0
ASPASN-PWY	superpathway_of_L-aspartate_and_L-asparagine_biosynthesis	Amino_Acid_Biosynthesis	Biosynthesis	Bacteria;Firmicutes;Clostridia;Clostridiales;Ruminococcaceae;Ruminiclostridium	0	0	0	0	0	0	4	0	0	0	0
ASPASN-PWY	superpathway_of_L-aspartate_and_L-asparagine_biosynthesis	Amino_Acid_Biosynthesis	Biosynthesis	Bacteria;Bacteroidetes;Bacteroidia;Bacteroidales;Barnesiellaceae;Barnesiella	0	0	0	0	0	0	0	0	0	0	0
ASPASN-PWY	superpathway_of_L-aspartate_and_L-asparagine_biosynthesis	Amino_Acid_Biosynthesis	Biosynthesis	Bacteria;Bacteroidetes;Bacteroidia;Bacteroidales;Prevotellaceae;Prevotella	0	0	0	0	0	0	0	0	0	0	0
ASPASN-PWY	superpathway_of_L-aspartate_and_L-asparagine_biosynthesis	Amino_Acid_Biosynthesis	Biosynthesis	Bacteria;Bacteroidetes;Bacteroidia;Bacteroidales;Prevotellaceae;Prevotella	0	0	0	0	0	0	0	0	0	0	0
ASPASN-PWY	superpathway_of_L-aspartate_and_L-asparagine_biosynthesis	Amino_Acid_Biosynthesis	Biosynthesis	Bacteria;Firmicutes;Clostridia;Clostridiales;Ruminococcaceae;Faecalibacterium	619	40	36	0	242	56	207	344	796	1181	273
ASPASN-PWY	superpathway_of_L-aspartate_and_L-asparagine_biosynthesis	Amino_Acid_Biosynthesis	Biosynthesis	Bacteria;Firmicutes;Clostridia;Clostridiales;Lachnospiraceae;NA1	0	0	2	0	0	4	5	0	0	0	0
ASPASN-PWY	superpathway_of_L-aspartate_and_L-asparagine_biosynthesis	Amino_Acid_Biosynthesis	Biosynthesis	Bacteria;Firmicutes;Clostridia;Clostridiales;Ruminococcaceae;Ruminiclostridium	0	0	0	0	0	0	0	0	0	0	0
ASPASN-PWY	superpathway_of_L-aspartate_and_L-asparagine_biosynthesis	Amino_Acid_Biosynthesis	Biosynthesis	Bacteria;Proteobacteria;Alphaproteobacteria;Rhodospirillales;NA1;NA1	0	0	0	0	0	0	1	0	0	0	0
ASPASN-PWY	superpathway_of_L-aspartate_and_L-asparagine_biosynthesis	Amino_Acid_Biosynthesis	Biosynthesis	Bacteria;Firmicutes;Clostridia;Clostridiales;Ruminococcaceae;Ruminococcus	0	0	0	0	0	0	0	0	0	0	0
ASPASN-PWY	superpathway_of_L-aspartate_and_L-asparagine_biosynthesis	Amino_Acid_Biosynthesis	Biosynthesis	Bacteria;Bacteroidetes;Bacteroidia;Bacteroidales;Prevotellaceae;Prevotellaceae_NK3B31_group	0	0	0	0	0	0	0	0	0	0	0
ASPASN-PWY	superpathway_of_L-aspartate_and_L-asparagine_biosynthesis	Amino_Acid_Biosynthesis	Biosynthesis	Bacteria;Firmicutes;Clostridia;Clostridiales;Christensenellaceae;NA1	0	0	0	0	0	0	0	0	0	0	0
ASPASN-PWY	superpathway_of_L-aspartate_and_L-asparagine_biosynthesis	Amino_Acid_Biosynthesis	Biosynthesis	Bacteria;Firmicutes;Clostridia;Clostridiales;Family_XI;Ezakiella	0	0	0	0	0	0	0	0	0	0	0
ASPASN-PWY	superpathway_of_L-aspartate_and_L-asparagine_biosynthesis	Amino_Acid_Biosynthesis	Biosynthesis	Bacteria;Bacteroidetes;Bacteroidia;Bacteroidales;Barnesiellaceae;Barnesiella	0	0	0	0	0	0	0	0	0	0	0
ASPASN-PWY	superpathway_of_L-aspartate_and_L-asparagine_biosynthesis	Amino_Acid_Biosynthesis	Biosynthesis	Bacteria;Firmicutes;Clostridia;Clostridiales;Ruminococcaceae;NA1	7	0	0	0	0	0	0	0	0	0	0
ASPASN-PWY	superpathway_of_L-aspartate_and_L-asparagine_biosynthesis	Amino_Acid_Biosynthesis	Biosynthesis	Bacteria;Bacteroidetes;Bacteroidia;Bacteroidales;Prevotellaceae;Paraprevotella	0	0	0	0	0	0	0	0	0	0	0
ASPASN-PWY	superpathway_of_L-aspartate_and_L-asparagine_biosynthesis	Amino_Acid_Biosynthesis	Biosynthesis	Bacteria;Firmicutes;Bacilli;Lactobacillales;Lactobacillaceae;Pediococcus	0	0	61	0	0	0	0	0	0	0	0
ASPASN-PWY	superpathway_of_L-aspartate_and_L-asparagine_biosynthesis	Amino_Acid_Biosynthesis	Biosynthesis	Bacteria;Bacteroidetes;Bacteroidia;Bacteroidales;Barnesiellaceae;Barnesiella	0	0	0	0	0	0	0	0	0	0	0
ASPASN-PWY	superpathway_of_L-aspartate_and_L-asparagine_biosynthesis	Amino_Acid_Biosynthesis	Biosynthesis	Bacteria;Firmicutes;Clostridia;Clostridiales;Ruminococcaceae;Ruminococcaceae_UCG-002	5	0	0	0	0	0	0	0	0	0	0
ASPASN-PWY	superpathway_of_L-aspartate_and_L-asparagine_biosynthesis	Amino_Acid_Biosynthesis	Biosynthesis	Bacteria;Firmicutes;Clostridia;Clostridiales;Ruminococcaceae;Ruminococcaceae_UCG-002	0	0	0	0	0	0	0	0	0	0	0
ASPASN-PWY	superpathway_of_L-aspartate_and_L-asparagine_biosynthesis	Amino_Acid_Biosynthesis	Biosynthesis	Bacteria;Bacteroidetes;Bacteroidia;Bacteroidales;Bacteroidaceae;Bacteroides	0	0	0	0	0	0	0	0	0	0	0
ASPASN-PWY	superpathway_of_L-aspartate_and_L-asparagine_biosynthesis	Amino_Acid_Biosynthesis	Biosynthesis	Bacteria;Bacteroidetes;Bacteroidia;Bacteroidales;Bacteroidaceae;Bacteroides	2337	4113	5853	3483	3678	5025	5145	2990	1908	1577	969
ASPASN-PWY	superpathway_of_L-aspartate_and_L-asparagine_biosynthesis	Amino_Acid_Biosynthesis	Biosynthesis	Bacteria;Bacteroidetes;Bacteroidia;Bacteroidales;Bacteroidaceae;Bacteroides	9060	16213	23694	13944	14400	19426	19886	11565	7459	6211	3949
ASPASN-PWY	superpathway_of_L-aspartate_and_L-asparagine_biosynthesis	Amino_Acid_Biosynthesis	Biosynthesis	Bacteria;Verrucomicrobia;Verrucomicrobiae;Verrucomicrobiales;Akkermansiaceae;Akkermansia	2	229	2812	1510	886	2326	1861	282	323	338	27
ASPASN-PWY	superpathway_of_L-aspartate_and_L-asparagine_biosynthesis	Amino_Acid_Biosynthesis	Biosynthesis	Bacteria;Bacteroidetes;Bacteroidia;Bacteroidales;Bacteroidaceae;Bacteroides	22318	14736	12048	6345	4977	9866	9029	7530	3725	9049	31136
ASPASN-PWY	superpathway_of_L-aspartate_and_L-asparagine_biosynthesis	Amino_Acid_Biosynthesis	Biosynthesis	Bacteria;Firmicutes;Bacilli;Lactobacillales;Enterococcaceae;Enterococcus	68	7	10	61	165	38	168	212	66	6	22
ASPASN-PWY	superpathway_of_L-aspartate_and_L-asparagine_biosynthesis	Amino_Acid_Biosynthesis	Biosynthesis	Bacteria;Proteobacteria;Gammaproteobacteria;Enterobacteriales;Enterobacteriaceae;Klebsiella	131	237	525	742	3799	3291	1676	4719	1870	515	567
ASPASN-PWY	superpathway_of_L-aspartate_and_L-asparagine_biosynthesis	Amino_Acid_Biosynthesis	Biosynthesis	Bacteria;Bacteroidetes;Bacteroidia;Bacteroidales;Bacteroidaceae;Bacteroides	14635	12995	18782	13788	8716	7772	6915	17198	10528	5965	888
ASPASN-PWY	superpathway_of_L-aspartate_and_L-asparagine_biosynthesis	Amino_Acid_Biosynthesis	Biosynthesis	Bacteria;Firmicutes;Negativicutes;Selenomonadales;Veillonellaceae;Veillonella	0	53	58	57	335	149	321	32	89	0	324
ASPASN-PWY	superpathway_of_L-aspartate_and_L-asparagine_biosynthesis	Amino_Acid_Biosynthesis	Biosynthesis	Bacteria;Proteobacteria;Gammaproteobacteria;Enterobacteriales;Enterobacteriaceae;Citrobacter	328	253	375	354	659	630	566	509	846	2791	2515
ASPASN-PWY	superpathway_of_L-aspartate_and_L-asparagine_biosynthesis	Amino_Acid_Biosynthesis	Biosynthesis	Bacteria;Firmicutes;Bacilli;Lactobacillales;Streptococcaceae;Streptococcus	0	0	0	3	3	0	0	0	0	0	0
ASPASN-PWY	superpathway_of_L-aspartate_and_L-asparagine_biosynthesis	Amino_Acid_Biosynthesis	Biosynthesis	Bacteria;Firmicutes;Bacilli;Lactobacillales;Streptococcaceae;Streptococcus	0	0	0	7	9	0	0	0	0	0	9
ASPASN-PWY	superpathway_of_L-aspartate_and_L-asparagine_biosynthesis	Amino_Acid_Biosynthesis	Biosynthesis	Bacteria;Firmicutes;Bacilli;Bacillales;Family_XI;Gemella	4	0	4	2	14	3	0	6	0	0	9
ASPASN-PWY	superpathway_of_L-aspartate_and_L-asparagine_biosynthesis	Amino_Acid_Biosynthesis	Biosynthesis	Bacteria;Bacteroidetes;Bacteroidia;Bacteroidales;Bacteroidaceae;Bacteroides	1057	1670	2437	1416	1537	2051	2210	1230	773	644	423
ASPASN-PWY	superpathway_of_L-aspartate_and_L-asparagine_biosynthesis	Amino_Acid_Biosynthesis	Biosynthesis	Bacteria;Firmicutes;Bacilli;Bacillales;Staphylococcaceae;Staphylococcus	0	0	0	0	0	0	0	0	0	0	0
ASPASN-PWY	superpathway_of_L-aspartate_and_L-asparagine_biosynthesis	Amino_Acid_Biosynthesis	Biosynthesis	Bacteria;Firmicutes;Clostridia;Clostridiales;Lachnospiraceae;Blautia	3473	6251	6993	3718	5863	8472	6749	1707	4347	2585	6968
ASPASN-PWY	superpathway_of_L-aspartate_and_L-asparagine_biosynthesis	Amino_Acid_Biosynthesis	Biosynthesis	Bacteria;Firmicutes;Bacilli;Lactobacillales;Lactobacillaceae;Lactobacillus	6	0	1	7	10	0	6	0	0	0	0
ASPASN-PWY	superpathway_of_L-aspartate_and_L-asparagine_biosynthesis	Amino_Acid_Biosynthesis	Biosynthesis	Bacteria;Bacteroidetes;Bacteroidia;Bacteroidales;Bacteroidaceae;Bacteroides	0	901	0	0	152	0	102	115	0	203	142
ASPASN-PWY	superpathway_of_L-aspartate_and_L-asparagine_biosynthesis	Amino_Acid_Biosynthesis	Biosynthesis	Bacteria;Bacteroidetes;Bacteroidia;Bacteroidales;Bacteroidaceae;Bacteroides	367	720	248	231	331	0	0	284	0	536	11815
ASPASN-PWY	superpathway_of_L-aspartate_and_L-asparagine_biosynthesis	Amino_Acid_Biosynthesis	Biosynthesis	Bacteria;Firmicutes;Negativicutes;Selenomonadales;Veillonellaceae;Veillonella	0	34	37	0	100	76	155	0	0	0	91
ASPASN-PWY	superpathway_of_L-aspartate_and_L-asparagine_biosynthesis	Amino_Acid_Biosynthesis	Biosynthesis	Bacteria;Firmicutes;Negativicutes;Selenomonadales;Acidaminococcaceae;Acidaminococcus	18	33	0	68	33	41	0	25	21	27	8
ASPASN-PWY	superpathway_of_L-aspartate_and_L-asparagine_biosynthesis	Amino_Acid_Biosynthesis	Biosynthesis	Bacteria;Firmicutes;Bacilli;Lactobacillales;Lactobacillaceae;Lactobacillus	43	6	21	35	33	9	61	14	0	6	23
ASPASN-PWY	superpathway_of_L-aspartate_and_L-asparagine_biosynthesis	Amino_Acid_Biosynthesis	Biosynthesis	Bacteria;Bacteroidetes;Bacteroidia;Bacteroidales;Bacteroidaceae;Bacteroides	5218	6183	9334	3656	2386	1824	2012	2663	2226	10474	11062
ASPASN-PWY	superpathway_of_L-aspartate_and_L-asparagine_biosynthesis	Amino_Acid_Biosynthesis	Biosynthesis	Bacteria;Epsilonbacteraeota;Campylobacteria;Campylobacterales;Campylobacteraceae;Campylobacter	0	0	0	0	0	0	0	0	0	0	0
ASPASN-PWY	superpathway_of_L-aspartate_and_L-asparagine_biosynthesis	Amino_Acid_Biosynthesis	Biosynthesis	Bacteria;Firmicutes;Negativicutes;Selenomonadales;Acidaminococcaceae;Phascolarctobacterium	25	56	8	17	12	23	21	15	8	19	8
ASPASN-PWY	superpathway_of_L-aspartate_and_L-asparagine_biosynthesis	Amino_Acid_Biosynthesis	Biosynthesis	Bacteria;Firmicutes;Negativicutes;Selenomonadales;Acidaminococcaceae;Acidaminococcus	29	55	0	0	0	0	0	0	0	0	0
ASPASN-PWY	superpathway_of_L-aspartate_and_L-asparagine_biosynthesis	Amino_Acid_Biosynthesis	Biosynthesis	Bacteria;Proteobacteria;Gammaproteobacteria;Enterobacteriales;Enterobacteriaceae;Escherichia/Shigella	232	814	60	872	1360	288	247	309	471	193	904
ASPASN-PWY	superpathway_of_L-aspartate_and_L-asparagine_biosynthesis	Amino_Acid_Biosynthesis	Biosynthesis	Bacteria;Fusobacteria;Fusobacteriia;Fusobacteriales;Fusobacteriaceae;Fusobacterium	0	4	3	6	0	2	6	3	1	0	0
ASPASN-PWY	superpathway_of_L-aspartate_and_L-asparagine_biosynthesis	Amino_Acid_Biosynthesis	Biosynthesis	Bacteria;Firmicutes;Clostridia;Clostridiales;Clostridiaceae_1;Clostridium_sensu_stricto_1	232	89	65	64	55	112	61	39	234	111	30
ASPASN-PWY	superpathway_of_L-aspartate_and_L-asparagine_biosynthesis	Amino_Acid_Biosynthesis	Biosynthesis	Bacteria;Bacteroidetes;Bacteroidia;Bacteroidales;Tannerellaceae;Parabacteroides	1691	3352	3675	2054	2054	1713	795	1204	465	1084	1416
ASPASN-PWY	superpathway_of_L-aspartate_and_L-asparagine_biosynthesis	Amino_Acid_Biosynthesis	Biosynthesis	Bacteria;Proteobacteria;Gammaproteobacteria;Enterobacteriales;Enterobacteriaceae;Proteus	0	180	36	74	0	69	90	0	46	0	0
ASPASN-PWY	superpathway_of_L-aspartate_and_L-asparagine_biosynthesis	Amino_Acid_Biosynthesis	Biosynthesis	Bacteria;Firmicutes;Negativicutes;Selenomonadales;Veillonellaceae;Veillonella	0	0	9	16	61	0	32	0	0	0	0
ASPASN-PWY	superpathway_of_L-aspartate_and_L-asparagine_biosynthesis	Amino_Acid_Biosynthesis	Biosynthesis	Bacteria;Firmicutes;Negativicutes;Selenomonadales;Veillonellaceae;Negativicoccus	11	6	0	18	47	33	179	299	313	397	1224
ASPASN-PWY	superpathway_of_L-aspartate_and_L-asparagine_biosynthesis	Amino_Acid_Biosynthesis	Biosynthesis	Bacteria;Proteobacteria;Gammaproteobacteria;Betaproteobacteriales;Burkholderiaceae;Sutterella	594	333	78	21	115	75	185	131	266	291	60
ASPASN-PWY	superpathway_of_L-aspartate_and_L-asparagine_biosynthesis	Amino_Acid_Biosynthesis	Biosynthesis	Bacteria;Proteobacteria;Gammaproteobacteria;Pasteurellales;Pasteurellaceae;Haemophilus	0	0	0	0	0	0	1	1	0	0	0
ASPASN-PWY	superpathway_of_L-aspartate_and_L-asparagine_biosynthesis	Amino_Acid_Biosynthesis	Biosynthesis	Bacteria;Firmicutes;Clostridia;Clostridiales;Ruminococcaceae;Faecalibacterium	4669	1023	865	299	202	168	94	115	104	88	20
ASPASN-PWY	superpathway_of_L-aspartate_and_L-asparagine_biosynthesis	Amino_Acid_Biosynthesis	Biosynthesis	Bacteria;Firmicutes;Clostridia;Clostridiales;Lachnospiraceae;Lachnoclostridium	32	44	98	70	112	287	339	265	266	268	185
ASPASN-PWY	superpathway_of_L-aspartate_and_L-asparagine_biosynthesis	Amino_Acid_Biosynthesis	Biosynthesis	Bacteria;Firmicutes;Clostridia;Clostridiales;Lachnospiraceae;Lachnoclostridium	189	0	151	80	231	495	530	473	293	150	0
ASPASN-PWY	superpathway_of_L-aspartate_and_L-asparagine_biosynthesis	Amino_Acid_Biosynthesis	Biosynthesis	Bacteria;Firmicutes;Clostridia;Clostridiales;Lachnospiraceae;Hungatella	32	47	217	505	1462	2723	3214	1728	840	216	89
ASPASN-PWY	superpathway_of_L-aspartate_and_L-asparagine_biosynthesis	Amino_Acid_Biosynthesis	Biosynthesis	Bacteria;Firmicutes;Negativicutes;Selenomonadales;Veillonellaceae;Dialister	98	111	366	283	232	208	239	1035	1091	439	142
ASPASN-PWY	superpathway_of_L-aspartate_and_L-asparagine_biosynthesis	Amino_Acid_Biosynthesis	Biosynthesis	Bacteria;Bacteroidetes;Bacteroidia;Bacteroidales;Bacteroidaceae;Bacteroides	6090	3757	3899	2645	1760	2164	1174	1483	726	309	71
ASPASN-PWY	superpathway_of_L-aspartate_and_L-asparagine_biosynthesis	Amino_Acid_Biosynthesis	Biosynthesis	Bacteria;Proteobacteria;Deltaproteobacteria;Desulfovibrionales;Desulfovibrionaceae;Bilophila	638	456	863	327	510	651	486	302	144	50	18
ASPASN-PWY	superpathway_of_L-aspartate_and_L-asparagine_biosynthesis	Amino_Acid_Biosynthesis	Biosynthesis	Bacteria;Firmicutes;Clostridia;Clostridiales;Ruminococcaceae;Subdoligranulum	200	196	204	119	171	359	94	74	95	75	33
ASPASN-PWY	superpathway_of_L-aspartate_and_L-asparagine_biosynthesis	Amino_Acid_Biosynthesis	Biosynthesis	Bacteria;Proteobacteria;Gammaproteobacteria;Pseudomonadales;Pseudomonadaceae;Pseudomonas	0	3	0	3	0	0	7	0	0	0	0
ASPASN-PWY	superpathway_of_L-aspartate_and_L-asparagine_biosynthesis	Amino_Acid_Biosynthesis	Biosynthesis	Bacteria;Proteobacteria;Gammaproteobacteria;Betaproteobacteriales;Burkholderiaceae;Parasutterella	0	53	0	124	198	67	116	82	71	0	104
ASPASN-PWY	superpathway_of_L-aspartate_and_L-asparagine_biosynthesis	Amino_Acid_Biosynthesis	Biosynthesis	Bacteria;Proteobacteria;Gammaproteobacteria;Pseudomonadales;Pseudomonadaceae;Pseudomonas	0	5	6	3	0	6	15	0	2	0	0
ASPASN-PWY	superpathway_of_L-aspartate_and_L-asparagine_biosynthesis	Amino_Acid_Biosynthesis	Biosynthesis	Bacteria;Bacteroidetes;Bacteroidia;Bacteroidales;Tannerellaceae;Parabacteroides	14	58	207	219	467	764	646	377	170	21	25
ASPASN-PWY	superpathway_of_L-aspartate_and_L-asparagine_biosynthesis	Amino_Acid_Biosynthesis	Biosynthesis	Bacteria;Firmicutes;Bacilli;Lactobacillales;Streptococcaceae;Streptococcus	12	0	6	4	11	0	2	3	0	0	2
ASPASN-PWY	superpathway_of_L-aspartate_and_L-asparagine_biosynthesis	Amino_Acid_Biosynthesis	Biosynthesis	Bacteria;Firmicutes;Clostridia;Clostridiales;Peptostreptococcaceae;Paraclostridium	759	657	1590	1252	1465	1614	1395	2025	1965	1262	1819
ASPASN-PWY	superpathway_of_L-aspartate_and_L-asparagine_biosynthesis	Amino_Acid_Biosynthesis	Biosynthesis	Bacteria;Firmicutes;Negativicutes;Selenomonadales;Veillonellaceae;Dialister	0	0	0	0	7	0	0	0	0	0	0
ASPASN-PWY	superpathway_of_L-aspartate_and_L-asparagine_biosynthesis	Amino_Acid_Biosynthesis	Biosynthesis	Bacteria;Fusobacteria;Fusobacteriia;Fusobacteriales;Fusobacteriaceae;Fusobacterium	0	26	0	0	0	0	0	0	0	0	0
ASPASN-PWY	superpathway_of_L-aspartate_and_L-asparagine_biosynthesis	Amino_Acid_Biosynthesis	Biosynthesis	Bacteria;Firmicutes;Clostridia;Clostridiales;NA1;NA1	51	93	1028	760	737	1077	542	117	66	70	92
ASPASN-PWY	superpathway_of_L-aspartate_and_L-asparagine_biosynthesis	Amino_Acid_Biosynthesis	Biosynthesis	Bacteria;Firmicutes;Negativicutes;Selenomonadales;Veillonellaceae;Dialister	79	76	221	194	155	155	213	751	693	289	86
ASPASN-PWY	superpathway_of_L-aspartate_and_L-asparagine_biosynthesis	Amino_Acid_Biosynthesis	Biosynthesis	Bacteria;Bacteroidetes;Bacteroidia;Bacteroidales;Prevotellaceae;Prevotella	0	0	0	14	0	13	0	0	0	0	0
ASPASN-PWY	superpathway_of_L-aspartate_and_L-asparagine_biosynthesis	Amino_Acid_Biosynthesis	Biosynthesis	Bacteria;Firmicutes;Negativicutes;Selenomonadales;Veillonellaceae;Veillonella	0	0	0	0	46	45	0	0	43	0	50
ASPASN-PWY	superpathway_of_L-aspartate_and_L-asparagine_biosynthesis	Amino_Acid_Biosynthesis	Biosynthesis	Bacteria;Bacteroidetes;Bacteroidia;Bacteroidales;Bacteroidaceae;Bacteroides	1691	1954	2981	1083	737	612	598	805	656	3333	3471
ASPASN-PWY	superpathway_of_L-aspartate_and_L-asparagine_biosynthesis	Amino_Acid_Biosynthesis	Biosynthesis	Bacteria;Bacteroidetes;Bacteroidia;Bacteroidales;Tannerellaceae;Parabacteroides	0	2	2	0	1	1	3	0	0	0	1
ASPASN-PWY	superpathway_of_L-aspartate_and_L-asparagine_biosynthesis	Amino_Acid_Biosynthesis	Biosynthesis	Bacteria;Actinobacteria;Coriobacteriia;Coriobacteriales;Coriobacteriaceae;Collinsella	33	163	397	295	167	116	202	176	119	47	38
ASPASN-PWY	superpathway_of_L-aspartate_and_L-asparagine_biosynthesis	Amino_Acid_Biosynthesis	Biosynthesis	Bacteria;Firmicutes;Bacilli;Lactobacillales;Lactobacillaceae;Lactobacillus	28	0	0	0	0	0	37	0	0	0	29
ASPASN-PWY	superpathway_of_L-aspartate_and_L-asparagine_biosynthesis	Amino_Acid_Biosynthesis	Biosynthesis	Bacteria;Firmicutes;Clostridia;Clostridiales;Ruminococcaceae;Ruminiclostridium	16	0	0	0	23	44	180	84	534	1450	1141
ASPASN-PWY	superpathway_of_L-aspartate_and_L-asparagine_biosynthesis	Amino_Acid_Biosynthesis	Biosynthesis	Bacteria;Firmicutes;Clostridia;Clostridiales;Ruminococcaceae;Oscillibacter	25	103	683	456	938	1295	858	1008	586	532	403
ASPASN-PWY	superpathway_of_L-aspartate_and_L-asparagine_biosynthesis	Amino_Acid_Biosynthesis	Biosynthesis	Bacteria;Proteobacteria;Gammaproteobacteria;Xanthomonadales;Xanthomonadaceae;Stenotrophomonas	13	10	24	11	55	49	21	51	83	280	393
ASPASN-PWY	superpathway_of_L-aspartate_and_L-asparagine_biosynthesis	Amino_Acid_Biosynthesis	Biosynthesis	Bacteria;Firmicutes;Clostridia;Clostridiales;Lachnospiraceae;NA1	0	0	0	0	0	0	0	35	79	1047	607
ASPASN-PWY	superpathway_of_L-aspartate_and_L-asparagine_biosynthesis	Amino_Acid_Biosynthesis	Biosynthesis	Bacteria;Firmicutes;Clostridia;Clostridiales;Ruminococcaceae;Intestinimonas	31	19	128	185	641	785	1091	849	355	678	566
ASPASN-PWY	superpathway_of_L-aspartate_and_L-asparagine_biosynthesis	Amino_Acid_Biosynthesis	Biosynthesis	Bacteria;Firmicutes;Clostridia;Clostridiales;Ruminococcaceae;Subdoligranulum	335	156	339	185	165	183	250	531	645	273	56
ASPASN-PWY	superpathway_of_L-aspartate_and_L-asparagine_biosynthesis	Amino_Acid_Biosynthesis	Biosynthesis	Bacteria;Proteobacteria;Gammaproteobacteria;Enterobacteriales;Enterobacteriaceae;Enterobacter	0	0	0	13	0	0	0	0	0	0	0
ASPASN-PWY	superpathway_of_L-aspartate_and_L-asparagine_biosynthesis	Amino_Acid_Biosynthesis	Biosynthesis	Bacteria;Firmicutes;Clostridia;Clostridiales;Ruminococcaceae;Ruminococcus	10	2	0	7	137	161	390	542	225	91	19
ASPASN-PWY	superpathway_of_L-aspartate_and_L-asparagine_biosynthesis	Amino_Acid_Biosynthesis	Biosynthesis	Bacteria;Firmicutes;Clostridia;Clostridiales;Lachnospiraceae;Agathobacter	958	536	454	275	184	123	85	190	150	73	0
ASPASN-PWY	superpathway_of_L-aspartate_and_L-asparagine_biosynthesis	Amino_Acid_Biosynthesis	Biosynthesis	Bacteria;Firmicutes;Clostridia;Clostridiales;Ruminococcaceae;UBA1819	0	45	147	74	130	229	199	130	132	727	1407
ASPASN-PWY	superpathway_of_L-aspartate_and_L-asparagine_biosynthesis	Amino_Acid_Biosynthesis	Biosynthesis	Bacteria;Proteobacteria;Gammaproteobacteria;Enterobacteriales;Enterobacteriaceae;Klebsiella	0	245	124	1057	1277	581	932	0	698	777	939
ASPASN-PWY	superpathway_of_L-aspartate_and_L-asparagine_biosynthesis	Amino_Acid_Biosynthesis	Biosynthesis	Bacteria;Bacteroidetes;Bacteroidia;Bacteroidales;Bacteroidaceae;Bacteroides	346	86	15	20	0	15	0	0	0	0	0
ASPASN-PWY	superpathway_of_L-aspartate_and_L-asparagine_biosynthesis	Amino_Acid_Biosynthesis	Biosynthesis	Bacteria;Bacteroidetes;Bacteroidia;Bacteroidales;Bacteroidaceae;Bacteroides	1669	1142	1236	790	395	394	807	715	653	449	244
ASPASN-PWY	superpathway_of_L-aspartate_and_L-asparagine_biosynthesis	Amino_Acid_Biosynthesis	Biosynthesis	Bacteria;Firmicutes;Negativicutes;Selenomonadales;Veillonellaceae;NA1	0	0	0	0	25	0	0	0	0	0	14
ASPASN-PWY	superpathway_of_L-aspartate_and_L-asparagine_biosynthesis	Amino_Acid_Biosynthesis	Biosynthesis	Bacteria;Firmicutes;Clostridia;Clostridiales;Lachnospiraceae;Blautia	17	198	453	567	824	2868	601	1071	441	327	809
ASPASN-PWY	superpathway_of_L-aspartate_and_L-asparagine_biosynthesis	Amino_Acid_Biosynthesis	Biosynthesis	Bacteria;Firmicutes;Clostridia;Clostridiales;Christensenellaceae;Christensenellaceae_R-7_group	15	0	5	13	32	76	292	287	571	675	630
ASPASN-PWY	superpathway_of_L-aspartate_and_L-asparagine_biosynthesis	Amino_Acid_Biosynthesis	Biosynthesis	Bacteria;Proteobacteria;Gammaproteobacteria;Enterobacteriales;Enterobacteriaceae;Morganella	42	0	0	0	66	0	0	26	0	0	0
ASPASN-PWY	superpathway_of_L-aspartate_and_L-asparagine_biosynthesis	Amino_Acid_Biosynthesis	Biosynthesis	Bacteria;Bacteroidetes;Bacteroidia;Bacteroidales;Bacteroidaceae;Bacteroides	134	448	1002	685	1206	2127	1475	650	364	64	33
ASPASN-PWY	superpathway_of_L-aspartate_and_L-asparagine_biosynthesis	Amino_Acid_Biosynthesis	Biosynthesis	Bacteria;Proteobacteria;Gammaproteobacteria;Enterobacteriales;Enterobacteriaceae;NA1	0	0	0	0	0	0	0	0	0	0	0
ASPASN-PWY	superpathway_of_L-aspartate_and_L-asparagine_biosynthesis	Amino_Acid_Biosynthesis	Biosynthesis	Bacteria;Firmicutes;Negativicutes;Selenomonadales;Veillonellaceae;Veillonella	0	0	0	0	36	0	0	0	0	0	36
ASPASN-PWY	superpathway_of_L-aspartate_and_L-asparagine_biosynthesis	Amino_Acid_Biosynthesis	Biosynthesis	Bacteria;Firmicutes;Negativicutes;Selenomonadales;Acidaminococcaceae;Succiniclasticum	0	0	0	9	0	0	0	0	0	0	0
ASPASN-PWY	superpathway_of_L-aspartate_and_L-asparagine_biosynthesis	Amino_Acid_Biosynthesis	Biosynthesis	Bacteria;Bacteroidetes;Bacteroidia;Bacteroidales;Bacteroidaceae;Bacteroides	192	267	128	9	34	114	150	216	73	119	53
ASPASN-PWY	superpathway_of_L-aspartate_and_L-asparagine_biosynthesis	Amino_Acid_Biosynthesis	Biosynthesis	Bacteria;Firmicutes;Clostridia;Clostridiales;Clostridiaceae_1;Clostridium_sensu_stricto_1	166	0	0	0	27	37	0	34	36	48	0
ASPASN-PWY	superpathway_of_L-aspartate_and_L-asparagine_biosynthesis	Amino_Acid_Biosynthesis	Biosynthesis	Bacteria;Bacteroidetes;Bacteroidia;Bacteroidales;Tannerellaceae;Parabacteroides	0	0	0	0	0	0	0	0	0	0	0
ASPASN-PWY	superpathway_of_L-aspartate_and_L-asparagine_biosynthesis	Amino_Acid_Biosynthesis	Biosynthesis	Bacteria;Firmicutes;Clostridia;Clostridiales;Lachnospiraceae;Hungatella	23	0	0	0	0	0	22	0	0	0	0
ASPASN-PWY	superpathway_of_L-aspartate_and_L-asparagine_biosynthesis	Amino_Acid_Biosynthesis	Biosynthesis	Bacteria;Firmicutes;Clostridia;Clostridiales;Lachnospiraceae;Sellimonas	0	0	0	0	0	0	0	181	0	0	0
ASPASN-PWY	superpathway_of_L-aspartate_and_L-asparagine_biosynthesis	Amino_Acid_Biosynthesis	Biosynthesis	Bacteria;Bacteroidetes;Bacteroidia;Bacteroidales;Rikenellaceae;Alistipes	9	27	54	21	42	90	78	31	19	5	7
ASPASN-PWY	superpathway_of_L-aspartate_and_L-asparagine_biosynthesis	Amino_Acid_Biosynthesis	Biosynthesis	Bacteria;Bacteroidetes;Bacteroidia;Bacteroidales;Prevotellaceae;Prevotella	0	3	0	0	0	0	4	0	0	0	0
ASPASN-PWY	superpathway_of_L-aspartate_and_L-asparagine_biosynthesis	Amino_Acid_Biosynthesis	Biosynthesis	Bacteria;Bacteroidetes;Bacteroidia;Bacteroidales;Rikenellaceae;Alistipes	935	333	684	173	199	134	99	79	40	15	0
ASPASN-PWY	superpathway_of_L-aspartate_and_L-asparagine_biosynthesis	Amino_Acid_Biosynthesis	Biosynthesis	Bacteria;Firmicutes;Clostridia;Clostridiales;Lachnospiraceae;Fusicatenibacter	1998	273	277	117	0	0	0	50	37	14	0
ASPASN-PWY	superpathway_of_L-aspartate_and_L-asparagine_biosynthesis	Amino_Acid_Biosynthesis	Biosynthesis	Bacteria;Firmicutes;Clostridia;Clostridiales;Clostridiaceae_1;Clostridium_sensu_stricto_18	433	142	49	67	247	363	216	67	54	137	44
ASPASN-PWY	superpathway_of_L-aspartate_and_L-asparagine_biosynthesis	Amino_Acid_Biosynthesis	Biosynthesis	Bacteria;Firmicutes;Clostridia;Clostridiales;Lachnospiraceae;Lachnospiraceae_ND3007_group	1239	80	18	4	0	0	7	16	16	65	0
AST-PWY	L-arginine_degradation_II_(AST_pathway)	Amino_Acid_Degradation	Degradation/Utilization/Assimilation	Bacteria;Proteobacteria;Gammaproteobacteria;Enterobacteriales;Enterobacteriaceae;Klebsiella	85	170	383	532	2669	2329	1196	3282	1250	329	399
AST-PWY	L-arginine_degradation_II_(AST_pathway)	Amino_Acid_Degradation	Degradation/Utilization/Assimilation	Bacteria;Proteobacteria;Gammaproteobacteria;Enterobacteriales;Enterobacteriaceae;Citrobacter	255	218	328	305	555	535	485	425	679	2139	2122
AST-PWY	L-arginine_degradation_II_(AST_pathway)	Amino_Acid_Degradation	Degradation/Utilization/Assimilation	Bacteria;Proteobacteria;Gammaproteobacteria;Enterobacteriales;Enterobacteriaceae;Escherichia/Shigella	180	702	52	750	1147	245	212	258	378	148	763
AST-PWY	L-arginine_degradation_II_(AST_pathway)	Amino_Acid_Degradation	Degradation/Utilization/Assimilation	Bacteria;Proteobacteria;Gammaproteobacteria;Pseudomonadales;Pseudomonadaceae;Pseudomonas	0	3	0	3	0	0	7	0	0	0	0
AST-PWY	L-arginine_degradation_II_(AST_pathway)	Amino_Acid_Degradation	Degradation/Utilization/Assimilation	Bacteria;Proteobacteria;Gammaproteobacteria;Pseudomonadales;Pseudomonadaceae;Pseudomonas	0	8	8	4	0	8	21	0	2	0	0
AST-PWY	L-arginine_degradation_II_(AST_pathway)	Amino_Acid_Degradation	Degradation/Utilization/Assimilation	Bacteria;Proteobacteria;Gammaproteobacteria;Enterobacteriales;Enterobacteriaceae;Enterobacter	0	0	0	14	0	0	0	0	0	0	0
AST-PWY	L-arginine_degradation_II_(AST_pathway)	Amino_Acid_Degradation	Degradation/Utilization/Assimilation	Bacteria;Proteobacteria;Gammaproteobacteria;Enterobacteriales;Enterobacteriaceae;Klebsiella	0	211	108	910	1077	493	799	0	560	596	792
AST-PWY	L-arginine_degradation_II_(AST_pathway)	Amino_Acid_Degradation	Degradation/Utilization/Assimilation	Bacteria;Proteobacteria;Gammaproteobacteria;Enterobacteriales;Enterobacteriaceae;NA1	0	0	0	0	0	0	0	0	0	0	0
BIOTIN-BIOSYNTHESIS-PWY	biotin_biosynthesis_I	Cofactor,_Prosthetic_Group,_Electron_Carrier,_and_Vitamin_Biosynthesis	Biosynthesis	Bacteria;Firmicutes;Bacilli;Lactobacillales;Lactobacillaceae;Lactobacillus	79	0	0	69	78	47	138	78	0	16	98
BIOTIN-BIOSYNTHESIS-PWY	biotin_biosynthesis_I	Cofactor,_Prosthetic_Group,_Electron_Carrier,_and_Vitamin_Biosynthesis	Biosynthesis	Bacteria;Firmicutes;Clostridia;Clostridiales;Ruminococcaceae;Faecalibacterium	1347	171	146	90	415	135	379	1135	2123	5673	1902
BIOTIN-BIOSYNTHESIS-PWY	biotin_biosynthesis_I	Cofactor,_Prosthetic_Group,_Electron_Carrier,_and_Vitamin_Biosynthesis	Biosynthesis	Bacteria;Firmicutes;Clostridia;Clostridiales;Ruminococcaceae;Faecalibacterium	591	121	47	34	42	65	72	97	85	110	13
BIOTIN-BIOSYNTHESIS-PWY	biotin_biosynthesis_I	Cofactor,_Prosthetic_Group,_Electron_Carrier,_and_Vitamin_Biosynthesis	Biosynthesis	Bacteria;Firmicutes;Clostridia;Clostridiales;Lachnospiraceae;Coprococcus	630	154	81	33	29	29	28	224	351	253	54
BIOTIN-BIOSYNTHESIS-PWY	biotin_biosynthesis_I	Cofactor,_Prosthetic_Group,_Electron_Carrier,_and_Vitamin_Biosynthesis	Biosynthesis	Bacteria;Bacteroidetes;Bacteroidia;Bacteroidales;Bacteroidaceae;Bacteroides	2	19	0	0	0	0	3	0	0	3	0
BIOTIN-BIOSYNTHESIS-PWY	biotin_biosynthesis_I	Cofactor,_Prosthetic_Group,_Electron_Carrier,_and_Vitamin_Biosynthesis	Biosynthesis	Bacteria;Firmicutes;Clostridia;Clostridiales;Ruminococcaceae;Faecalibacterium	195	86	42	18	28	55	65	178	135	51	0
BIOTIN-BIOSYNTHESIS-PWY	biotin_biosynthesis_I	Cofactor,_Prosthetic_Group,_Electron_Carrier,_and_Vitamin_Biosynthesis	Biosynthesis	Bacteria;Firmicutes;Clostridia;Clostridiales;Ruminococcaceae;Ruminococcaceae_UCG-005	6	0	0	18	122	306	629	460	968	183	323
BIOTIN-BIOSYNTHESIS-PWY	biotin_biosynthesis_I	Cofactor,_Prosthetic_Group,_Electron_Carrier,_and_Vitamin_Biosynthesis	Biosynthesis	Bacteria;Bacteroidetes;Bacteroidia;Bacteroidales;Bacteroidaceae;Bacteroides	0	0	0	0	0	0	0	7	0	13	0
BIOTIN-BIOSYNTHESIS-PWY	biotin_biosynthesis_I	Cofactor,_Prosthetic_Group,_Electron_Carrier,_and_Vitamin_Biosynthesis	Biosynthesis	Bacteria;Firmicutes;Clostridia;Clostridiales;Family_XI;Peptoniphilus	0	0	0	14	4	0	0	0	0	0	0
BIOTIN-BIOSYNTHESIS-PWY	biotin_biosynthesis_I	Cofactor,_Prosthetic_Group,_Electron_Carrier,_and_Vitamin_Biosynthesis	Biosynthesis	Bacteria;Bacteroidetes;Bacteroidia;Bacteroidales;Prevotellaceae;Prevotella	0	0	0	0	0	0	0	0	1	0	0
BIOTIN-BIOSYNTHESIS-PWY	biotin_biosynthesis_I	Cofactor,_Prosthetic_Group,_Electron_Carrier,_and_Vitamin_Biosynthesis	Biosynthesis	Bacteria;Firmicutes;Clostridia;Clostridiales;Family_XI;Peptoniphilus	0	1	0	0	0	0	3	0	0	0	0
BIOTIN-BIOSYNTHESIS-PWY	biotin_biosynthesis_I	Cofactor,_Prosthetic_Group,_Electron_Carrier,_and_Vitamin_Biosynthesis	Biosynthesis	Bacteria;Firmicutes;Clostridia;Clostridiales;Ruminococcaceae;Faecalibacterium	886	248	225	71	40	0	0	0	0	0	0
BIOTIN-BIOSYNTHESIS-PWY	biotin_biosynthesis_I	Cofactor,_Prosthetic_Group,_Electron_Carrier,_and_Vitamin_Biosynthesis	Biosynthesis	Bacteria;Bacteroidetes;Bacteroidia;Bacteroidales;Bacteroidaceae;Bacteroides	1416	729	230	179	160	117	67	68	63	74	25
BIOTIN-BIOSYNTHESIS-PWY	biotin_biosynthesis_I	Cofactor,_Prosthetic_Group,_Electron_Carrier,_and_Vitamin_Biosynthesis	Biosynthesis	Bacteria;Firmicutes;Negativicutes;Selenomonadales;Veillonellaceae;Veillonella	0	0	0	0	0	0	0	0	0	0	0
BIOTIN-BIOSYNTHESIS-PWY	biotin_biosynthesis_I	Cofactor,_Prosthetic_Group,_Electron_Carrier,_and_Vitamin_Biosynthesis	Biosynthesis	Bacteria;Bacteroidetes;Bacteroidia;Bacteroidales;Bacteroidaceae;Bacteroides	0	0	0	0	0	0	0	0	0	0	0
BIOTIN-BIOSYNTHESIS-PWY	biotin_biosynthesis_I	Cofactor,_Prosthetic_Group,_Electron_Carrier,_and_Vitamin_Biosynthesis	Biosynthesis	Bacteria;Firmicutes;Negativicutes;Selenomonadales;Veillonellaceae;Anaeroglobus	0	0	0	0	0	0	0	0	1	0	4
BIOTIN-BIOSYNTHESIS-PWY	biotin_biosynthesis_I	Cofactor,_Prosthetic_Group,_Electron_Carrier,_and_Vitamin_Biosynthesis	Biosynthesis	Bacteria;Firmicutes;Clostridia;Clostridiales;Lachnospiraceae;Eisenbergiella	0	0	0	0	0	0	0	0	0	0	0
BIOTIN-BIOSYNTHESIS-PWY	biotin_biosynthesis_I	Cofactor,_Prosthetic_Group,_Electron_Carrier,_and_Vitamin_Biosynthesis	Biosynthesis	Bacteria;Firmicutes;Negativicutes;Selenomonadales;Veillonellaceae;Veillonella	0	0	0	0	0	0	0	0	0	0	0
BIOTIN-BIOSYNTHESIS-PWY	biotin_biosynthesis_I	Cofactor,_Prosthetic_Group,_Electron_Carrier,_and_Vitamin_Biosynthesis	Biosynthesis	Bacteria;Firmicutes;Bacilli;Lactobacillales;Enterococcaceae;Enterococcus	0	0	0	0	0	0	0	0	0	0	0
BIOTIN-BIOSYNTHESIS-PWY	biotin_biosynthesis_I	Cofactor,_Prosthetic_Group,_Electron_Carrier,_and_Vitamin_Biosynthesis	Biosynthesis	Bacteria;Bacteroidetes;Bacteroidia;Bacteroidales;Prevotellaceae;Prevotella	0	1	0	0	0	0	0	0	0	0	0
BIOTIN-BIOSYNTHESIS-PWY	biotin_biosynthesis_I	Cofactor,_Prosthetic_Group,_Electron_Carrier,_and_Vitamin_Biosynthesis	Biosynthesis	Bacteria;Bacteroidetes;Bacteroidia;Bacteroidales;Prevotellaceae;Prevotella	0	0	0	0	0	0	0	0	0	0	0
BIOTIN-BIOSYNTHESIS-PWY	biotin_biosynthesis_I	Cofactor,_Prosthetic_Group,_Electron_Carrier,_and_Vitamin_Biosynthesis	Biosynthesis	Bacteria;Bacteroidetes;Bacteroidia;Bacteroidales;Bacteroidaceae;Bacteroides	0	0	0	0	0	0	0	0	0	0	0
BIOTIN-BIOSYNTHESIS-PWY	biotin_biosynthesis_I	Cofactor,_Prosthetic_Group,_Electron_Carrier,_and_Vitamin_Biosynthesis	Biosynthesis	Bacteria;Firmicutes;Negativicutes;Selenomonadales;Veillonellaceae;Anaeroglobus	0	0	0	0	0	0	0	0	0	0	0
BIOTIN-BIOSYNTHESIS-PWY	biotin_biosynthesis_I	Cofactor,_Prosthetic_Group,_Electron_Carrier,_and_Vitamin_Biosynthesis	Biosynthesis	Bacteria;Firmicutes;Clostridia;Clostridiales;Ruminococcaceae;Ruminococcaceae_NK4A214_group	0	0	0	0	0	0	15	0	0	0	0
BIOTIN-BIOSYNTHESIS-PWY	biotin_biosynthesis_I	Cofactor,_Prosthetic_Group,_Electron_Carrier,_and_Vitamin_Biosynthesis	Biosynthesis	Bacteria;Bacteroidetes;Bacteroidia;Bacteroidales;Rikenellaceae;Alistipes	0	0	0	0	0	0	2	0	0	0	0
BIOTIN-BIOSYNTHESIS-PWY	biotin_biosynthesis_I	Cofactor,_Prosthetic_Group,_Electron_Carrier,_and_Vitamin_Biosynthesis	Biosynthesis	Bacteria;Verrucomicrobia;Verrucomicrobiae;Verrucomicrobiales;Akkermansiaceae;Akkermansia	0	0	0	0	0	2	0	0	0	0	0
BIOTIN-BIOSYNTHESIS-PWY	biotin_biosynthesis_I	Cofactor,_Prosthetic_Group,_Electron_Carrier,_and_Vitamin_Biosynthesis	Biosynthesis	Bacteria;Firmicutes;Negativicutes;Selenomonadales;Veillonellaceae;Negativicoccus	0	0	0	0	0	0	0	0	0	0	0
BIOTIN-BIOSYNTHESIS-PWY	biotin_biosynthesis_I	Cofactor,_Prosthetic_Group,_Electron_Carrier,_and_Vitamin_Biosynthesis	Biosynthesis	Bacteria;Firmicutes;Clostridia;Clostridiales;Lachnospiraceae;Coprococcus	0	0	0	0	0	0	6	0	0	0	0
BIOTIN-BIOSYNTHESIS-PWY	biotin_biosynthesis_I	Cofactor,_Prosthetic_Group,_Electron_Carrier,_and_Vitamin_Biosynthesis	Biosynthesis	Bacteria;Bacteroidetes;Bacteroidia;Bacteroidales;Prevotellaceae;Prevotella	0	0	0	0	0	0	0	0	0	0	0
BIOTIN-BIOSYNTHESIS-PWY	biotin_biosynthesis_I	Cofactor,_Prosthetic_Group,_Electron_Carrier,_and_Vitamin_Biosynthesis	Biosynthesis	Bacteria;Firmicutes;Clostridia;Clostridiales;Ruminococcaceae;Ruminiclostridium	0	0	0	0	0	0	8	0	0	0	0
BIOTIN-BIOSYNTHESIS-PWY	biotin_biosynthesis_I	Cofactor,_Prosthetic_Group,_Electron_Carrier,_and_Vitamin_Biosynthesis	Biosynthesis	Bacteria;Bacteroidetes;Bacteroidia;Bacteroidales;Barnesiellaceae;Barnesiella	0	0	0	0	0	0	0	0	0	0	0
BIOTIN-BIOSYNTHESIS-PWY	biotin_biosynthesis_I	Cofactor,_Prosthetic_Group,_Electron_Carrier,_and_Vitamin_Biosynthesis	Biosynthesis	Bacteria;Bacteroidetes;Bacteroidia;Bacteroidales;Prevotellaceae;Prevotella	0	0	0	0	0	0	0	0	0	0	0
BIOTIN-BIOSYNTHESIS-PWY	biotin_biosynthesis_I	Cofactor,_Prosthetic_Group,_Electron_Carrier,_and_Vitamin_Biosynthesis	Biosynthesis	Bacteria;Bacteroidetes;Bacteroidia;Bacteroidales;Prevotellaceae;Prevotella	0	0	0	0	0	0	0	0	0	0	0
BIOTIN-BIOSYNTHESIS-PWY	biotin_biosynthesis_I	Cofactor,_Prosthetic_Group,_Electron_Carrier,_and_Vitamin_Biosynthesis	Biosynthesis	Bacteria;Firmicutes;Clostridia;Clostridiales;Ruminococcaceae;Faecalibacterium	522	47	42	0	278	63	241	366	741	977	227
BIOTIN-BIOSYNTHESIS-PWY	biotin_biosynthesis_I	Cofactor,_Prosthetic_Group,_Electron_Carrier,_and_Vitamin_Biosynthesis	Biosynthesis	Bacteria;Firmicutes;Clostridia;Clostridiales;Lachnospiraceae;NA1	0	0	2	0	0	3	4	0	0	0	0
BIOTIN-BIOSYNTHESIS-PWY	biotin_biosynthesis_I	Cofactor,_Prosthetic_Group,_Electron_Carrier,_and_Vitamin_Biosynthesis	Biosynthesis	Bacteria;Firmicutes;Clostridia;Clostridiales;Ruminococcaceae;Ruminiclostridium	0	0	0	0	0	0	0	0	0	0	0
BIOTIN-BIOSYNTHESIS-PWY	biotin_biosynthesis_I	Cofactor,_Prosthetic_Group,_Electron_Carrier,_and_Vitamin_Biosynthesis	Biosynthesis	Bacteria;Proteobacteria;Alphaproteobacteria;Rhodospirillales;NA1;NA1	0	0	0	0	0	0	4	0	0	0	0
BIOTIN-BIOSYNTHESIS-PWY	biotin_biosynthesis_I	Cofactor,_Prosthetic_Group,_Electron_Carrier,_and_Vitamin_Biosynthesis	Biosynthesis	Bacteria;Firmicutes;Clostridia;Clostridiales;Ruminococcaceae;Ruminococcus	0	0	0	0	0	0	0	0	0	0	0
BIOTIN-BIOSYNTHESIS-PWY	biotin_biosynthesis_I	Cofactor,_Prosthetic_Group,_Electron_Carrier,_and_Vitamin_Biosynthesis	Biosynthesis	Bacteria;Bacteroidetes;Bacteroidia;Bacteroidales;Prevotellaceae;Prevotellaceae_NK3B31_group	0	0	0	0	0	0	0	0	0	0	0
BIOTIN-BIOSYNTHESIS-PWY	biotin_biosynthesis_I	Cofactor,_Prosthetic_Group,_Electron_Carrier,_and_Vitamin_Biosynthesis	Biosynthesis	Bacteria;Firmicutes;Clostridia;Clostridiales;Christensenellaceae;NA1	0	0	0	0	0	0	0	0	0	0	0
BIOTIN-BIOSYNTHESIS-PWY	biotin_biosynthesis_I	Cofactor,_Prosthetic_Group,_Electron_Carrier,_and_Vitamin_Biosynthesis	Biosynthesis	Bacteria;Firmicutes;Clostridia;Clostridiales;Family_XI;Ezakiella	0	0	0	0	0	0	0	0	0	0	0
BIOTIN-BIOSYNTHESIS-PWY	biotin_biosynthesis_I	Cofactor,_Prosthetic_Group,_Electron_Carrier,_and_Vitamin_Biosynthesis	Biosynthesis	Bacteria;Bacteroidetes;Bacteroidia;Bacteroidales;Barnesiellaceae;Barnesiella	0	0	0	0	0	0	0	0	0	0	0
BIOTIN-BIOSYNTHESIS-PWY	biotin_biosynthesis_I	Cofactor,_Prosthetic_Group,_Electron_Carrier,_and_Vitamin_Biosynthesis	Biosynthesis	Bacteria;Firmicutes;Clostridia;Clostridiales;Ruminococcaceae;NA1	3	0	0	0	0	0	0	0	0	0	0
BIOTIN-BIOSYNTHESIS-PWY	biotin_biosynthesis_I	Cofactor,_Prosthetic_Group,_Electron_Carrier,_and_Vitamin_Biosynthesis	Biosynthesis	Bacteria;Bacteroidetes;Bacteroidia;Bacteroidales;Prevotellaceae;Paraprevotella	0	0	0	0	0	0	0	0	0	0	0
BIOTIN-BIOSYNTHESIS-PWY	biotin_biosynthesis_I	Cofactor,_Prosthetic_Group,_Electron_Carrier,_and_Vitamin_Biosynthesis	Biosynthesis	Bacteria;Firmicutes;Bacilli;Lactobacillales;Lactobacillaceae;Pediococcus	0	0	101	0	0	0	0	0	0	0	0
BIOTIN-BIOSYNTHESIS-PWY	biotin_biosynthesis_I	Cofactor,_Prosthetic_Group,_Electron_Carrier,_and_Vitamin_Biosynthesis	Biosynthesis	Bacteria;Bacteroidetes;Bacteroidia;Bacteroidales;Barnesiellaceae;Barnesiella	0	0	0	0	0	0	0	0	0	0	0
BIOTIN-BIOSYNTHESIS-PWY	biotin_biosynthesis_I	Cofactor,_Prosthetic_Group,_Electron_Carrier,_and_Vitamin_Biosynthesis	Biosynthesis	Bacteria;Firmicutes;Clostridia;Clostridiales;Ruminococcaceae;Ruminococcaceae_UCG-002	2	0	0	0	0	0	0	0	0	0	0
BIOTIN-BIOSYNTHESIS-PWY	biotin_biosynthesis_I	Cofactor,_Prosthetic_Group,_Electron_Carrier,_and_Vitamin_Biosynthesis	Biosynthesis	Bacteria;Firmicutes;Clostridia;Clostridiales;Ruminococcaceae;Ruminococcaceae_UCG-002	0	0	0	0	0	0	0	0	0	0	0
BIOTIN-BIOSYNTHESIS-PWY	biotin_biosynthesis_I	Cofactor,_Prosthetic_Group,_Electron_Carrier,_and_Vitamin_Biosynthesis	Biosynthesis	Bacteria;Bacteroidetes;Bacteroidia;Bacteroidales;Bacteroidaceae;Bacteroides	0	0	0	0	0	0	0	0	0	0	0
BIOTIN-BIOSYNTHESIS-PWY	biotin_biosynthesis_I	Cofactor,_Prosthetic_Group,_Electron_Carrier,_and_Vitamin_Biosynthesis	Biosynthesis	Bacteria;Bacteroidetes;Bacteroidia;Bacteroidales;Bacteroidaceae;Bacteroides	1520	3728	5325	3215	3255	4369	4610	2451	1370	1006	623
BIOTIN-BIOSYNTHESIS-PWY	biotin_biosynthesis_I	Cofactor,_Prosthetic_Group,_Electron_Carrier,_and_Vitamin_Biosynthesis	Biosynthesis	Bacteria;Bacteroidetes;Bacteroidia;Bacteroidales;Bacteroidaceae;Bacteroides	5674	14150	20755	12395	12270	16265	17157	9127	5159	3816	2442
BIOTIN-BIOSYNTHESIS-PWY	biotin_biosynthesis_I	Cofactor,_Prosthetic_Group,_Electron_Carrier,_and_Vitamin_Biosynthesis	Biosynthesis	Bacteria;Verrucomicrobia;Verrucomicrobiae;Verrucomicrobiales;Akkermansiaceae;Akkermansia	4	645	7957	4336	2438	6293	5188	718	723	670	54
BIOTIN-BIOSYNTHESIS-PWY	biotin_biosynthesis_I	Cofactor,_Prosthetic_Group,_Electron_Carrier,_and_Vitamin_Biosynthesis	Biosynthesis	Bacteria;Bacteroidetes;Bacteroidia;Bacteroidales;Bacteroidaceae;Bacteroides	9676	8904	7307	3905	2936	5719	5393	4114	1784	3849	13332
BIOTIN-BIOSYNTHESIS-PWY	biotin_biosynthesis_I	Cofactor,_Prosthetic_Group,_Electron_Carrier,_and_Vitamin_Biosynthesis	Biosynthesis	Bacteria;Firmicutes;Bacilli;Lactobacillales;Enterococcaceae;Enterococcus	161	23	34	206	530	121	548	630	173	13	51
BIOTIN-BIOSYNTHESIS-PWY	biotin_biosynthesis_I	Cofactor,_Prosthetic_Group,_Electron_Carrier,_and_Vitamin_Biosynthesis	Biosynthesis	Bacteria;Proteobacteria;Gammaproteobacteria;Enterobacteriales;Enterobacteriaceae;Klebsiella	107	269	599	858	4212	3586	1881	4846	1683	412	457
BIOTIN-BIOSYNTHESIS-PWY	biotin_biosynthesis_I	Cofactor,_Prosthetic_Group,_Electron_Carrier,_and_Vitamin_Biosynthesis	Biosynthesis	Bacteria;Bacteroidetes;Bacteroidia;Bacteroidales;Bacteroidaceae;Bacteroides	7896	9771	14174	10558	6398	5606	5140	11693	6273	3157	473
BIOTIN-BIOSYNTHESIS-PWY	biotin_biosynthesis_I	Cofactor,_Prosthetic_Group,_Electron_Carrier,_and_Vitamin_Biosynthesis	Biosynthesis	Bacteria;Firmicutes;Negativicutes;Selenomonadales;Veillonellaceae;Veillonella	0	58	64	64	359	157	348	31	77	0	252
BIOTIN-BIOSYNTHESIS-PWY	biotin_biosynthesis_I	Cofactor,_Prosthetic_Group,_Electron_Carrier,_and_Vitamin_Biosynthesis	Biosynthesis	Bacteria;Proteobacteria;Gammaproteobacteria;Enterobacteriales;Enterobacteriaceae;Citrobacter	210	226	336	322	574	539	500	411	599	1754	1592
BIOTIN-BIOSYNTHESIS-PWY	biotin_biosynthesis_I	Cofactor,_Prosthetic_Group,_Electron_Carrier,_and_Vitamin_Biosynthesis	Biosynthesis	Bacteria;Firmicutes;Bacilli;Lactobacillales;Streptococcaceae;Streptococcus	0	0	0	2	3	0	0	0	0	0	0
BIOTIN-BIOSYNTHESIS-PWY	biotin_biosynthesis_I	Cofactor,_Prosthetic_Group,_Electron_Carrier,_and_Vitamin_Biosynthesis	Biosynthesis	Bacteria;Firmicutes;Bacilli;Lactobacillales;Streptococcaceae;Streptococcus	0	0	0	8	10	0	0	0	0	0	7
BIOTIN-BIOSYNTHESIS-PWY	biotin_biosynthesis_I	Cofactor,_Prosthetic_Group,_Electron_Carrier,_and_Vitamin_Biosynthesis	Biosynthesis	Bacteria;Firmicutes;Bacilli;Bacillales;Family_XI;Gemella	1	0	2	1	6	1	0	2	0	0	3
BIOTIN-BIOSYNTHESIS-PWY	biotin_biosynthesis_I	Cofactor,_Prosthetic_Group,_Electron_Carrier,_and_Vitamin_Biosynthesis	Biosynthesis	Bacteria;Bacteroidetes;Bacteroidia;Bacteroidales;Bacteroidaceae;Bacteroides	662	1458	2135	1259	1310	1717	1907	971	534	396	262
BIOTIN-BIOSYNTHESIS-PWY	biotin_biosynthesis_I	Cofactor,_Prosthetic_Group,_Electron_Carrier,_and_Vitamin_Biosynthesis	Biosynthesis	Bacteria;Firmicutes;Bacilli;Bacillales;Staphylococcaceae;Staphylococcus	0	0	0	0	0	0	0	0	0	0	0
BIOTIN-BIOSYNTHESIS-PWY	biotin_biosynthesis_I	Cofactor,_Prosthetic_Group,_Electron_Carrier,_and_Vitamin_Biosynthesis	Biosynthesis	Bacteria;Firmicutes;Clostridia;Clostridiales;Lachnospiraceae;Blautia	2342	5875	6597	3559	5380	7640	6271	1451	3238	1710	4641
BIOTIN-BIOSYNTHESIS-PWY	biotin_biosynthesis_I	Cofactor,_Prosthetic_Group,_Electron_Carrier,_and_Vitamin_Biosynthesis	Biosynthesis	Bacteria;Firmicutes;Bacilli;Lactobacillales;Lactobacillaceae;Lactobacillus	15	0	3	22	31	0	19	0	0	0	0
BIOTIN-BIOSYNTHESIS-PWY	biotin_biosynthesis_I	Cofactor,_Prosthetic_Group,_Electron_Carrier,_and_Vitamin_Biosynthesis	Biosynthesis	Bacteria;Bacteroidetes;Bacteroidia;Bacteroidales;Bacteroidaceae;Bacteroides	0	952	0	0	157	0	107	110	0	151	107
BIOTIN-BIOSYNTHESIS-PWY	biotin_biosynthesis_I	Cofactor,_Prosthetic_Group,_Electron_Carrier,_and_Vitamin_Biosynthesis	Biosynthesis	Bacteria;Bacteroidetes;Bacteroidia;Bacteroidales;Bacteroidaceae;Bacteroides	223	609	210	199	273	0	0	217	0	319	7083
BIOTIN-BIOSYNTHESIS-PWY	biotin_biosynthesis_I	Cofactor,_Prosthetic_Group,_Electron_Carrier,_and_Vitamin_Biosynthesis	Biosynthesis	Bacteria;Firmicutes;Negativicutes;Selenomonadales;Veillonellaceae;Veillonella	0	37	41	0	107	80	168	0	0	0	71
BIOTIN-BIOSYNTHESIS-PWY	biotin_biosynthesis_I	Cofactor,_Prosthetic_Group,_Electron_Carrier,_and_Vitamin_Biosynthesis	Biosynthesis	Bacteria;Firmicutes;Negativicutes;Selenomonadales;Acidaminococcaceae;Acidaminococcus	11	28	0	59	28	34	0	20	14	16	5
BIOTIN-BIOSYNTHESIS-PWY	biotin_biosynthesis_I	Cofactor,_Prosthetic_Group,_Electron_Carrier,_and_Vitamin_Biosynthesis	Biosynthesis	Bacteria;Firmicutes;Bacilli;Lactobacillales;Lactobacillaceae;Lactobacillus	22	5	15	25	23	6	42	9	0	3	12
BIOTIN-BIOSYNTHESIS-PWY	biotin_biosynthesis_I	Cofactor,_Prosthetic_Group,_Electron_Carrier,_and_Vitamin_Biosynthesis	Biosynthesis	Bacteria;Bacteroidetes;Bacteroidia;Bacteroidales;Bacteroidaceae;Bacteroides	2388	3944	5975	2375	1486	1116	1269	1536	1125	4702	5000
BIOTIN-BIOSYNTHESIS-PWY	biotin_biosynthesis_I	Cofactor,_Prosthetic_Group,_Electron_Carrier,_and_Vitamin_Biosynthesis	Biosynthesis	Bacteria;Epsilonbacteraeota;Campylobacteria;Campylobacterales;Campylobacteraceae;Campylobacter	0	0	0	0	0	0	0	0	0	0	0
BIOTIN-BIOSYNTHESIS-PWY	biotin_biosynthesis_I	Cofactor,_Prosthetic_Group,_Electron_Carrier,_and_Vitamin_Biosynthesis	Biosynthesis	Bacteria;Firmicutes;Negativicutes;Selenomonadales;Acidaminococcaceae;Phascolarctobacterium	16	48	7	15	10	19	18	12	6	11	5
BIOTIN-BIOSYNTHESIS-PWY	biotin_biosynthesis_I	Cofactor,_Prosthetic_Group,_Electron_Carrier,_and_Vitamin_Biosynthesis	Biosynthesis	Bacteria;Firmicutes;Negativicutes;Selenomonadales;Acidaminococcaceae;Acidaminococcus	18	47	0	0	0	0	0	0	0	0	0
BIOTIN-BIOSYNTHESIS-PWY	biotin_biosynthesis_I	Cofactor,_Prosthetic_Group,_Electron_Carrier,_and_Vitamin_Biosynthesis	Biosynthesis	Bacteria;Proteobacteria;Gammaproteobacteria;Enterobacteriales;Enterobacteriaceae;Escherichia/Shigella	141	688	51	751	1123	234	207	236	316	115	542
BIOTIN-BIOSYNTHESIS-PWY	biotin_biosynthesis_I	Cofactor,_Prosthetic_Group,_Electron_Carrier,_and_Vitamin_Biosynthesis	Biosynthesis	Bacteria;Fusobacteria;Fusobacteriia;Fusobacteriales;Fusobacteriaceae;Fusobacterium	0	4	3	6	0	2	6	3	0	0	0
BIOTIN-BIOSYNTHESIS-PWY	biotin_biosynthesis_I	Cofactor,_Prosthetic_Group,_Electron_Carrier,_and_Vitamin_Biosynthesis	Biosynthesis	Bacteria;Firmicutes;Clostridia;Clostridiales;Clostridiaceae_1;Clostridium_sensu_stricto_1	78	42	31	31	25	51	28	16	87	37	10
BIOTIN-BIOSYNTHESIS-PWY	biotin_biosynthesis_I	Cofactor,_Prosthetic_Group,_Electron_Carrier,_and_Vitamin_Biosynthesis	Biosynthesis	Bacteria;Bacteroidetes;Bacteroidia;Bacteroidales;Tannerellaceae;Parabacteroides	1197	3308	3640	2065	1979	1622	776	1075	364	753	990
BIOTIN-BIOSYNTHESIS-PWY	biotin_biosynthesis_I	Cofactor,_Prosthetic_Group,_Electron_Carrier,_and_Vitamin_Biosynthesis	Biosynthesis	Bacteria;Proteobacteria;Gammaproteobacteria;Enterobacteriales;Enterobacteriaceae;Proteus	0	177	35	75	0	66	88	0	36	0	0
BIOTIN-BIOSYNTHESIS-PWY	biotin_biosynthesis_I	Cofactor,_Prosthetic_Group,_Electron_Carrier,_and_Vitamin_Biosynthesis	Biosynthesis	Bacteria;Firmicutes;Negativicutes;Selenomonadales;Veillonellaceae;Veillonella	0	0	10	18	66	0	35	0	0	0	0
BIOTIN-BIOSYNTHESIS-PWY	biotin_biosynthesis_I	Cofactor,_Prosthetic_Group,_Electron_Carrier,_and_Vitamin_Biosynthesis	Biosynthesis	Bacteria;Firmicutes;Negativicutes;Selenomonadales;Veillonellaceae;Negativicoccus	10	8	0	23	60	41	229	350	320	361	1121
BIOTIN-BIOSYNTHESIS-PWY	biotin_biosynthesis_I	Cofactor,_Prosthetic_Group,_Electron_Carrier,_and_Vitamin_Biosynthesis	Biosynthesis	Bacteria;Proteobacteria;Gammaproteobacteria;Betaproteobacteriales;Burkholderiaceae;Sutterella	217	169	40	11	57	37	93	60	107	104	22
BIOTIN-BIOSYNTHESIS-PWY	biotin_biosynthesis_I	Cofactor,_Prosthetic_Group,_Electron_Carrier,_and_Vitamin_Biosynthesis	Biosynthesis	Bacteria;Proteobacteria;Gammaproteobacteria;Pasteurellales;Pasteurellaceae;Haemophilus	0	0	0	0	0	0	1	1	0	0	0
BIOTIN-BIOSYNTHESIS-PWY	biotin_biosynthesis_I	Cofactor,_Prosthetic_Group,_Electron_Carrier,_and_Vitamin_Biosynthesis	Biosynthesis	Bacteria;Firmicutes;Clostridia;Clostridiales;Ruminococcaceae;Faecalibacterium	3936	1202	1020	358	232	190	110	122	97	72	17
BIOTIN-BIOSYNTHESIS-PWY	biotin_biosynthesis_I	Cofactor,_Prosthetic_Group,_Electron_Carrier,_and_Vitamin_Biosynthesis	Biosynthesis	Bacteria;Firmicutes;Clostridia;Clostridiales;Lachnospiraceae;Lachnoclostridium	31	59	133	97	148	372	453	323	285	255	177
BIOTIN-BIOSYNTHESIS-PWY	biotin_biosynthesis_I	Cofactor,_Prosthetic_Group,_Electron_Carrier,_and_Vitamin_Biosynthesis	Biosynthesis	Bacteria;Firmicutes;Clostridia;Clostridiales;Lachnospiraceae;Lachnoclostridium	115	0	128	69	191	401	443	362	196	89	0
BIOTIN-BIOSYNTHESIS-PWY	biotin_biosynthesis_I	Cofactor,_Prosthetic_Group,_Electron_Carrier,_and_Vitamin_Biosynthesis	Biosynthesis	Bacteria;Firmicutes;Clostridia;Clostridiales;Lachnospiraceae;Hungatella	42	85	393	927	2571	4706	5723	2815	1199	274	113
BIOTIN-BIOSYNTHESIS-PWY	biotin_biosynthesis_I	Cofactor,_Prosthetic_Group,_Electron_Carrier,_and_Vitamin_Biosynthesis	Biosynthesis	Bacteria;Firmicutes;Negativicutes;Selenomonadales;Veillonellaceae;Dialister	108	169	562	441	345	305	361	1430	1321	472	154
BIOTIN-BIOSYNTHESIS-PWY	biotin_biosynthesis_I	Cofactor,_Prosthetic_Group,_Electron_Carrier,_and_Vitamin_Biosynthesis	Biosynthesis	Bacteria;Bacteroidetes;Bacteroidia;Bacteroidales;Bacteroidaceae;Bacteroides	2641	2270	2365	1628	1038	1254	701	810	348	131	31
BIOTIN-BIOSYNTHESIS-PWY	biotin_biosynthesis_I	Cofactor,_Prosthetic_Group,_Electron_Carrier,_and_Vitamin_Biosynthesis	Biosynthesis	Bacteria;Proteobacteria;Deltaproteobacteria;Desulfovibrionales;Desulfovibrionaceae;Bilophila	591	590	1119	431	643	807	621	353	147	46	16
BIOTIN-BIOSYNTHESIS-PWY	biotin_biosynthesis_I	Cofactor,_Prosthetic_Group,_Electron_Carrier,_and_Vitamin_Biosynthesis	Biosynthesis	Bacteria;Firmicutes;Clostridia;Clostridiales;Ruminococcaceae;Subdoligranulum	169	231	241	143	196	405	109	78	88	62	27
BIOTIN-BIOSYNTHESIS-PWY	biotin_biosynthesis_I	Cofactor,_Prosthetic_Group,_Electron_Carrier,_and_Vitamin_Biosynthesis	Biosynthesis	Bacteria;Proteobacteria;Gammaproteobacteria;Pseudomonadales;Pseudomonadaceae;Pseudomonas	0	5	0	5	0	0	12	0	0	0	0
BIOTIN-BIOSYNTHESIS-PWY	biotin_biosynthesis_I	Cofactor,_Prosthetic_Group,_Electron_Carrier,_and_Vitamin_Biosynthesis	Biosynthesis	Bacteria;Proteobacteria;Gammaproteobacteria;Betaproteobacteriales;Burkholderiaceae;Parasutterella	0	6	0	14	22	7	13	8	6	0	8
BIOTIN-BIOSYNTHESIS-PWY	biotin_biosynthesis_I	Cofactor,_Prosthetic_Group,_Electron_Carrier,_and_Vitamin_Biosynthesis	Biosynthesis	Bacteria;Proteobacteria;Gammaproteobacteria;Pseudomonadales;Pseudomonadaceae;Pseudomonas	0	15	16	8	0	16	40	0	4	0	0
BIOTIN-BIOSYNTHESIS-PWY	biotin_biosynthesis_I	Cofactor,_Prosthetic_Group,_Electron_Carrier,_and_Vitamin_Biosynthesis	Biosynthesis	Bacteria;Bacteroidetes;Bacteroidia;Bacteroidales;Tannerellaceae;Parabacteroides	11	61	220	236	482	775	675	361	143	16	19
BIOTIN-BIOSYNTHESIS-PWY	biotin_biosynthesis_I	Cofactor,_Prosthetic_Group,_Electron_Carrier,_and_Vitamin_Biosynthesis	Biosynthesis	Bacteria;Firmicutes;Bacilli;Lactobacillales;Streptococcaceae;Streptococcus	6	0	4	3	7	0	2	2	0	0	1
BIOTIN-BIOSYNTHESIS-PWY	biotin_biosynthesis_I	Cofactor,_Prosthetic_Group,_Electron_Carrier,_and_Vitamin_Biosynthesis	Biosynthesis	Bacteria;Firmicutes;Clostridia;Clostridiales;Peptostreptococcaceae;Paraclostridium	277	335	813	649	728	788	702	932	793	452	656
BIOTIN-BIOSYNTHESIS-PWY	biotin_biosynthesis_I	Cofactor,_Prosthetic_Group,_Electron_Carrier,_and_Vitamin_Biosynthesis	Biosynthesis	Bacteria;Firmicutes;Negativicutes;Selenomonadales;Veillonellaceae;Dialister	0	0	0	0	8	0	0	0	0	0	0
BIOTIN-BIOSYNTHESIS-PWY	biotin_biosynthesis_I	Cofactor,_Prosthetic_Group,_Electron_Carrier,_and_Vitamin_Biosynthesis	Biosynthesis	Bacteria;Fusobacteria;Fusobacteriia;Fusobacteriales;Fusobacteriaceae;Fusobacterium	0	17	0	0	0	0	0	0	0	0	0
BIOTIN-BIOSYNTHESIS-PWY	biotin_biosynthesis_I	Cofactor,_Prosthetic_Group,_Electron_Carrier,_and_Vitamin_Biosynthesis	Biosynthesis	Bacteria;Firmicutes;Clostridia;Clostridiales;NA1;NA1	26	65	727	546	507	728	377	75	37	35	46
BIOTIN-BIOSYNTHESIS-PWY	biotin_biosynthesis_I	Cofactor,_Prosthetic_Group,_Electron_Carrier,_and_Vitamin_Biosynthesis	Biosynthesis	Bacteria;Firmicutes;Negativicutes;Selenomonadales;Veillonellaceae;Dialister	87	116	338	302	231	226	322	1037	839	311	93
BIOTIN-BIOSYNTHESIS-PWY	biotin_biosynthesis_I	Cofactor,_Prosthetic_Group,_Electron_Carrier,_and_Vitamin_Biosynthesis	Biosynthesis	Bacteria;Bacteroidetes;Bacteroidia;Bacteroidales;Prevotellaceae;Prevotella	0	0	0	4	0	4	0	0	0	0	0
BIOTIN-BIOSYNTHESIS-PWY	biotin_biosynthesis_I	Cofactor,_Prosthetic_Group,_Electron_Carrier,_and_Vitamin_Biosynthesis	Biosynthesis	Bacteria;Firmicutes;Negativicutes;Selenomonadales;Veillonellaceae;Veillonella	0	0	0	0	50	47	0	0	38	0	39
BIOTIN-BIOSYNTHESIS-PWY	biotin_biosynthesis_I	Cofactor,_Prosthetic_Group,_Electron_Carrier,_and_Vitamin_Biosynthesis	Biosynthesis	Bacteria;Bacteroidetes;Bacteroidia;Bacteroidales;Bacteroidaceae;Bacteroides	774	1246	1908	703	459	374	377	464	332	1496	1569
BIOTIN-BIOSYNTHESIS-PWY	biotin_biosynthesis_I	Cofactor,_Prosthetic_Group,_Electron_Carrier,_and_Vitamin_Biosynthesis	Biosynthesis	Bacteria;Bacteroidetes;Bacteroidia;Bacteroidales;Tannerellaceae;Parabacteroides	0	2	1	0	1	0	2	0	0	0	1
BIOTIN-BIOSYNTHESIS-PWY	biotin_biosynthesis_I	Cofactor,_Prosthetic_Group,_Electron_Carrier,_and_Vitamin_Biosynthesis	Biosynthesis	Bacteria;Actinobacteria;Coriobacteriia;Coriobacteriales;Coriobacteriaceae;Collinsella	11	77	187	141	76	52	94	75	44	16	13
BIOTIN-BIOSYNTHESIS-PWY	biotin_biosynthesis_I	Cofactor,_Prosthetic_Group,_Electron_Carrier,_and_Vitamin_Biosynthesis	Biosynthesis	Bacteria;Firmicutes;Bacilli;Lactobacillales;Lactobacillaceae;Lactobacillus	14	0	0	0	0	0	26	0	0	0	14
BIOTIN-BIOSYNTHESIS-PWY	biotin_biosynthesis_I	Cofactor,_Prosthetic_Group,_Electron_Carrier,_and_Vitamin_Biosynthesis	Biosynthesis	Bacteria;Firmicutes;Clostridia;Clostridiales;Ruminococcaceae;Ruminiclostridium	12	0	0	0	24	44	188	81	448	1079	855
BIOTIN-BIOSYNTHESIS-PWY	biotin_biosynthesis_I	Cofactor,_Prosthetic_Group,_Electron_Carrier,_and_Vitamin_Biosynthesis	Biosynthesis	Bacteria;Firmicutes;Clostridia;Clostridiales;Ruminococcaceae;Oscillibacter	15	85	564	382	754	1022	697	749	382	308	235
BIOTIN-BIOSYNTHESIS-PWY	biotin_biosynthesis_I	Cofactor,_Prosthetic_Group,_Electron_Carrier,_and_Vitamin_Biosynthesis	Biosynthesis	Bacteria;Proteobacteria;Gammaproteobacteria;Xanthomonadales;Xanthomonadaceae;Stenotrophomonas	61	66	160	75	350	310	139	303	434	1298	1832
BIOTIN-BIOSYNTHESIS-PWY	biotin_biosynthesis_I	Cofactor,_Prosthetic_Group,_Electron_Carrier,_and_Vitamin_Biosynthesis	Biosynthesis	Bacteria;Firmicutes;Clostridia;Clostridiales;Lachnospiraceae;NA1	0	0	0	0	0	0	0	40	81	953	556
BIOTIN-BIOSYNTHESIS-PWY	biotin_biosynthesis_I	Cofactor,_Prosthetic_Group,_Electron_Carrier,_and_Vitamin_Biosynthesis	Biosynthesis	Bacteria;Firmicutes;Clostridia;Clostridiales;Ruminococcaceae;Intestinimonas	10	9	61	89	294	354	507	361	132	224	189
BIOTIN-BIOSYNTHESIS-PWY	biotin_biosynthesis_I	Cofactor,_Prosthetic_Group,_Electron_Carrier,_and_Vitamin_Biosynthesis	Biosynthesis	Bacteria;Firmicutes;Clostridia;Clostridiales;Ruminococcaceae;Subdoligranulum	282	184	400	221	189	207	290	564	601	226	47
BIOTIN-BIOSYNTHESIS-PWY	biotin_biosynthesis_I	Cofactor,_Prosthetic_Group,_Electron_Carrier,_and_Vitamin_Biosynthesis	Biosynthesis	Bacteria;Proteobacteria;Gammaproteobacteria;Enterobacteriales;Enterobacteriaceae;Enterobacter	0	0	0	18	0	0	0	0	0	0	0
BIOTIN-BIOSYNTHESIS-PWY	biotin_biosynthesis_I	Cofactor,_Prosthetic_Group,_Electron_Carrier,_and_Vitamin_Biosynthesis	Biosynthesis	Bacteria;Firmicutes;Clostridia;Clostridiales;Ruminococcaceae;Ruminococcus	21	5	0	22	409	471	1178	1498	546	195	42
BIOTIN-BIOSYNTHESIS-PWY	biotin_biosynthesis_I	Cofactor,_Prosthetic_Group,_Electron_Carrier,_and_Vitamin_Biosynthesis	Biosynthesis	Bacteria;Firmicutes;Clostridia;Clostridiales;Lachnospiraceae;Agathobacter	969	756	643	394	253	167	119	242	167	72	0
BIOTIN-BIOSYNTHESIS-PWY	biotin_biosynthesis_I	Cofactor,_Prosthetic_Group,_Electron_Carrier,_and_Vitamin_Biosynthesis	Biosynthesis	Bacteria;Firmicutes;Clostridia;Clostridiales;Ruminococcaceae;UBA1819	0	32	104	53	89	155	139	83	74	361	703
BIOTIN-BIOSYNTHESIS-PWY	biotin_biosynthesis_I	Cofactor,_Prosthetic_Group,_Electron_Carrier,_and_Vitamin_Biosynthesis	Biosynthesis	Bacteria;Proteobacteria;Gammaproteobacteria;Enterobacteriales;Enterobacteriaceae;Klebsiella	0	265	134	1164	1348	602	996	0	598	592	719
BIOTIN-BIOSYNTHESIS-PWY	biotin_biosynthesis_I	Cofactor,_Prosthetic_Group,_Electron_Carrier,_and_Vitamin_Biosynthesis	Biosynthesis	Bacteria;Bacteroidetes;Bacteroidia;Bacteroidales;Bacteroidaceae;Bacteroides	214	74	13	17	0	13	0	0	0	0	0
BIOTIN-BIOSYNTHESIS-PWY	biotin_biosynthesis_I	Cofactor,_Prosthetic_Group,_Electron_Carrier,_and_Vitamin_Biosynthesis	Biosynthesis	Bacteria;Bacteroidetes;Bacteroidia;Bacteroidales;Bacteroidaceae;Bacteroides	643	613	666	432	207	203	429	347	278	170	93
BIOTIN-BIOSYNTHESIS-PWY	biotin_biosynthesis_I	Cofactor,_Prosthetic_Group,_Electron_Carrier,_and_Vitamin_Biosynthesis	Biosynthesis	Bacteria;Firmicutes;Negativicutes;Selenomonadales;Veillonellaceae;NA1	0	0	0	0	32	0	0	0	0	0	13
BIOTIN-BIOSYNTHESIS-PWY	biotin_biosynthesis_I	Cofactor,_Prosthetic_Group,_Electron_Carrier,_and_Vitamin_Biosynthesis	Biosynthesis	Bacteria;Firmicutes;Clostridia;Clostridiales;Lachnospiraceae;Blautia	9	139	320	407	567	1940	419	683	247	162	404
BIOTIN-BIOSYNTHESIS-PWY	biotin_biosynthesis_I	Cofactor,_Prosthetic_Group,_Electron_Carrier,_and_Vitamin_Biosynthesis	Biosynthesis	Bacteria;Firmicutes;Clostridia;Clostridiales;Christensenellaceae;Christensenellaceae_R-7_group	13	0	5	16	37	86	339	305	531	558	525
BIOTIN-BIOSYNTHESIS-PWY	biotin_biosynthesis_I	Cofactor,_Prosthetic_Group,_Electron_Carrier,_and_Vitamin_Biosynthesis	Biosynthesis	Bacteria;Proteobacteria;Gammaproteobacteria;Enterobacteriales;Enterobacteriaceae;Morganella	30	0	0	0	64	0	0	24	0	0	0
BIOTIN-BIOSYNTHESIS-PWY	biotin_biosynthesis_I	Cofactor,_Prosthetic_Group,_Electron_Carrier,_and_Vitamin_Biosynthesis	Biosynthesis	Bacteria;Bacteroidetes;Bacteroidia;Bacteroidales;Bacteroidaceae;Bacteroides	117	544	1220	847	1429	2478	1770	714	350	55	28
BIOTIN-BIOSYNTHESIS-PWY	biotin_biosynthesis_I	Cofactor,_Prosthetic_Group,_Electron_Carrier,_and_Vitamin_Biosynthesis	Biosynthesis	Bacteria;Proteobacteria;Gammaproteobacteria;Enterobacteriales;Enterobacteriaceae;NA1	0	0	0	0	0	0	0	0	0	0	0
BIOTIN-BIOSYNTHESIS-PWY	biotin_biosynthesis_I	Cofactor,_Prosthetic_Group,_Electron_Carrier,_and_Vitamin_Biosynthesis	Biosynthesis	Bacteria;Firmicutes;Negativicutes;Selenomonadales;Veillonellaceae;Veillonella	0	0	0	0	38	0	0	0	0	0	28
BIOTIN-BIOSYNTHESIS-PWY	biotin_biosynthesis_I	Cofactor,_Prosthetic_Group,_Electron_Carrier,_and_Vitamin_Biosynthesis	Biosynthesis	Bacteria;Firmicutes;Negativicutes;Selenomonadales;Acidaminococcaceae;Succiniclasticum	0	0	0	8	0	0	0	0	0	0	0
BIOTIN-BIOSYNTHESIS-PWY	biotin_biosynthesis_I	Cofactor,_Prosthetic_Group,_Electron_Carrier,_and_Vitamin_Biosynthesis	Biosynthesis	Bacteria;Bacteroidetes;Bacteroidia;Bacteroidales;Bacteroidaceae;Bacteroides	102	199	96	7	25	81	110	145	43	62	28
BIOTIN-BIOSYNTHESIS-PWY	biotin_biosynthesis_I	Cofactor,_Prosthetic_Group,_Electron_Carrier,_and_Vitamin_Biosynthesis	Biosynthesis	Bacteria;Firmicutes;Clostridia;Clostridiales;Clostridiaceae_1;Clostridium_sensu_stricto_1	102	0	0	0	23	31	0	26	25	29	0
BIOTIN-BIOSYNTHESIS-PWY	biotin_biosynthesis_I	Cofactor,_Prosthetic_Group,_Electron_Carrier,_and_Vitamin_Biosynthesis	Biosynthesis	Bacteria;Bacteroidetes;Bacteroidia;Bacteroidales;Tannerellaceae;Parabacteroides	0	0	0	0	0	0	0	0	0	0	0
BIOTIN-BIOSYNTHESIS-PWY	biotin_biosynthesis_I	Cofactor,_Prosthetic_Group,_Electron_Carrier,_and_Vitamin_Biosynthesis	Biosynthesis	Bacteria;Firmicutes;Clostridia;Clostridiales;Lachnospiraceae;Hungatella	17	0	0	0	0	0	22	0	0	0	0
BIOTIN-BIOSYNTHESIS-PWY	biotin_biosynthesis_I	Cofactor,_Prosthetic_Group,_Electron_Carrier,_and_Vitamin_Biosynthesis	Biosynthesis	Bacteria;Firmicutes;Clostridia;Clostridiales;Lachnospiraceae;Sellimonas	0	0	0	0	0	0	0	141	0	0	0
BIOTIN-BIOSYNTHESIS-PWY	biotin_biosynthesis_I	Cofactor,_Prosthetic_Group,_Electron_Carrier,_and_Vitamin_Biosynthesis	Biosynthesis	Bacteria;Bacteroidetes;Bacteroidia;Bacteroidales;Rikenellaceae;Alistipes	9	38	77	31	58	122	109	40	22	5	7
BIOTIN-BIOSYNTHESIS-PWY	biotin_biosynthesis_I	Cofactor,_Prosthetic_Group,_Electron_Carrier,_and_Vitamin_Biosynthesis	Biosynthesis	Bacteria;Bacteroidetes;Bacteroidia;Bacteroidales;Prevotellaceae;Prevotella	0	2	0	0	0	0	3	0	0	0	0
BIOTIN-BIOSYNTHESIS-PWY	biotin_biosynthesis_I	Cofactor,_Prosthetic_Group,_Electron_Carrier,_and_Vitamin_Biosynthesis	Biosynthesis	Bacteria;Bacteroidetes;Bacteroidia;Bacteroidales;Rikenellaceae;Alistipes	420	208	430	110	122	80	61	45	20	7	0
BIOTIN-BIOSYNTHESIS-PWY	biotin_biosynthesis_I	Cofactor,_Prosthetic_Group,_Electron_Carrier,_and_Vitamin_Biosynthesis	Biosynthesis	Bacteria;Firmicutes;Clostridia;Clostridiales;Lachnospiraceae;Fusicatenibacter	1235	235	239	103	0	0	0	39	25	9	0
BIOTIN-BIOSYNTHESIS-PWY	biotin_biosynthesis_I	Cofactor,_Prosthetic_Group,_Electron_Carrier,_and_Vitamin_Biosynthesis	Biosynthesis	Bacteria;Firmicutes;Clostridia;Clostridiales;Clostridiaceae_1;Clostridium_sensu_stricto_18	161	73	26	36	125	180	111	31	22	50	16
BIOTIN-BIOSYNTHESIS-PWY	biotin_biosynthesis_I	Cofactor,_Prosthetic_Group,_Electron_Carrier,_and_Vitamin_Biosynthesis	Biosynthesis	Bacteria;Firmicutes;Clostridia;Clostridiales;Lachnospiraceae;Lachnospiraceae_ND3007_group	1358	123	28	6	0	0	11	23	20	70	0
BRANCHED-CHAIN-AA-SYN-PWY	superpathway_of_branched_chain_amino_acid_biosynthesis	Amino_Acid_Biosynthesis	Biosynthesis	Bacteria;Firmicutes;Bacilli;Lactobacillales;Lactobacillaceae;Lactobacillus	81	0	0	55	60	38	108	66	0	16	107
BRANCHED-CHAIN-AA-SYN-PWY	superpathway_of_branched_chain_amino_acid_biosynthesis	Amino_Acid_Biosynthesis	Biosynthesis	Bacteria;Firmicutes;Clostridia;Clostridiales;Ruminococcaceae;Faecalibacterium	3318	332	290	170	765	258	710	2305	4662	13712	4960
BRANCHED-CHAIN-AA-SYN-PWY	superpathway_of_branched_chain_amino_acid_biosynthesis	Amino_Acid_Biosynthesis	Biosynthesis	Bacteria;Firmicutes;Clostridia;Clostridiales;Ruminococcaceae;Faecalibacterium	1456	235	93	64	77	124	135	198	188	267	35
BRANCHED-CHAIN-AA-SYN-PWY	superpathway_of_branched_chain_amino_acid_biosynthesis	Amino_Acid_Biosynthesis	Biosynthesis	Bacteria;Firmicutes;Clostridia;Clostridiales;Lachnospiraceae;Coprococcus	2153	416	224	88	75	76	73	631	1071	850	197
BRANCHED-CHAIN-AA-SYN-PWY	superpathway_of_branched_chain_amino_acid_biosynthesis	Amino_Acid_Biosynthesis	Biosynthesis	Bacteria;Bacteroidetes;Bacteroidia;Bacteroidales;Bacteroidaceae;Bacteroides	2	13	0	0	0	0	2	0	0	3	0
BRANCHED-CHAIN-AA-SYN-PWY	superpathway_of_branched_chain_amino_acid_biosynthesis	Amino_Acid_Biosynthesis	Biosynthesis	Bacteria;Firmicutes;Clostridia;Clostridiales;Ruminococcaceae;Faecalibacterium	479	167	83	34	52	104	122	361	297	123	0
BRANCHED-CHAIN-AA-SYN-PWY	superpathway_of_branched_chain_amino_acid_biosynthesis	Amino_Acid_Biosynthesis	Biosynthesis	Bacteria;Firmicutes;Clostridia;Clostridiales;Ruminococcaceae;Ruminococcaceae_UCG-005	7	0	0	18	118	307	621	491	1119	233	444
BRANCHED-CHAIN-AA-SYN-PWY	superpathway_of_branched_chain_amino_acid_biosynthesis	Amino_Acid_Biosynthesis	Biosynthesis	Bacteria;Bacteroidetes;Bacteroidia;Bacteroidales;Bacteroidaceae;Bacteroides	0	0	0	0	0	0	0	8	0	19	0
BRANCHED-CHAIN-AA-SYN-PWY	superpathway_of_branched_chain_amino_acid_biosynthesis	Amino_Acid_Biosynthesis	Biosynthesis	Bacteria;Bacteroidetes;Bacteroidia;Bacteroidales;Prevotellaceae;Prevotella	0	0	0	0	0	0	0	0	1	0	0
BRANCHED-CHAIN-AA-SYN-PWY	superpathway_of_branched_chain_amino_acid_biosynthesis	Amino_Acid_Biosynthesis	Biosynthesis	Bacteria;Firmicutes;Clostridia;Clostridiales;Ruminococcaceae;Faecalibacterium	2181	481	446	135	73	0	0	0	0	0	0
BRANCHED-CHAIN-AA-SYN-PWY	superpathway_of_branched_chain_amino_acid_biosynthesis	Amino_Acid_Biosynthesis	Biosynthesis	Bacteria;Bacteroidetes;Bacteroidia;Bacteroidales;Bacteroidaceae;Bacteroides	1585	642	207	154	134	102	57	62	63	82	30
BRANCHED-CHAIN-AA-SYN-PWY	superpathway_of_branched_chain_amino_acid_biosynthesis	Amino_Acid_Biosynthesis	Biosynthesis	Bacteria;Firmicutes;Negativicutes;Selenomonadales;Veillonellaceae;Veillonella	0	0	0	0	0	0	0	0	0	0	0
BRANCHED-CHAIN-AA-SYN-PWY	superpathway_of_branched_chain_amino_acid_biosynthesis	Amino_Acid_Biosynthesis	Biosynthesis	Bacteria;Bacteroidetes;Bacteroidia;Bacteroidales;Bacteroidaceae;Bacteroides	0	0	0	0	0	0	0	0	0	0	0
BRANCHED-CHAIN-AA-SYN-PWY	superpathway_of_branched_chain_amino_acid_biosynthesis	Amino_Acid_Biosynthesis	Biosynthesis	Bacteria;Firmicutes;Negativicutes;Selenomonadales;Veillonellaceae;Anaeroglobus	0	0	0	0	0	0	0	0	2	0	12
BRANCHED-CHAIN-AA-SYN-PWY	superpathway_of_branched_chain_amino_acid_biosynthesis	Amino_Acid_Biosynthesis	Biosynthesis	Bacteria;Firmicutes;Clostridia;Clostridiales;Lachnospiraceae;Eisenbergiella	0	0	0	0	0	0	0	0	0	0	0
BRANCHED-CHAIN-AA-SYN-PWY	superpathway_of_branched_chain_amino_acid_biosynthesis	Amino_Acid_Biosynthesis	Biosynthesis	Bacteria;Firmicutes;Negativicutes;Selenomonadales;Veillonellaceae;Veillonella	0	0	0	0	0	0	0	0	0	0	0
BRANCHED-CHAIN-AA-SYN-PWY	superpathway_of_branched_chain_amino_acid_biosynthesis	Amino_Acid_Biosynthesis	Biosynthesis	Bacteria;Firmicutes;Bacilli;Lactobacillales;Enterococcaceae;Enterococcus	0	0	0	0	0	0	0	0	0	0	0
BRANCHED-CHAIN-AA-SYN-PWY	superpathway_of_branched_chain_amino_acid_biosynthesis	Amino_Acid_Biosynthesis	Biosynthesis	Bacteria;Bacteroidetes;Bacteroidia;Bacteroidales;Prevotellaceae;Prevotella	0	1	0	0	0	0	0	0	0	0	0
BRANCHED-CHAIN-AA-SYN-PWY	superpathway_of_branched_chain_amino_acid_biosynthesis	Amino_Acid_Biosynthesis	Biosynthesis	Bacteria;Bacteroidetes;Bacteroidia;Bacteroidales;Prevotellaceae;Prevotella	0	0	0	0	0	0	0	0	0	0	0
BRANCHED-CHAIN-AA-SYN-PWY	superpathway_of_branched_chain_amino_acid_biosynthesis	Amino_Acid_Biosynthesis	Biosynthesis	Bacteria;Bacteroidetes;Bacteroidia;Bacteroidales;Bacteroidaceae;Bacteroides	0	0	0	0	0	0	0	0	0	0	0
BRANCHED-CHAIN-AA-SYN-PWY	superpathway_of_branched_chain_amino_acid_biosynthesis	Amino_Acid_Biosynthesis	Biosynthesis	Bacteria;Firmicutes;Negativicutes;Selenomonadales;Veillonellaceae;Anaeroglobus	0	0	0	0	0	0	0	0	0	0	0
BRANCHED-CHAIN-AA-SYN-PWY	superpathway_of_branched_chain_amino_acid_biosynthesis	Amino_Acid_Biosynthesis	Biosynthesis	Bacteria;Firmicutes;Clostridia;Clostridiales;Ruminococcaceae;Ruminococcaceae_NK4A214_group	0	0	0	0	0	0	15	0	0	0	0
BRANCHED-CHAIN-AA-SYN-PWY	superpathway_of_branched_chain_amino_acid_biosynthesis	Amino_Acid_Biosynthesis	Biosynthesis	Bacteria;Bacteroidetes;Bacteroidia;Bacteroidales;Rikenellaceae;Alistipes	0	0	0	0	0	0	4	0	0	0	0
BRANCHED-CHAIN-AA-SYN-PWY	superpathway_of_branched_chain_amino_acid_biosynthesis	Amino_Acid_Biosynthesis	Biosynthesis	Bacteria;Verrucomicrobia;Verrucomicrobiae;Verrucomicrobiales;Akkermansiaceae;Akkermansia	0	0	0	0	0	3	0	0	0	0	0
BRANCHED-CHAIN-AA-SYN-PWY	superpathway_of_branched_chain_amino_acid_biosynthesis	Amino_Acid_Biosynthesis	Biosynthesis	Bacteria;Firmicutes;Clostridia;Clostridiales;Lachnospiraceae;Coprococcus	0	0	0	0	0	0	12	0	0	0	0
BRANCHED-CHAIN-AA-SYN-PWY	superpathway_of_branched_chain_amino_acid_biosynthesis	Amino_Acid_Biosynthesis	Biosynthesis	Bacteria;Bacteroidetes;Bacteroidia;Bacteroidales;Prevotellaceae;Prevotella	0	0	0	0	0	0	0	0	0	0	0
BRANCHED-CHAIN-AA-SYN-PWY	superpathway_of_branched_chain_amino_acid_biosynthesis	Amino_Acid_Biosynthesis	Biosynthesis	Bacteria;Firmicutes;Clostridia;Clostridiales;Ruminococcaceae;Ruminiclostridium	0	0	0	0	0	0	23	0	0	0	0
BRANCHED-CHAIN-AA-SYN-PWY	superpathway_of_branched_chain_amino_acid_biosynthesis	Amino_Acid_Biosynthesis	Biosynthesis	Bacteria;Bacteroidetes;Bacteroidia;Bacteroidales;Barnesiellaceae;Barnesiella	0	0	0	0	0	0	0	0	0	0	0
BRANCHED-CHAIN-AA-SYN-PWY	superpathway_of_branched_chain_amino_acid_biosynthesis	Amino_Acid_Biosynthesis	Biosynthesis	Bacteria;Bacteroidetes;Bacteroidia;Bacteroidales;Prevotellaceae;Prevotella	0	0	0	0	0	0	0	0	0	0	0
BRANCHED-CHAIN-AA-SYN-PWY	superpathway_of_branched_chain_amino_acid_biosynthesis	Amino_Acid_Biosynthesis	Biosynthesis	Bacteria;Bacteroidetes;Bacteroidia;Bacteroidales;Prevotellaceae;Prevotella	0	0	0	0	0	0	0	0	0	0	0
BRANCHED-CHAIN-AA-SYN-PWY	superpathway_of_branched_chain_amino_acid_biosynthesis	Amino_Acid_Biosynthesis	Biosynthesis	Bacteria;Firmicutes;Clostridia;Clostridiales;Ruminococcaceae;Faecalibacterium	1286	91	84	0	513	121	452	743	1627	2360	593
BRANCHED-CHAIN-AA-SYN-PWY	superpathway_of_branched_chain_amino_acid_biosynthesis	Amino_Acid_Biosynthesis	Biosynthesis	Bacteria;Firmicutes;Clostridia;Clostridiales;Lachnospiraceae;NA1	0	0	4	0	0	7	10	0	0	0	0
BRANCHED-CHAIN-AA-SYN-PWY	superpathway_of_branched_chain_amino_acid_biosynthesis	Amino_Acid_Biosynthesis	Biosynthesis	Bacteria;Firmicutes;Clostridia;Clostridiales;Ruminococcaceae;Ruminiclostridium	0	0	0	0	0	0	0	0	0	0	0
BRANCHED-CHAIN-AA-SYN-PWY	superpathway_of_branched_chain_amino_acid_biosynthesis	Amino_Acid_Biosynthesis	Biosynthesis	Bacteria;Proteobacteria;Alphaproteobacteria;Rhodospirillales;NA1;NA1	0	0	0	0	0	0	7	0	0	0	0
BRANCHED-CHAIN-AA-SYN-PWY	superpathway_of_branched_chain_amino_acid_biosynthesis	Amino_Acid_Biosynthesis	Biosynthesis	Bacteria;Firmicutes;Clostridia;Clostridiales;Ruminococcaceae;Ruminococcus	0	0	0	0	0	0	0	0	0	0	0
BRANCHED-CHAIN-AA-SYN-PWY	superpathway_of_branched_chain_amino_acid_biosynthesis	Amino_Acid_Biosynthesis	Biosynthesis	Bacteria;Bacteroidetes;Bacteroidia;Bacteroidales;Prevotellaceae;Prevotellaceae_NK3B31_group	0	0	0	0	0	0	0	0	0	0	0
BRANCHED-CHAIN-AA-SYN-PWY	superpathway_of_branched_chain_amino_acid_biosynthesis	Amino_Acid_Biosynthesis	Biosynthesis	Bacteria;Firmicutes;Clostridia;Clostridiales;Christensenellaceae;NA1	0	0	0	0	0	0	0	0	0	0	0
BRANCHED-CHAIN-AA-SYN-PWY	superpathway_of_branched_chain_amino_acid_biosynthesis	Amino_Acid_Biosynthesis	Biosynthesis	Bacteria;Bacteroidetes;Bacteroidia;Bacteroidales;Barnesiellaceae;Barnesiella	0	0	0	0	0	0	0	0	0	0	0
BRANCHED-CHAIN-AA-SYN-PWY	superpathway_of_branched_chain_amino_acid_biosynthesis	Amino_Acid_Biosynthesis	Biosynthesis	Bacteria;Firmicutes;Clostridia;Clostridiales;Ruminococcaceae;NA1	7	0	0	0	0	0	0	0	0	0	0
BRANCHED-CHAIN-AA-SYN-PWY	superpathway_of_branched_chain_amino_acid_biosynthesis	Amino_Acid_Biosynthesis	Biosynthesis	Bacteria;Bacteroidetes;Bacteroidia;Bacteroidales;Prevotellaceae;Paraprevotella	0	0	0	0	0	0	0	0	0	0	0
BRANCHED-CHAIN-AA-SYN-PWY	superpathway_of_branched_chain_amino_acid_biosynthesis	Amino_Acid_Biosynthesis	Biosynthesis	Bacteria;Firmicutes;Bacilli;Lactobacillales;Lactobacillaceae;Pediococcus	0	0	24	0	0	0	0	0	0	0	0
BRANCHED-CHAIN-AA-SYN-PWY	superpathway_of_branched_chain_amino_acid_biosynthesis	Amino_Acid_Biosynthesis	Biosynthesis	Bacteria;Bacteroidetes;Bacteroidia;Bacteroidales;Barnesiellaceae;Barnesiella	0	0	0	0	0	0	0	0	0	0	0
BRANCHED-CHAIN-AA-SYN-PWY	superpathway_of_branched_chain_amino_acid_biosynthesis	Amino_Acid_Biosynthesis	Biosynthesis	Bacteria;Firmicutes;Clostridia;Clostridiales;Ruminococcaceae;Ruminococcaceae_UCG-002	4	0	0	0	0	0	0	0	0	0	0
BRANCHED-CHAIN-AA-SYN-PWY	superpathway_of_branched_chain_amino_acid_biosynthesis	Amino_Acid_Biosynthesis	Biosynthesis	Bacteria;Firmicutes;Clostridia;Clostridiales;Ruminococcaceae;Ruminococcaceae_UCG-002	0	0	0	0	0	0	0	0	0	0	0
BRANCHED-CHAIN-AA-SYN-PWY	superpathway_of_branched_chain_amino_acid_biosynthesis	Amino_Acid_Biosynthesis	Biosynthesis	Bacteria;Bacteroidetes;Bacteroidia;Bacteroidales;Bacteroidaceae;Bacteroides	0	0	0	0	0	0	0	0	0	0	0
BRANCHED-CHAIN-AA-SYN-PWY	superpathway_of_branched_chain_amino_acid_biosynthesis	Amino_Acid_Biosynthesis	Biosynthesis	Bacteria;Bacteroidetes;Bacteroidia;Bacteroidales;Bacteroidaceae;Bacteroides	1386	2677	3912	2253	2224	3090	3203	1843	1115	900	601
BRANCHED-CHAIN-AA-SYN-PWY	superpathway_of_branched_chain_amino_acid_biosynthesis	Amino_Acid_Biosynthesis	Biosynthesis	Bacteria;Bacteroidetes;Bacteroidia;Bacteroidales;Bacteroidaceae;Bacteroides	5374	10550	15837	9019	8708	11944	12380	7129	4358	3547	2449
BRANCHED-CHAIN-AA-SYN-PWY	superpathway_of_branched_chain_amino_acid_biosynthesis	Amino_Acid_Biosynthesis	Biosynthesis	Bacteria;Verrucomicrobia;Verrucomicrobiae;Verrucomicrobiales;Akkermansiaceae;Akkermansia	9	1129	14251	7405	4061	10846	8787	1317	1433	1463	128
BRANCHED-CHAIN-AA-SYN-PWY	superpathway_of_branched_chain_amino_acid_biosynthesis	Amino_Acid_Biosynthesis	Biosynthesis	Bacteria;Bacteroidetes;Bacteroidia;Bacteroidales;Bacteroidaceae;Bacteroides	13237	9590	8053	4104	3009	6066	5621	4642	2177	5168	19311
BRANCHED-CHAIN-AA-SYN-PWY	superpathway_of_branched_chain_amino_acid_biosynthesis	Amino_Acid_Biosynthesis	Biosynthesis	Bacteria;Firmicutes;Bacilli;Lactobacillales;Enterococcaceae;Enterococcus	118	13	20	116	291	69	306	381	113	10	40
BRANCHED-CHAIN-AA-SYN-PWY	superpathway_of_branched_chain_amino_acid_biosynthesis	Amino_Acid_Biosynthesis	Biosynthesis	Bacteria;Proteobacteria;Gammaproteobacteria;Enterobacteriales;Enterobacteriaceae;Klebsiella	212	419	956	1307	6253	5509	2840	7919	2974	801	958
BRANCHED-CHAIN-AA-SYN-PWY	superpathway_of_branched_chain_amino_acid_biosynthesis	Amino_Acid_Biosynthesis	Biosynthesis	Bacteria;Bacteroidetes;Bacteroidia;Bacteroidales;Bacteroidaceae;Bacteroides	12152	11839	17575	12484	7378	6690	6027	14842	8612	4770	771
BRANCHED-CHAIN-AA-SYN-PWY	superpathway_of_branched_chain_amino_acid_biosynthesis	Amino_Acid_Biosynthesis	Biosynthesis	Bacteria;Firmicutes;Negativicutes;Selenomonadales;Veillonellaceae;Veillonella	0	120	137	130	709	321	700	68	182	0	704
BRANCHED-CHAIN-AA-SYN-PWY	superpathway_of_branched_chain_amino_acid_biosynthesis	Amino_Acid_Biosynthesis	Biosynthesis	Bacteria;Proteobacteria;Gammaproteobacteria;Enterobacteriales;Enterobacteriaceae;Citrobacter	453	384	585	535	929	904	822	733	1154	3719	3640
BRANCHED-CHAIN-AA-SYN-PWY	superpathway_of_branched_chain_amino_acid_biosynthesis	Amino_Acid_Biosynthesis	Biosynthesis	Bacteria;Firmicutes;Bacilli;Lactobacillales;Streptococcaceae;Streptococcus	0	0	0	7	7	0	1	0	0	0	0
BRANCHED-CHAIN-AA-SYN-PWY	superpathway_of_branched_chain_amino_acid_biosynthesis	Amino_Acid_Biosynthesis	Biosynthesis	Bacteria;Firmicutes;Bacilli;Lactobacillales;Streptococcaceae;Streptococcus	0	0	0	15	18	0	0	0	0	0	20
BRANCHED-CHAIN-AA-SYN-PWY	superpathway_of_branched_chain_amino_acid_biosynthesis	Amino_Acid_Biosynthesis	Biosynthesis	Bacteria;Firmicutes;Bacilli;Bacillales;Family_XI;Gemella	4	0	5	3	15	3	0	6	0	0	10
BRANCHED-CHAIN-AA-SYN-PWY	superpathway_of_branched_chain_amino_acid_biosynthesis	Amino_Acid_Biosynthesis	Biosynthesis	Bacteria;Bacteroidetes;Bacteroidia;Bacteroidales;Bacteroidaceae;Bacteroides	627	1087	1629	916	929	1261	1376	758	451	368	263
BRANCHED-CHAIN-AA-SYN-PWY	superpathway_of_branched_chain_amino_acid_biosynthesis	Amino_Acid_Biosynthesis	Biosynthesis	Bacteria;Firmicutes;Bacilli;Bacillales;Staphylococcaceae;Staphylococcus	0	0	0	0	0	0	0	0	0	0	0
BRANCHED-CHAIN-AA-SYN-PWY	superpathway_of_branched_chain_amino_acid_biosynthesis	Amino_Acid_Biosynthesis	Biosynthesis	Bacteria;Firmicutes;Clostridia;Clostridiales;Lachnospiraceae;Blautia	5407	10678	12270	6312	9307	13675	11029	2763	6668	3875	11344
BRANCHED-CHAIN-AA-SYN-PWY	superpathway_of_branched_chain_amino_acid_biosynthesis	Amino_Acid_Biosynthesis	Biosynthesis	Bacteria;Firmicutes;Bacilli;Lactobacillales;Lactobacillaceae;Lactobacillus	18	0	3	20	27	0	17	0	0	0	0
BRANCHED-CHAIN-AA-SYN-PWY	superpathway_of_branched_chain_amino_acid_biosynthesis	Amino_Acid_Biosynthesis	Biosynthesis	Bacteria;Bacteroidetes;Bacteroidia;Bacteroidales;Bacteroidaceae;Bacteroides	0	684	0	0	107	0	74	83	0	136	103
BRANCHED-CHAIN-AA-SYN-PWY	superpathway_of_branched_chain_amino_acid_biosynthesis	Amino_Acid_Biosynthesis	Biosynthesis	Bacteria;Bacteroidetes;Bacteroidia;Bacteroidales;Bacteroidaceae;Bacteroides	305	656	232	210	280	0	0	245	0	429	10259
BRANCHED-CHAIN-AA-SYN-PWY	superpathway_of_branched_chain_amino_acid_biosynthesis	Amino_Acid_Biosynthesis	Biosynthesis	Bacteria;Firmicutes;Negativicutes;Selenomonadales;Veillonellaceae;Veillonella	0	69	77	0	187	146	300	0	0	0	176
BRANCHED-CHAIN-AA-SYN-PWY	superpathway_of_branched_chain_amino_acid_biosynthesis	Amino_Acid_Biosynthesis	Biosynthesis	Bacteria;Firmicutes;Negativicutes;Selenomonadales;Acidaminococcaceae;Acidaminococcus	37	75	0	153	71	88	0	54	43	53	17
BRANCHED-CHAIN-AA-SYN-PWY	superpathway_of_branched_chain_amino_acid_biosynthesis	Amino_Acid_Biosynthesis	Biosynthesis	Bacteria;Firmicutes;Bacilli;Lactobacillales;Lactobacillaceae;Lactobacillus	37	6	21	33	29	8	55	12	0	5	21
BRANCHED-CHAIN-AA-SYN-PWY	superpathway_of_branched_chain_amino_acid_biosynthesis	Amino_Acid_Biosynthesis	Biosynthesis	Bacteria;Bacteroidetes;Bacteroidia;Bacteroidales;Bacteroidaceae;Bacteroides	3095	4024	6239	2365	1443	1121	1253	1641	1301	5982	6861
BRANCHED-CHAIN-AA-SYN-PWY	superpathway_of_branched_chain_amino_acid_biosynthesis	Amino_Acid_Biosynthesis	Biosynthesis	Bacteria;Epsilonbacteraeota;Campylobacteria;Campylobacterales;Campylobacteraceae;Campylobacter	0	0	0	0	0	0	0	0	0	0	0
BRANCHED-CHAIN-AA-SYN-PWY	superpathway_of_branched_chain_amino_acid_biosynthesis	Amino_Acid_Biosynthesis	Biosynthesis	Bacteria;Firmicutes;Negativicutes;Selenomonadales;Acidaminococcaceae;Phascolarctobacterium	32	78	11	24	16	30	28	20	10	23	10
BRANCHED-CHAIN-AA-SYN-PWY	superpathway_of_branched_chain_amino_acid_biosynthesis	Amino_Acid_Biosynthesis	Biosynthesis	Bacteria;Firmicutes;Negativicutes;Selenomonadales;Acidaminococcaceae;Acidaminococcus	61	125	0	0	0	0	0	0	0	0	0
BRANCHED-CHAIN-AA-SYN-PWY	superpathway_of_branched_chain_amino_acid_biosynthesis	Amino_Acid_Biosynthesis	Biosynthesis	Bacteria;Proteobacteria;Gammaproteobacteria;Enterobacteriales;Enterobacteriaceae;Escherichia/Shigella	320	1235	93	1315	1919	413	359	445	643	258	1308
BRANCHED-CHAIN-AA-SYN-PWY	superpathway_of_branched_chain_amino_acid_biosynthesis	Amino_Acid_Biosynthesis	Biosynthesis	Bacteria;Firmicutes;Clostridia;Clostridiales;Clostridiaceae_1;Clostridium_sensu_stricto_1	295	124	92	89	71	148	81	51	293	136	40
BRANCHED-CHAIN-AA-SYN-PWY	superpathway_of_branched_chain_amino_acid_biosynthesis	Amino_Acid_Biosynthesis	Biosynthesis	Bacteria;Bacteroidetes;Bacteroidia;Bacteroidales;Tannerellaceae;Parabacteroides	1638	3562	4012	2170	2029	1720	809	1213	444	1011	1435
BRANCHED-CHAIN-AA-SYN-PWY	superpathway_of_branched_chain_amino_acid_biosynthesis	Amino_Acid_Biosynthesis	Biosynthesis	Bacteria;Proteobacteria;Gammaproteobacteria;Enterobacteriales;Enterobacteriaceae;Proteus	0	246	50	101	0	90	118	0	57	0	0
BRANCHED-CHAIN-AA-SYN-PWY	superpathway_of_branched_chain_amino_acid_biosynthesis	Amino_Acid_Biosynthesis	Biosynthesis	Bacteria;Firmicutes;Negativicutes;Selenomonadales;Veillonellaceae;Veillonella	0	0	19	32	115	0	63	0	0	0	0
BRANCHED-CHAIN-AA-SYN-PWY	superpathway_of_branched_chain_amino_acid_biosynthesis	Amino_Acid_Biosynthesis	Biosynthesis	Bacteria;Proteobacteria;Gammaproteobacteria;Betaproteobacteriales;Burkholderiaceae;Sutterella	205	126	31	8	41	27	67	47	91	97	22
BRANCHED-CHAIN-AA-SYN-PWY	superpathway_of_branched_chain_amino_acid_biosynthesis	Amino_Acid_Biosynthesis	Biosynthesis	Bacteria;Proteobacteria;Gammaproteobacteria;Pasteurellales;Pasteurellaceae;Haemophilus	0	0	0	0	0	0	1	2	0	0	0
BRANCHED-CHAIN-AA-SYN-PWY	superpathway_of_branched_chain_amino_acid_biosynthesis	Amino_Acid_Biosynthesis	Biosynthesis	Bacteria;Firmicutes;Clostridia;Clostridiales;Ruminococcaceae;Faecalibacterium	9693	2330	2024	677	428	362	206	247	212	175	44
BRANCHED-CHAIN-AA-SYN-PWY	superpathway_of_branched_chain_amino_acid_biosynthesis	Amino_Acid_Biosynthesis	Biosynthesis	Bacteria;Firmicutes;Clostridia;Clostridiales;Lachnospiraceae;Lachnoclostridium	56	83	192	133	198	515	615	476	453	446	335
BRANCHED-CHAIN-AA-SYN-PWY	superpathway_of_branched_chain_amino_acid_biosynthesis	Amino_Acid_Biosynthesis	Biosynthesis	Bacteria;Firmicutes;Clostridia;Clostridiales;Lachnospiraceae;Lachnoclostridium	379	0	342	176	473	1029	1116	987	579	290	0
BRANCHED-CHAIN-AA-SYN-PWY	superpathway_of_branched_chain_amino_acid_biosynthesis	Amino_Acid_Biosynthesis	Biosynthesis	Bacteria;Firmicutes;Clostridia;Clostridiales;Lachnospiraceae;Hungatella	142	228	1074	2415	6531	12371	14783	7870	3627	912	407
BRANCHED-CHAIN-AA-SYN-PWY	superpathway_of_branched_chain_amino_acid_biosynthesis	Amino_Acid_Biosynthesis	Biosynthesis	Bacteria;Bacteroidetes;Bacteroidia;Bacteroidales;Bacteroidaceae;Bacteroides	3612	2445	2606	1711	1064	1330	731	914	424	176	44
BRANCHED-CHAIN-AA-SYN-PWY	superpathway_of_branched_chain_amino_acid_biosynthesis	Amino_Acid_Biosynthesis	Biosynthesis	Bacteria;Proteobacteria;Deltaproteobacteria;Desulfovibrionales;Desulfovibrionaceae;Bilophila	1986	1558	3027	1111	1618	2102	1589	979	441	150	59
BRANCHED-CHAIN-AA-SYN-PWY	superpathway_of_branched_chain_amino_acid_biosynthesis	Amino_Acid_Biosynthesis	Biosynthesis	Bacteria;Firmicutes;Clostridia;Clostridiales;Ruminococcaceae;Subdoligranulum	484	522	557	315	422	903	238	186	226	175	83
BRANCHED-CHAIN-AA-SYN-PWY	superpathway_of_branched_chain_amino_acid_biosynthesis	Amino_Acid_Biosynthesis	Biosynthesis	Bacteria;Proteobacteria;Gammaproteobacteria;Pseudomonadales;Pseudomonadaceae;Pseudomonas	0	4	0	5	0	0	11	0	0	0	0
BRANCHED-CHAIN-AA-SYN-PWY	superpathway_of_branched_chain_amino_acid_biosynthesis	Amino_Acid_Biosynthesis	Biosynthesis	Bacteria;Proteobacteria;Gammaproteobacteria;Betaproteobacteriales;Burkholderiaceae;Parasutterella	0	13	0	29	44	15	27	19	15	0	24
BRANCHED-CHAIN-AA-SYN-PWY	superpathway_of_branched_chain_amino_acid_biosynthesis	Amino_Acid_Biosynthesis	Biosynthesis	Bacteria;Proteobacteria;Gammaproteobacteria;Pseudomonadales;Pseudomonadaceae;Pseudomonas	0	14	16	7	0	15	37	0	4	0	0
BRANCHED-CHAIN-AA-SYN-PWY	superpathway_of_branched_chain_amino_acid_biosynthesis	Amino_Acid_Biosynthesis	Biosynthesis	Bacteria;Bacteroidetes;Bacteroidia;Bacteroidales;Tannerellaceae;Parabacteroides	14	66	242	248	494	822	703	407	174	21	27
BRANCHED-CHAIN-AA-SYN-PWY	superpathway_of_branched_chain_amino_acid_biosynthesis	Amino_Acid_Biosynthesis	Biosynthesis	Bacteria;Firmicutes;Bacilli;Lactobacillales;Streptococcaceae;Streptococcus	32	0	17	13	31	0	7	9	0	0	5
BRANCHED-CHAIN-AA-SYN-PWY	superpathway_of_branched_chain_amino_acid_biosynthesis	Amino_Acid_Biosynthesis	Biosynthesis	Bacteria;Fusobacteria;Fusobacteriia;Fusobacteriales;Fusobacteriaceae;Fusobacterium	0	10	0	0	0	0	0	0	0	0	0
BRANCHED-CHAIN-AA-SYN-PWY	superpathway_of_branched_chain_amino_acid_biosynthesis	Amino_Acid_Biosynthesis	Biosynthesis	Bacteria;Firmicutes;Clostridia;Clostridiales;NA1;NA1	71	141	1604	1147	1040	1545	787	168	90	93	133
BRANCHED-CHAIN-AA-SYN-PWY	superpathway_of_branched_chain_amino_acid_biosynthesis	Amino_Acid_Biosynthesis	Biosynthesis	Bacteria;Bacteroidetes;Bacteroidia;Bacteroidales;Prevotellaceae;Prevotella	0	0	0	3	0	3	0	0	0	0	0
BRANCHED-CHAIN-AA-SYN-PWY	superpathway_of_branched_chain_amino_acid_biosynthesis	Amino_Acid_Biosynthesis	Biosynthesis	Bacteria;Firmicutes;Negativicutes;Selenomonadales;Veillonellaceae;Veillonella	0	0	0	0	87	85	0	0	79	0	96
BRANCHED-CHAIN-AA-SYN-PWY	superpathway_of_branched_chain_amino_acid_biosynthesis	Amino_Acid_Biosynthesis	Biosynthesis	Bacteria;Bacteroidetes;Bacteroidia;Bacteroidales;Bacteroidaceae;Bacteroides	1003	1272	1992	700	446	376	372	496	384	1903	2153
BRANCHED-CHAIN-AA-SYN-PWY	superpathway_of_branched_chain_amino_acid_biosynthesis	Amino_Acid_Biosynthesis	Biosynthesis	Bacteria;Bacteroidetes;Bacteroidia;Bacteroidales;Tannerellaceae;Parabacteroides	0	2	1	0	1	1	3	0	0	0	1
BRANCHED-CHAIN-AA-SYN-PWY	superpathway_of_branched_chain_amino_acid_biosynthesis	Amino_Acid_Biosynthesis	Biosynthesis	Bacteria;Actinobacteria;Coriobacteriia;Coriobacteriales;Coriobacteriaceae;Collinsella	35	186	465	333	176	125	220	190	122	47	41
BRANCHED-CHAIN-AA-SYN-PWY	superpathway_of_branched_chain_amino_acid_biosynthesis	Amino_Acid_Biosynthesis	Biosynthesis	Bacteria;Firmicutes;Bacilli;Lactobacillales;Lactobacillaceae;Lactobacillus	14	0	0	0	0	0	20	0	0	0	16
BRANCHED-CHAIN-AA-SYN-PWY	superpathway_of_branched_chain_amino_acid_biosynthesis	Amino_Acid_Biosynthesis	Biosynthesis	Bacteria;Firmicutes;Clostridia;Clostridiales;Ruminococcaceae;Ruminiclostridium	44	0	0	0	66	126	522	243	1457	3863	3301
BRANCHED-CHAIN-AA-SYN-PWY	superpathway_of_branched_chain_amino_acid_biosynthesis	Amino_Acid_Biosynthesis	Biosynthesis	Bacteria;Firmicutes;Clostridia;Clostridiales;Ruminococcaceae;Oscillibacter	26	117	799	516	993	1393	935	1087	599	532	437
BRANCHED-CHAIN-AA-SYN-PWY	superpathway_of_branched_chain_amino_acid_biosynthesis	Amino_Acid_Biosynthesis	Biosynthesis	Bacteria;Proteobacteria;Gammaproteobacteria;Xanthomonadales;Xanthomonadaceae;Stenotrophomonas	62	53	132	59	269	247	109	256	397	1307	1990
BRANCHED-CHAIN-AA-SYN-PWY	superpathway_of_branched_chain_amino_acid_biosynthesis	Amino_Acid_Biosynthesis	Biosynthesis	Bacteria;Firmicutes;Clostridia;Clostridiales;Lachnospiraceae;NA1	0	0	0	0	0	0	0	99	215	2791	1758
BRANCHED-CHAIN-AA-SYN-PWY	superpathway_of_branched_chain_amino_acid_biosynthesis	Amino_Acid_Biosynthesis	Biosynthesis	Bacteria;Firmicutes;Clostridia;Clostridiales;Ruminococcaceae;Intestinimonas	43	30	200	279	905	1126	1585	1222	484	904	819
BRANCHED-CHAIN-AA-SYN-PWY	superpathway_of_branched_chain_amino_acid_biosynthesis	Amino_Acid_Biosynthesis	Biosynthesis	Bacteria;Firmicutes;Clostridia;Clostridiales;Ruminococcaceae;Subdoligranulum	696	356	793	418	349	394	544	1146	1320	547	122
BRANCHED-CHAIN-AA-SYN-PWY	superpathway_of_branched_chain_amino_acid_biosynthesis	Amino_Acid_Biosynthesis	Biosynthesis	Bacteria;Proteobacteria;Gammaproteobacteria;Enterobacteriales;Enterobacteriaceae;Enterobacter	0	0	0	26	0	0	0	0	0	0	0
BRANCHED-CHAIN-AA-SYN-PWY	superpathway_of_branched_chain_amino_acid_biosynthesis	Amino_Acid_Biosynthesis	Biosynthesis	Bacteria;Firmicutes;Clostridia;Clostridiales;Ruminococcaceae;Ruminococcus	46	9	0	38	677	807	1983	2729	1076	422	98
BRANCHED-CHAIN-AA-SYN-PWY	superpathway_of_branched_chain_amino_acid_biosynthesis	Amino_Acid_Biosynthesis	Biosynthesis	Bacteria;Firmicutes;Clostridia;Clostridiales;Lachnospiraceae;Agathobacter	2651	1628	1418	829	518	354	247	546	408	195	0
BRANCHED-CHAIN-AA-SYN-PWY	superpathway_of_branched_chain_amino_acid_biosynthesis	Amino_Acid_Biosynthesis	Biosynthesis	Bacteria;Firmicutes;Clostridia;Clostridiales;Ruminococcaceae;UBA1819	0	190	631	309	503	902	794	516	494	2664	5600
BRANCHED-CHAIN-AA-SYN-PWY	superpathway_of_branched_chain_amino_acid_biosynthesis	Amino_Acid_Biosynthesis	Biosynthesis	Bacteria;Proteobacteria;Gammaproteobacteria;Enterobacteriales;Enterobacteriaceae;Klebsiella	0	427	222	1835	2073	958	1557	0	1095	1191	1562
BRANCHED-CHAIN-AA-SYN-PWY	superpathway_of_branched_chain_amino_acid_biosynthesis	Amino_Acid_Biosynthesis	Biosynthesis	Bacteria;Bacteroidetes;Bacteroidia;Bacteroidales;Bacteroidaceae;Bacteroides	239	65	12	15	0	11	0	0	0	0	0
BRANCHED-CHAIN-AA-SYN-PWY	superpathway_of_branched_chain_amino_acid_biosynthesis	Amino_Acid_Biosynthesis	Biosynthesis	Bacteria;Bacteroidetes;Bacteroidia;Bacteroidales;Bacteroidaceae;Bacteroides	990	743	826	511	239	242	502	441	381	257	151
BRANCHED-CHAIN-AA-SYN-PWY	superpathway_of_branched_chain_amino_acid_biosynthesis	Amino_Acid_Biosynthesis	Biosynthesis	Bacteria;Firmicutes;Clostridia;Clostridiales;Lachnospiraceae;Blautia	41	525	1235	1497	2035	7201	1527	2697	1053	763	2049
BRANCHED-CHAIN-AA-SYN-PWY	superpathway_of_branched_chain_amino_acid_biosynthesis	Amino_Acid_Biosynthesis	Biosynthesis	Bacteria;Firmicutes;Clostridia;Clostridiales;Christensenellaceae;Christensenellaceae_R-7_group	34	0	12	33	74	178	689	671	1264	1461	1482
BRANCHED-CHAIN-AA-SYN-PWY	superpathway_of_branched_chain_amino_acid_biosynthesis	Amino_Acid_Biosynthesis	Biosynthesis	Bacteria;Proteobacteria;Gammaproteobacteria;Enterobacteriales;Enterobacteriaceae;Morganella	59	0	0	0	94	0	0	38	0	0	0
BRANCHED-CHAIN-AA-SYN-PWY	superpathway_of_branched_chain_amino_acid_biosynthesis	Amino_Acid_Biosynthesis	Biosynthesis	Bacteria;Bacteroidetes;Bacteroidia;Bacteroidales;Bacteroidaceae;Bacteroides	108	397	911	603	992	1780	1250	545	289	50	28
BRANCHED-CHAIN-AA-SYN-PWY	superpathway_of_branched_chain_amino_acid_biosynthesis	Amino_Acid_Biosynthesis	Biosynthesis	Bacteria;Proteobacteria;Gammaproteobacteria;Enterobacteriales;Enterobacteriaceae;NA1	0	0	0	0	0	0	0	0	0	0	0
BRANCHED-CHAIN-AA-SYN-PWY	superpathway_of_branched_chain_amino_acid_biosynthesis	Amino_Acid_Biosynthesis	Biosynthesis	Bacteria;Firmicutes;Negativicutes;Selenomonadales;Veillonellaceae;Veillonella	0	0	0	0	67	0	0	0	0	0	70
BRANCHED-CHAIN-AA-SYN-PWY	superpathway_of_branched_chain_amino_acid_biosynthesis	Amino_Acid_Biosynthesis	Biosynthesis	Bacteria;Firmicutes;Negativicutes;Selenomonadales;Acidaminococcaceae;Succiniclasticum	0	0	0	13	0	0	0	0	0	0	0
BRANCHED-CHAIN-AA-SYN-PWY	superpathway_of_branched_chain_amino_acid_biosynthesis	Amino_Acid_Biosynthesis	Biosynthesis	Bacteria;Bacteroidetes;Bacteroidia;Bacteroidales;Bacteroidaceae;Bacteroides	155	237	117	8	28	96	127	181	58	92	44
BRANCHED-CHAIN-AA-SYN-PWY	superpathway_of_branched_chain_amino_acid_biosynthesis	Amino_Acid_Biosynthesis	Biosynthesis	Bacteria;Firmicutes;Clostridia;Clostridiales;Clostridiaceae_1;Clostridium_sensu_stricto_1	344	0	0	0	57	81	0	73	73	95	0
BRANCHED-CHAIN-AA-SYN-PWY	superpathway_of_branched_chain_amino_acid_biosynthesis	Amino_Acid_Biosynthesis	Biosynthesis	Bacteria;Bacteroidetes;Bacteroidia;Bacteroidales;Tannerellaceae;Parabacteroides	0	0	0	0	0	0	0	0	0	0	0
BRANCHED-CHAIN-AA-SYN-PWY	superpathway_of_branched_chain_amino_acid_biosynthesis	Amino_Acid_Biosynthesis	Biosynthesis	Bacteria;Firmicutes;Clostridia;Clostridiales;Lachnospiraceae;Hungatella	53	0	0	0	0	0	53	0	0	0	0
BRANCHED-CHAIN-AA-SYN-PWY	superpathway_of_branched_chain_amino_acid_biosynthesis	Amino_Acid_Biosynthesis	Biosynthesis	Bacteria;Firmicutes;Clostridia;Clostridiales;Lachnospiraceae;Sellimonas	0	0	0	0	0	0	0	391	0	0	0
BRANCHED-CHAIN-AA-SYN-PWY	superpathway_of_branched_chain_amino_acid_biosynthesis	Amino_Acid_Biosynthesis	Biosynthesis	Bacteria;Bacteroidetes;Bacteroidia;Bacteroidales;Rikenellaceae;Alistipes	13	41	85	32	59	130	114	45	27	7	10
BRANCHED-CHAIN-AA-SYN-PWY	superpathway_of_branched_chain_amino_acid_biosynthesis	Amino_Acid_Biosynthesis	Biosynthesis	Bacteria;Bacteroidetes;Bacteroidia;Bacteroidales;Prevotellaceae;Prevotella	0	3	0	0	0	0	4	0	0	0	0
BRANCHED-CHAIN-AA-SYN-PWY	superpathway_of_branched_chain_amino_acid_biosynthesis	Amino_Acid_Biosynthesis	Biosynthesis	Bacteria;Bacteroidetes;Bacteroidia;Bacteroidales;Rikenellaceae;Alistipes	1294	505	1068	261	281	192	144	114	55	20	0
BRANCHED-CHAIN-AA-SYN-PWY	superpathway_of_branched_chain_amino_acid_biosynthesis	Amino_Acid_Biosynthesis	Biosynthesis	Bacteria;Firmicutes;Clostridia;Clostridiales;Lachnospiraceae;Fusicatenibacter	3687	552	575	236	0	0	0	97	67	25	0
BRANCHED-CHAIN-AA-SYN-PWY	superpathway_of_branched_chain_amino_acid_biosynthesis	Amino_Acid_Biosynthesis	Biosynthesis	Bacteria;Firmicutes;Clostridia;Clostridiales;Clostridiaceae_1;Clostridium_sensu_stricto_18	240	86	31	41	139	208	126	39	29	73	25
BRANCHED-CHAIN-AA-SYN-PWY	superpathway_of_branched_chain_amino_acid_biosynthesis	Amino_Acid_Biosynthesis	Biosynthesis	Bacteria;Firmicutes;Clostridia;Clostridiales;Lachnospiraceae;Lachnospiraceae_ND3007_group	3858	274	64	13	0	0	23	53	50	194	0
CALVIN-PWY	Calvin-Benson-Bassham_cycle	C1_Compound_Utilization_and_Assimilation	Degradation/Utilization/Assimilation	Bacteria;Firmicutes;Bacilli;Lactobacillales;Lactobacillaceae;Lactobacillus	160	0	0	109	119	74	214	122	0	32	216
CALVIN-PWY	Calvin-Benson-Bassham_cycle	C1_Compound_Utilization_and_Assimilation	Degradation/Utilization/Assimilation	Bacteria;Firmicutes;Clostridia;Clostridiales;Ruminococcaceae;Faecalibacterium	3290	339	294	169	763	254	706	2130	4619	14005	5037
CALVIN-PWY	Calvin-Benson-Bassham_cycle	C1_Compound_Utilization_and_Assimilation	Degradation/Utilization/Assimilation	Bacteria;Firmicutes;Clostridia;Clostridiales;Ruminococcaceae;Faecalibacterium	1444	240	95	64	77	122	134	183	186	273	36
CALVIN-PWY	Calvin-Benson-Bassham_cycle	C1_Compound_Utilization_and_Assimilation	Degradation/Utilization/Assimilation	Bacteria;Firmicutes;Clostridia;Clostridiales;Lachnospiraceae;Coprococcus	1281	255	136	53	45	45	44	350	637	521	120
CALVIN-PWY	Calvin-Benson-Bassham_cycle	C1_Compound_Utilization_and_Assimilation	Degradation/Utilization/Assimilation	Bacteria;Bacteroidetes;Bacteroidia;Bacteroidales;Bacteroidaceae;Bacteroides	3	19	0	0	0	0	2	0	0	4	0
CALVIN-PWY	Calvin-Benson-Bassham_cycle	C1_Compound_Utilization_and_Assimilation	Degradation/Utilization/Assimilation	Bacteria;Firmicutes;Clostridia;Clostridiales;Ruminococcaceae;Faecalibacterium	475	171	84	34	52	103	121	334	294	126	0
CALVIN-PWY	Calvin-Benson-Bassham_cycle	C1_Compound_Utilization_and_Assimilation	Degradation/Utilization/Assimilation	Bacteria;Firmicutes;Clostridia;Clostridiales;Ruminococcaceae;Ruminococcaceae_UCG-005	7	0	0	16	106	273	555	409	998	214	405
CALVIN-PWY	Calvin-Benson-Bassham_cycle	C1_Compound_Utilization_and_Assimilation	Degradation/Utilization/Assimilation	Bacteria;Bacteroidetes;Bacteroidia;Bacteroidales;Bacteroidaceae;Bacteroides	0	0	0	0	0	0	0	8	0	19	0
CALVIN-PWY	Calvin-Benson-Bassham_cycle	C1_Compound_Utilization_and_Assimilation	Degradation/Utilization/Assimilation	Bacteria;Firmicutes;Clostridia;Clostridiales;Family_XI;Peptoniphilus	0	0	0	12	3	0	0	0	0	0	0
CALVIN-PWY	Calvin-Benson-Bassham_cycle	C1_Compound_Utilization_and_Assimilation	Degradation/Utilization/Assimilation	Bacteria;Bacteroidetes;Bacteroidia;Bacteroidales;Prevotellaceae;Prevotella	0	0	0	0	0	0	0	0	3	0	0
CALVIN-PWY	Calvin-Benson-Bassham_cycle	C1_Compound_Utilization_and_Assimilation	Degradation/Utilization/Assimilation	Bacteria;Firmicutes;Clostridia;Clostridiales;Family_XI;Peptoniphilus	0	4	0	0	0	0	11	0	0	0	0
CALVIN-PWY	Calvin-Benson-Bassham_cycle	C1_Compound_Utilization_and_Assimilation	Degradation/Utilization/Assimilation	Bacteria;Firmicutes;Clostridia;Clostridiales;Ruminococcaceae;Faecalibacterium	2162	491	453	135	73	0	0	0	0	0	0
CALVIN-PWY	Calvin-Benson-Bassham_cycle	C1_Compound_Utilization_and_Assimilation	Degradation/Utilization/Assimilation	Bacteria;Bacteroidetes;Bacteroidia;Bacteroidales;Bacteroidaceae;Bacteroides	2200	918	294	215	187	140	80	81	87	117	43
CALVIN-PWY	Calvin-Benson-Bassham_cycle	C1_Compound_Utilization_and_Assimilation	Degradation/Utilization/Assimilation	Bacteria;Firmicutes;Negativicutes;Selenomonadales;Veillonellaceae;Veillonella	0	0	0	0	0	0	0	0	0	0	0
[truncated: 34,281 more rows]
